# Supplementary material for: The fruit fly acetyltransferase chameau promotes starvation resilience at the expense of longevity
Source: EMBO Rep. 2023 Sep 19;24(10):e57023. doi: 10.15252/embr.202357023 (PMC10561354; doi:10.15252/embr.202357023)
Supplement: Supplementary file 3 — Dataset EV1 [file EMBR-24-e57023-s009.xlsx]

## Sheet: Dataset-EV1
	baseMean	log2FoldChange	lfcSE	stat	pvalue	padj	chr	symbol	sigma
FBgn0032638	22.8151	3.97457	0.510098	7.79177	6.60791e-15	3.58182e-11	2L	SPH93	4.37442e-57
FBgn0038074	651.148	-1.84166	0.242599	-7.5914	3.16468e-14	1.14361e-10	3R	Gnmt	1.37451e-25
FBgn0267347	28.7469	2.06766	0.344103	6.00883	1.86866e-09	5.06453e-06	2L	squ	8.96463e-19
FBgn0050098	55.7057	1.39434	0.261793	5.32612	1.00332e-07	0.00010877	2R	CG30098	1.74424e-10
FBgn0032612	11.7426	1.94792	0.455489	4.27654	1.8982e-05	0.00894714	2L	CG13282	6.34746e-10
FBgn0034291	10.9252	4.82114	2.08527	2.312	0.0207779	0.827723	2R	CG5770	7.74315e-09
FBgn0034328	100.251	1.00953	0.175863	5.74045	9.44267e-09	1.72016e-05	2R	BomBc1	7.91757e-09
FBgn0250835	40.5818	-1.10633	0.220321	-5.02146	5.12804e-07	0.000463276	2L	CG15394	1.09933e-07
FBgn0033710	1802.12	0.406869	0.0474718	8.57076	1.02805e-17	1.11451e-13	2R	CG17739	1.22493e-07
FBgn0085195	1296.57	-0.844453	0.147166	-5.73809	9.57496e-09	1.72016e-05	2L	CG34166	1.69218e-07
FBgn0053914	14.8447	2.95465	1.08315	2.72782	0.00637536	0.504491	2R	CG33914	3.25899e-07
FBgn0026755	50.4323	1.27883	0.289647	4.41512	1.00954e-05	0.0057602	2L	Ugt37B1	4.08445e-07
FBgn0032615	11.6353	-1.70426	0.475783	-3.58202	0.000340952	0.0826537	2L	CG6012	1.23254e-06
FBgn0265912	49.1942	-2.01795	0.624882	-3.22933	0.00124081	0.192166	2L	lncRNA:CR44701	1.36534e-06
FBgn0032188	2.53956	-2.59428	1.00511	-2.5811	0.00984875	0.595256	2L	CG13137	6.22681e-06
FBgn0051862	2.14373	2.68729	1.06907	2.51366	0.0119485	0.6677	2L	CG31862	6.81055e-06
FBgn0005664	584.567	0.554602	0.097079	5.7129	1.1107e-08	1.72016e-05	2L	Crys	3.87677e-05
FBgn0000473	116.399	1.69423	0.576133	2.94068	0.00327489	0.334108	2R	Cyp6a2	6.16857e-05
FBgn0264373	14.9318	1.22923	0.35347	3.4776	0.000505925	0.101569	2L	lncRNA:CR43825	8.88322e-05
FBgn0034406	88.4087	0.766443	0.172159	4.45195	8.50954e-06	0.00512511	2R	Jheh3	0.000130035
FBgn0017424	65.5443	2.14983	0.895272	2.40131	0.0163365	0.763886	3L	asRNA:CR11538	0.000144079
FBgn0085209	34.6258	0.899953	0.22443	4.00996	6.07301e-05	0.0227026	2L	CG34180	0.000160421
FBgn0028387	122.131	-0.601282	0.120441	-4.99233	5.96563e-07	0.000497487	2L	chm	0.00018089
FBgn0000055	19.7169	1.08695	0.308084	3.52809	0.000418571	0.0890868	2L	Adh	0.000212833
FBgn0052984	5.32567	1.71428	0.653089	2.62488	0.00866789	0.588662	2L	CG32984	0.000291745
FBgn0032167	779.071	-0.452164	0.0803223	-5.62936	1.80875e-08	2.45109e-05	2L	CG5853	0.00031555
FBgn0028899	9.76274	1.38512	0.489594	2.82913	0.00466752	0.412046	2L	CG31817	0.00059074
FBgn0034329	566.687	0.446643	0.082596	5.40756	6.38903e-08	7.69594e-05	2R	BomS1	0.000611786
FBgn0266139	1.95477	2.13565	0.992846	2.15103	0.0314735	0.999975	2L	lncRNA:CR44845	0.000619647
FBgn0032647	18.3847	1.10065	0.348979	3.1539	0.00161105	0.203086	2L	CG15143	0.000843369
FBgn0032382	3999.23	-0.713143	0.176854	-4.03239	5.52126e-05	0.0221689	2L	Mal-B2	0.000919314
FBgn0262150	96.6812	-0.788085	0.207141	-3.80459	0.000142039	0.0439957	2L	CG42876	0.000928478
FBgn0265059	2.46537	2.07112	0.980636	2.11202	0.034685	0.999975	2R	lncRNA:CR44170	0.000947234
FBgn0051875	2.32046	2.01185	0.936069	2.14925	0.0316142	0.999975	2L	CG31875	0.000959373
FBgn0050148	21.6878	1.78474	0.784616	2.27467	0.0229257	0.865983	2R	CG30148	0.00118466
FBgn0034539	1.17539	2.57916	1.44871	1.78032	0.0750244	0.999975	2R	CG11159	0.00125593
FBgn0032079	156.056	0.544887	0.12683	4.29619	1.73756e-05	0.00856221	2L	CG31886	0.00254861
FBgn0038575	2.37495	1.9592	0.994401	1.97023	0.048812	0.999975	3R	CG7208	0.00269502
FBgn0041237	1.95164	1.9966	1.03533	1.92847	0.0537966	0.999975	2R	Gr58c	0.00292294
FBgn0003931	34.0617	0.918355	0.294574	3.11757	0.00182346	0.224638	2L	snRNA:U4:38AB	0.00305161
FBgn0032187	64.3892	-1.15629	0.426292	-2.71245	0.00667886	0.517182	2L	CG4839	0.00305292
FBgn0032266	454.461	-0.413918	0.0845235	-4.89708	9.72719e-07	0.000703017	2L	CG18302	0.00324727
FBgn0034512	3233.53	0.402693	0.0812614	4.95552	7.21367e-07	0.000558595	2R	CG18067	0.00336299
FBgn0033215	27.3592	-0.871663	0.275633	-3.16241	0.00156472	0.203086	2R	Dgat2	0.00358504
FBgn0000565	341.14	-0.497469	0.113892	-4.36792	1.25435e-05	0.00679921	3L	MsrA	0.00364429
FBgn0051077	3.89567	-1.53908	0.696038	-2.2112	0.0270221	0.938931	3R	CG31077	0.0038574
FBgn0031775	130.12	-1.34873	0.562827	-2.39635	0.0165593	0.763886	2L	CG9150	0.00396249
FBgn0034272	49.7956	-0.766285	0.23013	-3.32979	0.000869129	0.144957	2R	Ir54a	0.00451301
FBgn0031935	32.945	0.765391	0.229711	3.33198	0.000862315	0.144957	2L	CG13793	0.00451425
FBgn0261534	82.2313	0.649858	0.178118	3.64847	0.000263804	0.0733307	2L	l(2)34Fc	0.00472434
FBgn0265578	7.08981	1.25193	0.511398	2.44805	0.0143631	0.720881	2L	CG44405	0.00493182
FBgn0086917	9.09698	-1.11818	0.429017	-2.60638	0.00915048	0.592907	3R	spok	0.00525441
FBgn0004191	1251.38	-0.782522	0.24267	-3.22463	0.00126136	0.192458	2L	snRNA:U2:34ABa	0.00538695
FBgn0004872	2.70171	1.71741	0.871994	1.96952	0.0488932	0.999975	2L	piwi	0.00560922
FBgn0264956	1.06941	-2.22175	1.36298	-1.63007	0.103087	0.999975	2R	lncRNA:CR44125	0.00642074
FBgn0052829	3.41248	-1.53774	0.740553	-2.07648	0.0378496	0.999975	2L	CG32829	0.00650764
FBgn0032262	80.6074	-0.643594	0.182386	-3.52874	0.000417546	0.0890868	2L	CG7384	0.00668508
FBgn0040391	2.32673	1.77863	0.947095	1.87799	0.0603827	0.999975	X	CG2854	0.00678719
FBgn0265585	7.17644	1.21615	0.507619	2.39578	0.0165848	0.763886	2L	lncRNA:CR44412	0.00683766
FBgn0001128	2980.88	0.334526	0.0656288	5.09725	3.44631e-07	0.000339649	2L	Gpdh1	0.00688772
FBgn0262359	1.48107	-2.13363	1.29557	-1.64686	0.0995867	0.999975	2L	CG43057	0.00728672
FBgn0265821	2.49131	-1.75958	0.95753	-1.83763	0.0661174	0.999975	2L	lncRNA:CR44610	0.00839939
FBgn0037726	6.09031	-1.2628	0.558499	-2.26105	0.0237561	0.881039	3R	CG9492	0.00889069
FBgn0051704	228.518	-0.46296	0.116439	-3.97599	7.00871e-05	0.0245101	2L	CG31704	0.0119316
FBgn0266219	2.28397	1.73483	0.994769	1.74395	0.0811676	0.999975	2L	lncRNA:CR44914	0.0128223
FBgn0051262	3.41564	1.45528	0.748699	1.94374	0.0519262	0.999975	3R	CG31262	0.013506
FBgn0264475	2.22768	-1.63725	0.914402	-1.79051	0.073372	0.999975	3L	lncRNA:CR43883	0.0138866
FBgn0032648	12.3793	0.981947	0.395668	2.48174	0.0130741	0.693109	2L	CG15144	0.014139
FBgn0010385	3.59013	-1.44325	0.747786	-1.93003	0.0536031	0.999975	2R	Def	0.0146522
FBgn0265103	21.2477	-0.790692	0.280917	-2.81468	0.00488259	0.424627	2R	asRNA:CR44205	0.0148742
FBgn0032078	324.737	0.37496	0.0867959	4.32002	1.56015e-05	0.00805407	2L	C1GalTA	0.0157627
FBgn0053542	4.3318	-1.53211	0.842689	-1.81812	0.069046	0.999975	X	upd3	0.0166508
FBgn0052259	3.46256	-1.41902	0.743646	-1.90819	0.0563671	0.999975	3L	CG32259	0.0168922
FBgn0038397	6.59509	-1.19008	0.561436	-2.11971	0.0340306	0.999975	3R	CG10185	0.0178981
FBgn0032318	2.23859	-1.66598	0.983277	-1.69431	0.0902066	0.999975	2L	CG14072	0.0181741
FBgn0267987	7.36374	1.0942	0.491496	2.22626	0.0259969	0.917597	2L	lncRNA:CR46254	0.0184337
FBgn0004554	0.810674	-2.21203	1.59635	-1.38568	0.165845	0.999975	3R	Edg91	0.0187913
FBgn0030439	1.51853	-1.84961	1.18069	-1.56655	0.117221	0.999975	X	CG12716	0.018968
FBgn0050274	3.04136	-1.41851	0.759093	-1.86869	0.0616655	0.999975	2R	CG30274	0.0192159
FBgn0032614	105.778	0.533014	0.155548	3.42669	0.000610986	0.116205	2L	CG13284	0.0193602
FBgn0034126	25.3842	0.7804	0.286614	2.72283	0.00647261	0.508475	2R	jtb	0.0195779
FBgn0035550	3.18973	-1.56669	0.904094	-1.73289	0.0831157	0.999975	3L	CG11349	0.020299
FBgn0264892	2.37254	1.52925	0.881427	1.73497	0.0827455	0.999975	2L	asRNA:CR44083	0.0221288
FBgn0263442	5.01625	1.19544	0.585759	2.04085	0.0412659	0.999975	2L	asRNA:CR43465	0.0221318
FBgn0267554	3.23007	1.65806	1.02556	1.61674	0.105934	0.999975	3L	asRNA:CR45894	0.0241797
FBgn0051912	1.26012	1.97817	1.38702	1.4262	0.153811	0.999975	2L	asRNA:CR31912	0.0246447
FBgn0038756	5.61376	1.23031	0.626434	1.96398	0.0495319	0.999975	3R	CG4783	0.0247918
FBgn0034187	22.1628	-0.865862	0.352439	-2.45677	0.0140191	0.713524	2R	CG6967	0.0248493
FBgn0263336	288.983	-0.410803	0.107363	-3.8263	0.000130083	0.0414773	2R	lncRNA:CR43417	0.0253343
FBgn0029733	3.66562	-1.33209	0.718479	-1.85404	0.0637327	0.999975	X	CG6927	0.0255447
FBgn0259795	4.80373	1.21975	0.621589	1.9623	0.0497272	0.999975	2R	loopin-1	0.0257143
FBgn0053504	2.97987	1.42999	0.813839	1.75709	0.0789022	0.999975	3L	snRNA:U7	0.0264757
FBgn0038973	1.21332	1.96465	1.40449	1.39884	0.161862	0.999975	3R	Pebp1	0.0279412
FBgn0259229	88.353	0.483943	0.141549	3.4189	0.000628744	0.117521	2L	CG42329	0.0282257
FBgn0041337	32.5642	1.40655	0.808569	1.73955	0.0819375	0.999975	2L	Cyp309a2	0.029632
FBgn0052733	2.30572	1.49929	0.901052	1.66393	0.0961262	0.999975	X	CR32733	0.0298529
FBgn0039051	24.9332	0.74555	0.290259	2.56857	0.010212	0.611646	3R	CG17109	0.0327863
FBgn0267745	2.23402	-1.49806	0.918207	-1.63151	0.102783	0.999975	3R	lncRNA:CR46076	0.0330972
FBgn0053129	746.408	-0.280562	0.0616516	-4.55077	5.345e-06	0.00340854	2L	CG33129	0.0331789
FBgn0264310	2.30461	1.53654	0.961437	1.59817	0.110005	0.999975	3L	lncRNA:CR43785	0.0336581
FBgn0038819	31.3706	0.6432	0.232248	2.76945	0.00561511	0.468257	3R	Cpr92F	0.0356769
FBgn0067628	24.9431	-0.703053	0.268712	-2.61638	0.0088867	0.591048	3R	CG33331	0.036129
FBgn0034407	7.20954	1.11568	0.576154	1.93643	0.0528155	0.999975	2R	DptB	0.0375847
FBgn0265345	3.40892	1.26797	0.71756	1.76706	0.0772184	0.999975	2R	lncRNA:CR44299	0.0388743
FBgn0267465	4.27495	1.20285	0.660482	1.82117	0.0685806	0.999975	3L	asRNA:CR45815	0.039822
FBgn0266457	2.07082	-1.49445	0.95052	-1.57225	0.115893	0.999975	X	lncRNA:CR45082	0.0399282
FBgn0031549	7.49846	1.07673	0.551418	1.95266	0.0508604	0.999975	2L	Spindly	0.0404689
FBgn0028675	76.768	-0.482391	0.149956	-3.21687	0.00129595	0.192458	2L	Sur	0.0404706
FBgn0265340	3.47575	-1.34786	0.802854	-1.67883	0.0931843	0.999975	2R	lncRNA:CR44294	0.0408149
FBgn0052476	6.71527	-1.05365	0.53504	-1.96929	0.0489193	0.999975	3L	mthl14	0.0416073
FBgn0041709	6.03553	-1.05147	0.538886	-1.9512	0.0510338	0.999975	3L	yellow-g	0.0437873
FBgn0263504	6.1201	1.04322	0.533157	1.95668	0.0503846	0.999975	X	lncRNA:CR43493	0.0442802
FBgn0051832	2.44123	-1.40198	0.878789	-1.59535	0.110633	0.999975	2L	CG31832	0.0456614
FBgn0031835	2554.22	-0.228654	0.0473704	-4.82693	1.38652e-06	0.000939454	2L	CG11319	0.0457647
FBgn0063497	377.085	-0.31655	0.0788166	-4.01629	5.91225e-05	0.0227026	2R	GstE3	0.045872
FBgn0032455	479.713	0.28703	0.0681802	4.20987	2.5552e-05	0.011542	2L	Pih1D1	0.0480611
FBgn0032287	437.435	-0.326585	0.0835977	-3.90663	9.35912e-05	0.0317069	2L	CG6415	0.0483352
FBgn0025334	3.79313	-1.21214	0.699822	-1.73207	0.0832604	0.999975	2R	PHDP	0.0491379
FBgn0262838	20.7752	0.731222	0.304814	2.39891	0.016444	0.763886	2R	BomT1	0.0496028
FBgn0266587	2.61866	1.39527	0.890583	1.56669	0.117187	0.999975	2L	lncRNA:CR45112	0.0502149
FBgn0030376	2.59697	1.35354	0.854136	1.58469	0.113037	0.999975	X	CG2750	0.0522996
FBgn0034356	387.786	-0.619622	0.238908	-2.59356	0.00949867	0.595256	2R	Pepck2	0.055836
FBgn0038238	3.85542	-1.15646	0.666707	-1.73458	0.0828149	0.999975	3R	CG14854	0.056084
FBgn0036985	8.89589	-0.912147	0.449768	-2.02804	0.0425561	0.999975	3L	zye	0.056158
FBgn0032785	145.032	-0.437585	0.137063	-3.19257	0.00141011	0.193506	2L	CG10026	0.0565662
FBgn0263626	1.93373	-1.53188	1.07546	-1.4244	0.154331	0.999975	3R	lncRNA:CR43635	0.0571224
FBgn0267743	4.5095	1.17261	0.686357	1.70845	0.0875524	0.999975	2L	asRNA:CR46074	0.0575036
FBgn0033778	122.491	0.526061	0.184786	2.84686	0.00441525	0.395584	2R	Balat	0.0576903
FBgn0040260	301.743	0.349895	0.0965561	3.62375	0.000290363	0.0786957	2L	Ugt37D1	0.0578629
FBgn0266745	2.63365	-1.30474	0.822299	-1.5867	0.112582	0.999975	3R	CG45218	0.0578646
FBgn0041225	1.5398	1.58372	1.14413	1.38422	0.166291	0.999975	3R	Gr94a	0.0583542
FBgn0051898	18.2868	-0.765832	0.34085	-2.24683	0.0246508	0.888305	2L	CG31898	0.0586695
FBgn0266162	3.43436	-1.26883	0.797024	-1.59196	0.111394	0.999975	2L	lncRNA:CR44868	0.0617485
FBgn0038631	46.9087	-0.632876	0.253131	-2.5002	0.0124124	0.678523	3R	CG7695	0.0621794
FBgn0032252	42.5347	-0.550729	0.203263	-2.70945	0.00673956	0.518182	2L	loh	0.0637037
FBgn0052668	3.60626	1.1961	0.7277	1.64367	0.100245	0.999975	X	CG32668	0.0638517
FBgn0266739	1.85253	1.46963	1.03309	1.42256	0.154863	0.999975	3R	lncRNA:CR45212	0.0644944
FBgn0000279	5.7602	-1.19819	0.736716	-1.6264	0.103865	0.999975	3R	CecC	0.0663041
FBgn0266382	1.45795	1.59392	1.19673	1.3319	0.182895	0.999975	3R	asRNA:CR45024	0.066682
FBgn0038083	10.1554	0.859425	0.427149	2.012	0.0442196	0.999975	3R	Ugt37A3	0.06855
FBgn0024897	37.7479	0.556506	0.212075	2.6241	0.00868793	0.588662	X	b6	0.0712844
FBgn0037396	14.5411	0.813786	0.394439	2.06314	0.0390989	0.999975	3R	CG11459	0.0715028
FBgn0261563	396.425	0.363279	0.107224	3.38804	0.000703951	0.128892	2L	wb	0.0715777
FBgn0051415	1.77068	-1.45575	1.04624	-1.39141	0.164102	0.999975	3R	CG31415	0.0720109
FBgn0040670	3.83063	-1.21632	0.773264	-1.57297	0.115726	0.999975	3R	e(y)2b	0.0725827
FBgn0050121	7.17949	-0.956698	0.518963	-1.84348	0.0652589	0.999975	2R	lncRNA:CR30121	0.0734459
FBgn0035575	160.965	0.431518	0.141941	3.04012	0.00236485	0.272738	3L	CG7509	0.073578
FBgn0034330	274.851	0.360822	0.106757	3.37985	0.000725248	0.128892	2R	BomS4	0.0736536
FBgn0013308	2.34515	1.3365	0.912649	1.46442	0.143079	0.999975	2R	Odc2	0.0743748
FBgn0000276	5.7213	-1.54206	1.17016	-1.31782	0.187565	0.999975	3R	CecA1	0.0757106
FBgn0032650	5.29614	1.02026	0.582448	1.75168	0.0798284	0.999975	2L	CG7094	0.0758423
FBgn0266624	80.6451	0.446586	0.151975	2.93854	0.00329763	0.334108	2R	asRNA:CR45131	0.0779228
FBgn0037544	62.9055	0.463701	0.16164	2.86872	0.00412141	0.393197	3R	CG11035	0.0783602
FBgn0045761	215.62	-0.339919	0.0986162	-3.44689	0.000567075	0.111776	3R	CHKov1	0.0787952
FBgn0034197	6.16492	-0.950963	0.526004	-1.8079	0.0706222	0.999975	2R	Cda9	0.080424
FBgn0264750	310.47	-0.309564	0.0856121	-3.61588	0.000299324	0.0791457	2L	CG44008	0.0811226
FBgn0267239	1.99838	1.3959	1.01118	1.38046	0.167444	0.999975	3R	lncRNA:CR45679	0.0825279
FBgn0039749	21.9736	0.633867	0.272103	2.32951	0.0198321	0.811321	3R	CG11498	0.0833219
FBgn0065110	7.4633	-0.900746	0.492449	-1.82911	0.0673827	0.999975	2L	ppk10	0.0880684
FBgn0052773	2.38841	1.23461	0.837266	1.47458	0.140326	0.999975	X	lncRNA:CR32773	0.0885209
FBgn0032582	2.33781	1.25581	0.863117	1.45497	0.145678	0.999975	2L	CG13258	0.0889984
FBgn0032415	14.1921	-0.725157	0.347852	-2.08467	0.0370993	0.999975	2L	rho-6	0.0917415
FBgn0026190	18.43	0.7109	0.339285	2.09529	0.0361454	0.999975	3R	PH4alphaMP	0.0943887
FBgn0038958	1.94068	1.36038	1.00725	1.35058	0.176829	0.999975	3R	CG13857	0.094708
FBgn0031528	60.5125	-0.456333	0.165506	-2.7572	0.00582985	0.478799	2L	CG15412	0.0955866
FBgn0031728	1.5478	-1.55765	1.2742	-1.22245	0.221536	0.999975	2L	Hsp60C	0.0955938
FBgn0267562	3.34663	1.12712	0.733983	1.53563	0.12463	0.999975	3R	lncRNA:CR45902	0.0956434
FBgn0031800	615.999	0.270619	0.0721172	3.75249	0.000175085	0.0527249	2L	CG9497	0.0962388
FBgn0043022	9.20308	0.84152	0.451424	1.86415	0.062301	0.999975	2L	snRNA:U5:38ABa	0.096726
FBgn0035557	23.0588	-0.642454	0.290227	-2.21362	0.0268547	0.938931	3L	CG11353	0.0978856
FBgn0036730	4.39931	-1.05561	0.665662	-1.58581	0.112782	0.999975	3L	qjt	0.0998921
FBgn0035644	2.11074	1.2875	0.932485	1.38072	0.167366	0.999975	3L	DNApol-epsilon58	0.100109
FBgn0011693	5172.99	0.28661	0.0798077	3.59125	0.00032909	0.0826537	3L	Pdh	0.100422
FBgn0038098	60.0333	0.473082	0.178562	2.6494	0.00806342	0.571344	3R	CG7381	0.102238
FBgn0051454	2.79741	-1.19835	0.83373	-1.43734	0.150622	0.999975	3R	CG31454	0.103471
FBgn0031737	87.1467	0.409212	0.142545	2.87075	0.00409501	0.393197	2L	obst-E	0.105416
FBgn0035510	2.17518	1.29947	0.962825	1.34964	0.17713	0.999975	3L	Cpr64Aa	0.105482
FBgn0050083	80.3525	0.450364	0.166956	2.69749	0.00698634	0.525965	2R	CG30083	0.106937
FBgn0040291	5.09172	-0.971979	0.591429	-1.64344	0.100292	0.999975	3L	Roc1b	0.106967
FBgn0260475	1.24972	2.52504	3.08655	0.818077	0.413313	0.999975	2R	CG30059	0.107421
FBgn0259151	3.21016	1.12085	0.755781	1.48304	0.138064	0.999975	2L	CG42266	0.108681
FBgn0039052	54.3187	0.562158	0.240486	2.33759	0.0194085	0.806158	3R	CG6733	0.109039
FBgn0259112	19.515	0.660662	0.314135	2.10311	0.0354557	0.999975	2R	asRNA:CR42254	0.110112
FBgn0035873	64.7787	0.525967	0.21725	2.42102	0.0154771	0.756222	3L	CG13670	0.111645
FBgn0084049	5.17207	-0.960945	0.587874	-1.63461	0.102131	0.999975	2R	CR41440	0.111649
FBgn0038295	249.813	-0.310478	0.0935236	-3.31978	0.000900889	0.147978	3R	Gyc88E	0.113369
FBgn0027073	500.569	0.569197	0.249201	2.28409	0.0223661	0.854928	2R	Ugt49B1	0.114972
FBgn0050045	2.2454	-1.20448	0.87436	-1.37756	0.168339	0.999975	2R	Cpr49Aa	0.116937
FBgn0028396	6518.1	0.609426	0.280072	2.17596	0.029558	0.985963	3R	TotA	0.116947
FBgn0038530	2.81209	-1.33376	1.04757	-1.27319	0.202949	0.999975	3R	AttD	0.119184
FBgn0032153	11.8127	0.714756	0.368316	1.9406	0.0523065	0.999975	2L	CG4537	0.121361
FBgn0034558	6.34831	0.875309	0.517174	1.69248	0.0905538	0.999975	2R	Cib2	0.122172
FBgn0020765	5.6359	-1.00149	0.649986	-1.54078	0.12337	0.999975	3L	Acp65Aa	0.122987
FBgn0044810	1625.56	0.419587	0.155259	2.7025	0.00688203	0.525219	3R	TotX	0.123804
FBgn0265428	2.08313	1.20386	0.891182	1.35086	0.176741	0.999975	X	asRNA:CR44340	0.124137
FBgn0000047	27.9148	0.560813	0.249028	2.25201	0.0243217	0.881846	3R	Act88F	0.124407
FBgn0036781	4.45744	0.98652	0.637049	1.54858	0.121483	0.999975	3L	CG13699	0.124985
FBgn0262881	12.2837	-0.761026	0.413058	-1.84242	0.0654137	0.999975	2R	CG43236	0.125514
FBgn0034162	778.406	-0.259083	0.0723366	-3.58163	0.000341459	0.0826537	2R	CG6426	0.126429
FBgn0064237	335.032	-0.290466	0.0867307	-3.34906	0.000810856	0.139532	2R	Idgf5	0.126518
FBgn0034595	5.03098	0.950051	0.600901	1.58104	0.113868	0.999975	2R	CG15657	0.126921
FBgn0033856	14.7854	-0.690297	0.352779	-1.95674	0.0503777	0.999975	2R	CG13334	0.127104
FBgn0031942	199.323	0.320127	0.101396	3.15719	0.001593	0.203086	2L	CG7203	0.127161
FBgn0032068	2.99901	-1.08632	0.754676	-1.43945	0.150024	0.999975	2L	LManV	0.127365
FBgn0261805	31.8969	-0.603144	0.282608	-2.13421	0.0328259	0.999975	2L	CG42751	0.127369
FBgn0259198	4.3812	0.966834	0.621536	1.55556	0.119814	0.999975	X	CG42302	0.128549
FBgn0264081	1.81525	1.23117	0.944825	1.30306	0.192553	0.999975	2L	CG43750	0.131571
FBgn0031169	4.61261	-1.02287	0.691407	-1.4794	0.139032	0.999975	X	CG1494	0.132898
FBgn0062411	21.1878	0.602306	0.286639	2.10127	0.0356173	0.999975	3R	Ctr1C	0.13417
FBgn0033395	54.865	-0.493063	0.206712	-2.38526	0.0170671	0.764933	2R	Cyp4p2	0.134383
FBgn0003023	3.61025	1.01786	0.689188	1.4769	0.139703	0.999975	X	otu	0.134877
FBgn0050287	2.57953	1.18288	0.892151	1.32588	0.184881	0.999975	2R	CG30287	0.135775
FBgn0046776	5.66512	-0.904115	0.567129	-1.5942	0.110892	0.999975	2L	CR14033	0.136924
FBgn0264835	6.89072	-0.839027	0.500412	-1.67667	0.0936064	0.999975	2R	lncRNA:CR44043	0.137056
FBgn0033985	74.2905	0.422698	0.16207	2.60812	0.00910412	0.592907	2R	CG10257	0.137206
FBgn0033936	911.185	0.250476	0.0703625	3.55979	0.000371149	0.0854325	2R	Achl	0.138279
FBgn0031971	973.174	-0.282811	0.0853663	-3.31291	0.000923313	0.149398	2L	Sirup	0.138602
FBgn0032494	2468.9	0.189278	0.0454565	4.16394	3.12808e-05	0.0135646	2L	CG5945	0.140396
FBgn0024920	3.22388	-1.0462	0.733035	-1.42722	0.153518	0.999975	2L	Ts	0.140786
FBgn0005666	6711.55	-0.194431	0.0476216	-4.08282	4.44922e-05	0.0185515	4	bt	0.142526
FBgn0051636	44.8149	0.472463	0.197783	2.38879	0.0169039	0.764933	2L	CG31636	0.145475
FBgn0265809	4.55792	0.985089	0.674105	1.46133	0.143925	0.999975	2L	lncRNA:CR44598	0.148146
FBgn0263250	1.7358	1.24667	1.00828	1.23644	0.216295	0.999975	2R	CG43393	0.148259
FBgn0034471	95.4773	-0.427856	0.169435	-2.52519	0.0115634	0.656331	2R	Obp56e	0.148348
FBgn0035584	14.5277	-0.649047	0.336093	-1.93115	0.0534645	0.999975	3L	CG17030	0.149436
FBgn0029831	740.67	-0.404115	0.154928	-2.6084	0.00909659	0.592907	X	CG5966	0.149676
FBgn0036217	8.51823	-0.764205	0.441315	-1.73166	0.0833348	0.999975	3L	CG5906	0.149723
FBgn0051606	3.82158	0.988155	0.681037	1.45096	0.146792	0.999975	2L	CG31606	0.150166
FBgn0036078	1.9881	-1.2168	0.974307	-1.24888	0.211708	0.999975	3L	Or67c	0.151203
FBgn0003162	1886.37	0.196565	0.0493194	3.98555	6.73242e-05	0.0243287	2R	Pu	0.151344
FBgn0014417	185.775	0.347486	0.121973	2.84889	0.00438724	0.395584	2L	CG13397	0.151598
FBgn0003089	8.18877	0.789213	0.468388	1.68496	0.0919971	0.999975	3L	pip	0.152124
FBgn0000451	24.3155	-0.551283	0.25861	-2.13172	0.0330303	0.999975	3L	ect	0.152581
FBgn0001142	2207.69	-0.205193	0.052963	-3.87428	0.000106941	0.0351318	2L	Gs1	0.153182
FBgn0000140	5.49051	-0.880494	0.564493	-1.5598	0.118808	0.999975	3R	asp	0.153253
FBgn0037129	2.0081	1.16615	0.910889	1.28023	0.200463	0.999975	3L	CG14565	0.153486
FBgn0053476	6.10149	0.839258	0.522452	1.60638	0.10819	0.999975	2R	CG33476	0.15468
FBgn0038380	9.1139	0.746697	0.430005	1.73649	0.0824779	0.999975	3R	CG14877	0.155179
FBgn0032264	497.708	-0.249461	0.0727062	-3.43109	0.000601167	0.116205	2L	Lip4	0.157211
FBgn0086660	58.4668	0.465796	0.198917	2.34166	0.019198	0.800483	3L	snoRNA:Psi28S-1837a	0.158616
FBgn0037195	2.49147	1.10337	0.839321	1.3146	0.188644	0.999975	3L	CG11226	0.158769
FBgn0030844	1.81806	-1.24417	1.03193	-1.20567	0.227945	0.999975	X	ppk23	0.158867
FBgn0044812	1309.84	0.810613	0.497719	1.62866	0.103386	0.999975	3R	TotC	0.158895
FBgn0086368	20.8703	-0.598329	0.300538	-1.99086	0.0464961	0.999975	X	tw	0.159469
FBgn0036422	3.1866	1.01159	0.732492	1.38102	0.167272	0.999975	3L	CG3868	0.163842
FBgn0259226	125.606	0.37598	0.142159	2.64478	0.00817431	0.57544	2R	CG42326	0.164105
FBgn0039459	15.7574	0.627404	0.328456	1.91016	0.0561122	0.999975	3R	IntS12	0.164117
FBgn0040496	7.33977	0.780706	0.473252	1.64966	0.099012	0.999975	2L	CG17104	0.16441
FBgn0052480	1.58393	1.24687	1.0501	1.18738	0.235079	0.999975	3L	tRNA:Ile-TAT-1-1	0.164432
FBgn0082987	3.08977	1.03918	0.771545	1.34688	0.17802	0.999975	2R	snoRNA:Psi28S-2444	0.166381
FBgn0285912	4.27785	-0.955952	0.669316	-1.42825	0.15322	0.999975	3R	mah	0.166418
FBgn0002563	2472.26	-0.519537	0.241939	-2.14739	0.0317623	0.999975	2L	Lsp1beta	0.166605
FBgn0265793	8.33028	-0.769455	0.4669	-1.64801	0.0993506	0.999975	2L	lncRNA:CR44582	0.169187
FBgn0267585	2.34848	-1.16566	0.949289	-1.22793	0.219474	0.999975	2R	lncRNA:dntRL	0.170718
FBgn0261638	3.27004	-0.977509	0.704741	-1.38705	0.165427	0.999975	3R	lncRNA:CR42721	0.172259
FBgn0261625	406.112	-0.262325	0.0815093	-3.21835	0.00128932	0.192458	2R	GLS	0.174572
FBgn0263480	2.40588	1.12969	0.908376	1.24364	0.213633	0.999975	3R	snoRNA:Irbp-a	0.174878
FBgn0031873	30.9707	0.50275	0.233404	2.15399	0.0312406	0.999975	2L	Gas41	0.175073
FBgn0031451	4.10726	-0.93385	0.656274	-1.42296	0.154748	0.999975	2L	CG9961	0.175078
FBgn0031413	30.7095	-0.503639	0.234383	-2.14879	0.0316511	0.999975	2L	CG9967	0.175686
FBgn0267041	2.29622	1.2013	1.01618	1.18217	0.237138	0.999975	X	asRNA:CR45485	0.177497
FBgn0267439	8.96309	-0.742868	0.448612	-1.65592	0.0977371	0.999975	2L	asRNA:CR45789	0.177724
FBgn0035543	3.41985	0.986338	0.725443	1.35964	0.173945	0.999975	3L	CG15020	0.178152
FBgn0044046	3.16409	1.0041	0.754926	1.33007	0.183497	0.999975	X	Ilp7	0.182225
FBgn0032024	6.58401	-0.817983	0.5331	-1.53439	0.124934	0.999975	2L	CG14273	0.182431
FBgn0263503	2.37751	1.08737	0.866311	1.25517	0.209416	0.999975	X	lncRNA:CR43492	0.182678
FBgn0031814	1933.42	-0.204727	0.0560654	-3.65158	0.000260632	0.0733307	2L	retm	0.184613
FBgn0050263	61.2834	0.41991	0.17742	2.36676	0.0179448	0.779197	2R	stum	0.184847
FBgn0262686	2.94274	0.993389	0.745965	1.33168	0.182965	0.999975	X	CG43156	0.185031
FBgn0085244	38.2024	0.479413	0.22055	2.17372	0.0297263	0.988536	2R	CG34215	0.185354
FBgn0004644	9.21221	-0.731571	0.445427	-1.64241	0.100506	0.999975	3R	hh	0.186222
FBgn0029843	379.09	0.249582	0.0770878	3.23763	0.00120528	0.189369	X	Nep1	0.18685
FBgn0020414	838.805	-0.208262	0.058261	-3.57464	0.000350712	0.0826537	2L	Idgf3	0.190741
FBgn0032538	73.8305	-0.465562	0.212766	-2.18814	0.0286595	0.964395	2L	Vajk2	0.191321
FBgn0010314	6.98007	0.791928	0.518293	1.52795	0.126524	0.999975	2L	Cks30A	0.194529
FBgn0034479	275.431	-0.343627	0.131279	-2.61754	0.00885661	0.591048	2R	CG8654	0.197073
FBgn0264904	6.15259	0.868982	0.610222	1.42404	0.154434	0.999975	3R	asRNA:CR44095	0.197257
FBgn0037850	11.2788	-0.659177	0.385239	-1.71109	0.0870651	0.999975	3R	CG14695	0.200064
FBgn0000592	3741.26	0.207073	0.0587838	3.52261	0.000427314	0.0890868	3L	Est-6	0.200595
FBgn0036417	29.7203	0.520241	0.26056	1.99663	0.0458656	0.999975	3L	CG7906	0.201211
FBgn0261453	19.8585	0.561867	0.296113	1.89748	0.0577647	0.999975	3R	scaRNA:MeU2-C41	0.201474
FBgn0085771	145.675	-0.352814	0.13824	-2.55218	0.0107051	0.634175	X	28SrRNA-Psi:CR40741	0.201749
FBgn0003930	536.784	0.586666	0.320238	1.83197	0.0669566	0.999975	2L	snRNA:U4:39B	0.204707
FBgn0267729	5.86984	0.816467	0.560961	1.45548	0.145537	0.999975	3R	lncRNA:CR46060	0.207298
FBgn0038589	107.596	0.357804	0.143047	2.50131	0.0123735	0.678523	3R	CG18598	0.207724
FBgn0038774	104.443	-0.348468	0.137049	-2.54265	0.0110017	0.637803	3R	CG5023	0.207736
FBgn0034382	9.49777	-0.798476	0.541089	-1.47568	0.140029	0.999975	2R	CG18609	0.208102
FBgn0032221	466.853	0.229371	0.0701566	3.26941	0.00107772	0.171817	2L	Schip1	0.208614
FBgn0003938	408.236	0.547543	0.287938	1.9016	0.0572234	0.999975	3L	snRNA:U5:63BC	0.208794
FBgn0031012	136.473	-0.333889	0.128174	-2.60497	0.00918811	0.592907	X	CG8051	0.208902
FBgn0267634	6.30232	0.782949	0.524342	1.4932	0.135384	0.999975	3L	lncRNA:CR45972	0.208959
FBgn0050295	132.893	0.327106	0.124028	2.63736	0.00835548	0.579249	2R	Ipk1	0.209057
FBgn0050343	13.8858	-0.609808	0.344805	-1.76856	0.0769672	0.999975	2R	Tsen15	0.209344
FBgn0032297	1479.6	-0.200013	0.0567377	-3.52522	0.00042313	0.0890868	2L	CG17124	0.211471
FBgn0039094	374.999	0.277168	0.0954293	2.90444	0.00367915	0.369312	3R	CG10184	0.211496
FBgn0033372	4.42315	-0.858823	0.618539	-1.38847	0.164994	0.999975	2R	CG13742	0.212786
FBgn0266617	2.8454	-0.968838	0.760449	-1.27403	0.202651	0.999975	4	asRNA:CR45124	0.212987
FBgn0037601	5.21949	-0.843273	0.604298	-1.39546	0.162878	0.999975	3R	Cyp313b1	0.216463
FBgn0032189	103.583	-0.350207	0.140473	-2.49305	0.012665	0.679708	2L	Ripalpha	0.21653
FBgn0013673	59.6632	0.63765	0.379236	1.68141	0.0926835	0.999975	MT	ATP8	0.219436
FBgn0266197	14.9526	-0.639529	0.382242	-1.6731	0.0943081	0.999975	X	asRNA:CR44892	0.220899
FBgn0083028	8.91236	0.724245	0.472036	1.5343	0.124956	0.999975	2L	snoRNA:Psi18S-525k	0.221733
FBgn0027780	150.139	-0.305964	0.114397	-2.67458	0.00748233	0.54808	2L	Aasdh	0.223631
FBgn0027259	9.18161	0.672121	0.420214	1.59947	0.109715	0.999975	X	Kmn1	0.226435
FBgn0031701	326.794	0.788707	0.550759	1.43204	0.152133	0.999975	2L	TotM	0.226471
FBgn0039666	77.971	0.434964	0.204055	2.1316	0.0330398	0.999975	3R	Diedel	0.226901
FBgn0034439	156.217	0.354371	0.146059	2.42623	0.0152568	0.753636	2R	CG10062	0.227129
FBgn0053367	3.04835	1.026	0.866547	1.18401	0.23641	0.999975	2R	5SrRNA:CR33367	0.22771
FBgn0040736	758.513	0.249167	0.0829088	3.00531	0.0026531	0.293492	2R	BomS3	0.228079
FBgn0039804	90.2237	-0.356812	0.148398	-2.40443	0.0161978	0.763886	3R	CG15544	0.229674
FBgn0261632	5.85864	-0.833422	0.609382	-1.36765	0.171421	0.999975	2R	lncRNA:CR42715	0.22996
FBgn0259223	1.83264	1.16307	1.08331	1.07362	0.282991	0.999975	X	CG42323	0.230342
FBgn0000121	41166.4	0.227659	0.0720823	3.15832	0.00158683	0.203086	3L	Arr2	0.230503
FBgn0034965	14.2073	-0.613314	0.363808	-1.68582	0.0918312	0.999975	2R	ppk29	0.2312
FBgn0053276	17.6987	0.560094	0.312789	1.79065	0.0733499	0.999975	3L	Urm1	0.231482
FBgn0005278	1970.89	-0.183777	0.0516983	-3.5548	0.000378264	0.0854325	2L	Sam-S	0.235005
FBgn0031646	53.0049	-0.395608	0.177518	-2.22855	0.0258441	0.917597	2L	snsl	0.23546
FBgn0263656	6.43754	-0.772387	0.541565	-1.42621	0.153807	0.999975	2R	CG43647	0.235522
FBgn0036332	9.63961	-0.662919	0.418198	-1.58518	0.112925	0.999975	3L	Cul6	0.235547
FBgn0031418	599.955	-0.219996	0.0688903	-3.19343	0.00140594	0.193506	2L	CG3609	0.235811
FBgn0032322	129.585	0.308987	0.118949	2.59764	0.00938662	0.595256	2L	CG16743	0.236337
FBgn0027793	6.8483	-0.742758	0.508	-1.46212	0.143707	0.999975	X	CG14787	0.236707
FBgn0267448	1.63077	2.05398	3.02684	0.678589	0.497398	0.999975	3R	asRNA:CR45798	0.238252
FBgn0031610	12.0121	-0.608257	0.364146	-1.67037	0.0948471	0.999975	2L	CG15436	0.238654
FBgn0003889	9.31355	0.681964	0.441603	1.54429	0.122518	0.999975	3R	betaTub85D	0.238882
FBgn0036287	28.7614	-0.476356	0.242659	-1.96307	0.0496385	0.999975	3L	CG10663	0.239192
FBgn0085200	11.8834	-0.620942	0.377667	-1.64415	0.100145	0.999975	2L	CG34171	0.239579
FBgn0037482	183.172	0.276669	0.100291	2.75867	0.00580367	0.478799	3R	CG10055	0.240595
FBgn0039788	2.25952	-1.03385	0.903788	-1.14391	0.252663	0.999975	3R	Rpt6R	0.241167
FBgn0264489	2393.83	-0.167061	0.0449353	-3.71781	0.000200955	0.0588798	3L	CG43897	0.241208
FBgn0004400	5.68545	0.780024	0.55926	1.39474	0.163093	0.999975	2R	rhi	0.243042
FBgn0051547	623.002	-0.220158	0.0699172	-3.14884	0.0016392	0.20426	3R	NKCC	0.243657
FBgn0263483	10.7791	-0.627154	0.387197	-1.61973	0.105291	0.999975	2R	snoRNA:lola-d	0.243718
FBgn0031645	1894.94	-0.233783	0.0771576	-3.02994	0.00244606	0.276226	2L	CG3036	0.245171
FBgn0031766	7.17871	0.706879	0.479405	1.47449	0.14035	0.999975	2L	CG9117	0.249564
FBgn0266657	3.97555	0.869727	0.68488	1.2699	0.204122	0.999975	3L	asRNA:CR45164	0.251068
FBgn0041183	2.34053	-1.02022	0.902548	-1.13038	0.258318	0.999975	2L	Tep1	0.251345
FBgn0040751	22.3889	-0.519184	0.286513	-1.81208	0.0699739	0.999975	2R	CG13018	0.251368
FBgn0000615	24.9973	0.49072	0.261896	1.87372	0.0609692	0.999975	2R	exu	0.253413
FBgn0025628	626.591	-0.238039	0.0806095	-2.95299	0.00314709	0.324929	X	CG4199	0.253749
FBgn0265760	1.83123	1.03035	0.930306	1.10754	0.268061	0.999975	3L	lncRNA:CR44567	0.257561
FBgn0265665	3.90442	0.843507	0.660603	1.27688	0.201646	0.999975	2R	lncRNA:CR44472	0.25907
FBgn0031875	25.8721	-0.475476	0.252041	-1.8865	0.0592272	0.999975	2L	CG3430	0.260833
FBgn0040532	907.231	0.188508	0.0562723	3.34993	0.000808321	0.139532	3R	CG8369	0.261249
FBgn0264344	24.2137	0.510749	0.284188	1.79722	0.0723004	0.999975	2L	CG43800	0.261401
FBgn0040358	5.777	0.743173	0.535257	1.38844	0.165003	0.999975	X	CG14625	0.262096
FBgn0015522	218.838	-0.311673	0.126821	-2.45759	0.0139874	0.713524	2R	olf186-M	0.264288
FBgn0028526	4114.48	-0.205299	0.0648013	-3.16814	0.0015342	0.202833	2L	CG15293	0.264401
FBgn0263855	47.8225	0.407955	0.197012	2.07071	0.0383861	0.999975	2R	BubR1	0.264489
FBgn0030120	8.23358	-0.675388	0.457199	-1.47723	0.139614	0.999975	X	CG17440	0.264542
FBgn0002887	125.814	0.298102	0.118182	2.5224	0.0116556	0.657976	2L	mus201	0.265235
FBgn0035581	2.55202	-0.936732	0.80209	-1.16786	0.242862	0.999975	3L	Dnah3	0.265611
FBgn0034007	17.8768	0.595319	0.37033	1.60753	0.107937	0.999975	2R	ND-51L2	0.265723
FBgn0040629	1.82917	-1.07925	1.02751	-1.05036	0.293552	0.999975	3R	CAH5	0.266378
FBgn0027550	742.923	0.213177	0.0693293	3.07484	0.00210613	0.253481	2L	CG6495	0.2688
FBgn0054057	16.0915	-0.540576	0.317092	-1.70479	0.0882331	0.999975	3L	CG34057	0.269175
FBgn0266686	8.45051	0.708814	0.500952	1.41493	0.157088	0.999975	3L	lncRNA:CR45176	0.269287
FBgn0027611	4530.77	0.196813	0.0612682	3.21232	0.00131669	0.192688	2L	LManII	0.271067
FBgn0004511	2.70462	-0.917242	0.782419	-1.17232	0.24107	0.999975	X	dy	0.271191
FBgn0054034	2.37503	-0.953724	0.839822	-1.13563	0.256113	0.999975	3R	CG34034	0.272777
FBgn0035761	2.61951	-0.960561	0.850445	-1.12948	0.258695	0.999975	3L	RhoGEF4	0.272865
FBgn0039486	82.786	-0.334134	0.144315	-2.3153	0.0205964	0.827723	3R	CAH9	0.273263
FBgn0054041	2.26044	-0.983916	0.887726	-1.10836	0.267708	0.999975	3R	CG34041	0.273443
FBgn0033138	2.37899	0.964578	0.859336	1.12247	0.261663	0.999975	2R	Tsp42Eq	0.274389
FBgn0267326	98.9181	0.346595	0.153554	2.25715	0.0239987	0.881039	2L	Ntl	0.274525
FBgn0025387	2.38136	0.948166	0.834752	1.13587	0.256013	0.999975	X	CG12184	0.274748
FBgn0050154	6.04337	0.735608	0.539718	1.36295	0.172898	0.999975	2R	CG30154	0.274987
FBgn0032981	5.52105	0.788506	0.608152	1.29656	0.194782	0.999975	2L	CG3635	0.275299
FBgn0031815	646.991	0.204976	0.0659334	3.10884	0.00187826	0.228789	2L	frj	0.276175
FBgn0030482	710.516	-0.264345	0.099269	-2.66292	0.00774663	0.557503	X	CG1673	0.276692
FBgn0261041	2163.35	0.160727	0.044918	3.57824	0.000345922	0.0826537	2R	stj	0.277792
FBgn0051288	7.292	0.67282	0.466974	1.44081	0.149639	0.999975	3R	CG31288	0.278583
FBgn0035258	4.92292	0.770661	0.588968	1.30849	0.190706	0.999975	3L	CG13931	0.278873
FBgn0265839	3.76029	0.820521	0.655858	1.25107	0.210911	0.999975	2R	lncRNA:CR44628	0.278875
FBgn0050082	5.04812	0.767771	0.585261	1.31184	0.189573	0.999975	2R	CG30082	0.278932
FBgn0032431	13.9052	-0.587712	0.372261	-1.57876	0.11439	0.999975	2L	CG5435	0.279642
FBgn0040849	31.8122	0.458324	0.245978	1.86327	0.062424	0.999975	2R	Ir41a	0.280466
FBgn0011705	49.6679	-0.421207	0.213984	-1.96841	0.0490212	0.999975	2L	rost	0.28079
FBgn0031907	282.632	0.265278	0.100636	2.63601	0.00838871	0.579249	2L	CG5171	0.281321
FBgn0085230	1.7043	-1.0491	1.0092	-1.03953	0.298556	0.999975	2R	CG34201	0.281352
FBgn0003975	33.5173	0.455535	0.244034	1.86668	0.0619458	0.999975	2R	vg	0.281656
FBgn0037668	2.5277	0.939708	0.83376	1.12707	0.259712	0.999975	3R	CG16736	0.281704
FBgn0054045	1.73362	1.06163	1.03119	1.02952	0.303234	0.999975	2R	CG34045	0.281734
FBgn0038894	6.74042	-0.730272	0.540619	-1.35081	0.176757	0.999975	3R	CG15497	0.282086
FBgn0267567	4.21125	0.789102	0.619059	1.27468	0.202423	0.999975	3R	asRNA:CR45907	0.28351
FBgn0029079	19.8508	0.50038	0.28643	1.74695	0.0806457	0.999975	2R	icln	0.28371
FBgn0000644	5.931	0.730957	0.544068	1.3435	0.179109	0.999975	X	Fcp3C	0.284486
FBgn0038761	18.2992	-0.529892	0.315774	-1.67807	0.0933326	0.999975	3R	CG17190	0.284596
FBgn0262146	9.80726	-0.623297	0.41631	-1.49719	0.134343	0.999975	3R	MtnE	0.286166
FBgn0039324	461.044	0.213101	0.0714441	2.98277	0.00285655	0.309395	3R	CG10553	0.286971
FBgn0083988	1.221	-1.18233	1.26196	-0.936897	0.348812	0.999975	2R	snoRNA:Me28S-C3420a	0.287867
FBgn0037004	14.4015	0.561597	0.351089	1.59959	0.109691	0.999975	3L	CG17637	0.289043
FBgn0069973	1307.14	0.190757	0.0601112	3.17339	0.00150669	0.201654	X	CG40485	0.289527
FBgn0051683	22.1444	-0.517921	0.30724	-1.68572	0.0918493	0.999975	2L	CG31683	0.290372
FBgn0034943	158.779	0.28578	0.115763	2.46867	0.0135616	0.700099	2R	Fmo-1	0.292585
FBgn0023180	6.93258	-0.690464	0.501594	-1.37654	0.168655	0.999975	2R	Orc6	0.292597
FBgn0034756	2.48102	0.957226	0.881	1.08652	0.277248	0.999975	2R	Cyp6d2	0.292886
FBgn0010246	24.6451	0.462576	0.256152	1.80586	0.07094	0.999975	3L	Myo61F	0.29407
FBgn0085317	2.1521	-0.962434	0.892289	-1.07861	0.28076	0.999975	3R	CG34288	0.294482
FBgn0051956	4.41722	-0.797752	0.644926	-1.23697	0.2161	0.999975	2L	Pgant4	0.294591
FBgn0263278	162.265	-0.296881	0.123804	-2.398	0.016485	0.763886	2L	Fic	0.295588
FBgn0030895	521.38	0.224645	0.0788968	2.84733	0.00440872	0.395584	X	CG7135	0.295669
FBgn0013772	130.457	0.298158	0.125269	2.38014	0.0173061	0.766997	2R	Cyp6a8	0.298336
FBgn0035434	667.065	0.251298	0.0951775	2.64031	0.00828313	0.579249	3L	Drsl5	0.299811
FBgn0034664	6.67169	-0.735843	0.567435	-1.29679	0.194704	0.999975	2R	CG4377	0.29998
FBgn0030417	30.5392	0.442543	0.240754	1.83815	0.0660401	0.999975	X	CG15725	0.30041
FBgn0015575	2552.25	-0.158132	0.0454184	-3.48167	0.000498307	0.101569	3R	alpha-Est7	0.300449
FBgn0265584	6.64733	0.692779	0.5141	1.34756	0.177801	0.999975	2L	lncRNA:CR44411	0.302253
FBgn0087040	7.94796	0.652397	0.46445	1.40466	0.160121	0.999975	3L	alphaTub67C	0.302681
FBgn0028519	2.11254	0.952757	0.892081	1.06802	0.285513	0.999975	NA	NA	0.302931
FBgn0031655	31.1364	-0.432711	0.23334	-1.85442	0.0636793	0.999975	2L	Marcal1	0.303723
FBgn0032848	9.03734	-0.638093	0.449314	-1.42015	0.155564	0.999975	2L	nesd	0.305045
FBgn0031974	64.0031	-0.360259	0.172818	-2.08462	0.0371037	0.999975	2L	CG12560	0.305225
FBgn0033893	10.2463	-0.60278	0.408159	-1.47683	0.139723	0.999975	2R	CG18371	0.30534
FBgn0043799	17.2172	-0.523994	0.322485	-1.62486	0.104192	0.999975	3R	CG31381	0.30574
FBgn0037547	4.77642	0.750421	0.593634	1.26411	0.206189	0.999975	3R	CG7910	0.305781
FBgn0034716	376.779	0.217168	0.0760086	2.85715	0.00427461	0.393822	2R	Oatp58Dc	0.305848
FBgn0034229	1026.98	0.399381	0.205252	1.94581	0.0516781	0.999975	2R	CG4847	0.30628
FBgn0035917	922.724	-0.179694	0.0562232	-3.19608	0.00139309	0.193506	3L	Zasp66	0.306755
FBgn0036619	439.699	0.238164	0.0883975	2.69424	0.00705485	0.527459	3L	Cpr72Ec	0.307317
FBgn0039688	1777.1	0.177958	0.0554599	3.20877	0.00133305	0.192688	3R	Kul	0.307853
FBgn0033980	521.555	0.273084	0.110475	2.47191	0.0134393	0.697107	2R	Cyp6a20	0.308241
FBgn0052639	5.60136	-0.700435	0.530506	-1.32032	0.18673	0.999975	X	CG32639	0.308697
FBgn0034490	7.00202	-0.662476	0.482612	-1.37269	0.169848	0.999975	2R	CG9864	0.308982
FBgn0264788	51.5523	0.376435	0.187204	2.01083	0.0443435	0.999975	3R	asRNA:CR44018	0.309471
FBgn0259989	14.4533	-0.545124	0.348558	-1.56394	0.117832	0.999975	2L	CG42486	0.311691
FBgn0021742	5.21199	0.72042	0.560726	1.2848	0.198863	0.999975	X	C901	0.312367
FBgn0032891	2.78909	-0.880906	0.795533	-1.10731	0.268158	0.999975	2L	Oseg5	0.313665
FBgn0036881	8.9862	0.614436	0.430072	1.42868	0.153096	0.999975	3L	Cpr76Bd	0.315655
FBgn0034622	33.5453	0.422392	0.229509	1.84042	0.0657073	0.999975	2R	BBS9	0.316643
FBgn0267799	3.42527	-0.830516	0.72322	-1.14836	0.250821	0.999975	3R	lncRNA:CR46124	0.317074
FBgn0031908	151.394	0.264258	0.106455	2.48235	0.013052	0.693109	2L	CG5177	0.317726
FBgn0031689	2421	-0.213361	0.0754295	-2.82861	0.004675	0.412046	2L	Cyp28d1	0.318289
FBgn0263472	18.1716	0.506737	0.31276	1.62021	0.105187	0.999975	2R	snoRNA:2R:9445205	0.319442
FBgn0267025	3.10052	0.877501	0.79975	1.09722	0.272546	0.999975	2R	asRNA:CR45469	0.319594
FBgn0027560	5941.34	-0.185524	0.0604602	-3.06853	0.00215112	0.253481	2L	Tps1	0.319996
FBgn0013689	16.1488	0.51738	0.324294	1.5954	0.110622	0.999975	MT	trnA	0.320114
FBgn0031879	562.038	0.186474	0.060976	3.05815	0.00222708	0.259611	2L	uif	0.320201
FBgn0030607	281.461	-0.24379	0.0941104	-2.59046	0.00958467	0.595256	X	dob	0.322055
FBgn0030040	145.833	-0.277271	0.116085	-2.38853	0.016916	0.764933	X	CG15347	0.322669
FBgn0065032	2.2754	-0.913883	0.864458	-1.05717	0.290432	0.999975	X	Arpc3B	0.323062
FBgn0032457	1.77669	-1.0443	1.09265	-0.955749	0.339199	0.999975	2L	CG15483	0.323334
FBgn0013548	50.5252	0.366557	0.18384	1.99389	0.0461643	0.999975	2R	l(2)dtl	0.323886
FBgn0082998	2.1635	-0.956935	0.938446	-1.0197	0.30787	0.999975	X	snoRNA:Psi28S-1192d	0.323892
FBgn0263464	3.95821	-0.831327	0.735324	-1.13056	0.258241	0.999975	2R	snoRNA:hts-a	0.324489
FBgn0026150	92.4576	0.30133	0.133432	2.2583	0.0239267	0.881039	2L	ApepP	0.32472
FBgn0261386	6.26775	-0.690817	0.534876	-1.29155	0.196514	0.999975	Unknown	Gpa2	0.324986
FBgn0262901	2.01157	0.950347	0.929615	1.0223	0.306638	0.999975	2R	lncRNA:CR43256	0.325175
FBgn0000046	330.032	-0.23557	0.089552	-2.63054	0.00852493	0.584929	3R	Act87E	0.325486
FBgn0010388	15.5612	-0.870912	0.799258	-1.08965	0.275867	0.999975	2R	Dro	0.325761
FBgn0267027	6.15318	-0.704684	0.554318	-1.27126	0.203635	0.999975	2R	lncRNA:CR45471	0.325806
FBgn0052110	23.3714	0.457135	0.266478	1.71547	0.0862583	0.999975	3L	CG32110	0.326225
FBgn0038371	10.2999	-0.576274	0.393631	-1.46399	0.143196	0.999975	3R	Pbp45	0.326275
FBgn0039805	118.895	0.28468	0.121968	2.33406	0.0195926	0.807619	3R	Cpr100A	0.326433
FBgn0032235	6.22498	-0.670622	0.510805	-1.31287	0.189226	0.999975	2L	CG5096	0.327437
FBgn0265819	3.49923	0.801216	0.69391	1.15464	0.248238	0.999975	2L	lncRNA:CR44608	0.32746
FBgn0260461	11.2794	0.576274	0.394867	1.45941	0.144452	0.999975	3L	Rcd7	0.327922
FBgn0264822	17.3242	-0.559259	0.37548	-1.48945	0.136368	0.999975	4	asRNA:CR44030	0.328156
FBgn0038439	19.8835	-0.515151	0.326924	-1.57575	0.115083	0.999975	3R	Cad89D	0.328306
FBgn0028506	45.7525	-0.39351	0.208536	-1.88702	0.0591581	0.999975	2L	CG4455	0.328681
FBgn0039879	5.08131	-0.719105	0.577723	-1.24472	0.213234	0.999975	3R	Ir100a	0.329137
FBgn0034628	279.825	-0.238277	0.0920927	-2.58736	0.00967148	0.595256	2R	Acox57D-p	0.331123
FBgn0030805	9.45048	0.587346	0.410817	1.4297	0.152802	0.999975	X	wus	0.331743
FBgn0034354	50.3908	0.370589	0.19023	1.94811	0.0514016	0.999975	2R	GstE11	0.332891
FBgn0020415	1696.24	-0.198502	0.0688238	-2.88421	0.00392399	0.383243	2L	Idgf2	0.332927
FBgn0034141	304.372	-0.222668	0.0829227	-2.68524	0.00724776	0.53451	2R	CG8311	0.333839
FBgn0034870	15.4253	0.515713	0.331568	1.55538	0.119856	0.999975	2R	CG13559	0.334852
FBgn0261068	39.5918	0.396466	0.213808	1.8543	0.0636956	0.999975	2L	LSm7	0.335638
FBgn0014135	137.692	-0.324274	0.153452	-2.11319	0.0345844	0.999975	3R	bnl	0.33589
FBgn0266726	7.12292	0.639652	0.479195	1.33485	0.181926	0.999975	4	lncRNA:CR45199	0.336194
FBgn0040832	147.557	-0.2727	0.115786	-2.3552	0.0185129	0.783976	3L	CG8012	0.336931
FBgn0082961	8.94567	0.609887	0.443652	1.3747	0.169225	0.999975	3R	snoRNA:Psi28S-3385b	0.338416
FBgn0033093	194.938	-0.259087	0.107025	-2.42081	0.0154858	0.756222	2R	CG3270	0.339653
FBgn0031302	26.9828	0.448541	0.264825	1.69373	0.0903174	0.999975	2L	CG14340	0.340111
FBgn0053535	5.07736	0.708965	0.57622	1.23037	0.218558	0.999975	2R	tRNA:Glu-TTC-1-3	0.340232
FBgn0005658	255.006	0.222895	0.0839783	2.6542	0.00794968	0.56699	3L	Ets65A	0.340407
FBgn0038967	2.08987	0.925334	0.915656	1.01057	0.312222	0.999975	3R	CG13847	0.340573
FBgn0265178	7.26283	-0.649164	0.495776	-1.30939	0.190402	0.999975	2R	CG44243	0.340713
FBgn0001168	314.911	-0.232524	0.0899773	-2.58425	0.00975914	0.595256	3L	h	0.340793
FBgn0039038	1.68666	-0.980648	1.01711	-0.964155	0.334968	0.999975	3R	CG6688	0.342134
FBgn0040965	21.9081	-0.452742	0.270414	-1.67425	0.0940808	0.999975	2L	lncRNA:CR13130	0.342974
FBgn0035539	96.5462	-0.305723	0.141197	-2.16523	0.0303703	0.999975	3L	slow	0.343597
FBgn0051025	2.71693	0.936472	0.940956	0.995234	0.319622	0.999975	3R	Ppi1	0.343642
FBgn0038447	14.2941	0.529158	0.352203	1.50242	0.132988	0.999975	3R	CG14892	0.343842
FBgn0001987	294.626	-0.231059	0.0895217	-2.58104	0.00985031	0.595256	2L	Gli	0.343849
FBgn0266251	15.8315	0.504968	0.325543	1.55115	0.120865	0.999975	3R	lncRNA:CR44946	0.344026
FBgn0262476	1796.72	0.147216	0.0435416	3.38105	0.000722094	0.128892	2R	CG43066	0.344774
FBgn0013307	190.639	-0.265763	0.112531	-2.3617	0.0181914	0.779197	2R	Odc1	0.344776
FBgn0016672	1127.51	0.163568	0.0514897	3.17671	0.00148954	0.201654	3R	Ipp	0.344827
FBgn0030829	5.1861	0.734593	0.620652	1.18358	0.236578	0.999975	X	CG12998	0.346838
FBgn0028532	4.31864	-0.732315	0.617751	-1.18545	0.235838	0.999975	2L	CG7968	0.347181
FBgn0083050	59.2406	-0.357494	0.184265	-1.94011	0.0523663	0.999975	3R	snoRNA:Psi18S-1377b	0.348393
FBgn0023535	7.0239	-0.660396	0.519413	-1.27143	0.203577	0.999975	X	arg	0.349532
FBgn0031854	9.48742	-0.589098	0.427905	-1.3767	0.168604	0.999975	2L	TTLL3A	0.350389
FBgn0038448	3.67499	-0.787095	0.704523	-1.1172	0.263908	0.999975	3R	CG12783	0.350451
FBgn0034379	59.7447	0.338625	0.16915	2.00192	0.0452933	0.999975	2R	CG15073	0.35067
FBgn0041630	559.116	0.257455	0.107971	2.38448	0.0171033	0.764933	3L	Hexo1	0.35083
FBgn0265583	3.91276	0.772716	0.683441	1.13062	0.258213	0.999975	2L	lncRNA:CR44410	0.351258
FBgn0032004	8.0057	-0.626019	0.476268	-1.31443	0.188703	0.999975	2L	CG8292	0.352065
FBgn0032115	12.2161	0.568834	0.404685	1.40562	0.159836	0.999975	2L	CG4438	0.352389
FBgn0030317	3885.83	0.198399	0.071046	2.79255	0.00522944	0.442909	X	CG1561	0.352649
FBgn0263492	2.00794	-0.958862	1.00115	-0.957758	0.338185	0.999975	3L	asRNA:CR43481	0.35361
FBgn0265808	3.41655	0.773634	0.688218	1.12411	0.260966	0.999975	2L	lncRNA:CR44597	0.353712
FBgn0033303	11.1361	-0.56273	0.398456	-1.41228	0.157868	0.999975	2R	Cyp6a15Psi	0.35388
FBgn0034605	304.204	0.288156	0.130573	2.20686	0.027324	0.940378	2R	Ugt49C1	0.354389
FBgn0004045	15.7978	-0.554732	0.389623	-1.42377	0.154514	0.999975	X	Yp1	0.35489
FBgn0264617	18.5187	0.473874	0.299176	1.58393	0.11321	0.999975	4	asRNA:CR43957	0.356173
FBgn0263316	374.284	-0.207264	0.0767562	-2.70029	0.00692799	0.525219	3R	Mrp4	0.356809
FBgn0265176	4.37923	0.724313	0.618662	1.17077	0.24169	0.999975	2R	lncRNA:CR44241	0.357508
FBgn0053970	777.923	-0.187918	0.0656541	-2.86225	0.0042065	0.393197	3R	CG33970	0.357677
FBgn0038526	5.8954	-0.653941	0.519104	-1.25975	0.20776	0.999975	3R	CG14327	0.35787
FBgn0031295	23.2847	0.447341	0.272501	1.64162	0.10067	0.999975	2L	CG4375	0.35806
FBgn0005391	15.9371	-0.504906	0.33433	-1.5102	0.130992	0.999975	X	Yp2	0.358337
FBgn0266680	6.10337	0.651117	0.516023	1.2618	0.207021	0.999975	3L	lncRNA:CR45170	0.358629
FBgn0017558	2376.07	-0.155967	0.0488455	-3.19306	0.00140776	0.193506	2R	Pdk	0.359142
FBgn0030187	10.9794	-0.56428	0.404432	-1.39524	0.162943	0.999975	X	Ipod	0.359226
FBgn0030005	7.34737	0.61047	0.463033	1.31842	0.187365	0.999975	X	CG2120	0.359747
FBgn0031972	134.383	-0.267249	0.116545	-2.29309	0.0218426	0.854928	2L	Wwox	0.359899
FBgn0033139	4.04898	0.73618	0.639514	1.15116	0.249668	0.999975	2R	Tsp42Er	0.36004
FBgn0052817	2.62654	0.8665	0.849619	1.01987	0.307791	0.999975	X	CG32817	0.360225
FBgn0032642	129.66	-0.266961	0.11655	-2.29052	0.0219913	0.854928	2L	CG5110	0.360949
FBgn0039124	1.70747	0.944184	0.990021	0.953701	0.340235	0.999975	3R	tbrd-1	0.361338
FBgn0052029	13.4579	0.525582	0.360779	1.4568	0.145172	0.999975	3L	Cpr66D	0.36266
FBgn0262142	7.76076	0.604813	0.458622	1.31876	0.187249	0.999975	2R	lncRNA:CR42868	0.363037
FBgn0033740	12.2369	-0.525617	0.36146	-1.45415	0.145905	0.999975	2R	dgt5	0.363597
FBgn0035192	13.8218	-0.531768	0.369213	-1.44027	0.14979	0.999975	3L	galene	0.364375
FBgn0266634	8.86039	0.581936	0.431181	1.34963	0.177134	0.999975	2R	asRNA:CR45141	0.365224
FBgn0267089	109.439	-0.278845	0.126323	-2.2074	0.0272859	0.940378	X	lncRNA:CR45533	0.366327
FBgn0039806	6.79872	0.631069	0.497252	1.26911	0.204401	0.999975	3R	CG15545	0.36717
FBgn0031468	2.08307	0.884498	0.894129	0.989229	0.322551	0.999975	2L	CG2975	0.367584
FBgn0052282	454.219	0.201551	0.0749066	2.69069	0.00713037	0.529454	3L	Drsl4	0.369227
FBgn0029920	6.00964	0.638632	0.510955	1.24988	0.211343	0.999975	X	CR4575	0.370609
FBgn0038697	2.48098	-0.839578	0.821687	-1.02177	0.306888	0.999975	3R	CG3581	0.37092
FBgn0015351	44.9003	-0.574924	0.427051	-1.34627	0.178217	0.999975	3R	CG14906	0.370981
FBgn0265813	11.609	-0.577284	0.430737	-1.34022	0.180173	0.999975	2L	lncRNA:CR44602	0.37181
FBgn0051205	874.569	0.180685	0.0631281	2.86219	0.00420725	0.393197	3R	CG31205	0.372129
FBgn0083033	3.62262	0.739659	0.660508	1.11983	0.262785	0.999975	2L	snoRNA:Psi18S-525f	0.372136
FBgn0039759	26.4392	-0.455957	0.289183	-1.57671	0.114863	0.999975	3R	CG9733	0.372805
FBgn0003248	997.609	0.169988	0.0573575	2.96366	0.00304002	0.31997	3R	Rh2	0.373352
FBgn0263507	17.049	0.481937	0.318076	1.51516	0.129731	0.999975	X	lncRNA:CR43496	0.373717
FBgn0264431	5.55239	-0.660738	0.546101	-1.20992	0.22631	0.999975	3R	lncRNA:CR43849	0.374652
FBgn0036410	62.8091	0.337221	0.175957	1.91649	0.0553027	0.999975	3L	CG8100	0.376728
FBgn0032429	178.593	-0.247418	0.105955	-2.33512	0.0195372	0.807619	2L	CG5446	0.377684
FBgn0263975	5.20112	0.682191	0.581774	1.1726	0.240954	0.999975	3L	CR43727	0.378758
FBgn0041717	3.12687	0.86196	0.878548	0.98112	0.326534	0.999975	2L	snRNA:U6atac	0.381088
FBgn0003189	284.165	-0.211581	0.0826953	-2.55856	0.0105107	0.62608	X	r	0.38143
FBgn0033763	18.2172	0.482006	0.322971	1.49241	0.135591	0.999975	2R	CG8646	0.381707
FBgn0043535	334.674	-0.231539	0.09604	-2.41086	0.015915	0.756732	2R	Obp57a	0.383397
FBgn0039638	19.0956	-0.451703	0.29079	-1.55336	0.120336	0.999975	3R	dgt6	0.384249
FBgn0267725	8.16933	-0.578955	0.444116	-1.30361	0.192366	0.999975	3R	asRNA:CR46058	0.385073
FBgn0035693	5.71224	-0.654856	0.549209	-1.19236	0.233119	0.999975	3L	CG8219	0.385349
FBgn0037770	147.996	-0.250961	0.109898	-2.28358	0.0223964	0.854928	3R	Art4	0.385441
FBgn0035282	4.52029	-0.717362	0.643565	-1.11467	0.264992	0.999975	3L	CNMa	0.385699
FBgn0032337	2.83301	0.789309	0.760208	1.03828	0.29914	0.999975	2L	AstCC	0.385747
FBgn0013348	36.7446	-0.374448	0.2132	-1.75632	0.0790337	0.999975	2R	TpnC41C	0.386624
FBgn0267119	2.64977	-0.820354	0.815155	-1.00638	0.314234	0.999975	3R	lncRNA:CR45559	0.386874
FBgn0033065	634.534	0.187445	0.0687047	2.72827	0.00636675	0.504491	2R	Cyp6w1	0.387575
FBgn0032899	155.747	-0.254244	0.112694	-2.25605	0.0240677	0.881039	2L	CG9338	0.387695
FBgn0263970	4.91948	0.67909	0.587801	1.15531	0.247965	0.999975	2R	lncRNA:CR43724	0.387915
FBgn0266993	1.9262	-0.886114	0.937755	-0.944931	0.344694	0.999975	3L	lncRNA:CR45444	0.389147
FBgn0085427	781.659	-0.177295	0.0630094	-2.81379	0.00489608	0.424627	2L	CG34398	0.389422
FBgn0266635	2.38954	0.863376	0.899879	0.959436	0.337339	0.999975	2R	asRNA:CR45142	0.391331
FBgn0086027	23.5908	0.4491	0.292291	1.53648	0.12442	0.999975	2R	snoRNA:Or-CD1	0.392208
FBgn0267800	22.0954	-0.427884	0.269851	-1.58563	0.112823	0.999975	3R	lncRNA:CR46125	0.39313
FBgn0010258	6.27819	-0.622271	0.510772	-1.2183	0.223112	0.999975	3R	Rbp4	0.393191
FBgn0032260	4.0748	-0.711726	0.644892	-1.10363	0.269752	0.999975	2L	CG13144	0.393552
FBgn0027579	596.265	-0.190863	0.0714722	-2.67045	0.00757499	0.551144	3R	mino	0.393779
FBgn0050044	28.4336	0.421935	0.26395	1.59854	0.109922	0.999975	2R	s-cup	0.393913
FBgn0000206	1315.33	0.166525	0.0574702	2.8976	0.00376032	0.370596	3R	boss	0.394651
FBgn0259111	2152.64	0.159694	0.0538317	2.96655	0.00301162	0.31997	2L	Ndae1	0.395711
FBgn0000826	7.40167	0.601016	0.484007	1.24175	0.214329	0.999975	X	png	0.39625
FBgn0002354	44.0807	0.349167	0.19315	1.80775	0.0706455	0.999975	3R	l(3)87Df	0.396404
FBgn0266869	22.5374	-0.468084	0.316187	-1.4804	0.138766	0.999975	2L	asRNA:CR45330	0.39675
FBgn0014865	10.3459	-0.607317	0.493625	-1.23032	0.218577	0.999975	2R	Mtk	0.397128
FBgn0031939	66.2793	0.326755	0.17351	1.88321	0.0596723	0.999975	2L	CG13796	0.398087
FBgn0039028	49.8309	0.380369	0.223646	1.70077	0.0889865	0.999975	3R	CG13840	0.398433
FBgn0265824	2.49594	-0.800887	0.801356	-0.999416	0.317593	0.999975	2L	lncRNA:CR44613	0.399076
FBgn0259713	20.4261	0.456287	0.304326	1.49934	0.133786	0.999975	2L	CG42367	0.399386
FBgn0063492	53.0954	-0.348167	0.193512	-1.7992	0.0719866	0.999975	2R	GstE8	0.400067
FBgn0052636	5.68673	0.643591	0.552594	1.16467	0.244152	0.999975	X	lncRNA:CR32636	0.403556
FBgn0026176	2.38499	0.829703	0.860789	0.963886	0.335103	0.999975	2R	SkpB	0.403682
FBgn0083048	166.158	-0.278735	0.134761	-2.06837	0.0386053	0.999975	3R	snoRNA:Psi18S-1377d	0.403691
FBgn0267263	2.67237	0.822484	0.848971	0.968801	0.332644	0.999975	2L	lncRNA:CR45699	0.404423
FBgn0259680	335.14	-0.21769	0.0900651	-2.41703	0.0156477	0.756459	X	Pkcdelta	0.404529
FBgn0053505	19.3292	-0.447487	0.298325	-1.5	0.133615	0.999975	2R	U3-55K	0.406286
FBgn0034139	21.9948	-0.428899	0.27791	-1.5433	0.122758	0.999975	2R	CG4927	0.406719
FBgn0041336	5.69874	0.637208	0.547991	1.16281	0.244907	0.999975	2L	Cyp6t2Psi	0.408006
FBgn0010287	25.5729	-0.422667	0.272073	-1.55351	0.120302	0.999975	2L	Trf	0.408565
FBgn0003934	72.658	0.343747	0.192436	1.78629	0.0740522	0.999975	2L	snRNA:U5:23D	0.408702
FBgn0034402	29.2465	0.397408	0.245913	1.61605	0.106084	0.999975	2R	CG15084	0.410002
FBgn0038673	13.1361	0.497119	0.359711	1.382	0.166973	0.999975	3R	CG14286	0.410736
FBgn0039670	3.79449	0.714366	0.672288	1.06259	0.287968	0.999975	3R	CG7567	0.410936
FBgn0267107	2.84607	0.809242	0.836692	0.967192	0.333448	0.999975	3R	lncRNA:CR45547	0.411163
FBgn0039925	378.466	0.196514	0.0771581	2.5469	0.0108685	0.637803	4	Kif3C	0.411226
FBgn0038917	37.4625	0.360574	0.209404	1.7219	0.0850869	0.999975	3R	CG6678	0.411279
FBgn0032082	2.80375	-0.760638	0.751933	-1.01158	0.31174	0.999975	2L	CG18088	0.412059
FBgn0038695	5.337	0.672829	0.607904	1.1068	0.26838	0.999975	3R	CG14280	0.412711
FBgn0044011	35.6035	-0.364458	0.21384	-1.70435	0.0883149	0.999975	2R	Spn43Ad	0.412927
FBgn0052425	1371.74	-0.166282	0.059157	-2.81086	0.00494096	0.425118	3L	CG32425	0.413545
FBgn0266201	7.95193	-0.574012	0.462723	-1.24051	0.214787	0.999975	X	asRNA:CR44896	0.413585
FBgn0032022	254.97	0.221229	0.0941683	2.3493	0.0188088	0.793409	2L	CG14275	0.415181
FBgn0026144	9.58251	0.625197	0.538502	1.16099	0.245645	0.999975	X	CBP	0.415741
FBgn0025644	3.47984	-0.720346	0.689814	-1.04426	0.296364	0.999975	X	CG14424	0.41642
FBgn0034505	3.94448	-0.703456	0.661884	-1.06281	0.287868	0.999975	2R	CG16739	0.416454
FBgn0035452	29.8051	0.397631	0.249474	1.59388	0.110964	0.999975	3L	CG10359	0.417191
FBgn0032282	120.236	-0.542728	0.423361	-1.28195	0.199859	0.999975	2L	CG7299	0.417333
FBgn0034117	1062.16	-0.201774	0.0814476	-2.47735	0.0132363	0.693212	2R	CG7997	0.417851
FBgn0031611	130.155	-0.255579	0.120016	-2.12955	0.0332088	0.999975	2L	FIG4	0.418854
FBgn0025595	680.444	-0.172983	0.0636389	-2.71819	0.00656406	0.511949	2L	AkhR	0.419188
FBgn0036791	1.9586	0.840635	0.909998	0.923776	0.355603	0.999975	3L	CG7271	0.419301
FBgn0034063	99.956	0.269369	0.131035	2.05571	0.0398107	0.999975	2R	CG8389	0.419646
FBgn0010431	2.89139	-0.748154	0.742391	-1.00776	0.313568	0.999975	3L	mtrm	0.419932
FBgn0050502	15.6842	-0.461834	0.323026	-1.42971	0.1528	0.999975	2R	fa2h	0.419953
FBgn0267161	2.83937	0.789689	0.816577	0.967072	0.333508	0.999975	X	asRNA:CR45601	0.420148
FBgn0011747	4103.39	0.16553	0.0594084	2.78631	0.00533117	0.448025	4	Ank	0.420455
FBgn0030104	8.30099	-0.551502	0.438131	-1.25876	0.208117	0.999975	X	CG15368	0.42077
FBgn0038194	2369.62	-0.147337	0.049386	-2.98338	0.00285081	0.309395	3R	Cyp6d5	0.421718
FBgn0036382	5.839	0.632611	0.556608	1.13655	0.255728	0.999975	3L	CG13737	0.42204
FBgn0031449	3166.49	-0.154157	0.0531626	-2.89972	0.00373492	0.370596	2L	CG31689	0.422426
FBgn0033113	10.1672	-0.526331	0.408225	-1.28932	0.197288	0.999975	2R	Spn42Dc	0.425589
FBgn0029093	4247.71	-0.167406	0.0611249	-2.73876	0.00616717	0.498942	2R	cathD	0.426625
FBgn0261800	556.537	-0.179418	0.0684666	-2.62052	0.00877966	0.591048	2L	LanB1	0.427586
FBgn0020416	446.871	-0.312246	0.169784	-1.83908	0.065903	0.999975	2L	Idgf1	0.427767
FBgn0051950	11.8869	0.502623	0.37896	1.32632	0.184733	0.999975	2L	Sbat	0.427906
FBgn0052645	24.589	-0.482034	0.352972	-1.36565	0.17205	0.999975	X	CG32645	0.428114
FBgn0033110	9.6931	0.535085	0.422512	1.26644	0.205357	0.999975	2R	CG9447	0.42868
FBgn0263584	21.8404	0.43813	0.300565	1.45769	0.144926	0.999975	2L	asRNA:CR43609	0.429016
FBgn0259714	360.475	-0.20393	0.0844933	-2.41356	0.0157974	0.756459	2L	DIP-epsilon	0.429178
FBgn0086664	21.4005	0.431353	0.293375	1.47032	0.141476	0.999975	3R	snoRNA:Psi28S-2149	0.430174
FBgn0031925	1184.03	-0.317994	0.175951	-1.80729	0.0707173	0.999975	2L	Cyp4d21	0.430681
FBgn0031897	2130.94	0.136911	0.0445843	3.07083	0.00213462	0.253481	2L	CG13784	0.430878
FBgn0266315	3.04272	-0.750112	0.764448	-0.981247	0.326471	0.999975	2L	lncRNA:CR44980	0.431846
FBgn0030566	7.33212	0.572307	0.478214	1.19676	0.231401	0.999975	X	betaNACtes4	0.432734
FBgn0000459	301.868	-0.201195	0.083216	-2.41774	0.0156171	0.756459	X	disco	0.433074
FBgn0261830	8.4104	-0.556367	0.457508	-1.21608	0.223953	0.999975	2L	CG42762	0.43496
FBgn0032402	501.55	0.191713	0.0772766	2.48086	0.0131065	0.693109	2L	PLCXD	0.43561
FBgn0015946	7.2518	0.577893	0.489174	1.18137	0.237457	0.999975	3L	grim	0.435667
FBgn0025697	1026.77	0.161727	0.0587365	2.75343	0.00589742	0.480706	2L	santa-maria	0.435969
FBgn0021765	897.57	-0.151943	0.0531964	-2.85626	0.0042866	0.393822	X	scu	0.436733
FBgn0034501	2810.56	-0.150953	0.0526529	-2.86694	0.00414464	0.393197	2R	CG13868	0.436871
FBgn0052548	3.47063	-0.700183	0.686407	-1.02007	0.307696	0.999975	X	CG32548	0.438118
FBgn0030425	502.025	-0.188175	0.0753465	-2.49746	0.0125086	0.678523	X	Nep6	0.438472
FBgn0032639	4.19628	0.675091	0.645736	1.04546	0.29581	0.999975	2L	CG18563	0.439426
FBgn0259896	212.707	-0.221089	0.09813	-2.25303	0.0242575	0.881846	2L	NimC1	0.439447
FBgn0051909	8.76015	0.528296	0.422334	1.2509	0.210973	0.999975	2L	CG31909	0.439533
FBgn0011569	5.55573	0.618977	0.555313	1.11465	0.265002	0.999975	3L	can	0.439546
FBgn0050157	14.4136	0.471741	0.348592	1.35327	0.175968	0.999975	2R	CG30157	0.440596
FBgn0033205	92.5546	-0.294969	0.15816	-1.865	0.0621808	0.999975	2R	CG2064	0.440723
FBgn0085440	36.2008	-0.356887	0.217473	-1.64106	0.100785	0.999975	X	Lgr4	0.440885
FBgn0033848	1.6793	0.886024	1.04856	0.844989	0.398117	0.999975	2R	CG13330	0.442181
FBgn0030828	809.313	0.183426	0.0727691	2.52065	0.0117138	0.657976	X	CG5162	0.442333
FBgn0000463	128.94	-0.25149	0.121893	-2.06319	0.0390942	0.999975	3R	Dl	0.442518
FBgn0033904	14.5166	0.493658	0.379476	1.3009	0.193294	0.999975	2R	CG18327	0.444259
FBgn0036837	3914.81	-0.135716	0.0449976	-3.01608	0.00256067	0.286188	3L	CG18135	0.444909
FBgn0033391	4.32586	-0.647969	0.608915	-1.06414	0.287267	0.999975	2R	CG8026	0.445642
FBgn0085411	6.03256	0.605427	0.541874	1.11728	0.263873	0.999975	3L	CG34382	0.446372
FBgn0030054	37.0075	0.35873	0.222117	1.61505	0.106301	0.999975	X	Caf1-180	0.447496
FBgn0040531	10.8715	-0.565472	0.483558	-1.1694	0.242243	0.999975	3R	CG11741	0.448551
FBgn0284084	52.4433	0.309911	0.174218	1.77887	0.075261	0.999975	2L	wg	0.448577
FBgn0024288	2.52679	-0.78815	0.864253	-0.911943	0.361799	0.999975	3R	Sox100B	0.448751
FBgn0031238	86.0082	-0.27492	0.142959	-1.92307	0.0544708	0.999975	2L	CG3645	0.44931
FBgn0036016	10.9071	-0.581125	0.508856	-1.14202	0.253445	0.999975	3L	CG3306	0.450383
FBgn0267365	92.3144	0.263634	0.133642	1.97269	0.0485307	0.999975	2L	l(2)SH0834	0.450391
FBgn0027506	657.52	-0.177872	0.0702641	-2.53147	0.0113585	0.651523	2R	EDTP	0.450918
FBgn0265991	1796.14	-0.13603	0.0456476	-2.98	0.00288247	0.309395	2R	Zasp52	0.451286
FBgn0262904	48.1199	0.319383	0.184225	1.73365	0.08298	0.999975	3R	asRNA:CR43259	0.451584
FBgn0267814	4.71013	-0.629944	0.586898	-1.07335	0.283116	0.999975	3R	asRNA:CR46139	0.451614
FBgn0026718	135.576	-0.246198	0.119671	-2.05729	0.0396585	0.999975	2L	Agpat2	0.451765
FBgn0261584	23.0915	0.398305	0.267361	1.48976	0.136286	0.999975	2R	CG42694	0.452114
FBgn0013813	22.1362	-0.410968	0.282419	-1.45517	0.145621	0.999975	3R	Dhc98D	0.453015
FBgn0263484	29.8577	0.41719	0.289986	1.43866	0.150248	0.999975	3R	snoRNA:Pi4KIIalpha-a	0.453496
FBgn0082971	11.7105	0.519168	0.422499	1.2288	0.219146	0.999975	2R	snoRNA:Psi28S-3316b	0.454705
FBgn0038306	46.3252	-0.340548	0.20647	-1.64939	0.0990684	0.999975	3R	Art3	0.455059
FBgn0001216	88.5677	-0.290152	0.158068	-1.83562	0.066414	0.999975	3L	Hsc70-1	0.455278
FBgn0033970	168.807	-0.265	0.136227	-1.94527	0.0517421	0.999975	2R	CG10205	0.456215
FBgn0051788	11.4791	-0.488941	0.382742	-1.27747	0.201436	0.999975	2L	CG31788	0.45684
FBgn0013699	3.01101	0.734067	0.775685	0.946346	0.343972	0.999975	MT	trnL1	0.456853
FBgn0033821	836.385	-0.169018	0.0654146	-2.5838	0.00977198	0.595256	2R	CG10799	0.457374
FBgn0038198	420.15	-0.199893	0.0859301	-2.32623	0.0200062	0.813569	3R	Npc2b	0.457524
FBgn0266413	4.90507	-0.641264	0.613411	-1.04541	0.295835	0.999975	3R	asRNA:CR45053	0.457935
FBgn0259985	963.631	0.191946	0.0805291	2.38356	0.0171459	0.764933	2R	Mppe	0.458198
FBgn0030554	65.9964	0.295054	0.163511	1.80449	0.0711551	0.999975	X	CG1434	0.4585
FBgn0039510	13.3812	-0.508881	0.412231	-1.23446	0.217033	0.999975	3R	CG3339	0.45959
FBgn0035414	25.5423	-0.3826	0.253452	-1.50956	0.131157	0.999975	3L	CG14965	0.459692
FBgn0031782	32.4308	0.368373	0.237922	1.54829	0.121551	0.999975	2L	WDR79	0.460098
FBgn0265356	533.617	-0.177239	0.0710075	-2.49606	0.012558	0.678523	2R	tn	0.460314
FBgn0032414	307.369	0.193668	0.0820496	2.36038	0.0182563	0.779197	2L	CG17211	0.460565
FBgn0266719	308.657	-0.206282	0.0912623	-2.26032	0.0238016	0.881039	3R	stac	0.462513
FBgn0052694	334.8	-0.189325	0.0794101	-2.38414	0.017119	0.764933	X	CG32694	0.462971
FBgn0026403	21.6138	-0.42481	0.305228	-1.39178	0.163989	0.999975	2R	Ndg	0.463923
FBgn0039719	2.62835	0.767634	0.853027	0.899895	0.368176	0.999975	3R	CG15515	0.464397
FBgn0052518	3.39779	-0.696763	0.720194	-0.967466	0.333311	0.999975	X	tRNA:Ile-AAT-2-1Psi	0.465093
FBgn0050052	309.219	-0.420733	0.301274	-1.39651	0.16256	0.999975	2R	Obp49a	0.465636
FBgn0037879	3.30815	0.737154	0.796461	0.925536	0.354687	0.999975	3R	scpr-C	0.465765
FBgn0033597	1.57256	-0.868752	1.06581	-0.815113	0.415008	0.999975	2R	Cpr47Ea	0.465785
FBgn0014464	6.76072	0.556162	0.488053	1.13955	0.254472	0.999975	X	Cp7Fa	0.467132
FBgn0033773	4.18659	-0.648313	0.637718	-1.01661	0.309337	0.999975	2R	Mos	0.467347
FBgn0020908	29.3694	-0.600145	0.557371	-1.07674	0.281595	0.999975	2R	Scp1	0.467407
FBgn0038181	1062.76	-0.144173	0.0515345	-2.7976	0.0051484	0.439479	3R	CG9297	0.467827
FBgn0262620	3.21188	0.708292	0.746105	0.949319	0.342459	0.999975	2L	lncRNA:CR43144	0.46813
FBgn0039538	34.6833	-0.347587	0.219367	-1.5845	0.11308	0.999975	3R	CG12883	0.46878
FBgn0037537	1129.75	0.191408	0.0816783	2.34344	0.0191067	0.799754	3R	CG2767	0.468819
FBgn0039774	504.836	0.169471	0.0671034	2.52552	0.0115526	0.656331	3R	CDase	0.469548
FBgn0027348	930.244	0.168164	0.0662667	2.53768	0.011159	0.64348	2L	bgm	0.469549
FBgn0038868	127.555	0.244229	0.121997	2.00193	0.0452919	0.999975	3R	CG5862	0.469636
FBgn0026085	2.98342	-0.699207	0.732375	-0.954711	0.339724	0.999975	X	dgt4	0.470067
FBgn0038363	62.5977	-0.29092	0.163214	-1.78244	0.0746769	0.999975	3R	Acyp2	0.470097
FBgn0085488	22.2964	-0.396268	0.274506	-1.44357	0.14886	0.999975	2R	CG34459	0.470108
FBgn0035241	21.0724	0.402433	0.282053	1.4268	0.153638	0.999975	3L	CG12105	0.470565
FBgn0036337	424.871	-0.175637	0.0712472	-2.46517	0.0136948	0.703626	3L	AdenoK	0.470664
FBgn0038233	70.0101	-0.287236	0.159968	-1.79558	0.0725613	0.999975	3R	HtrA2	0.47071
FBgn0031764	22.1104	0.395892	0.275112	1.43902	0.150145	0.999975	2L	CG9107	0.47205
FBgn0033981	144.721	0.244064	0.122412	1.9938	0.0461736	0.999975	2R	Cyp6a21	0.472091
FBgn0028573	20.1133	-0.418332	0.302731	-1.38186	0.167015	0.999975	3L	prc	0.472992
FBgn0034741	3.9059	-0.701241	0.74141	-0.94582	0.34424	0.999975	2R	CG4269	0.4734
FBgn0032433	66.8876	-0.299629	0.172534	-1.73664	0.0824503	0.999975	2L	Oatp33Ea	0.473434
FBgn0002466	3.83557	0.656848	0.661327	0.993228	0.320599	0.999975	3L	sti	0.473688
FBgn0032061	2.21191	-0.766428	0.869431	-0.881528	0.378032	0.999975	2L	CG9314	0.474467
FBgn0037165	5.04815	0.616419	0.59279	1.03986	0.298405	0.999975	3L	CG11437	0.474527
FBgn0032945	459.541	0.206546	0.0934992	2.20907	0.02717	0.940378	2L	CG8665	0.474862
FBgn0038038	521.97	-0.172553	0.0697877	-2.47254	0.0134155	0.697107	3R	Sccpdh2	0.47524
FBgn0052170	85.5633	-0.267814	0.143755	-1.86298	0.0624645	0.999975	3L	CG32170	0.475832
FBgn0033544	2833.45	-0.185829	0.0788189	-2.35767	0.0183902	0.781835	2R	CG7220	0.475894
FBgn0038404	38.5555	-0.328017	0.2019	-1.62465	0.104238	0.999975	3R	CG8925	0.476317
FBgn0030420	139.443	0.22901	0.111085	2.06158	0.0392476	0.999975	X	CG12717	0.476397
FBgn0033993	13.6068	-0.475049	0.379089	-1.25314	0.210156	0.999975	2R	CG8089	0.476622
FBgn0036822	2.50144	-0.735306	0.81179	-0.905783	0.365051	0.999975	3L	NijB	0.476646
FBgn0275433	5.69086	-0.60637	0.579471	-1.04642	0.295368	0.999975	3R	lncRNA:CR46265	0.477358
FBgn0266390	16.2661	0.429203	0.319444	1.34359	0.17908	0.999975	3R	lncRNA:CR45030	0.477975
FBgn0082953	4.83888	0.623943	0.609986	1.02288	0.306364	0.999975	3L	snoRNA:Psi28S-612	0.478015
FBgn0261504	26.0334	-0.377754	0.257155	-1.46897	0.14184	0.999975	3R	7SLRNA:CR42652	0.478177
FBgn0243486	677.546	-0.157585	0.0605741	-2.60152	0.00928112	0.595256	2L	rdo	0.478327
FBgn0265344	12.4186	0.465433	0.368241	1.26394	0.206253	0.999975	2R	lncRNA:CR44298	0.479622
FBgn0040575	28.1868	0.37254	0.252327	1.47642	0.139832	0.999975	3R	CG15922	0.480512
FBgn0033963	11.2142	-0.486595	0.398505	-1.22105	0.222066	0.999975	2R	CG12857	0.480841
FBgn0032810	338.243	0.219915	0.104955	2.09532	0.0361425	0.999975	2L	CG13077	0.481821
FBgn0037003	23.1796	0.386079	0.269039	1.43503	0.151279	0.999975	3L	CG18281	0.482314
FBgn0266900	2.22906	-0.754306	0.860116	-0.876982	0.380496	0.999975	2L	lncRNA:CR45360	0.482454
FBgn0002922	3.84255	0.64912	0.660242	0.983155	0.325531	0.999975	3R	nau	0.482629
FBgn0038275	15.9284	-0.428508	0.321709	-1.33198	0.182868	0.999975	3R	CG3817	0.482859
FBgn0025583	1681.29	0.155096	0.0595196	2.6058	0.00916611	0.592907	2R	BomS2	0.482995
FBgn0001150	39.9276	0.327348	0.204245	1.60272	0.108996	0.999975	X	gt	0.484059
FBgn0051809	12.5541	0.523027	0.454486	1.15081	0.24981	0.999975	2L	CG31809	0.484098
FBgn0035541	57.1096	0.294469	0.171074	1.72129	0.0851979	0.999975	3L	CG15019	0.484222
FBgn0033527	18.3989	0.408763	0.297941	1.37196	0.170075	0.999975	2R	CG11777	0.484747
FBgn0027836	341.027	-0.185614	0.0799619	-2.32128	0.0202719	0.820027	2R	Dgp-1	0.484994
FBgn0051202	2.95817	-0.722162	0.801084	-0.901481	0.367333	0.999975	3R	alpha-Man-Ic	0.48518
FBgn0261267	17.5839	-0.41663	0.308383	-1.35101	0.176691	0.999975	2R	CG42615	0.485699
FBgn0011276	4.18172	0.629822	0.63064	0.998703	0.317939	0.999975	X	HLH3B	0.48592
FBgn0050094	29.4546	0.355801	0.235965	1.50785	0.131592	0.999975	2R	CG30094	0.485982
FBgn0035522	2.42527	0.731299	0.822055	0.889598	0.373682	0.999975	3L	CG1273	0.486823
FBgn0038422	155.85	-0.222284	0.107868	-2.06071	0.0393306	0.999975	3R	CG14880	0.487114
FBgn0004581	1.88255	-0.798632	0.962136	-0.830061	0.406504	0.999975	2R	bgcn	0.487289
FBgn0031292	2.20065	0.769562	0.901426	0.853716	0.393263	0.999975	2L	CG15824	0.487622
FBgn0262004	2.58786	-0.753765	0.87039	-0.866008	0.386486	0.999975	3R	CG42822	0.488422
FBgn0035343	2.35595	0.821054	1.0141	0.809637	0.418149	0.999975	3L	CG16762	0.488756
FBgn0025882	6.66728	0.554309	0.507922	1.09133	0.275129	0.999975	X	snoRNA:MeU6-A47	0.489024
FBgn0029970	4.91056	-0.608434	0.597632	-1.01807	0.308643	0.999975	X	Nek2	0.489066
FBgn0028997	2.87664	0.705093	0.774941	0.909867	0.362893	0.999975	3R	nmdyn-D7	0.489331
FBgn0054003	12.9641	0.463324	0.37351	1.24046	0.214805	0.999975	2L	NimB3	0.490365
FBgn0040524	6.70039	0.583352	0.556871	1.04755	0.294845	0.999975	3R	CG11052	0.490441
FBgn0029665	48.8419	0.316182	0.195084	1.62075	0.105071	0.999975	X	CG14270	0.490468
FBgn0065051	14.5795	-0.452065	0.358136	-1.26227	0.206851	0.999975	3L	scaRNA:MeU5-U42	0.490493
FBgn0051866	12.1453	-0.467631	0.379657	-1.23172	0.218054	0.999975	2L	Ada1-2	0.49056
FBgn0265830	13.4636	0.443016	0.346052	1.2802	0.200475	0.999975	X	lncRNA:CR44619	0.490683
FBgn0052179	91.569	-0.264563	0.144878	-1.82611	0.0678334	0.999975	3L	Krn	0.490731
FBgn0050011	3.20845	-0.697991	0.763818	-0.913818	0.360813	0.999975	2R	gem	0.490893
FBgn0030331	11.5722	-0.461446	0.371548	-1.24196	0.214253	0.999975	X	CG15221	0.491201
FBgn0030759	27.4785	0.376152	0.262135	1.43496	0.151299	0.999975	X	CG13014	0.491466
FBgn0036301	58.1	0.290766	0.169973	1.71066	0.0871441	0.999975	3L	CG4069	0.491878
FBgn0015035	163.538	-0.233273	0.117851	-1.97939	0.0477717	0.999975	2L	Cyp4e3	0.491911
FBgn0262828	36.5196	-0.338194	0.219122	-1.54341	0.122732	0.999975	X	lncRNA:CR43199	0.491916
FBgn0036143	12.2169	-0.454627	0.362908	-1.25273	0.210303	0.999975	3L	CG14142	0.492207
FBgn0266448	64.5376	-0.310145	0.189796	-1.6341	0.102239	0.999975	3R	CG45078	0.492989
FBgn0031913	580.531	-0.165962	0.0676383	-2.45367	0.0141406	0.714181	2L	CG5958	0.493228
FBgn0031501	3.67173	0.661829	0.699341	0.946361	0.343964	0.999975	2L	CG17261	0.493459
FBgn0051248	140.837	0.236809	0.121209	1.95373	0.0507336	0.999975	3R	CG31248	0.493631
FBgn0010803	158.368	-0.232099	0.117253	-1.97947	0.0477634	0.999975	3R	TrpRS	0.493651
FBgn0034726	29.1197	0.357753	0.241954	1.4786	0.139248	0.999975	2R	Mes4	0.493955
FBgn0266284	117.014	-0.236597	0.121467	-1.94783	0.0514352	0.999975	X	Ns3	0.49555
FBgn0039272	20.5569	-0.388129	0.279293	-1.38969	0.164624	0.999975	3R	CG11836	0.496476
FBgn0000527	886.871	0.312886	0.193961	1.61314	0.106714	0.999975	3R	e	0.496529
FBgn0004606	431.918	-0.170115	0.0708702	-2.40038	0.016378	0.763886	3R	zfh1	0.496842
FBgn0267808	4.76163	-0.589981	0.576356	-1.02364	0.306005	0.999975	3R	asRNA:CR46133	0.497267
FBgn0039111	64.0702	-0.278406	0.159911	-1.741	0.0816831	0.999975	3R	PTPMT1	0.497888
FBgn0039711	21.861	-0.391736	0.284904	-1.37498	0.169139	0.999975	3R	CG7824	0.498512
FBgn0033292	1.32087	-0.869962	1.15022	-0.756345	0.449442	0.999975	2R	Cyp4ad1	0.4987
FBgn0033523	83.4853	0.26051	0.143483	1.81561	0.0694299	0.999975	2R	CG12895	0.499127
FBgn0013686	88631.1	0.142743	0.0536201	2.66211	0.00776524	0.557503	MT	lrRNA	0.499845
FBgn0053213	14.1324	-0.430589	0.336114	-1.28108	0.200165	0.999975	3R	CG33213	0.500248
FBgn0034814	43.496	0.316029	0.199017	1.58795	0.112297	0.999975	2R	CG9890	0.501059
FBgn0034634	55.8836	-0.29679	0.179098	-1.65714	0.0974907	0.999975	2R	CG10494	0.501111
FBgn0032261	37.5754	0.341057	0.226374	1.50661	0.131911	0.999975	2L	CG6094	0.501147
FBgn0000339	235.389	-0.20976	0.100636	-2.08434	0.037129	0.999975	2L	cni	0.501168
FBgn0004406	48.2576	-0.300899	0.183389	-1.64077	0.100846	0.999975	2L	tam	0.501421
FBgn0034937	9.22754	-0.514752	0.458508	-1.12267	0.261578	0.999975	2R	fzr2	0.501429
FBgn0033429	14.0178	0.435154	0.343757	1.26588	0.205558	0.999975	2R	CG12929	0.502366
FBgn0037255	114.163	0.240623	0.12655	1.90141	0.0572486	0.999975	3R	Fip1	0.502446
FBgn0036620	576.441	0.203643	0.096113	2.11879	0.0341081	0.999975	3L	CG4842	0.502604
FBgn0029580	25.4883	-0.372235	0.263496	-1.41268	0.15775	0.999975	X	CG14778	0.50287
FBgn0267545	4.84483	-0.610845	0.620262	-0.984818	0.324713	0.999975	3L	asRNA:CR45885	0.503039
FBgn0259213	689.172	-0.156907	0.0628777	-2.49543	0.0125803	0.678523	2L	side-II	0.503301
FBgn0004782	3.48787	-0.664765	0.720707	-0.922378	0.356331	0.999975	3R	Ccp84Ab	0.503603
FBgn0039489	38.6518	0.323248	0.208065	1.55359	0.120283	0.999975	3R	CG5880	0.504288
FBgn0036406	20.446	0.403502	0.303472	1.32962	0.183644	0.999975	3L	CG13484	0.504677
FBgn0026879	69.0105	0.287483	0.171147	1.67974	0.0930074	0.999975	X	CG13364	0.505204
FBgn0000426	10.1041	0.478578	0.407949	1.17313	0.240743	0.999975	2R	SmF	0.505854
FBgn0259729	24.0508	-0.385287	0.281278	-1.36977	0.170758	0.999975	2R	CG42383	0.506111
FBgn0029930	147.226	0.263365	0.14811	1.77817	0.075376	0.999975	X	CG12541	0.506177
FBgn0263143	3.35971	-0.66186	0.720103	-0.919119	0.358033	0.999975	3R	vret	0.50671
FBgn0042125	8.09565	-0.51142	0.458882	-1.11449	0.265069	0.999975	2L	CG18787	0.507101
FBgn0027052	248.673	0.194753	0.0901134	2.16119	0.0306803	0.999975	2L	STUB1	0.507355
FBgn0004240	4.83699	-0.750364	0.901384	-0.832458	0.405151	0.999975	2R	DptA	0.507656
FBgn0086054	3.72974	0.65349	0.706516	0.924946	0.354994	0.999975	3R	snoRNA:Me18S-G1358b	0.508246
FBgn0000024	4584.45	0.117285	0.0396888	2.95511	0.00312555	0.324929	3R	Ace	0.508385
FBgn0260007	21.1613	0.377878	0.273478	1.38175	0.167049	0.999975	2R	CG42493	0.508545
FBgn0031419	15.3541	-0.417167	0.324131	-1.28703	0.198084	0.999975	2L	CG15390	0.508943
FBgn0035986	244.134	0.188728	0.0859025	2.197	0.0280205	0.954881	3L	CG4022	0.509326
FBgn0051352	314.966	-0.180475	0.0798781	-2.25938	0.0238595	0.881039	3R	Unc-115a	0.509575
FBgn0034515	3.8279	-1.05344	1.66724	-0.631847	0.527487	0.999975	2R	CG13428	0.50976
FBgn0001991	3005.93	0.149004	0.0585693	2.54406	0.0109572	0.637803	2L	Ca-alpha1D	0.510396
FBgn0033677	179.205	0.207665	0.100774	2.0607	0.0393321	0.999975	2R	CG8321	0.510715
FBgn0086067	1.72018	0.790372	0.996708	0.792982	0.427788	0.999975	3L	snoRNA:Me28S-A771	0.511133
FBgn0086065	1.84105	-0.771424	0.955753	-0.807138	0.419587	0.999975	3L	snoRNA:Me28S-G3113a	0.511724
FBgn0083991	225.937	0.196559	0.0922856	2.1299	0.0331802	0.999975	3R	CG34155	0.511995
FBgn0033635	63.964	-0.282239	0.168184	-1.67816	0.0933168	0.999975	2R	Prip	0.512015
FBgn0040354	2.36037	0.708258	0.822592	0.861007	0.389234	0.999975	X	CG14418	0.512583
FBgn0053348	6.23623	0.542111	0.513925	1.05484	0.291497	0.999975	2R	CheB42a	0.512592
FBgn0037340	44.3129	-0.316563	0.204249	-1.54989	0.121168	0.999975	3R	CG14671	0.512666
FBgn0051324	275.15	-0.196449	0.0923351	-2.12757	0.0333729	0.999975	3R	CG31324	0.512769
FBgn0034725	761.398	0.15414	0.0622171	2.47746	0.0132323	0.693212	2R	CG6044	0.513415
FBgn0265978	5.58985	-0.574059	0.569385	-1.00821	0.313354	0.999975	2R	lncRNA:CR44757	0.513682
FBgn0263006	8230.57	-0.11058	0.0364616	-3.03278	0.00242308	0.276226	2R	SERCA	0.513763
FBgn0038133	2.88968	0.706474	0.821203	0.860291	0.389629	0.999975	3R	Osi22	0.513813
FBgn0083039	6.10423	0.562937	0.551047	1.02158	0.306981	0.999975	3R	snoRNA:Psi18S-301	0.514371
FBgn0032770	114.308	0.233654	0.12348	1.89224	0.0584591	0.999975	2L	CG13086	0.515075
FBgn0050338	17.9772	0.409568	0.318238	1.28699	0.198099	0.999975	2R	CG30338	0.51526
FBgn0012036	4079.73	0.143552	0.0556427	2.57988	0.00988341	0.595256	2L	Aldh	0.515425
FBgn0265065	8.79829	-0.508465	0.462574	-1.09921	0.271677	0.999975	3R	asRNA:CR44176	0.515509
FBgn0031399	170.341	-0.215326	0.107966	-1.99439	0.0461094	0.999975	2L	mio	0.51556
FBgn0267587	8.14604	-0.505145	0.457459	-1.10424	0.269488	0.999975	2R	asRNA:CR45925	0.515632
FBgn0263617	2.1698	0.815929	1.06686	0.764795	0.444393	0.999975	3L	lncRNA:CR43626	0.515945
FBgn0011891	3.69645	0.652168	0.717112	0.909436	0.36312	0.999975	2R	tRNA:Lys-CTT-1-1	0.51651
FBgn0031559	20.5085	0.475777	0.413257	1.15129	0.249615	0.999975	2L	CG3513	0.516696
FBgn0033067	455.251	-0.453914	0.381353	-1.19027	0.233939	0.999975	2R	CG11211	0.517162
FBgn0040342	2.9908	0.702159	0.819759	0.856543	0.391697	0.999975	X	CG3706	0.517829
FBgn0037046	25.1266	0.369086	0.267934	1.37752	0.168351	0.999975	3L	CG10581	0.518093
FBgn0031437	102.94	-0.243114	0.132778	-1.83098	0.0671033	0.999975	2L	Arpc5	0.51852
FBgn0037503	4.08536	0.615445	0.650375	0.946293	0.343999	0.999975	3R	CG14598	0.518533
FBgn0036331	23.4623	-0.363716	0.261767	-1.38946	0.164692	0.999975	3L	CR14117	0.518909
FBgn0036929	158.751	0.217847	0.110853	1.96519	0.0493928	0.999975	3L	CG7668	0.5193
FBgn0032914	2.59557	-0.715084	0.849908	-0.841366	0.400143	0.999975	2L	CG14397	0.519458
FBgn0051675	30.734	-0.344892	0.239625	-1.4393	0.150066	0.999975	2L	CG31675	0.519883
FBgn0032283	82.3471	-0.265882	0.154639	-1.71937	0.0855471	0.999975	2L	CG7296	0.520107
FBgn0032139	124.311	-0.231022	0.122434	-1.88692	0.0591713	0.999975	2L	CG13116	0.520392
FBgn0034660	148.844	-0.229722	0.121434	-1.89175	0.0585245	0.999975	2R	Loxl2	0.520991
FBgn0036662	149.234	-0.212375	0.106648	-1.99136	0.0464408	0.999975	3L	CG9706	0.521054
FBgn0031426	5.05031	0.610454	0.645704	0.945409	0.34445	0.999975	2L	CG18641	0.521719
FBgn0085250	2.07365	-0.760798	0.955474	-0.796251	0.425886	0.999975	2R	CG34221	0.522357
FBgn0032010	1295.67	-0.143443	0.0563607	-2.5451	0.0109248	0.637803	2L	CG8086	0.523146
FBgn0033724	11.3011	0.473345	0.415506	1.1392	0.254619	0.999975	2R	CG8501	0.523337
FBgn0038951	24.5887	0.377224	0.281177	1.34159	0.179729	0.999975	3R	CG5380	0.523388
FBgn0005655	8.73172	0.488939	0.439883	1.11152	0.266344	0.999975	2R	PCNA	0.523693
FBgn0045064	272.523	0.182787	0.0838182	2.18075	0.0292018	0.977087	2L	bwa	0.5242
FBgn0038582	18.4182	0.394057	0.303956	1.29643	0.194828	0.999975	3R	CG7988	0.524906
FBgn0003935	11.7829	0.467567	0.408361	1.14499	0.252215	0.999975	2L	snRNA:U5:34A	0.525156
FBgn0032613	175.444	-0.231524	0.12421	-1.86398	0.0623242	0.999975	2L	Nepl9	0.525937
FBgn0259247	509.633	0.159884	0.0675996	2.36517	0.018022	0.779197	NA	NA	0.526176
FBgn0015584	3.41691	-0.624397	0.67947	-0.918948	0.358123	0.999975	2R	Acp53Ea	0.52667
FBgn0011274	1072.6	-0.138454	0.053602	-2.583	0.00979448	0.595256	2L	Dif	0.527039
FBgn0029801	568.739	0.152642	0.0628048	2.43041	0.0150817	0.750002	X	CG15771	0.527176
FBgn0035097	6.97639	-0.52435	0.500936	-1.04674	0.295219	0.999975	3L	CG13405	0.527437
FBgn0032530	15.1854	0.413799	0.333434	1.24102	0.214598	0.999975	2L	CG9263	0.528966
FBgn0035150	68.9425	0.272298	0.163813	1.66225	0.0964634	0.999975	3L	Rev1	0.528985
FBgn0027929	19.9483	-0.388065	0.298733	-1.29904	0.193931	0.999975	2L	NimB1	0.529129
FBgn0028531	8.9062	-0.474704	0.423254	-1.12156	0.26205	0.999975	2L	CG15286	0.529547
FBgn0036975	926.681	-0.166498	0.0727852	-2.28752	0.0221654	0.854928	3L	CG5618	0.530345
FBgn0034484	50.3791	-0.286324	0.178766	-1.60167	0.109229	0.999975	2R	CG11044	0.530461
FBgn0010389	247.758	0.197796	0.0967666	2.04406	0.040948	0.999975	3R	htl	0.531502
FBgn0051119	89.2613	0.250856	0.143549	1.74753	0.0805458	0.999975	3R	HDAC11	0.531587
FBgn0265806	2.27249	0.690288	0.820816	0.840978	0.40036	0.999975	2L	lncRNA:CR44595	0.53159
FBgn0267733	154.788	-0.20901	0.106022	-1.97138	0.0486803	0.999975	2R	lncRNA:CR46064	0.531672
FBgn0053054	71.6981	-0.260921	0.153972	-1.6946	0.0901504	0.999975	3L	CG33054	0.533739
FBgn0037661	12.288	-0.4254	0.35344	-1.2036	0.228746	0.999975	3R	Ada	0.533911
FBgn0004513	542.987	0.162603	0.0705167	2.30588	0.0211176	0.832681	3L	Mdr65	0.534051
FBgn0029906	77.9067	-0.273237	0.166585	-1.64023	0.100958	0.999975	X	xit	0.534435
FBgn0030013	109.641	-0.250081	0.143637	-1.74106	0.0816723	0.999975	X	GIIIspla2	0.534479
FBgn0034389	575.948	0.149825	0.0617747	2.42535	0.0152938	0.753636	2R	Mctp	0.534558
FBgn0052109	76.6851	0.254056	0.147552	1.7218	0.0851056	0.999975	3L	CG32109	0.534749
FBgn0038565	3.04668	0.635921	0.714902	0.889522	0.373722	0.999975	3R	CG7794	0.53478
FBgn0036155	73.5986	-0.260301	0.15369	-1.69367	0.0903277	0.999975	3L	CG6163	0.53481
FBgn0037632	320.169	-0.180419	0.0837323	-2.15471	0.0311844	0.999975	3R	CCT7	0.534906
FBgn0030887	199.226	-0.197491	0.0972321	-2.03113	0.0422413	0.999975	X	CG6867	0.535297
FBgn0032449	13.3445	0.438308	0.373549	1.17336	0.24065	0.999975	2L	CG17036	0.53562
FBgn0040634	14.1073	0.420553	0.348223	1.20771	0.227157	0.999975	3L	CG4186	0.536168
FBgn0031634	23.5333	-0.377075	0.28869	-1.30616	0.191499	0.999975	2L	Ir25a	0.536195
FBgn0266681	4.95378	-0.575961	0.602563	-0.955851	0.339147	0.999975	3L	asRNA:CR45171	0.536441
FBgn0052856	16.9887	0.398413	0.317776	1.25376	0.209931	0.999975	3R	CG32856	0.536916
FBgn0011676	386.336	-0.170361	0.0765609	-2.22517	0.0260695	0.917597	2L	Nos	0.537243
FBgn0001147	4.22448	-0.596223	0.641989	-0.928711	0.353039	0.999975	2R	gsb-n	0.537529
FBgn0065055	64.5691	-0.307779	0.205137	-1.50036	0.133521	0.999975	2L	snoRNA:Psi28S-2648	0.538098
FBgn0002534	3.272	-0.622287	0.694796	-0.89564	0.370445	0.999975	2R	Lcp3	0.539042
FBgn0039495	90.1572	0.258977	0.153744	1.68448	0.0920895	0.999975	3R	CG5909	0.539205
FBgn0034861	17.3574	0.402299	0.325113	1.23741	0.215933	0.999975	2R	CG9815	0.539756
FBgn0035279	5.48732	0.535557	0.536293	0.998627	0.317976	0.999975	3L	Cpr62Ba	0.541382
FBgn0032420	118.111	-0.225272	0.122413	-1.84026	0.0657302	0.999975	2L	CG6583	0.541596
FBgn0037378	66.2142	-0.265681	0.161288	-1.64725	0.0995077	0.999975	3R	PSMG1	0.541688
FBgn0264568	5.8682	0.558937	0.578835	0.965623	0.334233	0.999975	3L	lncRNA:CR43940	0.541968
FBgn0029573	3.59882	0.619231	0.693454	0.892966	0.371875	0.999975	X	CG14770	0.541972
FBgn0036044	3.19323	0.63526	0.725594	0.875503	0.3813	0.999975	3L	Zasp67	0.541996
FBgn0051676	290.275	0.197163	0.0982903	2.00592	0.0448643	0.999975	2L	CG31676	0.542257
FBgn0037005	28.6611	-0.335729	0.23992	-1.39934	0.161712	0.999975	3L	CG5078	0.542441
FBgn0086055	14.6278	0.448715	0.39497	1.13607	0.255926	0.999975	3R	snoRNA:Me18S-C1096	0.542516
FBgn0001254	2.56287	0.706515	0.877677	0.804983	0.42083	0.999975	3L	ImpE2	0.542532
FBgn0266906	5.17303	-0.572123	0.604621	-0.94625	0.344021	0.999975	2L	asRNA:CR45366	0.543087
FBgn0000928	7.76134	-0.497421	0.473488	-1.05054	0.293468	0.999975	X	fs(1)Yb	0.543443
FBgn0033058	26.0118	0.357754	0.268046	1.33467	0.181984	0.999975	2R	CCHa2-R	0.543593
FBgn0266405	4.85524	0.569495	0.601004	0.947573	0.343347	0.999975	3R	CG45045	0.544004
FBgn0031849	2.63767	0.682595	0.828336	0.824056	0.409908	0.999975	2L	CG11327	0.544028
FBgn0083035	2.2254	-0.714394	0.898457	-0.795135	0.426535	0.999975	2L	snoRNA:Psi18S-525d	0.544053
FBgn0038862	401.252	-0.211976	0.11126	-1.90523	0.0567507	0.999975	3R	Usp8	0.544342
FBgn0002552	170	-0.203817	0.104318	-1.9538	0.0507248	0.999975	2R	lin	0.54463
FBgn0033880	17.1888	0.401215	0.327067	1.22671	0.219933	0.999975	2R	CG6553	0.544649
FBgn0051810	4.7001	-0.574991	0.612402	-0.938911	0.347776	0.999975	2L	CG31810	0.544818
FBgn0031694	274.048	-0.187642	0.0910969	-2.05981	0.0394165	0.999975	2L	Cyp4ac2	0.545117
FBgn0265068	190.376	0.212742	0.112166	1.89667	0.0578713	0.999975	3R	asRNA:CR44179	0.545411
FBgn0033673	173.044	-0.207838	0.108107	-1.92252	0.0545404	0.999975	2R	CG8298	0.546314
FBgn0039800	1494.89	-0.130049	0.0502045	-2.59038	0.0095871	0.595256	3R	Npc2g	0.546414
FBgn0266331	2.51428	-0.689684	0.848653	-0.812681	0.416401	0.999975	2L	asRNA:CR44996	0.546492
FBgn0053093	12.3186	0.426568	0.365098	1.16837	0.242659	0.999975	3R	CG33093	0.546586
FBgn0263981	7.76107	0.49406	0.471266	1.04837	0.29447	0.999975	2R	asRNA:CR43730	0.546606
FBgn0039161	88.6835	-0.250727	0.148099	-1.69297	0.0904608	0.999975	3R	CG13606	0.547465
FBgn0033524	9.45672	0.469826	0.432905	1.08529	0.277795	0.999975	2R	Cyp49a1	0.547831
FBgn0033467	15.3081	0.404158	0.333663	1.21128	0.225789	0.999975	2R	Pdrg1	0.548017
FBgn0035049	220.586	-0.199329	0.1013	-1.96771	0.0491018	0.999975	2R	Mmp1	0.5484
FBgn0265467	20.1685	-0.368264	0.284661	-1.29369	0.195771	0.999975	3L	lncRNA:CR44360	0.5485
FBgn0266279	3.18026	-0.6589	0.786205	-0.838076	0.401988	0.999975	X	lncRNA:CR44964	0.54855
FBgn0265667	24.9269	-0.344238	0.25424	-1.35399	0.175741	0.999975	2R	lncRNA:CR44474	0.549613
FBgn0016122	1388.58	-0.148845	0.0629996	-2.36264	0.0181453	0.779197	2L	Acer	0.550586
FBgn0034736	6.23232	-0.521788	0.523387	-0.996946	0.318791	0.999975	2R	gas	0.550725
FBgn0033268	4252.16	0.21978	0.119673	1.8365	0.066284	0.999975	2R	Obp44a	0.550769
FBgn0034443	250.652	-0.186123	0.0909638	-2.04613	0.0407439	0.999975	2R	cer	0.551189
FBgn0263076	13.8293	-0.41879	0.357517	-1.17139	0.241444	0.999975	2R	Klp54D	0.55148
FBgn0034511	37.4796	0.309261	0.212816	1.45318	0.146173	0.999975	2R	GNBP-like3	0.551729
FBgn0030244	18.8767	-0.378732	0.301111	-1.25778	0.20847	0.999975	X	CG2157	0.552205
FBgn0265266	6.94404	0.511557	0.507793	1.00741	0.313737	0.999975	3R	CG13639	0.552669
FBgn0032184	10.7665	0.450457	0.407043	1.10666	0.268443	0.999975	2L	CG13135	0.552997
FBgn0262972	20.1453	-0.366752	0.28559	-1.28419	0.199076	0.999975	3R	lncRNA:cherub	0.55324
FBgn0265189	47.9347	-0.287803	0.189054	-1.52234	0.127925	0.999975	3R	sud1	0.553323
FBgn0031906	32.0679	0.319582	0.225848	1.41503	0.15706	0.999975	2L	CG5160	0.553449
FBgn0085482	14.8617	-0.39544	0.325286	-1.21567	0.224111	0.999975	3L	CG34453	0.553538
FBgn0053140	8.60912	0.486086	0.465664	1.04386	0.296552	0.999975	2R	CG33140	0.553854
FBgn0262353	47.8639	0.283632	0.184781	1.53496	0.124794	0.999975	2L	CG43051	0.554181
FBgn0037414	4.229	-0.572279	0.621404	-0.920944	0.357079	0.999975	3R	Osi7	0.554698
FBgn0261991	19.7094	-0.363873	0.282745	-1.28693	0.198118	0.999975	2L	CG42809	0.554843
FBgn0038147	5019.43	0.160461	0.071876	2.23247	0.0255839	0.915362	3R	CCHa2	0.555316
FBgn0052687	723.844	-0.151796	0.0656897	-2.3108	0.0208439	0.827723	X	CG32687	0.555684
FBgn0025382	57.8734	0.277603	0.178783	1.55273	0.120487	0.999975	X	Rab27	0.555733
FBgn0069354	2.15675	0.69784	0.887398	0.78639	0.431639	0.999975	2L	Porin2	0.556381
FBgn0264439	19.6071	0.368267	0.289734	1.27105	0.203711	0.999975	2L	lncRNA:CR43857	0.556587
FBgn0031769	128.804	0.218565	0.120265	1.81737	0.0691612	0.999975	2L	CG9135	0.557743
FBgn0032726	258.308	0.241305	0.141888	1.70068	0.089004	0.999975	2L	CG10621	0.557812
FBgn0035383	337.93	-0.171137	0.080284	-2.13165	0.0330359	0.999975	3L	CPT2	0.557883
FBgn0003507	478.163	-0.159543	0.0716299	-2.22732	0.0259259	0.917597	3R	srp	0.558371
FBgn0035139	5.53831	-0.530827	0.549309	-0.966354	0.333867	0.999975	3L	CG13891	0.558599
FBgn0260750	68.8402	-0.256192	0.157267	-1.62903	0.103307	0.999975	2L	Mulk	0.55902
FBgn0017577	12.5263	0.419372	0.364692	1.14993	0.250171	0.999975	3R	Mcm5	0.559291
FBgn0036178	4.05973	-0.576329	0.636257	-0.905812	0.365035	0.999975	3L	CG14137	0.55945
FBgn0035636	35.3044	-0.327034	0.238102	-1.3735	0.169597	0.999975	3L	Cralbp	0.559749
FBgn0027364	3.76092	0.597248	0.678741	0.879935	0.378894	0.999975	3L	Six4	0.560107
FBgn0029719	2.41553	-0.673033	0.839426	-0.801778	0.422682	0.999975	X	CG15473	0.560138
FBgn0038051	2.58055	-0.668582	0.829835	-0.805682	0.420426	0.999975	3R	CG17207	0.560281
FBgn0052354	84.4549	-0.237376	0.138769	-1.71058	0.0871585	0.999975	3L	CG32354	0.560345
FBgn0036395	8.89415	0.456355	0.423635	1.07724	0.281375	0.999975	3L	CG17361	0.560633
FBgn0025832	15.6212	-0.388939	0.321246	-1.21072	0.226003	0.999975	2R	Fen1	0.560777
FBgn0063670	200.318	0.192822	0.0983237	1.96109	0.0498681	0.999975	3L	CG40228	0.560934
FBgn0038262	8.6467	-0.459412	0.42913	-1.07057	0.284364	0.999975	3R	CG14857	0.561182
FBgn0040754	120.407	0.229028	0.13103	1.74791	0.0804797	0.999975	2R	CG17059	0.561528
FBgn0264548	11.565	-0.424967	0.375289	-1.13237	0.257477	0.999975	2L	lncRNA:CR43927	0.561802
FBgn0053349	6.44861	0.505245	0.508122	0.994339	0.320058	0.999975	2R	ppk25	0.562366
FBgn0000448	180.857	0.198454	0.103439	1.91856	0.05504	0.999975	2R	Hr3	0.562449
FBgn0265873	37.7145	-0.313074	0.222369	-1.40791	0.159159	0.999975	X	lncRNA:CR44662	0.562489
FBgn0267704	3.62077	-0.61708	0.723523	-0.852883	0.393724	0.999975	X	lncRNA:flam	0.562602
FBgn0267430	32.0161	0.33565	0.25144	1.33491	0.181906	0.999975	3R	Pzl	0.564374
FBgn0036007	3028.27	-0.135225	0.0555203	-2.4356	0.0148671	0.742737	3L	path	0.566029
FBgn0063491	974.157	0.148957	0.0650321	2.29052	0.0219913	0.854928	2R	GstE9	0.566326
FBgn0034022	6.63496	-0.504162	0.511195	-0.986242	0.324015	0.999975	2R	CG12964	0.566559
FBgn0267925	2.33644	-0.680563	0.87006	-0.782203	0.434095	0.999975	2L	lncRNA:CR46206	0.566701
FBgn0086602	24.2893	0.362567	0.288532	1.25659	0.208901	0.999975	X	snoRNA:Psi28S-3436b	0.566804
FBgn0039698	106.432	0.229347	0.132819	1.72676	0.0842104	0.999975	3R	CG7789	0.566938
FBgn0040843	5.22615	0.530593	0.560348	0.9469	0.34369	0.999975	3L	CG15213	0.567405
FBgn0016076	637.734	-0.183068	0.0914617	-2.00158	0.04533	0.999975	2L	vri	0.56758
FBgn0025683	6065.74	-0.143858	0.0617365	-2.3302	0.0197958	0.811321	2L	CG3164	0.568786
FBgn0019809	2.45401	0.667612	0.845842	0.789287	0.429944	0.999975	2L	gcm2	0.569195
FBgn0040636	98.7507	-0.230157	0.134272	-1.71411	0.0865085	0.999975	3L	CG13255	0.56932
FBgn0032470	31.5115	-0.328326	0.24503	-1.33994	0.180263	0.999975	2L	Ttc30	0.569764
FBgn0082994	26.5127	0.345474	0.267344	1.29225	0.196271	0.999975	3L	snoRNA:Psi28S-1837c	0.569771
FBgn0003944	2.41442	-0.694245	0.908476	-0.764186	0.444757	0.999975	3R	Ubx	0.569785
FBgn0038592	13.4825	0.402297	0.347725	1.15694	0.247297	0.999975	3R	CG18599	0.570025
FBgn0010323	9.48702	0.449139	0.421582	1.06537	0.28671	0.999975	2L	Gsc	0.57058
FBgn0035439	8.92859	-0.477483	0.469146	-1.01777	0.308787	0.999975	3L	CG14961	0.570586
FBgn0264466	3.1997	-0.629709	0.765115	-0.823026	0.410493	0.999975	3L	lncRNA:CR43874	0.570815
FBgn0033739	1332.62	0.127865	0.0511872	2.49799	0.0124898	0.678523	2R	Dyb	0.570973
FBgn0261514	16.6874	0.379243	0.315178	1.20327	0.228873	0.999975	2L	NimA	0.57165
FBgn0267966	6.02553	-0.575823	0.654376	-0.879957	0.378883	0.999975	3L	asRNA:CR46246	0.571865
FBgn0086032	3.55823	-0.599739	0.703663	-0.85231	0.394042	0.999975	2L	snoRNA:Me28S-C437	0.572046
FBgn0023091	13.871	0.398231	0.343707	1.15863	0.246606	0.999975	2L	dimm	0.572634
FBgn0030369	8.27225	-0.479231	0.474515	-1.00994	0.312525	0.999975	X	Cyp318a1	0.572708
FBgn0086600	33.9539	0.311592	0.225579	1.3813	0.167187	0.999975	2R	snoRNA:Psi18S-1347c	0.572738
FBgn0013812	32.3279	-0.325673	0.243457	-1.3377	0.180994	0.999975	3R	Dhc93AB	0.573115
FBgn0032168	50.5749	0.272384	0.180004	1.51321	0.130227	0.999975	2L	CG13126	0.573931
FBgn0261535	74.3271	-0.257335	0.163699	-1.57199	0.115952	0.999975	2L	l(2)34Fd	0.574389
FBgn0010482	437.308	-0.156076	0.0713613	-2.18712	0.0287335	0.964395	2R	l(2)01289	0.574634
FBgn0032399	16.5516	0.373549	0.309202	1.20811	0.227006	0.999975	2L	CG6785	0.574709
FBgn0267645	3.87203	-0.581655	0.671646	-0.866015	0.386482	0.999975	3L	lncRNA:CR45983	0.575243
FBgn0051380	6.74534	-0.495837	0.507169	-0.977656	0.328245	0.999975	3R	CG31380	0.575589
FBgn0002641	108.43	-0.221107	0.127351	-1.7362	0.0825287	0.999975	X	mal	0.576041
FBgn0030789	29.9388	-0.31446	0.231237	-1.35991	0.17386	0.999975	X	Rrp45	0.576863
FBgn0035168	12.2762	-0.408274	0.363273	-1.12388	0.261065	0.999975	3L	cep290	0.577928
FBgn0028645	308.051	-0.16353	0.0776497	-2.106	0.0352044	0.999975	2L	beat-Ib	0.578528
FBgn0036827	38.9222	0.307511	0.223495	1.37592	0.168846	0.999975	3L	CG6843	0.578688
FBgn0031037	578.213	-0.144591	0.063503	-2.27691	0.0227917	0.863932	X	CG14207	0.578828
FBgn0262993	13.5693	0.404365	0.358253	1.12871	0.259019	0.999975	3R	lncRNA:CR43301	0.579124
FBgn0027546	118.335	-0.215271	0.122662	-1.75499	0.0792602	0.999975	X	CG4766	0.579427
FBgn0022069	116.703	0.220511	0.127737	1.72629	0.084295	0.999975	2L	Nnp-1	0.579599
FBgn0036995	91.8906	-0.282718	0.194237	-1.45553	0.145523	0.999975	3L	atk	0.57989
FBgn0082976	20.7751	-0.359985	0.293608	-1.22607	0.220171	0.999975	3R	snoRNA:Psi28S-3305a	0.579968
FBgn0053363	12.318	0.43194	0.402699	1.07261	0.283445	0.999975	2R	5SrRNA-Psi:CR33363	0.580096
FBgn0265086	2.18605	-0.674306	0.884729	-0.762161	0.445964	0.999975	2L	lncRNA:CR44197	0.580124
FBgn0034617	58.072	-0.2662	0.175535	-1.51651	0.129391	0.999975	2R	Panx	0.580216
FBgn0250746	339.021	-0.167267	0.080975	-2.06566	0.0388606	0.999975	3R	Prosbeta7	0.58086
FBgn0050009	7.40206	-0.478214	0.483111	-0.989865	0.32224	0.999975	2R	lncRNA:CR30009	0.581841
FBgn0013278	9.31125	0.456362	0.445185	1.02511	0.305314	0.999975	3R	Hsp70Bb	0.581913
FBgn0035781	3.63419	0.572963	0.665293	0.861219	0.389117	0.999975	3L	CG8560	0.582279
FBgn0261064	99.6532	0.229079	0.137206	1.6696	0.0949978	0.999975	2L	Rbsn-5	0.583197
FBgn0039210	57.6371	-0.275698	0.187551	-1.46999	0.141564	0.999975	3R	CG13625	0.583337
FBgn0036757	89.0948	0.234511	0.142754	1.64277	0.100431	0.999975	3L	Ir75a	0.583347
FBgn0033554	3.72007	0.56435	0.649695	0.868638	0.385045	0.999975	2R	Lsm10	0.583557
FBgn0027784	36.5931	0.297458	0.214093	1.38939	0.164715	0.999975	3R	Prp18	0.584805
FBgn0043841	3636.58	-0.105988	0.0388319	-2.72941	0.00634485	0.504491	2L	vir-1	0.584902
FBgn0267220	3.53652	0.57168	0.66787	0.855975	0.392012	0.999975	3L	lncRNA:CR45660	0.58546
FBgn0032646	207.069	0.184651	0.0962904	1.91765	0.0551552	0.999975	2L	mEFTs	0.585642
FBgn0265759	40.1734	-0.299455	0.216983	-1.38009	0.167559	0.999975	3L	lncRNA:CR44566	0.585697
FBgn0043578	200.201	-0.201564	0.111418	-1.80907	0.0704395	0.999975	3L	PGRP-SB1	0.585816
FBgn0265737	4.68002	0.579194	0.684724	0.845879	0.39762	0.999975	3L	lncRNA:CR44544	0.586158
FBgn0020907	1141.82	0.160958	0.0768815	2.09359	0.0362966	0.999975	3R	Scp2	0.586406
FBgn0034157	14.2655	-0.386642	0.337228	-1.14653	0.251576	0.999975	2R	resilin	0.586508
FBgn0040778	38.0172	0.288828	0.204486	1.41246	0.157815	0.999975	2R	CG17977	0.586682
FBgn0283652	19.5872	0.364421	0.305368	1.19338	0.232719	0.999975	2L	Rpp30	0.587841
FBgn0034136	229.838	0.186359	0.0982341	1.89709	0.0578163	0.999975	2R	DAT	0.587891
FBgn0034497	451.424	-0.151314	0.0697326	-2.16992	0.030013	0.995018	2R	Mpcp1	0.588295
FBgn0052448	19.2094	0.356738	0.294684	1.21058	0.226057	0.999975	3L	CG32448	0.588335
FBgn0083054	30.7239	0.323492	0.249316	1.29752	0.194453	0.999975	2R	snoRNA:Psi18S-1347a	0.588758
FBgn0261686	13.1958	-0.407483	0.37139	-1.09718	0.272561	0.999975	2R	CG42733	0.588791
FBgn0086356	2.61258	-0.661947	0.874937	-0.756565	0.44931	0.999975	2R	tum	0.588849
FBgn0036416	9.07306	-0.460003	0.459326	-1.00147	0.316598	0.999975	3L	CG7924	0.589158
FBgn0032889	765.667	0.156929	0.0742001	2.11494	0.0344347	0.999975	2L	CG9331	0.589403
FBgn0034821	2.66022	-0.636136	0.816585	-0.779019	0.435968	0.999975	2R	CG9876	0.589718
FBgn0035965	48.2064	0.280486	0.196115	1.43021	0.152656	0.999975	3L	Use1	0.59026
FBgn0040554	113.678	0.226343	0.136576	1.65727	0.0974652	0.999975	3R	asRNA:CR17025	0.590383
FBgn0030959	50.3722	0.280118	0.19586	1.4302	0.152661	0.999975	X	CG6961	0.590673
FBgn0262818	2.6087	-0.641228	0.832298	-0.770431	0.441044	0.999975	NA	NA	0.591605
FBgn0033389	3.68624	0.589854	0.717446	0.822158	0.410987	0.999975	2R	Rad51D	0.591854
FBgn0046763	158.542	-0.193357	0.105613	-1.83081	0.0671291	0.999975	3R	CG17278	0.593164
FBgn0266930	1.5291	0.74789	1.10394	0.677476	0.498104	0.999975	3L	lncRNA:CR45381	0.593784
FBgn0028940	938.717	0.130099	0.0550904	2.36156	0.0181984	0.779197	2L	Cyp28a5	0.593789
FBgn0010223	3.01246	-0.605562	0.755606	-0.801425	0.422885	0.999975	3L	Galphaf	0.59382
FBgn0039017	13.9596	-0.388625	0.346329	-1.12212	0.261809	0.999975	3R	CG6985	0.594039
FBgn0032780	16.6037	-0.364304	0.309672	-1.17642	0.239428	0.999975	2L	CG13085	0.594061
FBgn0032921	20.8035	-0.342903	0.279534	-1.2267	0.219936	0.999975	2L	Mpp6	0.594937
FBgn0004185	1.50434	0.755527	1.12788	0.669863	0.502945	0.999975	3R	snRNA:U1:95Ca	0.594964
FBgn0030102	60.1183	-0.265422	0.180637	-1.46936	0.141734	0.999975	X	SmydA-9	0.595364
FBgn0025739	6.33502	-0.480182	0.50294	-0.954751	0.339704	0.999975	X	pon	0.595446
FBgn0040588	96.2434	0.229849	0.141743	1.62159	0.104892	0.999975	3R	CG13841	0.595551
FBgn0033766	147.038	-0.20044	0.112808	-1.77683	0.075597	0.999975	2R	Nup188	0.595947
FBgn0035623	44.7739	-0.279566	0.19772	-1.41395	0.157376	0.999975	3L	mthl2	0.596337
FBgn0260386	31.8695	0.305636	0.230901	1.32367	0.185613	0.999975	3R	mtg	0.597669
FBgn0030001	8.13159	0.449049	0.449873	0.998169	0.318198	0.999975	X	cyr	0.597979
FBgn0039261	474.066	0.143064	0.0649022	2.20431	0.0275028	0.943537	3R	Ythdf	0.59804
FBgn0034804	28.8098	-0.309426	0.236209	-1.30997	0.190207	0.999975	2R	CG3831	0.598376
FBgn0032707	98.5208	-0.228662	0.141409	-1.61703	0.105872	0.999975	2L	CG10348	0.598418
FBgn0025383	2.0408	0.713898	1.02815	0.694351	0.487462	0.999975	X	CG14780	0.598717
FBgn0263117	57.3431	0.254776	0.170261	1.49639	0.134553	0.999975	3R	CG34377	0.599878
FBgn0020616	280.102	0.1642	0.081779	2.00786	0.0446586	0.999975	2L	SA	0.600225
FBgn0032871	22.5239	-0.343813	0.284827	-1.2071	0.227395	0.999975	2L	CG2611	0.60097
FBgn0035643	2.92958	-0.608105	0.775764	-0.783879	0.433111	0.999975	3L	CG13287	0.601193
FBgn0083055	2.50024	0.624368	0.814865	0.766223	0.443543	0.999975	3R	snoRNA:Psi18S-1295	0.601947
FBgn0039348	415.917	-0.154761	0.0745168	-2.07687	0.037814	0.999975	3R	Npl4	0.602387
FBgn0010019	91.9275	-0.574561	0.703679	-0.81651	0.414208	0.999975	X	Cyp4g1	0.602655
FBgn0038584	62.0325	0.248256	0.164117	1.51268	0.130361	0.999975	3R	mTerf5	0.603018
FBgn0026252	901.361	-0.134372	0.0591945	-2.27002	0.0232066	0.87053	3L	msk	0.603092
FBgn0013685	79.8971	0.280022	0.201486	1.38979	0.164594	0.999975	MT	ND6	0.603362
FBgn0033351	52.4911	-0.264975	0.183428	-1.44457	0.148579	0.999975	2R	AIMP1	0.603378
FBgn0039966	97.6873	0.227248	0.141589	1.60499	0.108497	0.999975	X	Rab21	0.603671
FBgn0003129	2.27208	-0.685993	0.969714	-0.707418	0.479306	0.999975	3R	Poxm	0.603814
FBgn0082974	56.8322	0.262814	0.181264	1.4499	0.147087	0.999975	3R	snoRNA:Psi28S-3305c	0.604264
FBgn0000719	470.637	-0.148745	0.0701176	-2.12136	0.0338912	0.999975	X	fog	0.604447
FBgn0004666	56.2255	0.258731	0.176643	1.46471	0.143001	0.999975	3R	sim	0.604589
FBgn0032362	4.47766	-0.518507	0.589641	-0.879362	0.379205	0.999975	2L	spz4	0.604844
FBgn0083978	1.88728	0.684266	0.968428	0.706574	0.479831	0.999975	3L	CG17672	0.605034
FBgn0002069	374.592	-0.17651	0.0931439	-1.89502	0.0580896	0.999975	2R	AspRS	0.605134
FBgn0034624	9.0042	-0.443836	0.448864	-0.988798	0.322762	0.999975	2R	CG17974	0.605375
FBgn0027335	671.528	0.146646	0.0686598	2.13583	0.0326935	0.999975	X	Rip11	0.605553
FBgn0051161	14.501	0.37635	0.336937	1.11697	0.264005	0.999975	3R	CG31161	0.605792
FBgn0033357	127.024	0.209732	0.124363	1.68645	0.0917097	0.999975	2R	Tom7	0.605878
FBgn0042627	39.4275	0.289885	0.215064	1.3479	0.177689	0.999975	2L	FASN2	0.606021
FBgn0035438	842.809	-0.145693	0.0680124	-2.14216	0.0321809	0.999975	3L	PHGPx	0.606132
FBgn0261862	1724.87	-0.126199	0.0538293	-2.34444	0.0190559	0.799754	2R	whd	0.606654
FBgn0032751	17.3818	0.367052	0.32341	1.13494	0.256399	0.999975	2L	CG17343	0.606794
FBgn0266437	10.0748	-0.414278	0.399271	-1.03759	0.299463	0.999975	3L	CG45067	0.606821
FBgn0052641	12.6597	-0.392122	0.363097	-1.07994	0.280171	0.999975	X	CG32641	0.607187
FBgn0027609	152.385	0.196091	0.111586	1.7573	0.078866	0.999975	2L	morgue	0.607702
FBgn0038332	30.2048	0.309148	0.241081	1.28234	0.199724	0.999975	3R	CG6136	0.607756
FBgn0083044	6.66717	-0.476413	0.511512	-0.931382	0.351656	0.999975	3L	snoRNA:Psi18S-1397	0.607806
FBgn0038820	301.427	0.173708	0.0912648	1.90334	0.0569956	0.999975	3R	CG4000	0.607966
FBgn0037368	22.4843	-0.345239	0.29184	-1.18298	0.236819	0.999975	3R	CG1239	0.608168
FBgn0264556	3.33593	0.571454	0.707178	0.808076	0.419047	0.999975	2L	Gr39a	0.608331
FBgn0035293	485.306	-0.156133	0.0767123	-2.0353	0.0418208	0.999975	3L	CG5687	0.609192
FBgn0033960	103.291	0.214852	0.130592	1.64522	0.0999254	0.999975	2R	CG10151	0.609646
FBgn0030617	115.322	-0.204348	0.120205	-1.7	0.0891312	0.999975	X	CG9095	0.610156
FBgn0050401	5.11666	0.519572	0.599888	0.866116	0.386427	0.999975	2R	dany	0.610171
FBgn0040653	1835.84	0.1299	0.056877	2.28387	0.0223792	0.854928	2R	IM4	0.610444
FBgn0031068	69.8028	-0.250815	0.169949	-1.47582	0.139991	0.999975	X	Alr	0.610702
FBgn0037030	40.5543	-0.283443	0.209262	-1.35449	0.17558	0.999975	3L	CG3288	0.610734
FBgn0063493	172.349	-0.20426	0.120316	-1.6977	0.0895644	0.999975	2R	GstE7	0.61089
FBgn0030263	463.975	-0.157625	0.0782326	-2.01482	0.0439236	0.999975	X	CG2076	0.61102
FBgn0031816	174.463	-0.192587	0.109119	-1.76493	0.0775758	0.999975	2L	Rchy1	0.611189
FBgn0035831	15.3351	0.378186	0.344537	1.09766	0.272351	0.999975	3L	Pop4	0.611468
FBgn0085753	139.85	-0.240691	0.158825	-1.51545	0.129658	0.999975	X; Y	28SrRNA-Psi:CR40596	0.611587
FBgn0036641	33.0941	0.296936	0.227053	1.30778	0.190947	0.999975	3L	Smn	0.611614
FBgn0033149	9.90916	0.42754	0.427542	0.999993	0.317314	0.999975	2R	CG11060	0.612163
FBgn0031306	1917.56	-0.120811	0.0507704	-2.37955	0.0173337	0.766997	2L	CG4577	0.612687
FBgn0052811	6.55492	-0.461852	0.491176	-0.940297	0.347065	0.999975	X	CG32811	0.613392
FBgn0022355	22637.2	-0.12874	0.0564221	-2.28173	0.0225052	0.856066	X	Tsf1	0.613582
FBgn0062928	5.58468	-0.483228	0.532379	-0.907676	0.364049	0.999975	3L	hpRNA:CR33940	0.613678
FBgn0029710	49.3477	0.271846	0.196434	1.38391	0.166387	0.999975	X	CG3568	0.614136
FBgn0034175	10.6698	-0.423642	0.422909	-1.00173	0.316473	0.999975	2R	ste24b	0.614217
FBgn0264952	3.28747	0.56917	0.713403	0.797824	0.424973	0.999975	2L	lncRNA:CR44121	0.614432
FBgn0032644	36.9094	-0.281682	0.208871	-1.34859	0.177468	0.999975	2L	CG5131	0.614456
FBgn0038465	1341.18	-0.131532	0.0585462	-2.24663	0.0246638	0.888305	3R	Irc	0.614476
FBgn0002773	2460.81	-0.118656	0.0496162	-2.39148	0.0167805	0.764933	3R	Mlc2	0.61569
FBgn0263929	1692.76	0.116998	0.0484949	2.41259	0.0158395	0.756459	3R	jvl	0.615705
FBgn0030949	1.90641	-0.687498	1.00534	-0.68385	0.49407	0.999975	X	Cyp308a1	0.615857
FBgn0002609	11.3955	-0.396163	0.377719	-1.04883	0.294255	0.999975	3R	E(spl)m3-HLH	0.615925
FBgn0040609	8.00936	-0.452141	0.476454	-0.94897	0.342636	0.999975	3R	CG3348	0.61614
FBgn0040359	2.11747	-0.661872	0.940425	-0.703801	0.481557	0.999975	X	CG11380	0.616529
FBgn0085203	7.10684	0.457559	0.487283	0.939	0.347731	0.999975	2L	CG34174	0.616725
FBgn0030700	15.8631	-0.358108	0.317497	-1.12791	0.259359	0.999975	X	CG15914	0.616756
FBgn0262541	3.87939	0.533991	0.641026	0.833025	0.40483	0.999975	3R	CG43095	0.617003
FBgn0038763	193.952	-0.183404	0.101895	-1.79993	0.0718722	0.999975	3R	PIG-L	0.617006
FBgn0050085	70.7707	-0.237922	0.157721	-1.50849	0.131428	0.999975	2R	Rif1	0.617045
FBgn0037660	135.048	0.196491	0.114402	1.71756	0.0858772	0.999975	3R	beag	0.617328
FBgn0028509	936.591	0.13838	0.0640154	2.16167	0.030644	0.999975	2L	CenG1A	0.617363
FBgn0035077	11.2608	0.393367	0.374488	1.05041	0.293528	0.999975	2R	CG9083	0.617434
FBgn0031094	73.0592	0.235545	0.155229	1.51741	0.129164	0.999975	X	CG9578	0.617495
FBgn0043021	11.4147	0.619443	0.837165	0.739929	0.459343	0.999975	2L	snRNA:U5:38ABb	0.617608
FBgn0029175	305.014	0.168361	0.0885106	1.90216	0.0571507	0.999975	2R	sotv	0.617634
FBgn0264087	2770.06	-0.135681	0.0620298	-2.18735	0.0287171	0.964395	2L	Slob	0.617731
FBgn0031142	5.12819	0.516077	0.604595	0.853591	0.393332	0.999975	X	r-cup	0.617824
FBgn0053460	43.4621	0.266163	0.191286	1.39143	0.164094	0.999975	2R	CG33460	0.61814
FBgn0266697	6.87825	-0.453775	0.482532	-0.940402	0.347011	0.999975	3R	lncRNA:CR45187	0.618614
FBgn0039084	149.159	-0.351367	0.308687	-1.13826	0.25501	0.999975	3R	CG10175	0.618705
FBgn0264823	25.61	0.3217	0.265066	1.21366	0.224877	0.999975	4	asRNA:CR44031	0.618757
FBgn0035000	9.38247	0.423188	0.427074	0.9909	0.321734	0.999975	2R	CG13578	0.618841
FBgn0267738	3.94523	0.548315	0.675294	0.811964	0.416812	0.999975	2L	asRNA:CR46069	0.618882
FBgn0001258	209.768	-0.441294	0.459901	-0.959542	0.337286	0.999975	3L	Ldh	0.619025
FBgn0021738	69.9396	0.232452	0.152389	1.52538	0.127164	0.999975	X	Crg-1	0.619166
FBgn0039780	4.2331	0.515965	0.606677	0.850477	0.39506	0.999975	3R	PH4alphaNE1	0.619288
FBgn0011704	31.4941	0.29777	0.232512	1.28067	0.20031	0.999975	2R	RnrS	0.619538
FBgn0020633	12.4264	0.382914	0.359263	1.06583	0.2865	0.999975	3L	Mcm7	0.61962
FBgn0002778	207.635	-0.186884	0.105812	-1.76618	0.0773656	0.999975	3L	mnd	0.619851
FBgn0002732	2.39157	-0.606551	0.811287	-0.747641	0.454677	0.999975	3R	E(spl)malpha-BFM	0.619982
FBgn0265691	5.33637	-0.499909	0.574704	-0.869854	0.38438	0.999975	X	lncRNA:CR44498	0.620038
FBgn0031848	4.52654	0.519869	0.616661	0.843039	0.399207	0.999975	2L	Nse1	0.620405
FBgn0036691	37.787	0.294993	0.229317	1.2864	0.198303	0.999975	3L	beg	0.620465
FBgn0265757	2.53686	0.604345	0.807765	0.748169	0.454358	0.999975	3L	lncRNA:CR44564	0.620798
FBgn0033272	200.759	0.178324	0.0981054	1.81767	0.0691141	0.999975	2R	RagC-D	0.620965
FBgn0031888	17.8258	-0.353014	0.313029	-1.12774	0.259431	0.999975	2L	Pvf2	0.621071
FBgn0004360	3.05882	0.631033	0.87394	0.722055	0.47026	0.999975	2R	Wnt2	0.621205
FBgn0050101	31.901	0.31269	0.254029	1.23092	0.218352	0.999975	2R	Vajk4	0.621386
FBgn0014931	23.2538	0.319925	0.26437	1.21014	0.226224	0.999975	3R	CG2678	0.621585
FBgn0086711	118.206	-0.200123	0.119137	-1.67977	0.093003	0.999975	2L	mol	0.621688
FBgn0035346	239.289	-0.172568	0.0932409	-1.85077	0.0642024	0.999975	3L	CG1146	0.622618
FBgn0026369	795.324	0.129749	0.0582648	2.22689	0.0259549	0.917597	2R	Sara	0.622653
FBgn0003933	6.7251	0.488306	0.555367	0.879249	0.379266	0.999975	X	snRNA:U5:14B	0.622868
FBgn0051897	21.6956	0.326918	0.275613	1.18615	0.235563	0.999975	2L	CG31897	0.623348
FBgn0039627	23.5057	0.318663	0.263819	1.20789	0.227091	0.999975	3R	CG11837	0.623511
FBgn0011293	3.4589	-0.572062	0.738099	-0.775048	0.438311	0.999975	3L	a10	0.623846
FBgn0037225	161.183	0.221788	0.1425	1.55641	0.11961	0.999975	3R	TwdlG	0.624395
FBgn0263330	9.18774	-0.435791	0.456386	-0.954875	0.339641	0.999975	2L	lncRNA:CR43411	0.62463
FBgn0265161	2.69359	-0.623484	0.863271	-0.722235	0.47015	0.999975	3R	lncRNA:CR44230	0.624662
FBgn0015034	112.678	0.211006	0.131253	1.60763	0.107916	0.999975	2R	Cyp4e1	0.625137
FBgn0085192	12.1706	-0.38917	0.375026	-1.03771	0.299404	0.999975	2L	CG34163	0.625425
FBgn0035611	2.27082	0.615493	0.84526	0.72817	0.466509	0.999975	3L	CG13285	0.62544
FBgn0015270	3.18741	0.576276	0.751734	0.766596	0.443322	0.999975	3R	Orc2	0.625767
FBgn0051774	737.329	-0.135124	0.0627283	-2.15411	0.0312313	0.999975	2L	fred	0.626013
FBgn0262481	45.0446	0.266486	0.195518	1.36297	0.172891	0.999975	2R	CG43071	0.626437
FBgn0050323	21.276	-0.333212	0.287168	-1.16034	0.24591	0.999975	2R	CG30323	0.626613
FBgn0031422	19.0092	-0.355506	0.321401	-1.10611	0.268679	0.999975	2L	PIG-Wa	0.626743
FBgn0039900	1286.64	0.120581	0.0521799	2.31088	0.0208397	0.827723	4	Syt7	0.627032
FBgn0267450	9.00087	0.414744	0.421004	0.985131	0.32456	0.999975	3R	asRNA:CR45800	0.627065
FBgn0259682	2057.6	-0.112475	0.0466009	-2.41357	0.015797	0.756459	2R	Jabba	0.62717
FBgn0015396	120.899	0.207846	0.128657	1.61551	0.106201	0.999975	3R	jumu	0.627458
FBgn0039640	123.731	0.204802	0.125552	1.63122	0.102844	0.999975	3R	CG14516	0.627613
FBgn0033133	56.8721	0.25576	0.182818	1.39899	0.161817	0.999975	2R	Tsp42Ek	0.627625
FBgn0038630	2.92323	-0.594061	0.798777	-0.743713	0.45705	0.999975	3R	CG14305	0.628055
FBgn0035695	1106.9	0.120542	0.0522778	2.30579	0.0211223	0.832681	3L	CG10226	0.628148
FBgn0014427	682.224	-0.139568	0.0664684	-2.09976	0.0357501	0.999975	3R	CG11899	0.628181
FBgn0039225	14.3129	-0.362564	0.334043	-1.08538	0.277753	0.999975	3R	Ets96B	0.628479
FBgn0261112	105.205	0.207569	0.128914	1.61013	0.107369	0.999975	3L	APP-BP1	0.629276
FBgn0024371	75.7201	-0.226366	0.149251	-1.51668	0.129347	0.999975	2L	E2f2	0.629408
FBgn0034253	93.8955	-0.214193	0.136089	-1.57392	0.115505	0.999975	2R	CG10936	0.629819
FBgn0003638	1653.28	0.121409	0.0531229	2.28544	0.0222868	0.854928	X	su(w[a])	0.63014
FBgn0038257	386.924	-0.169992	0.0925268	-1.83722	0.0661771	0.999975	3R	smp-30	0.630274
FBgn0034335	222.428	-0.176998	0.0990968	-1.78611	0.0740817	0.999975	2R	GstE1	0.630872
FBgn0033089	7.3415	0.437805	0.467698	0.936084	0.34923	0.999975	2R	CG17266	0.630916
FBgn0036824	2412.71	-0.120946	0.0528869	-2.28687	0.0222031	0.854928	3L	CG3902	0.630966
FBgn0037672	22.4063	-0.321598	0.273051	-1.1778	0.238878	0.999975	3R	sage	0.63099
FBgn0000153	616.216	0.270327	0.202615	1.33419	0.182143	0.999975	2L	b	0.631058
FBgn0050183	126.708	-0.201054	0.122742	-1.63801	0.101419	0.999975	2R	CG30183	0.631214
FBgn0085475	3.95876	0.52807	0.65295	0.808744	0.418662	0.999975	2R	CG34446	0.631419
FBgn0037901	76.4459	-0.228826	0.152739	-1.49815	0.134093	0.999975	3R	Exd2	0.631434
FBgn0039764	45.8612	0.261853	0.192376	1.36116	0.173464	0.999975	3R	CG15535	0.632098
FBgn0038277	2.54542	-0.621914	0.877091	-0.709065	0.478284	0.999975	3R	RpS5b	0.63211
FBgn0085237	24.3085	-0.331448	0.288708	-1.14804	0.250953	0.999975	2R	CG34208	0.632406
FBgn0052483	2.78913	-0.618923	0.8705	-0.710997	0.477086	0.999975	3L	CG32483	0.632523
FBgn0263345	15.0939	-0.354049	0.323927	-1.09299	0.274399	0.999975	3L	asRNA:CR43426	0.632645
FBgn0022724	26.7719	-0.306049	0.251725	-1.21581	0.224058	0.999975	X	Taf8	0.632672
FBgn0035537	13.6477	0.375619	0.359326	1.04534	0.295864	0.999975	3L	CG11342	0.632896
FBgn0039543	232.106	-0.169578	0.0927417	-1.8285	0.0674744	0.999975	3R	CROT	0.633064
FBgn0004567	100.184	0.209711	0.132382	1.58414	0.113163	0.999975	2L	slp2	0.633215
FBgn0034733	273.08	-0.162082	0.0860629	-1.8833	0.0596599	0.999975	2R	CG4752	0.633228
FBgn0035797	8.99543	0.429602	0.455147	0.943874	0.345234	0.999975	3L	CG14837	0.633247
FBgn0034128	283.124	0.168168	0.0916072	1.83575	0.0663952	0.999975	2R	CG4409	0.633755
FBgn0053116	226.342	-0.205622	0.128326	-1.60234	0.109079	0.999975	2L	CG33116	0.634072
FBgn0035675	12.6688	0.379053	0.366263	1.03492	0.300706	0.999975	3L	CG6610	0.634144
FBgn0034438	277.192	-0.180332	0.103087	-1.74933	0.0802344	0.999975	2R	CG9416	0.634484
FBgn0032095	4.8556	0.512983	0.625471	0.820155	0.412128	0.999975	2L	Toll-4	0.634626
FBgn0033286	1.13313	-0.832179	1.50022	-0.554705	0.579097	0.999975	2R	CG2127	0.634697
FBgn0030851	38.1362	0.280335	0.21763	1.28813	0.197702	0.999975	X	CG8326	0.634815
FBgn0267017	4.47094	0.501009	0.600346	0.834534	0.40398	0.999975	2L	lncRNA:CR45461	0.635014
FBgn0034012	20.9198	0.325212	0.281334	1.15596	0.247697	0.999975	2R	Hr51	0.635179
FBgn0042175	16.1555	-0.350553	0.320513	-1.09373	0.274075	0.999975	2L	CG18858	0.635248
FBgn0032234	44.9113	-0.258928	0.190221	-1.36119	0.173453	0.999975	2L	gny	0.635336
FBgn0033359	25.5325	0.318782	0.272196	1.17115	0.241539	0.999975	NA	NA	0.63578
FBgn0034454	17.6459	0.355852	0.329484	1.08003	0.280129	0.999975	2R	CG15120	0.63583
FBgn0004117	660.811	-0.132269	0.0619769	-2.13416	0.0328294	0.999975	3R	Tm2	0.636426
FBgn0032224	151.248	0.188447	0.111621	1.68827	0.0913591	0.999975	2L	Sps2	0.637025
FBgn0085296	5.49375	-0.479148	0.557656	-0.859218	0.39022	0.999975	3L	CG34267	0.637055
FBgn0262475	271.786	-0.159248	0.0843378	-1.88822	0.0589968	0.999975	2L	bru2	0.637172
FBgn0000261	2963.87	-0.10997	0.0459202	-2.39481	0.0166292	0.763886	3L	Cat	0.637308
FBgn0038341	247.763	-0.182183	0.10602	-1.71838	0.0857278	0.999975	NA	NA	0.639194
FBgn0015615	282.341	0.157165	0.0829064	1.89569	0.0580016	0.999975	X	SMC3	0.639229
FBgn0264395	7.8882	0.438741	0.47998	0.914081	0.360674	0.999975	X	CG43843	0.639276
FBgn0034755	10.7665	0.404868	0.416848	0.97126	0.331419	0.999975	2R	CG3746	0.639464
FBgn0283525	34.8503	-0.282287	0.222865	-1.26663	0.205289	0.999975	2L	l(2)10685	0.639573
FBgn0024245	111.015	-0.204263	0.128576	-1.58866	0.112138	0.999975	2L	dnt	0.639587
FBgn0003374	4.98727	0.480324	0.564207	0.851325	0.394589	0.999975	X	Sgs4	0.639763
FBgn0263461	79.872	-0.226332	0.152972	-1.47956	0.13899	0.999975	3L	snoRNA:CG32479-a	0.639778
FBgn0263465	16.6759	0.344649	0.315046	1.09397	0.27397	0.999975	2L	snoRNA:kis-a	0.640036
FBgn0036323	1.44472	-0.714321	1.15359	-0.619216	0.535774	0.999975	3L	CG14118	0.640333
FBgn0038596	19.7144	0.329176	0.291207	1.13038	0.258314	0.999975	3R	CG14312	0.640462
FBgn0037217	58.4394	-0.288881	0.232503	-1.24248	0.214058	0.999975	3R	CG14636	0.640624
FBgn0037630	1.67723	0.681361	1.05978	0.642929	0.52027	0.999975	3R	Ir85a	0.640692
FBgn0000504	633.829	-0.152523	0.0792482	-1.92462	0.0542771	0.999975	3R	dsx	0.64121
FBgn0031395	199.435	-0.173193	0.0979519	-1.76814	0.0770377	0.999975	2L	CG10874	0.641483
FBgn0051716	1612.58	0.110062	0.0464314	2.37043	0.0177676	0.779197	2L	Cnot4	0.641727
FBgn0036752	136.828	-0.221672	0.148378	-1.49396	0.135185	0.999975	3L	Adgf-A	0.641729
FBgn0033397	40.7646	0.262245	0.197531	1.32761	0.184306	0.999975	2R	Cyp4p3	0.641788
FBgn0037440	464.963	-0.150057	0.0772463	-1.94258	0.0520665	0.999975	3R	CRAT	0.641816
FBgn0032730	33.0471	-0.27899	0.219865	-1.26892	0.204471	0.999975	2L	CG10431	0.642204
FBgn0050466	71.7672	0.251881	0.184799	1.36301	0.172881	0.999975	2R	CG30466	0.642691
FBgn0032428	4.49785	0.493243	0.596381	0.827061	0.408203	0.999975	2L	CG6405	0.642787
FBgn0033234	1.97309	0.631282	0.928777	0.679692	0.496699	0.999975	2R	MFS12	0.642909
FBgn0052806	5.95439	0.471789	0.551288	0.855795	0.392111	0.999975	X	CG32806	0.642947
FBgn0261992	25.7195	-0.297862	0.246603	-1.20786	0.2271	0.999975	2L	CG42810	0.643046
FBgn0031347	8.8231	0.412201	0.434773	0.948083	0.343087	0.999975	2L	CG10869	0.643418
FBgn0039273	41.6869	0.26505	0.202466	1.30911	0.190498	0.999975	3R	shams	0.64437
FBgn0033380	66.9123	0.242135	0.173539	1.39528	0.162932	0.999975	2R	Phax	0.644465
FBgn0013770	2551.26	-0.116627	0.0513706	-2.27031	0.0231885	0.87053	2R	Cp1	0.644682
FBgn0038977	4.13909	-0.530164	0.682303	-0.777021	0.437146	0.999975	3R	CG5376	0.644872
FBgn0003117	34.9415	0.284712	0.229561	1.24025	0.214884	0.999975	3R	pnr	0.645461
FBgn0034137	56.8777	-0.240978	0.172621	-1.396	0.162715	0.999975	2R	CG4945	0.645612
FBgn0030304	870.769	0.162298	0.0888356	1.82695	0.0677068	0.999975	X	Cyp4g15	0.645972
FBgn0034362	47.0068	-0.253649	0.188695	-1.34422	0.178876	0.999975	2R	CG5323	0.646265
FBgn0086906	13070.8	-0.0993052	0.0396823	-2.50251	0.0123318	0.678523	3L	sls	0.646292
FBgn0038654	74.3614	-0.219075	0.147104	-1.48925	0.136422	0.999975	3R	CG14298	0.64636
FBgn0040582	193.744	0.176935	0.102746	1.72205	0.0850597	0.999975	3R	BomBc3	0.646593
FBgn0036365	387.655	-0.151553	0.0794323	-1.90796	0.0563965	0.999975	3L	cmb	0.646767
FBgn0003475	2294.49	0.102318	0.0417098	2.45308	0.0141637	0.714181	2L	spir	0.646894
FBgn0033628	11.6047	-0.379119	0.379028	-1.00024	0.317193	0.999975	2R	CG13203	0.647057
FBgn0263986	52.8447	-0.246023	0.179516	-1.37048	0.170538	0.999975	3R	cd	0.647158
FBgn0036850	26.899	0.314408	0.273817	1.14824	0.250869	0.999975	3L	Gem2	0.647413
FBgn0004777	13.1476	0.365276	0.355576	1.02728	0.304289	0.999975	3R	Ccp84Ag	0.647525
FBgn0031398	29.7633	0.285688	0.23234	1.22961	0.218842	0.999975	2L	daed	0.647863
FBgn0038014	3.67193	-0.525716	0.677992	-0.775401	0.438103	0.999975	3R	CG10041	0.647994
FBgn0030215	7.70772	0.416997	0.449347	0.928006	0.353405	0.999975	X	CG15296	0.648084
FBgn0030206	128.104	0.195797	0.122283	1.60118	0.109338	0.999975	X	CG2889	0.648327
FBgn0042129	12.8305	-0.362865	0.352284	-1.03004	0.302994	0.999975	2L	OS9	0.648381
FBgn0264720	4.12902	-0.518797	0.663518	-0.781889	0.43428	0.999975	3L	lncRNA:CR43988	0.648748
FBgn0039298	256.746	-0.170592	0.097222	-1.75466	0.0793172	0.999975	3R	to	0.648995
FBgn0050390	41.5697	-0.260351	0.198679	-1.31041	0.190057	0.999975	2R	Sgf29	0.649018
FBgn0023495	6.54192	0.446974	0.509343	0.877549	0.380188	0.999975	3R	Lip3	0.649039
FBgn0001083	112.848	-0.195497	0.122203	-1.59976	0.109651	0.999975	X	fw	0.649121
FBgn0038737	32.4948	-0.283412	0.229911	-1.2327	0.217686	0.999975	3R	CG11447	0.649132
FBgn0266052	9.24695	0.404383	0.427179	0.946636	0.343824	0.999975	X	lncRNA:CR44817	0.649385
FBgn0032811	29.0041	-0.293424	0.244303	-1.20107	0.229725	0.999975	2L	CG10268	0.649476
FBgn0053155	5.48571	0.468317	0.554087	0.845205	0.397996	0.999975	2R	CG33155	0.649556
FBgn0266000	513.993	-0.154279	0.0823622	-1.87318	0.0610432	0.999975	X	CG44774	0.649604
FBgn0032354	26.4988	0.308873	0.267342	1.15535	0.247948	0.999975	2L	CG4788	0.650031
FBgn0036330	3.03221	-0.553457	0.747789	-0.740126	0.459224	0.999975	3L	CG11263	0.650047
FBgn0037235	61.0196	0.233765	0.165749	1.41035	0.158437	0.999975	3R	CG1103	0.650062
FBgn0266534	5.13132	-0.468467	0.555411	-0.84346	0.398971	0.999975	3R	CG45095	0.650211
FBgn0035587	8.33512	0.409522	0.437998	0.934985	0.349796	0.999975	3L	Gdap1	0.650403
FBgn0033388	23.048	-0.306973	0.264971	-1.15851	0.246654	0.999975	2R	CG8046	0.650711
FBgn0033629	7.05461	0.431256	0.480504	0.897508	0.369448	0.999975	2R	Tsp47F	0.650885
FBgn0083124	32.7993	0.281123	0.227758	1.23431	0.217089	0.999975	2R	Uhg4	0.650899
FBgn0050105	6.52771	0.442117	0.502148	0.880452	0.378614	0.999975	2R	CG30105	0.650899
FBgn0264723	18.1477	0.328844	0.298787	1.1006	0.271072	0.999975	3L	lncRNA:CR43991	0.650988
FBgn0267228	5.32616	0.477064	0.575361	0.829155	0.407017	0.999975	X	lncRNA:CR45668	0.651269
FBgn0037835	315.833	-0.148788	0.0778734	-1.91065	0.0560502	0.999975	3R	CG14687	0.651332
FBgn0053278	8.89132	0.416755	0.453022	0.919943	0.357602	0.999975	3L	CG33278	0.651445
FBgn0040786	12.8788	-0.370775	0.368953	-1.00494	0.314927	0.999975	3L	CG14104	0.651552
FBgn0035812	80.7001	-0.221138	0.151469	-1.45996	0.1443	0.999975	3L	CG7457	0.651751
FBgn0003255	47.6482	0.246069	0.181861	1.35306	0.176037	0.999975	2L	rk	0.652179
FBgn0035252	193.599	-0.170733	0.098227	-1.73815	0.0821847	0.999975	3L	CG7970	0.652708
FBgn0033683	30.0624	0.303791	0.261742	1.16065	0.245784	0.999975	2R	CG18343	0.652913
FBgn0264336	10.1551	-0.403463	0.430303	-0.937624	0.348438	0.999975	2R	lncRNA:CR43792	0.653529
FBgn0267003	4.44603	0.496191	0.621318	0.79861	0.424516	0.999975	2L	lncRNA:CR45447	0.653679
FBgn0014863	807.231	-0.127252	0.0604943	-2.10354	0.0354188	0.999975	3R	Mlp84B	0.653713
FBgn0033132	1018.05	0.141225	0.071879	1.96476	0.0494421	0.999975	2R	Tsp42Ej	0.653994
FBgn0037687	72.3864	-0.22366	0.155529	-1.43806	0.150418	0.999975	3R	CG8132	0.654629
FBgn0024251	23.2359	0.309776	0.27209	1.13851	0.25491	0.999975	X	bbx	0.654806
FBgn0037662	10.4926	0.389783	0.407189	0.957253	0.33844	0.999975	3R	CG11997	0.655541
FBgn0030309	134.521	-0.188734	0.117129	-1.61133	0.107107	0.999975	X	CG1572	0.655985
FBgn0037061	48.7994	0.245296	0.182772	1.34208	0.179569	0.999975	3L	CG12975	0.656246
FBgn0036816	1628.7	-0.115914	0.0522136	-2.22	0.0264188	0.92688	3L	Indy	0.656262
FBgn0027513	7.2118	0.428133	0.481497	0.889169	0.373912	0.999975	2R	ana2	0.656279
FBgn0037678	8.0231	0.413191	0.452435	0.913262	0.361105	0.999975	3R	CG16749	0.656475
FBgn0051029	12.8484	0.362582	0.359563	1.0084	0.313264	0.999975	3R	CG31029	0.656487
FBgn0050020	385.247	-0.14111	0.072239	-1.95337	0.0507753	0.999975	2R	CG30020	0.656682
FBgn0030259	109.026	-0.206659	0.136884	-1.50973	0.131111	0.999975	X	CG1545	0.657132
FBgn0024943	2074.59	0.140756	0.0720561	1.95342	0.0507702	0.999975	X	PIP82	0.657366
FBgn0014455	231.916	-0.161954	0.090978	-1.78015	0.0750519	0.999975	X	Ahcy	0.657446
FBgn0036997	161.301	-0.196753	0.126172	-1.5594	0.118901	0.999975	3L	CG5955	0.657718
FBgn0014010	1812.46	0.106996	0.0460069	2.32565	0.0200372	0.813569	2L	Rab5	0.658117
FBgn0264833	2.16543	0.608411	0.907942	0.670099	0.502795	0.999975	3R	lncRNA:CR44041	0.658147
FBgn0034748	50.8788	0.248359	0.187676	1.32334	0.185723	0.999975	2R	CG17807	0.658288
FBgn0034247	14.4302	-0.362716	0.361767	-1.00262	0.316044	0.999975	2R	CG6484	0.658492
FBgn0001225	50.9683	-0.442506	0.513729	-0.861361	0.389039	0.999975	3L	Hsp26	0.658521
FBgn0040007	1312.39	0.116355	0.0528192	2.20289	0.0276027	0.943979	2R	RpL38	0.658563
FBgn0039109	276.274	-0.151012	0.0812114	-1.85949	0.0629581	0.999975	3R	CG10365	0.658632
FBgn0036024	8.20119	0.444447	0.517917	0.858143	0.390813	0.999975	3L	CG18180	0.658646
FBgn0051146	102.656	-0.20095	0.131212	-1.53149	0.125647	0.999975	3R	Nlg1	0.659136
FBgn0038429	61.0386	-0.232823	0.168566	-1.38119	0.16722	0.999975	3R	CG14882	0.659422
FBgn0030655	48.1582	-0.254794	0.196703	-1.29532	0.195209	0.999975	X	CG9213	0.659513
FBgn0260407	34.2314	0.273904	0.22275	1.22965	0.218829	0.999975	2L	mRpS23	0.659557
FBgn0037146	5618.64	-0.115129	0.0520574	-2.21158	0.026996	0.938931	3L	CG7470	0.659777
FBgn0263474	45.2853	0.271503	0.219631	1.23618	0.216391	0.999975	2L	scaRNA:PsiU2-38.40.42	0.659957
FBgn0015572	6.99793	-0.440169	0.51113	-0.861169	0.389145	0.999975	3R	alpha-Est4	0.660054
FBgn0039735	77.936	0.216043	0.148687	1.45301	0.146221	0.999975	3R	Nph	0.660094
FBgn0261990	145.443	-0.182311	0.111712	-1.63198	0.102684	0.999975	2R	CG42808	0.660368
FBgn0053752	5.01221	0.522635	0.695404	0.751555	0.452319	0.999975	2R	CG33752	0.660577
FBgn0052185	3.75598	0.522099	0.694361	0.751913	0.452103	0.999975	3L	edin	0.660693
FBgn0033798	8.10726	0.411985	0.455498	0.904472	0.365745	0.999975	2R	CG15870	0.660749
FBgn0261452	8.87645	0.423933	0.479179	0.884706	0.376315	0.999975	3R	scaRNA:MeU2-G25	0.660788
FBgn0039312	22.7594	0.313386	0.282242	1.11034	0.266851	0.999975	3R	CG10514	0.660999
FBgn0033633	14.8373	-0.352081	0.345815	-1.01812	0.308622	0.999975	2R	Smyd4-3	0.661054
FBgn0033440	5.01622	0.478865	0.596179	0.803224	0.421845	0.999975	2R	CG10459	0.661453
FBgn0082990	3.86102	0.50162	0.648793	0.773159	0.439428	0.999975	2L	snoRNA:Psi28S-2263	0.662012
FBgn0037275	25.9928	-0.300216	0.262722	-1.14271	0.253158	0.999975	3R	CG14655	0.662046
FBgn0041605	18484	0.111458	0.0496544	2.24467	0.0247896	0.889879	3R	cpx	0.662261
FBgn0034706	230.249	-0.172381	0.102174	-1.68713	0.0915778	0.999975	2R	CG11275	0.662266
FBgn0030695	98.1822	0.202531	0.134108	1.51021	0.130989	0.999975	X	PGRP-LE	0.66254
FBgn0030004	45.0419	0.257864	0.202601	1.27277	0.203101	0.999975	X	CG10958	0.662955
FBgn0034506	7.65119	-0.425002	0.484966	-0.876354	0.380838	0.999975	2R	CG13870	0.663459
FBgn0030466	254.493	0.157379	0.0881141	1.78608	0.0740864	0.999975	X	CG15744	0.663928
FBgn0033431	126.008	0.190438	0.121318	1.56975	0.116474	0.999975	2R	CG1827	0.66401
FBgn0033734	214.485	-0.159999	0.0906187	-1.76563	0.0774583	0.999975	2R	CG8520	0.664129
FBgn0262721	3.39876	-0.525261	0.709365	-0.740466	0.459018	0.999975	2L	CG43165	0.664312
FBgn0030660	19.112	-0.316801	0.290574	-1.09026	0.275598	0.999975	X	CG8097	0.664782
FBgn0039328	97.5148	0.203494	0.135974	1.49656	0.134507	0.999975	3R	CHKov2	0.66482
FBgn0025643	125.26	-0.243768	0.184903	-1.31835	0.187386	0.999975	X	CG3588	0.664839
FBgn0040398	1456.26	-0.131747	0.0657598	-2.00346	0.0451276	0.999975	X	CG14629	0.664854
FBgn0053777	3.39309	-0.526387	0.713261	-0.738001	0.460514	0.999975	3L	CG33777	0.664868
FBgn0004456	348.305	-0.149024	0.0807441	-1.84564	0.0649448	0.999975	X	mew	0.665335
FBgn0031520	132.794	0.187318	0.118402	1.58205	0.113637	0.999975	2L	CG8837	0.665399
FBgn0086667	548.12	0.158647	0.0896688	1.76926	0.0768507	0.999975	X	snoRNA:Psi28S-3342	0.665596
FBgn0033547	19.5224	-0.319213	0.295193	-1.08137	0.279531	0.999975	2R	CG12935	0.665722
FBgn0032116	61.2487	-0.229862	0.167776	-1.37005	0.170671	0.999975	2L	Mco1	0.666043
FBgn0266048	5.24994	0.467144	0.578487	0.807527	0.419363	0.999975	2R	lncRNA:CR44813	0.666339
FBgn0000667	673.731	-0.121036	0.0573912	-2.10897	0.0349476	0.999975	X	Actn	0.666348
FBgn0039257	454.399	-0.136084	0.0696814	-1.95294	0.0508267	0.999975	3R	tnc	0.666684
FBgn0041712	101.818	-0.363209	0.371092	-0.978756	0.3277	0.999975	2R	yellow-d	0.666833
FBgn0031881	49.4043	0.246483	0.189481	1.30084	0.193315	0.999975	2L	MME1	0.666924
FBgn0051365	86.0445	0.216617	0.152414	1.42124	0.155246	0.999975	3R	CG31365	0.667977
FBgn0037141	48.7449	0.242436	0.184943	1.31087	0.189903	0.999975	3L	DNApol-eta	0.668483
FBgn0035721	27.4608	-0.302567	0.271061	-1.11623	0.264323	0.999975	3L	CG9948	0.668586
FBgn0267762	6.08497	0.438816	0.521123	0.842057	0.399756	0.999975	3R	asRNA:CR46093	0.668746
FBgn0261989	66.2483	-0.242842	0.185789	-1.30708	0.191185	0.999975	2R	CG42807	0.669125
FBgn0024997	63.9122	0.238907	0.180795	1.32142	0.18636	0.999975	X	CG2681	0.669394
FBgn0051718	3.45878	-0.527306	0.725371	-0.726947	0.467259	0.999975	2L	Ir31a	0.669508
FBgn0265871	11.9371	0.363003	0.373692	0.971397	0.331351	0.999975	2R	lncRNA:CR44660	0.669673
FBgn0035498	1129.27	-0.1122	0.0510947	-2.19592	0.0280977	0.954881	3L	Fit1	0.669793
FBgn0082997	3.76099	-0.497544	0.654296	-0.760426	0.447	0.999975	X	snoRNA:Psi28S-1232	0.669904
FBgn0267605	4.44865	-0.490473	0.638149	-0.768586	0.442139	0.999975	3L	asRNA:CR45943	0.670126
FBgn0264618	40.6885	-0.256886	0.205254	-1.25155	0.210733	0.999975	4	lncRNA:CR43958	0.670311
FBgn0051690	202.333	-0.162663	0.0946373	-1.7188	0.0856502	0.999975	2L	CG31690	0.670493
FBgn0051812	23.5698	0.299501	0.268021	1.11745	0.2638	0.999975	2L	Tsen2	0.67092
FBgn0086044	4.41664	-0.473248	0.600024	-0.788715	0.430279	0.999975	X	snoRNA:Me28S-U1688	0.670924
FBgn0038832	101.438	-0.209263	0.144976	-1.44344	0.148897	0.999975	3R	CG15695	0.671298
FBgn0051674	21.1627	0.313038	0.289913	1.07976	0.280247	0.999975	2L	CG31674	0.671521
FBgn0038897	82.9904	-0.205423	0.140573	-1.46133	0.143925	0.999975	3R	CG5849	0.671524
FBgn0260856	31.6735	-0.273247	0.22927	-1.19181	0.233335	0.999975	3L	Membrin	0.671896
FBgn0010651	377.543	0.159681	0.0920897	1.73398	0.0829222	0.999975	2R	MFS14	0.671942
FBgn0033871	42.6131	-0.249975	0.196807	-1.27015	0.204031	0.999975	2R	CG13339	0.672111
FBgn0051955	39.6249	-0.260049	0.210764	-1.23384	0.217261	0.999975	2L	CG31955	0.67233
FBgn0014018	1112.93	-0.140819	0.0747961	-1.8827	0.0597411	0.999975	3R	Rel	0.672476
FBgn0032727	144.651	0.175976	0.108554	1.6211	0.104997	0.999975	2L	CG10623	0.67259
FBgn0261803	2.49203	-0.569953	0.843438	-0.67575	0.499199	0.999975	X	CG42749	0.673024
FBgn0011278	19.0599	-0.340092	0.33675	-1.00993	0.312531	0.999975	3R	lbe	0.673313
FBgn0029660	6.49968	-0.434109	0.518443	-0.837333	0.402405	0.999975	X	CG10801	0.673567
FBgn0035934	23.9082	-0.294665	0.26259	-1.12215	0.261799	0.999975	3L	TrpA1	0.673745
FBgn0002673	44.2859	-0.260028	0.211771	-1.22787	0.219494	0.999975	2L	twe	0.674142
FBgn0262877	8.68614	0.405609	0.460595	0.880619	0.378524	0.999975	2L	CG43232	0.674327
FBgn0052793	1.00697	-0.768844	1.46226	-0.52579	0.599034	0.999975	X	CG32793	0.674365
FBgn0026077	229.221	0.166847	0.099745	1.67274	0.0943791	0.999975	3R	Gasp	0.674467
FBgn0034579	38.6483	0.256681	0.207414	1.23753	0.215891	0.999975	2R	mRpL54	0.674699
FBgn0265993	2.03727	-0.616819	0.97869	-0.630249	0.528531	0.999975	2L	lncRNA:CR44768	0.674815
FBgn0030940	3.75073	0.498688	0.666921	0.747747	0.454613	0.999975	X	CG15040	0.674948
FBgn0262825	3.60317	0.503462	0.67874	0.74176	0.458233	0.999975	3R	lncRNA:CR43196	0.675103
FBgn0031592	5.61766	0.443449	0.541031	0.819637	0.412423	0.999975	2L	Art2	0.675187
FBgn0031008	58.0247	0.227532	0.169065	1.34582	0.17836	0.999975	X	CG8010	0.675532
FBgn0034001	37.8667	-0.261297	0.214452	-1.21845	0.223055	0.999975	2R	mRpL41	0.675681
FBgn0030873	201.358	-0.163686	0.0970354	-1.68687	0.0916289	0.999975	X	CG15814	0.676238
FBgn0029672	63.0977	-0.226611	0.168283	-1.34661	0.178107	0.999975	X	CG2875	0.676388
FBgn0032451	266.362	-0.169372	0.102918	-1.6457	0.0998252	0.999975	2L	spict	0.676861
FBgn0038088	283.429	-0.340678	0.341235	-0.998368	0.318101	0.999975	3R	CG10126	0.676916
FBgn0263415	6.24656	-0.42566	0.506145	-0.840985	0.400356	0.999975	X	lncRNA:CR43461	0.677294
FBgn0036574	59.9232	0.223861	0.165223	1.3549	0.175451	0.999975	3L	elg1	0.677323
FBgn0005670	3.91749	0.501395	0.678987	0.738446	0.460243	0.999975	X	Cyp4d1	0.677678
FBgn0267978	744.096	-0.131064	0.0674123	-1.94421	0.0518697	0.999975	2R	ap	0.678534
FBgn0031973	173.904	0.164992	0.0989514	1.66741	0.0954334	0.999975	2L	Spn28Dc	0.67867
FBgn0263133	126.066	0.188271	0.123601	1.52322	0.127704	0.999975	2L	mEFG1	0.678772
FBgn0263659	589.239	-0.138211	0.0737201	-1.8748	0.0608196	0.999975	2R	lncRNA:CR43650	0.679113
FBgn0033287	57.7415	-0.228699	0.172284	-1.32746	0.184358	0.999975	2R	CG8701	0.679293
FBgn0004959	6.86072	0.419121	0.495386	0.84605	0.397525	0.999975	X	phm	0.679337
FBgn0267913	369.75	-0.14543	0.0803113	-1.81083	0.0701676	0.999975	2R	lncRNA:CR46194	0.679507
FBgn0000557	4550.26	0.0997106	0.0431319	2.31176	0.020791	0.827723	3R	eEF1alpha2	0.679633
FBgn0085260	21.1012	0.302498	0.279451	1.08247	0.279042	0.999975	2R	CG34231	0.679699
FBgn0035271	27.9796	0.282211	0.247754	1.13908	0.254671	0.999975	3L	CG2021	0.679767
FBgn0037750	12.9555	-0.348809	0.358709	-0.972401	0.330851	0.999975	3R	Whamy	0.679897
FBgn0063494	228.692	-0.168712	0.103074	-1.63679	0.101674	0.999975	2R	GstE6	0.679993
FBgn0030603	245.213	-0.153067	0.0875801	-1.74774	0.0805098	0.999975	X	CG5541	0.68002
FBgn0033972	119.351	0.195156	0.131796	1.48075	0.138674	0.999975	2R	Ciao1	0.680073
FBgn0037721	102.602	0.20957	0.148879	1.40765	0.159233	0.999975	3R	CG9427	0.68041
FBgn0259101	20.175	0.31323	0.297587	1.05257	0.29254	0.999975	X	CG42249	0.680446
FBgn0026080	103.058	0.201877	0.13985	1.44352	0.148873	0.999975	X	Tip60	0.680786
FBgn0051028	45.7202	0.253003	0.205763	1.22959	0.218852	0.999975	3R	CG31028	0.680858
FBgn0040257	6.60193	-0.418415	0.496403	-0.842893	0.399288	0.999975	3R	Ugt302E1	0.681039
FBgn0051755	32.9535	0.27073	0.231423	1.16985	0.242061	0.999975	2L	SoYb	0.681099
FBgn0003480	8.46397	-0.387836	0.434068	-0.893492	0.371594	0.999975	3R	spn-B	0.681173
FBgn0005561	408.508	0.137825	0.0737934	1.86772	0.0618013	0.999975	4	sv	0.681348
FBgn0027885	1159.57	0.107893	0.049289	2.18899	0.0285977	0.964395	NA	NA	0.681473
FBgn0037656	21.6352	-0.308066	0.290178	-1.06164	0.288397	0.999975	3R	CG11986	0.681776
FBgn0002940	107255	0.129368	0.066538	1.94428	0.0518618	0.999975	3R	ninaE	0.681933
FBgn0032244	9.89308	0.374776	0.409513	0.915174	0.3601	0.999975	2L	RfC3	0.681959
FBgn0032196	191.525	0.161988	0.0968211	1.67306	0.0943149	0.999975	2L	CG5708	0.682173
FBgn0031858	791.481	0.123	0.0612505	2.00815	0.0446274	0.999975	2L	CG17378	0.682183
FBgn0026314	1009.34	0.119625	0.0585135	2.0444	0.0409143	0.999975	3R	Ugt35B1	0.682254
FBgn0011774	71.2921	-0.22653	0.170906	-1.32547	0.185016	0.999975	3R	Irbp	0.682341
FBgn0037798	55.0202	0.233488	0.180052	1.29678	0.194707	0.999975	3R	CG12817	0.682463
FBgn0086677	1445.97	-0.122996	0.0612997	-2.00647	0.0448065	0.999975	2R	jeb	0.682528
FBgn0261437	44.618	0.25831	0.214266	1.20556	0.227987	0.999975	2L	CSN8	0.682561
FBgn0039299	4.77387	-0.473759	0.622935	-0.760527	0.446939	0.999975	3R	CG11854	0.682813
FBgn0037515	311.164	0.153413	0.0885714	1.73209	0.0832581	0.999975	3R	Sp7	0.682934
FBgn0038682	159.656	-0.175242	0.110773	-1.58199	0.113653	0.999975	3R	CG5835	0.683122
FBgn0051019	2.78849	-0.556729	0.833873	-0.667642	0.504362	0.999975	3R	CG31019	0.683137
FBgn0029503	56.9419	0.228132	0.173405	1.31561	0.188307	0.999975	3R	CHORD	0.68324
FBgn0052281	43.8359	-0.245667	0.196979	-1.24717	0.212333	0.999975	3L	CG32281	0.683393
FBgn0002868	2293.96	0.132557	0.0696147	1.90415	0.0568911	0.999975	3R	MtnA	0.683869
FBgn0035124	3.05622	0.515741	0.728503	0.707947	0.478978	0.999975	3L	ttm2	0.68411
FBgn0038751	7.94855	-0.389686	0.441706	-0.882229	0.377653	0.999975	3R	CG4770	0.684225
FBgn0263607	177.694	-0.166534	0.102053	-1.63184	0.102714	0.999975	3L	l(3)72Dp	0.684547
FBgn0037143	6.84829	-0.428708	0.523986	-0.818167	0.413262	0.999975	3L	CR7448	0.684657
FBgn0033447	6.36527	-0.434056	0.535754	-0.810179	0.417837	0.999975	2R	dila	0.684693
FBgn0260720	51.8829	-0.243274	0.194438	-1.25117	0.210873	0.999975	2R	asRNA:CR42547	0.684782
FBgn0037025	19.8513	-0.307617	0.292062	-1.05326	0.292222	0.999975	3L	Spc105R	0.684927
FBgn0053532	3.04886	0.524006	0.752626	0.696237	0.48628	0.999975	2L	lectin-37Da	0.685373
FBgn0033312	2.31927	-0.559703	0.848869	-0.659351	0.50967	0.999975	2R	CG8642	0.685755
FBgn0024361	5.12261	-0.448196	0.569804	-0.786579	0.431528	0.999975	X	Tsp2A	0.68614
FBgn0038753	10.421	0.377838	0.421185	0.897082	0.369675	0.999975	3R	CG4459	0.686604
FBgn0036570	56.1589	-0.224101	0.169858	-1.31934	0.187054	0.999975	3L	IntS9	0.686827
FBgn0050050	23.0763	0.308437	0.295191	1.04487	0.296082	0.999975	2R	CG30050	0.687011
FBgn0003447	1385.08	0.140027	0.0768709	1.82159	0.0685179	0.999975	X	sn	0.687039
FBgn0267665	162.532	-0.169602	0.105946	-1.60083	0.109414	0.999975	3L	lncRNA:CR46003	0.687109
FBgn0044028	102.153	0.191754	0.1307	1.46713	0.142342	0.999975	3L	Notum	0.688095
FBgn0033566	57.2319	-0.237516	0.188413	-1.26061	0.207449	0.999975	2R	CG18004	0.688265
FBgn0036538	132.404	-0.176088	0.11321	-1.55541	0.119848	0.999975	3L	CG15715	0.688268
FBgn0000233	8.70509	-0.388309	0.444311	-0.873959	0.38214	0.999975	X	btd	0.688293
FBgn0039045	35.4681	-0.257554	0.217024	-1.18676	0.235324	0.999975	3R	CG17119	0.688922
FBgn0029945	6.23232	0.426561	0.526682	0.809902	0.417996	0.999975	X	CG18155	0.689298
FBgn0053547	4017.49	0.0919296	0.038683	2.37648	0.0174785	0.770264	3R	Rim	0.689341
FBgn0031824	313.599	-0.157769	0.0944128	-1.67106	0.09471	0.999975	2L	CG9547	0.689456
FBgn0259923	483.343	0.130486	0.0688096	1.89633	0.0579162	0.999975	X	Sep4	0.689545
FBgn0040502	2775.67	-0.365162	0.400074	-0.912736	0.361381	0.999975	2R	CG8343	0.689582
FBgn0263466	37.0522	-0.254583	0.213312	-1.19348	0.232682	0.999975	2R	snoRNA:lola-a	0.689903
FBgn0284238	9.93534	-0.371566	0.413049	-0.899569	0.368349	0.999975	2R	lncRNA:CR46322	0.689981
FBgn0031952	830.95	0.123111	0.0625731	1.96747	0.0491293	0.999975	2L	cdc14	0.690065
FBgn0267815	9.55531	0.374994	0.419944	0.892962	0.371877	0.999975	3R	asRNA:CR46140	0.690085
FBgn0035335	69.0493	0.213598	0.15818	1.35035	0.176905	0.999975	3L	mRpL23	0.690746
FBgn0013810	17.0764	-0.312745	0.305841	-1.02257	0.306509	0.999975	2L	Dhc36C	0.690856
FBgn0014380	79.2229	-0.207355	0.150435	-1.37837	0.168089	0.999975	3R	RhoL	0.690894
FBgn0267819	3.06877	0.507432	0.722696	0.702138	0.482593	0.999975	3R	asRNA:CR46144	0.690938
FBgn0000256	608.719	0.121389	0.0613192	1.97963	0.0477454	0.999975	2L	capu	0.691252
FBgn0030687	124.399	-0.186145	0.125401	-1.48439	0.137705	0.999975	X	RpIIIC160	0.691385
FBgn0026371	38.0196	-0.248945	0.206332	-1.20653	0.227614	0.999975	3L	SAK	0.691796
FBgn0037304	22.6361	0.296431	0.279515	1.06052	0.288908	0.999975	3R	CG1113	0.692074
FBgn0025629	40.1359	-0.253588	0.213224	-1.18931	0.23432	0.999975	X	CG4045	0.692135
FBgn0030976	842.141	-0.126499	0.0658195	-1.92191	0.0546166	0.999975	X	CG7378	0.692265
FBgn0002284	296.423	-0.146343	0.0839059	-1.74413	0.0811362	0.999975	3L	Prosbeta6	0.692423
FBgn0035880	3339.21	0.0986727	0.0437584	2.25494	0.0241369	0.881039	3L	Culd	0.692492
FBgn0027583	98.49	0.192657	0.133571	1.44236	0.149201	0.999975	3R	CG7601	0.69314
FBgn0035210	4.59728	0.452095	0.591394	0.764457	0.444595	0.999975	3L	msd5	0.693181
FBgn0037342	62.0793	-0.220704	0.168522	-1.30965	0.190314	0.999975	3R	CG2931	0.693388
FBgn0032521	132.987	-0.185666	0.125652	-1.47763	0.139508	0.999975	2L	CG7110	0.693714
FBgn0042104	3.19711	-0.51257	0.742744	-0.690103	0.490129	0.999975	3R	CG18747	0.693845
FBgn0053679	6.44473	0.431253	0.545076	0.79118	0.428839	0.999975	2L	CG33679	0.694106
FBgn0032849	40.174	-0.249032	0.207886	-1.19792	0.230947	0.999975	2L	mRpS18B	0.694216
FBgn0033051	12.2597	0.354851	0.385792	0.9198	0.357677	0.999975	2R	Strica	0.694314
FBgn0040309	1047.35	-0.12905	0.0683985	-1.88674	0.0591953	0.999975	X	Jafrac1	0.694326
FBgn0027660	399.15	-0.134887	0.0736289	-1.83198	0.0669541	0.999975	3L	blot	0.694405
FBgn0030992	1.99316	0.608501	1.0166	0.598567	0.549462	0.999975	X	CG33253	0.694627
FBgn0032117	37.6533	-0.246856	0.205042	-1.20393	0.228616	0.999975	2L	FucTB	0.69469
FBgn0052111	51.612	-0.232822	0.185397	-1.2558	0.209187	0.999975	3L	lncRNA:CR32111	0.694713
FBgn0001179	94.4547	0.191905	0.133644	1.43594	0.151018	0.999975	3L	hay	0.695747
FBgn0039297	28.9641	-0.269311	0.239443	-1.12474	0.2607	0.999975	3R	CG11852	0.696242
FBgn0004797	578.104	0.128366	0.0681395	1.88386	0.0595836	0.999975	2L	mdy	0.696255
FBgn0040099	785.751	0.137626	0.0765084	1.79883	0.0720456	0.999975	2L	lectin-28C	0.69627
FBgn0264819	4.3955	0.459139	0.614044	0.747731	0.454623	0.999975	4	asRNA:CR44027	0.696328
FBgn0267624	89.9347	-0.198758	0.142231	-1.39743	0.162284	0.999975	3L	lncRNA:CR45962	0.696685
FBgn0039482	5.3119	0.434391	0.557575	0.779071	0.435938	0.999975	3R	CG14258	0.697219
FBgn0264339	633.948	0.130238	0.0700082	1.86032	0.06284	0.999975	2R	CG43795	0.697405
FBgn0013749	270.605	0.15608	0.0947323	1.64759	0.0994369	0.999975	4	Arf102F	0.697489
FBgn0028855	9.49104	-0.37994	0.440755	-0.862021	0.388676	0.999975	2L	CG15282	0.698341
FBgn0265927	3.63292	0.477773	0.664969	0.718489	0.472456	0.999975	3L	lncRNA:CR44716	0.698906
FBgn0016054	13.0174	-0.335455	0.354327	-0.946739	0.343772	0.999975	2L	phr6-4	0.698939
FBgn0040079	292.82	0.147793	0.0867954	1.70277	0.0886113	0.999975	2L	pkaap	0.698951
FBgn0035896	1000.93	0.20944	0.156566	1.33771	0.18099	0.999975	3L	CG6983	0.699074
FBgn0082922	631.565	-0.153456	0.0924725	-1.65947	0.0970202	0.999975	2R	snoRNA:Or-aca4	0.699082
FBgn0265726	717.129	0.125619	0.0662379	1.89649	0.0578959	0.999975	X	Nna1	0.699141
FBgn0085396	30.4671	0.264855	0.234805	1.12798	0.259329	0.999975	2L	CG34367	0.699448
FBgn0030029	13.127	0.333903	0.352174	0.94812	0.343068	0.999975	X	CG15343	0.69962
FBgn0030292	157.753	0.166039	0.10577	1.5698	0.116461	0.999975	X	CG11752	0.699761
FBgn0086357	923.976	-0.108624	0.0521856	-2.0815	0.0373883	0.999975	2L	Sec61alpha	0.699785
FBgn0267229	12.0042	0.350142	0.383269	0.913566	0.360945	0.999975	3R	lncRNA:CR45669	0.699909
FBgn0035741	1.90883	0.569076	0.915832	0.621375	0.534353	0.999975	3L	BBS1	0.700025
FBgn0035980	41.1052	0.25023	0.213299	1.17314	0.240738	0.999975	3L	mRRF1	0.700235
FBgn0038420	278.779	-0.145272	0.0846912	-1.71532	0.0862873	0.999975	3R	CG10311	0.700524
FBgn0029137	169.528	0.17311	0.11373	1.52212	0.127979	0.999975	2L	Patsas	0.700546
FBgn0265496	8.37325	-0.381998	0.448084	-0.852513	0.39393	0.999975	2R	lncRNA:CR44365	0.700569
FBgn0002985	17.8693	-0.303624	0.29929	-1.01448	0.310353	0.999975	2L	odd	0.700996
FBgn0037163	708.235	0.125264	0.0662557	1.89062	0.0586757	0.999975	3L	laza	0.701023
FBgn0264721	18.3352	-0.30971	0.310099	-0.998744	0.317918	0.999975	3L	lncRNA:CR43989	0.701233
FBgn0016123	375.429	0.136316	0.0763285	1.78591	0.0741141	0.999975	3R	Alp4	0.701374
FBgn0040972	89.4921	0.200085	0.145768	1.37262	0.169869	0.999975	2L	CG16978	0.701387
FBgn0039856	199.723	-0.156967	0.0967167	-1.62296	0.104598	0.999975	3R	CG1774	0.701613
FBgn0259705	22.6815	-0.295943	0.287154	-1.03061	0.302724	0.999975	3R	CG42359	0.702132
FBgn0037981	51.5303	-0.229326	0.184588	-1.24237	0.2141	0.999975	3R	Spt3	0.702252
FBgn0032194	64.5011	-0.220594	0.172719	-1.27718	0.201537	0.999975	2L	CG4901	0.702335
FBgn0266327	2.0362	0.570127	0.926105	0.615619	0.538146	0.999975	2L	asRNA:CR44992	0.702391
FBgn0034474	210.14	-0.400627	0.490664	-0.816501	0.414214	0.999975	2R	Obp56g	0.702505
FBgn0034314	6.7813	0.397298	0.483597	0.821548	0.411334	0.999975	2R	nopo	0.702619
FBgn0052133	356.607	0.140973	0.0810022	1.74036	0.0817951	0.999975	3L	Ptip	0.702625
FBgn0086676	1415.63	-0.105648	0.0502508	-2.10242	0.0355162	0.999975	2R	spin	0.702837
FBgn0263120	4915.73	-0.0879361	0.0372361	-2.36158	0.0181972	0.779197	2R	Acsl	0.703059
FBgn0050392	104.119	0.187286	0.130947	1.43024	0.152647	0.999975	2R	CG30392	0.70326
FBgn0029755	51.4873	-0.230309	0.186626	-1.23407	0.217177	0.999975	X	Sas10	0.703497
FBgn0087005	1699.77	0.130271	0.0711853	1.83003	0.0672459	0.999975	3R	rtp	0.703524
FBgn0010241	5.25547	-0.450679	0.607986	-0.741266	0.458532	0.999975	2R	Mdr50	0.703698
FBgn0283681	26.7615	0.268832	0.244044	1.10157	0.270647	0.999975	3L	Tcs3	0.70374
FBgn0032929	3.35317	0.478196	0.677085	0.706257	0.480029	0.999975	2L	Mcm10	0.704017
FBgn0036560	408.527	0.131969	0.0728591	1.81128	0.0700969	0.999975	3L	CG5895	0.704155
FBgn0032047	17.1336	-0.317637	0.327232	-0.970678	0.331709	0.999975	2L	CG13088	0.704328
FBgn0031876	27.9349	-0.264759	0.238176	-1.11161	0.266306	0.999975	2L	Atac1	0.704474
FBgn0034086	28.8313	0.268273	0.2437	1.10083	0.27097	0.999975	2R	CG8441	0.704479
FBgn0003567	229.761	0.148291	0.0886393	1.67297	0.0943323	0.999975	3R	su(Hw)	0.704614
FBgn0030141	226.48	-0.162689	0.103595	-1.57043	0.116315	0.999975	X	Gga	0.704676
FBgn0027508	575.354	0.117389	0.060108	1.95297	0.0508232	0.999975	3R	Tnks	0.704865
FBgn0033188	1040.22	0.108511	0.0528594	2.05282	0.0400901	0.999975	2R	Drat	0.705366
FBgn0026616	1547.29	0.128898	0.0702892	1.83382	0.0666803	0.999975	3R	alpha-Man-IIb	0.705368
FBgn0035348	7753.07	-0.127107	0.068691	-1.85042	0.0642533	0.999975	3L	CG16758	0.705464
FBgn0031872	42.9087	-0.247337	0.212356	-1.16473	0.244129	0.999975	2L	ihog	0.705563
FBgn0035084	8.46313	-0.367466	0.42526	-0.864096	0.387535	0.999975	2R	CG15861	0.70586
FBgn0266304	8.2134	0.379327	0.449995	0.842958	0.399252	0.999975	2L	asRNA:CR44969	0.705899
FBgn0029727	2.46195	0.81462	1.80739	0.450716	0.652195	0.999975	X	CG6978	0.705973
FBgn0086036	6.27266	-0.411243	0.519941	-0.790942	0.428978	0.999975	2L	snoRNA:Me18S-A934	0.70606
FBgn0053300	1.57428	-0.610232	1.06141	-0.574926	0.565341	0.999975	2L	Muc30E	0.706077
FBgn0036772	42.0818	-0.248824	0.214906	-1.15783	0.246933	0.999975	3L	CG5290	0.706088
FBgn0005593	3130.62	-0.0931567	0.0412322	-2.25932	0.0238635	0.881039	2L	RpL7	0.706114
FBgn0051815	99.2425	-0.19059	0.136248	-1.39885	0.161859	0.999975	2L	CG31815	0.706756
FBgn0085452	9.55586	-0.369675	0.431195	-0.857327	0.391264	0.999975	2R	CG34423	0.706881
FBgn0085248	36.9939	-0.242857	0.207106	-1.17262	0.240947	0.999975	2R	CG34219	0.707775
FBgn0263385	2.59268	0.512997	0.778617	0.658857	0.509988	0.999975	4	lncRNA:CR43437	0.707912
FBgn0001112	110.424	-0.357197	0.407065	-0.877492	0.380219	0.999975	3R	Gld	0.707929
FBgn0015773	41.0399	0.244133	0.209189	1.16705	0.243191	0.999975	X	NetA	0.708092
FBgn0034177	25.3271	0.275131	0.257468	1.0686	0.28525	0.999975	2R	AsnRS-m	0.708134
FBgn0031493	197.448	0.162796	0.104736	1.55435	0.1201	0.999975	2L	Sf3b2	0.708195
FBgn0039881	17.4374	-0.309609	0.316599	-0.977923	0.328112	0.999975	3R	CG1971	0.7082
FBgn0030773	1168.64	-0.365423	0.424544	-0.860742	0.38938	0.999975	X	CG9676	0.708456
FBgn0264366	2.25464	0.530106	0.828317	0.639979	0.522186	0.999975	2L	lncRNA:CR43818	0.708627
FBgn0031080	8.71056	-0.372672	0.439992	-0.846997	0.396997	0.999975	X	CG12655	0.708727
FBgn0037603	81.0506	-0.199438	0.148067	-1.34695	0.177997	0.999975	3R	CG11753	0.708768
FBgn0261108	589.807	-0.12061	0.0636333	-1.89539	0.0580404	0.999975	3R	Atg13	0.709403
FBgn0266215	1.74247	0.594764	1.02423	0.580695	0.561446	0.999975	2L	asRNA:CR44910	0.70941
FBgn0025830	124.669	-0.179917	0.124526	-1.44481	0.14851	0.999975	2R	IntS8	0.709553
FBgn0037435	37.8157	-0.248077	0.216064	-1.14816	0.250902	0.999975	3R	CG18048	0.709629
FBgn0266916	57.8306	-0.218717	0.173917	-1.2576	0.208538	0.999975	3R	Cenp-C	0.709731
FBgn0026255	58.0847	-0.222394	0.179159	-1.24132	0.214487	0.999975	2L	clumsy	0.71008
FBgn0032812	64.585	0.207765	0.159411	1.30333	0.192463	0.999975	2L	Hakai	0.710088
FBgn0030421	728.86	0.116222	0.0599745	1.93785	0.0526415	0.999975	X	Agpat1	0.710217
FBgn0034221	1.28133	-0.646922	1.19994	-0.539128	0.589798	0.999975	2R	CG10764	0.710662
FBgn0031184	97.0831	0.192253	0.139876	1.37446	0.1693	0.999975	X	CG14615	0.710734
FBgn0028836	190.778	0.158114	0.100468	1.57378	0.115539	0.999975	2R	CSN7	0.710893
FBgn0262166	74.0541	0.217311	0.17267	1.25853	0.208199	0.999975	2R	calypso	0.711046
FBgn0266098	183.709	-0.162726	0.105627	-1.54058	0.12342	0.999975	X	rg	0.711451
FBgn0265629	49.9459	0.231106	0.1925	1.20055	0.229924	0.999975	X	CG44437	0.711964
FBgn0053217	82.1793	-0.192861	0.141147	-1.36639	0.171818	0.999975	3L	CG33217	0.71199
FBgn0030963	28.5864	-0.264358	0.243155	-1.0872	0.276948	0.999975	X	CG7101	0.712186
FBgn0267330	423.738	-0.134578	0.0769585	-1.74871	0.0803415	0.999975	2L	KdelR	0.712244
FBgn0033458	17.842	-0.311861	0.324736	-0.960353	0.336878	0.999975	2R	Lime	0.712258
FBgn0051032	11.6557	0.344151	0.386543	0.890332	0.373288	0.999975	3R	CR31032	0.712391
FBgn0265141	32.8138	-0.255172	0.22882	-1.11517	0.264779	0.999975	2R	Ir47b	0.71242
FBgn0262961	2.57303	0.51434	0.794526	0.647355	0.517402	0.999975	2R	CG43272	0.712542
FBgn0032400	1748.12	0.113624	0.0581512	1.95394	0.0507083	0.999975	2L	CG6770	0.712633
FBgn0027903	19.0062	-0.295732	0.296176	-0.998499	0.318037	0.999975	3L	Pol31	0.712635
FBgn0003118	235.6	0.150763	0.0932571	1.61664	0.105955	0.999975	3R	pnt	0.712893
FBgn0266428	12.38	0.334583	0.368996	0.90674	0.364544	0.999975	2L	asRNA:CR43463	0.713459
FBgn0050384	16.6985	-0.314896	0.331691	-0.949366	0.342435	0.999975	2R	CG30384	0.713576
FBgn0023001	70.6003	0.205266	0.157785	1.30092	0.193285	0.999975	3L	melt	0.713642
FBgn0052801	11.5992	-0.352407	0.404796	-0.870579	0.383984	0.999975	X	CG32801	0.713689
FBgn0039855	6.84066	-0.40129	0.510192	-0.786548	0.431547	0.999975	3R	CG1638	0.71374
FBgn0036116	966.877	0.111891	0.0568661	1.96763	0.0491106	0.999975	3L	CG7888	0.713762
FBgn0067864	470.21	0.127023	0.0702001	1.80944	0.0703824	0.999975	3L	Patj	0.713841
FBgn0264564	11.4549	0.33718	0.374545	0.90024	0.367993	0.999975	2L	asRNA:CR43936	0.713854
FBgn0039170	18.4075	-0.30525	0.314439	-0.970777	0.331659	0.999975	3R	CG13609	0.713989
FBgn0027950	87.9837	0.190171	0.138619	1.37189	0.170096	0.999975	3R	MBD-like	0.714004
FBgn0031232	19.7198	-0.28911	0.286267	-1.00993	0.312528	0.999975	2L	CG11617	0.714443
FBgn0034380	135.603	0.17883	0.125008	1.43055	0.15256	0.999975	2R	Vps51	0.714456
FBgn0032446	6.68519	0.42033	0.555733	0.756353	0.449437	0.999975	2L	IFT43	0.714507
FBgn0265685	11.8971	-0.334267	0.369647	-0.904287	0.365843	0.999975	2L	lncRNA:CR44492	0.714535
FBgn0028984	432.263	-0.152909	0.095974	-1.59323	0.111108	0.999975	3R	Spn88Ea	0.714638
FBgn0014465	4.2796	-0.50756	0.781977	-0.649073	0.516291	0.999975	X	Cp7Fb	0.714952
FBgn0003575	551.525	0.119334	0.0634769	1.87996	0.0601142	0.999975	X	su(sable)	0.714975
FBgn0031472	2.14249	-0.546154	0.893673	-0.611134	0.541111	0.999975	2L	CG2983	0.715045
FBgn0031253	27.8826	0.26793	0.251155	1.06679	0.286067	0.999975	2L	CG11885	0.715107
FBgn0035090	2315.9	-0.120747	0.0648693	-1.86139	0.0626894	0.999975	2R	CG2736	0.715756
FBgn0043001	16.9258	0.301356	0.309391	0.974028	0.330043	0.999975	X	Chrac-16	0.716009
FBgn0010830	180.629	-0.157864	0.101785	-1.55095	0.120913	0.999975	3L	l(3)04053	0.7164
FBgn0025835	16.1378	0.302617	0.312159	0.969434	0.332329	0.999975	X	CG17707	0.716504
FBgn0085357	20.6868	-0.294661	0.298072	-0.988557	0.32288	0.999975	X	CG34328	0.716694
FBgn0263967	3.99502	-0.449819	0.632528	-0.711145	0.476994	0.999975	2R	asRNA:CR43723	0.716785
FBgn0029766	490.096	-0.228537	0.191789	-1.19161	0.233414	0.999975	X	CG15784	0.717123
FBgn0036765	103.333	-0.202058	0.155363	-1.30055	0.193412	0.999975	3L	CG7408	0.71751
FBgn0261396	387.716	-0.13759	0.0810559	-1.69747	0.0896075	0.999975	2L	Rpn3	0.717551
FBgn0267991	13.4867	0.323582	0.352621	0.917647	0.358804	0.999975	2L	lncRNA:CR46258	0.717728
FBgn0028648	44.2855	0.234188	0.200544	1.16777	0.242901	0.999975	3L	mRpL50	0.717918
FBgn0050237	2.2151	-0.533982	0.866346	-0.616361	0.537656	0.999975	2R	tRNA:Gln-CTG-1-1	0.71795
FBgn0039525	69.0941	0.203056	0.1569	1.29417	0.195607	0.999975	3R	CG5646	0.717979
FBgn0263390	335.683	-0.133176	0.0768477	-1.73298	0.0830984	0.999975	3R	Nha2	0.717986
FBgn0036731	3.5777	0.474438	0.699695	0.678064	0.497731	0.999975	3L	CG6333	0.718196
FBgn0026565	44.6951	0.228768	0.192756	1.18683	0.235296	0.999975	3R	Ass	0.7182
FBgn0003068	421.517	-0.297119	0.303954	-0.977513	0.328315	0.999975	X	per	0.718259
FBgn0264695	9091.36	-0.0977073	0.0460521	-2.12167	0.0338655	0.999975	2L	Mhc	0.718367
FBgn0264902	1.71228	0.57413	0.990665	0.57954	0.562225	0.999975	3R	asRNA:CR44093	0.718482
FBgn0031895	125.357	0.173322	0.119952	1.44492	0.148479	0.999975	2L	CG4497	0.718508
FBgn0032681	268.403	0.143044	0.0868243	1.64752	0.0994521	0.999975	2L	CG10283	0.71881
FBgn0016660	10.8248	-0.345849	0.398079	-0.868795	0.384959	0.999975	2L	H15	0.718813
FBgn0035699	168.449	-0.158747	0.103528	-1.53336	0.125187	0.999975	3L	CG13300	0.719019
FBgn0030724	998.511	-0.104672	0.0516745	-2.02559	0.0428065	0.999975	X	Nipsnap	0.719048
FBgn0052412	146.794	-0.161878	0.107085	-1.51168	0.130616	0.999975	3L	QC	0.719282
FBgn0038211	408.691	0.142261	0.0861731	1.65087	0.0987641	0.999975	3R	CG9649	0.7194
FBgn0034145	1743.49	-0.0980323	0.0464361	-2.11112	0.034762	0.999975	2R	CG5065	0.719418
FBgn0037481	28.7585	-0.263927	0.248013	-1.06416	0.287254	0.999975	3R	MAGE	0.719486
FBgn0026433	113.114	-0.174802	0.122085	-1.4318	0.152201	0.999975	X	Grip128	0.71959
FBgn0036292	55.4576	0.213526	0.172213	1.23989	0.215016	0.999975	3L	CG10646	0.720221
FBgn0021995	73.7887	-0.198744	0.152303	-1.30493	0.191917	0.999975	2R	Rs1	0.720316
FBgn0266666	58.9494	-0.217599	0.178007	-1.22242	0.22155	0.999975	2L	Sem1	0.720403
FBgn0035167	2.44607	-0.521841	0.838554	-0.62231	0.533738	0.999975	3L	Gr61a	0.720624
FBgn0267659	7.08389	-0.391152	0.499743	-0.782706	0.4338	0.999975	2R	lncRNA:CR45997	0.721315
FBgn0010621	304.985	-0.180177	0.129269	-1.39381	0.163374	0.999975	2R	CCT5	0.721496
FBgn0262477	710.008	0.112812	0.058917	1.91477	0.0555219	0.999975	3R	FoxP	0.721705
FBgn0266408	4.35945	0.447146	0.636689	0.7023	0.482492	0.999975	3R	lncRNA:CR45048	0.721895
FBgn0029813	1.77343	0.564144	0.97108	0.580945	0.561277	0.999975	X	AgmNAT	0.721938
FBgn0032444	272.151	-0.149981	0.0949694	-1.57926	0.114277	0.999975	2L	CCT4	0.72229
FBgn0083047	140.231	-0.189353	0.14109	-1.34207	0.179572	0.999975	3R	snoRNA:Psi18S-1377e	0.722417
FBgn0040298	85.6468	-0.190329	0.142367	-1.33689	0.18126	0.999975	3L	Myt1	0.722492
FBgn0037900	88.3779	-0.191868	0.144552	-1.32733	0.1844	0.999975	3R	CG5276	0.722974
FBgn0266099	4.96114	-0.447068	0.639157	-0.699465	0.484261	0.999975	3L	CG44836	0.723118
FBgn0086912	23.4931	-0.272118	0.264642	-1.02825	0.303833	0.999975	2L	mbm	0.723129
FBgn0031681	775.508	0.111311	0.0578785	1.92319	0.0544563	0.999975	2L	Pgant5	0.723282
FBgn0040092	7.13776	0.383686	0.486053	0.789392	0.429883	0.999975	2R	lectin-46Cb	0.723305
FBgn0021776	25.9118	0.273856	0.267988	1.0219	0.306829	0.999975	3R	mira	0.723575
FBgn0265525	2.44126	-0.51653	0.83284	-0.620203	0.535124	0.999975	2R	asRNA:CR44375	0.724
FBgn0014861	17.5584	-0.293242	0.302603	-0.969065	0.332513	0.999975	3R	Mcm2	0.724059
FBgn0032822	18.2919	-0.301993	0.318677	-0.947646	0.34331	0.999975	2L	CG10466	0.72407
FBgn0031091	3.87263	-0.455123	0.662273	-0.687214	0.491948	0.999975	X	Phf7	0.724078
FBgn0037447	88.8212	-0.186207	0.137836	-1.35093	0.176716	0.999975	3R	Neurochondrin	0.724166
FBgn0028425	182.592	-0.168255	0.116019	-1.45024	0.146992	0.999975	2L	JhI-21	0.724257
FBgn0037788	555.696	0.131868	0.0769987	1.7126	0.0867867	0.999975	3R	CAH7	0.724463
FBgn0016119	870.373	0.122084	0.0677039	1.8032	0.0713562	0.999975	3R	ATPsynCF6	0.724473
FBgn0003742	104.366	0.178305	0.128193	1.39091	0.164252	0.999975	2R	tra2	0.724639
FBgn0015582	78.188	-0.198784	0.154492	-1.2867	0.198201	0.999975	2R	dare	0.724896
FBgn0013763	4641.55	-0.101346	0.049793	-2.03535	0.0418153	0.999975	2R	Idgf6	0.724899
FBgn0033258	23.5426	-0.279951	0.279759	-1.00069	0.316978	0.999975	2R	CG8712	0.724958
FBgn0036764	118.145	0.208466	0.167685	1.2432	0.213793	0.999975	3L	CG5535	0.72498
FBgn0029105	433.223	0.125901	0.0714099	1.76308	0.0778868	0.999975	2R	alpha-Catr	0.72516
FBgn0004623	3134.63	0.133242	0.078517	1.69698	0.0896998	0.999975	3L	Gbeta76C	0.725217
FBgn0028426	69.1785	-0.21145	0.171992	-1.22942	0.218916	0.999975	2R	RNaseZ	0.725273
FBgn0037912	3.8769	0.462103	0.68369	0.675896	0.499107	0.999975	3R	sea	0.725328
FBgn0265508	7.2642	0.38276	0.487281	0.785502	0.432159	0.999975	2R	asRNA:CR44370	0.725336
FBgn0042179	3.50884	0.483257	0.741485	0.651742	0.514567	0.999975	3L	Ugt305A1	0.725358
FBgn0262599	20.7949	-0.278372	0.277397	-1.00351	0.315612	0.999975	2L	SmydA-3	0.725402
FBgn0014395	3.61694	-0.465127	0.69202	-0.672128	0.501502	0.999975	X	tilB	0.725419
FBgn0266720	311.584	0.133667	0.0790079	1.69181	0.0906814	0.999975	3R	Snap24	0.725529
FBgn0033828	22.1621	0.28219	0.284433	0.992113	0.321142	0.999975	2R	CG17048	0.725764
FBgn0039683	25.8924	0.266971	0.258459	1.03293	0.301635	0.999975	3R	dmrt99B	0.726167
FBgn0266684	3.74436	-0.452294	0.659824	-0.685478	0.493043	0.999975	3L	lncRNA:CR45174	0.726262
FBgn0032361	102.948	0.176791	0.126971	1.39238	0.163809	0.999975	NA	NA	0.726277
FBgn0266698	11.2069	0.345232	0.406843	0.848563	0.396125	0.999975	3R	lncRNA:CR45188	0.726371
FBgn0032034	25.5541	-0.264542	0.254893	-1.03786	0.299337	0.999975	2L	Rcd4	0.726813
FBgn0033190	16.5485	-0.298987	0.3165	-0.944668	0.344829	0.999975	2R	Gpo2	0.72736
FBgn0032705	34.9297	0.239653	0.21501	1.11461	0.265016	0.999975	2L	Grip71	0.72742
FBgn0000139	119.767	-0.169589	0.118834	-1.4271	0.15355	0.999975	3R	ash2	0.727775
FBgn0031976	4.80916	-0.430474	0.606735	-0.709493	0.478019	0.999975	2L	CG7367	0.727796
FBgn0038142	21.0627	0.330481	0.378307	0.873579	0.382348	0.999975	3R	CheA87a	0.727797
FBgn0015019	240.652	-0.144341	0.0905	-1.59493	0.110729	0.999975	3R	CCT3	0.72786
FBgn0038986	8.23765	-0.367443	0.457071	-0.803908	0.42145	0.999975	3R	sit	0.727974
FBgn0004034	3.51842	0.496134	0.784921	0.632082	0.527333	0.999975	X	y	0.727976
FBgn0031149	301.635	-0.13739	0.0834039	-1.64729	0.0994989	0.999975	X	Stt3A	0.728299
FBgn0035975	292.687	-0.142788	0.0890328	-1.60377	0.108765	0.999975	3L	PGRP-LA	0.728488
FBgn0033100	62.6748	0.20279	0.161703	1.25409	0.209808	0.999975	2R	CG3420	0.728572
FBgn0037014	5.19938	0.40927	0.5558	0.736362	0.461511	0.999975	3L	CG13251	0.728718
FBgn0085351	7.5184	-0.373147	0.47178	-0.790935	0.428982	0.999975	X	inaF-A	0.729199
FBgn0039684	16.4873	0.307336	0.334316	0.919296	0.357941	0.999975	3R	Obp99d	0.72924
FBgn0037301	192.886	0.15259	0.0998621	1.52801	0.12651	0.999975	3R	Mms19	0.729446
FBgn0031463	38.6365	0.231025	0.203084	1.13759	0.255293	0.999975	2L	G6P	0.729476
FBgn0040465	110.314	0.178918	0.130923	1.36659	0.171753	0.999975	2R	Dlip3	0.729644
FBgn0003074	2675.42	-0.0927568	0.0436227	-2.12634	0.0334749	0.999975	2R	Pgi	0.729722
FBgn0028411	26.0047	0.265678	0.259257	1.02477	0.305473	0.999975	2R	Nxt1	0.729741
FBgn0028939	72.4484	-0.200258	0.158893	-1.26034	0.207548	0.999975	2L	NimC2	0.729873
FBgn0033916	336.207	-0.129855	0.0763551	-1.70068	0.0890036	0.999975	2R	Usp20-33	0.730424
FBgn0034081	25.5982	0.26536	0.259471	1.02269	0.306452	0.999975	2R	CG10731	0.730636
FBgn0020518	3.08947	-0.486861	0.765703	-0.635835	0.524884	0.999975	3L	snoRNA:Me28S-G764	0.730651
FBgn0010225	5362.95	-0.0978044	0.0477434	-2.04854	0.040507	0.999975	3R	Gel	0.73082
FBgn0267431	166.11	0.183115	0.136869	1.33788	0.180934	0.999975	3R	Myo81F	0.731208
FBgn0001124	2897.41	-0.101832	0.0511281	-1.9917	0.0464041	0.999975	2R	Got1	0.731498
FBgn0034223	101.821	-0.183532	0.13757	-1.3341	0.18217	0.999975	2R	Tes	0.7316
FBgn0040232	2.65722	-0.484821	0.762703	-0.635661	0.524997	0.999975	2L	cmet	0.731689
FBgn0250819	312.253	-0.132704	0.0795287	-1.66863	0.0951899	0.999975	4	CG33521	0.731905
FBgn0014143	18.6315	-0.293041	0.310226	-0.944606	0.34486	0.999975	3L	croc	0.731998
FBgn0267012	10.8889	0.362857	0.45338	0.800337	0.423516	0.999975	2L	lncRNA:CR45456	0.732162
FBgn0029736	161.785	-0.16485	0.114791	-1.43608	0.15098	0.999975	X	CG4041	0.732226
FBgn0263444	8.07459	0.356701	0.440237	0.810248	0.417798	0.999975	2R	asRNA:CR43467	0.732484
FBgn0030360	79.3132	-0.191862	0.148847	-1.28899	0.197403	0.999975	X	CG1806	0.732495
FBgn0263471	37.129	0.240863	0.220673	1.09149	0.275056	0.999975	3L	scaRNA:MeU2-48	0.732787
FBgn0031627	1050.51	0.122887	0.0701876	1.75083	0.0799744	0.999975	2L	fipi	0.73314
FBgn0013725	157.283	0.157583	0.106858	1.4747	0.140293	0.999975	2R	phyl	0.733815
FBgn0029134	402.997	-0.124857	0.0722275	-1.72867	0.0838687	0.999975	2R	Prosbeta5	0.733844
FBgn0037578	79.3544	0.191264	0.148762	1.2857	0.198546	0.999975	3R	CG9601	0.734017
FBgn0052756	88.6505	-0.183827	0.139051	-1.32201	0.186164	0.999975	X	CG32756	0.734154
FBgn0042201	2085.09	0.132142	0.0795263	1.66161	0.0965902	0.999975	3L	Nplp3	0.734289
FBgn0051475	125.855	-0.167396	0.118683	-1.41045	0.158408	0.999975	3R	CG31475	0.734592
FBgn0270926	733.114	-0.130118	0.0775683	-1.67746	0.0934528	0.999975	3L	AsnS	0.734609
FBgn0026380	235.677	-0.142732	0.090735	-1.57306	0.115705	0.999975	3R	Prosbeta3	0.73504
FBgn0264986	39.6555	-0.234127	0.211772	-1.10556	0.268916	0.999975	3R	asRNA:CR44137	0.735288
FBgn0024319	3.32854	-0.479033	0.755986	-0.633653	0.526307	0.999975	2R	Nach	0.7353
FBgn0035205	672.595	0.111591	0.060156	1.85502	0.0635933	0.999975	3L	Ctr9	0.735313
FBgn0283510	619.949	-0.114419	0.0627278	-1.82405	0.0681439	0.999975	2R	Pal1	0.735397
FBgn0032002	28.0299	-0.259737	0.253924	-1.02289	0.306358	0.999975	2L	CG8353	0.735453
FBgn0267791	673.568	0.119213	0.0672121	1.77368	0.0761157	0.999975	2R	HnRNP-K	0.735626
FBgn0085256	3065.59	0.129885	0.0776214	1.67331	0.0942664	0.999975	2R	CG34227	0.735842
FBgn0266653	2.8374	0.488738	0.785921	0.621867	0.53403	0.999975	3L	asRNA:CR45160	0.735954
FBgn0039346	46.2316	0.227517	0.201952	1.12659	0.259914	0.999975	3R	CG5079	0.735976
FBgn0051004	4.89046	-0.41762	0.591725	-0.705767	0.480333	0.999975	3R	mesh	0.736217
FBgn0267810	17.6902	0.289525	0.308059	0.939836	0.347302	0.999975	3R	asRNA:CR46135	0.736246
FBgn0029091	2.57918	0.500361	0.821279	0.609245	0.542362	0.999975	3L	Chs2	0.73629
FBgn0066293	17.3982	-0.291557	0.312014	-0.934433	0.350081	0.999975	2R	CheB42b	0.736375
FBgn0260758	23.0765	-0.292435	0.31383	-0.931826	0.351426	0.999975	2L	CG42556	0.736523
FBgn0003091	1998.12	0.099316	0.0497889	1.99474	0.046071	0.999975	2R	Pkc53E	0.736643
FBgn0002924	15.8236	-0.311295	0.350962	-0.886975	0.375092	0.999975	3R	ncd	0.736939
FBgn0032818	49.8092	0.220035	0.191178	1.15094	0.249755	0.999975	2L	CG10628	0.73694
FBgn0266535	1.99424	0.540436	0.94796	0.570105	0.568607	0.999975	3L	lncRNA:CR45096	0.737041
FBgn0051720	12.7309	-0.345954	0.423501	-0.816892	0.41399	0.999975	2L	mthl15	0.737048
FBgn0031869	127.608	-0.167104	0.119264	-1.40113	0.161174	0.999975	2L	CG18304	0.737116
FBgn0002573	6.44514	0.393664	0.533795	0.737482	0.460829	0.999975	3L	sens	0.737137
FBgn0037723	138.25	0.166471	0.11862	1.4034	0.160497	0.999975	3R	SpdS	0.737451
FBgn0265699	33.1657	0.243759	0.228859	1.0651	0.28683	0.999975	2R	lncRNA:CR44506	0.73755
FBgn0037634	24.147	0.263314	0.262071	1.00474	0.31502	0.999975	3R	hng2	0.737744
FBgn0040211	454.373	-0.128567	0.0767607	-1.67491	0.0939522	0.999975	2L	hgo	0.737819
FBgn0082968	8.43511	0.361496	0.459625	0.786502	0.431573	0.999975	2R	snoRNA:Psi28S-3316e	0.738029
FBgn0028943	4.64839	0.418661	0.598267	0.699789	0.484059	0.999975	2L	CG15638	0.738039
FBgn0036769	316.854	-0.129357	0.0776241	-1.66646	0.0956221	0.999975	3L	Tsp74F	0.738121
FBgn0004919	887.926	-0.143507	0.0924613	-1.55208	0.120643	0.999975	2R	gol	0.738226
FBgn0053998	14.5081	-0.304963	0.339973	-0.897021	0.369708	0.999975	2R	CG33998	0.738266
FBgn0011785	748.556	0.107669	0.0572313	1.88129	0.0599324	0.999975	3R	BRWD3	0.738571
FBgn0031240	10.3741	-0.336567	0.405456	-0.830094	0.406485	0.999975	2L	CG3345	0.738614
FBgn0265101	93.3244	0.188725	0.147536	1.27918	0.200835	0.999975	3R	Sgt1	0.738633
FBgn0086347	332.952	-0.129156	0.0775972	-1.66444	0.0960246	0.999975	2L	Myo31DF	0.738871
FBgn0001125	3490.22	-0.0966588	0.0479588	-2.01545	0.043857	0.999975	2L	Got2	0.739165
FBgn0031752	698.277	-0.113737	0.0628537	-1.80956	0.0703648	0.999975	2L	CG9044	0.739438
FBgn0039993	728.499	-0.135934	0.0847178	-1.60455	0.108592	0.999975	2R	CG17691	0.73949
FBgn0264987	6.38156	0.384585	0.516773	0.744205	0.456752	0.999975	3R	lncRNA:CR44138	0.739807
FBgn0033926	4323.66	-0.251314	0.243249	-1.03315	0.301532	0.999975	2R	Arc1	0.739859
FBgn0000317	573.96	0.110628	0.0601081	1.84048	0.0656977	0.999975	2L	ck	0.739926
FBgn0038460	92.0086	-0.183621	0.141392	-1.29866	0.194059	0.999975	3R	CG18622	0.740031
FBgn0036278	172.721	-0.154058	0.10487	-1.46904	0.141823	0.999975	3L	CrzR	0.74015
FBgn0017550	404.875	0.127717	0.0764672	1.67023	0.0948747	0.999975	3R	Rga	0.740226
FBgn0016684	10.2449	-0.340881	0.417275	-0.816921	0.413973	0.999975	2R	NaPi-T	0.740343
FBgn0053056	181.549	-0.152754	0.103479	-1.47619	0.139893	0.999975	3L	CG33056	0.740486
FBgn0010531	57.3656	-0.209955	0.178472	-1.17641	0.239432	0.999975	2R	Ccs	0.740723
FBgn0030720	83.3451	0.184102	0.14236	1.29321	0.195937	0.999975	X	CG8939	0.740759
FBgn0035370	204.806	0.149438	0.099812	1.49719	0.134343	0.999975	3L	Non2	0.740837
FBgn0028550	770.32	-0.11261	0.0621312	-1.81245	0.0699172	0.999975	X	Atf3	0.741121
FBgn0278604	87.2055	-0.18048	0.137892	-1.30885	0.190584	0.999975	3R	dmt	0.741429
FBgn0031684	321.822	0.135322	0.08458	1.59993	0.109613	0.999975	2L	ND-13A	0.741433
FBgn0034109	56.4979	0.205222	0.172041	1.19286	0.232923	0.999975	2R	CG7747	0.741547
FBgn0039639	17.0635	0.291884	0.318303	0.916999	0.359143	0.999975	3R	CG14512	0.741634
FBgn0033842	71.8171	-0.197771	0.161514	-1.22449	0.220769	0.999975	2R	cbc	0.741737
FBgn0022942	317.639	-0.126709	0.0758326	-1.67091	0.0947393	0.999975	X	Cbp80	0.741851
FBgn0030010	27.976	0.254068	0.24961	1.01786	0.308746	0.999975	X	CG10959	0.741863
FBgn0052221	106.224	-0.176752	0.13326	-1.32637	0.184717	0.999975	3L	CG32221	0.741914
FBgn0028474	296.099	-0.136619	0.0860899	-1.58694	0.112527	0.999975	X	CG4119	0.741964
FBgn0040899	40.7283	0.230245	0.210303	1.09483	0.273593	0.999975	X	CG17776	0.741986
FBgn0003134	1525.47	-0.100536	0.0516116	-1.94794	0.0514223	0.999975	3R	Pp1alpha-96A	0.742035
FBgn0262540	12.5307	0.320477	0.376212	0.851853	0.394296	0.999975	3R	CG43094	0.742113
FBgn0051368	215.195	0.143711	0.0938079	1.53197	0.125529	0.999975	3R	CG31368	0.742129
FBgn0264816	28.0544	-0.261094	0.262277	-0.995489	0.319498	0.999975	3R	koko	0.742369
FBgn0051207	247.216	0.137958	0.0876288	1.57434	0.115409	0.999975	3R	CG31207	0.742384
FBgn0037009	51.0831	0.209381	0.178631	1.17214	0.241142	0.999975	3L	CG5104	0.742437
FBgn0050151	87.3815	-0.181998	0.140411	-1.29618	0.194912	0.999975	2R	CG30151	0.742595
FBgn0038541	44.2859	0.217487	0.190953	1.13896	0.25472	0.999975	3R	TyrRII	0.742722
FBgn0029977	2.69907	0.476275	0.768791	0.619512	0.535579	0.999975	X	hdm	0.742755
FBgn0035848	152.362	-0.155299	0.107356	-1.44657	0.148016	0.999975	3L	Uxs	0.743275
FBgn0015037	428.81	-0.132492	0.0821365	-1.61308	0.106728	0.999975	2R	Cyp4p1	0.743455
FBgn0034290	556.243	-0.154148	0.106113	-1.45267	0.146316	0.999975	2R	CG5773	0.743587
FBgn0015777	4499.84	0.105034	0.0557784	1.88305	0.059693	0.999975	2L	nrv2	0.743756
FBgn0037070	633.467	-0.115117	0.064981	-1.77154	0.0764708	0.999975	3L	CG11309	0.743827
FBgn0039703	311.866	-0.342275	0.425866	-0.803715	0.421561	0.999975	3R	CG7829	0.744045
FBgn0031902	126.328	0.176915	0.134401	1.31632	0.188068	0.999975	2L	Wnt6	0.744074
FBgn0264947	6.47605	0.374745	0.501321	0.747515	0.454753	0.999975	2L	asRNA:CR44116	0.744309
FBgn0037841	12.685	0.316701	0.37137	0.852792	0.393775	0.999975	3R	CG4565	0.744414
FBgn0031959	38.3278	0.227	0.206993	1.09666	0.272792	0.999975	2L	spz3	0.744618
FBgn0030260	32.0995	0.242676	0.232549	1.04355	0.296695	0.999975	X	CG1537	0.744633
FBgn0267160	831.6	0.110714	0.0610516	1.81345	0.0697619	0.999975	3R	asRNA:CR45600	0.744684
FBgn0065070	20.7692	0.28634	0.311077	0.920479	0.357323	0.999975	3R	snoRNA:291	0.744772
FBgn0035159	19.7079	-0.276261	0.292185	-0.945499	0.344404	0.999975	3L	CG13896	0.744921
FBgn0267703	1.99612	-0.545183	0.992555	-0.549273	0.582818	0.999975	3R	lncRNA:CR46036	0.745028
FBgn0039207	631.869	-0.114351	0.0645187	-1.77237	0.0763333	0.999975	3R	CG5789	0.745139
FBgn0016078	373.297	0.131027	0.0810633	1.61635	0.106018	0.999975	2R	wun	0.745244
FBgn0267773	3.0882	-0.466028	0.746264	-0.624482	0.532311	0.999975	3R	asRNA:CR46104	0.745393
FBgn0250816	2.96168	0.47075	0.760418	0.619067	0.535872	0.999975	3L	AGO3	0.745513
FBgn0036629	18.4891	-0.287661	0.314637	-0.914264	0.360578	0.999975	3L	GluRS-m	0.745703
FBgn0032805	9.50179	-0.340611	0.424792	-0.80183	0.422651	0.999975	2L	CG10337	0.745771
FBgn0031702	379.961	0.127153	0.0772393	1.64622	0.0997194	0.999975	2L	fusl	0.74592
FBgn0023549	307.31	-0.149088	0.101108	-1.47453	0.140338	0.999975	X	Mct1	0.746199
FBgn0015791	716.98	0.110783	0.0613975	1.80436	0.0711742	0.999975	2L	Rab14	0.746202
FBgn0085489	9.19037	-0.337972	0.419653	-0.80536	0.420612	0.999975	2R	CG34460	0.746247
FBgn0261454	26.6448	0.265469	0.273687	0.969973	0.33206	0.999975	3L	scaRNA:MeU4-A65	0.746273
FBgn0030696	24.6228	-0.260916	0.265608	-0.982334	0.325935	0.999975	X	CG8509	0.746394
FBgn0039681	189.939	0.152627	0.105306	1.44937	0.147235	0.999975	3R	CG7582	0.746477
FBgn0010602	280.015	0.134557	0.0851048	1.58107	0.113862	0.999975	2L	lwr	0.7465
FBgn0040514	2.85262	0.45984	0.732083	0.628125	0.529922	0.999975	X	CG17169	0.746761
FBgn0050203	134.745	0.176047	0.134582	1.3081	0.190838	0.999975	2R	CG30203	0.747074
FBgn0032286	296.886	0.33723	0.4193	0.804269	0.421242	0.999975	2L	CG7300	0.747104
FBgn0000411	134.028	-0.158406	0.112425	-1.409	0.158836	0.999975	3L	D	0.74718
FBgn0038318	214.593	0.142622	0.0941114	1.51546	0.129656	0.999975	3R	CG6236	0.747247
FBgn0010551	641.501	0.120818	0.0712014	1.69685	0.0897252	0.999975	2R	Phb2	0.747297
FBgn0000075	7.42272	0.373125	0.503489	0.741078	0.458646	0.999975	2L	amd	0.747634
FBgn0015919	74.4677	-0.191257	0.155476	-1.23014	0.218646	0.999975	3L	caup	0.747689
FBgn0038105	217.658	0.142128	0.0938045	1.51516	0.129733	0.999975	3R	yellow-f2	0.748065
FBgn0039167	139.373	-0.167567	0.124113	-1.35012	0.176978	0.999975	3R	CG17786	0.748129
FBgn0030556	287.126	0.130134	0.0808935	1.60871	0.107681	0.999975	X	mRNA-cap	0.748253
FBgn0039424	1.91501	-0.530744	0.956751	-0.554736	0.579075	0.999975	3R	ppk15	0.748296
FBgn0263997	204.17	0.14184	0.0935524	1.51615	0.12948	0.999975	X	CG43740	0.748299
FBgn0034214	55.679	0.205818	0.1769	1.16347	0.244638	0.999975	2R	CG6550	0.748423
FBgn0038002	11.1043	0.327767	0.400544	0.818305	0.413183	0.999975	3R	CG12256	0.748487
FBgn0038795	338.903	-0.132807	0.0837798	-1.58519	0.112924	0.999975	3R	CG4335	0.748521
FBgn0031312	76.8954	0.19024	0.154653	1.23011	0.218656	0.999975	2L	Tango14	0.748852
FBgn0010052	29.2568	0.257253	0.261469	0.983876	0.325176	0.999975	2R	Jhe	0.749016
FBgn0039969	293.632	0.12904	0.0799604	1.6138	0.10657	0.999975	2R	Fis1	0.749076
FBgn0029113	191.967	-0.144013	0.0962603	-1.49608	0.134632	0.999975	3L	Uba2	0.749179
FBgn0032464	2.7037	-0.469755	0.768101	-0.61158	0.540816	0.999975	2L	Vha68-3	0.749201
FBgn0086350	40.6116	0.224476	0.206213	1.08856	0.276346	0.999975	2R	tef	0.749237
FBgn0262782	3376.47	-0.0895167	0.0435685	-2.05462	0.0399156	0.999975	2L	Mdh1	0.749513
FBgn0033652	982.926	0.101971	0.0540423	1.88688	0.0591768	0.999975	2R	ths	0.74954
FBgn0267706	6.25291	0.37736	0.518023	0.728462	0.466331	0.999975	3R	lncRNA:CR46039	0.749857
FBgn0031417	164.683	-0.158164	0.113113	-1.39829	0.162026	0.999975	2L	CG3597	0.749867
FBgn0039007	5.43034	-0.397474	0.569045	-0.698493	0.484869	0.999975	3R	CCAP	0.74997
FBgn0031250	471.168	-0.129318	0.0805006	-1.60643	0.10818	0.999975	2L	Ent1	0.750062
FBgn0265067	5.3944	-0.429708	0.655441	-0.655602	0.51208	0.999975	3R	lncRNA:CR44178	0.750067
FBgn0062961	30.4554	0.237585	0.228429	1.04009	0.2983	0.999975	2R	lncRNA:CR33942	0.750214
FBgn0035711	17.9621	0.280454	0.305708	0.917391	0.358938	0.999975	3L	CG8519	0.750246
FBgn0265044	2.15346	0.501131	0.868344	0.577111	0.563864	0.999975	2R	lncRNA:CR44161	0.750423
FBgn0050008	4.55629	-0.422248	0.636457	-0.663435	0.507052	0.999975	2R	CG30008	0.750687
FBgn0264834	5.30988	-0.390202	0.552489	-0.706263	0.480025	0.999975	2R	lncRNA:CR44042	0.75098
FBgn0030991	172.941	0.153331	0.107727	1.42332	0.154644	0.999975	X	CG7453	0.751104
FBgn0030016	1.71251	-0.539106	0.995574	-0.541503	0.588161	0.999975	X	Or7a	0.751162
FBgn0031016	708.261	-0.106248	0.0581606	-1.8268	0.0677292	0.999975	X	kek5	0.751229
FBgn0034312	109.367	0.208267	0.182359	1.14207	0.253424	0.999975	2R	CG10916	0.751348
FBgn0030057	64.4379	-0.193069	0.15998	-1.20683	0.227497	0.999975	X	Ppt1	0.751367
FBgn0263077	6525.84	0.197494	0.166447	1.18653	0.235413	0.999975	2R	CG43340	0.751519
FBgn0260397	133.995	0.161633	0.118011	1.36964	0.170798	0.999975	3L	Su(var)3-3	0.751526
FBgn0030830	2.052	0.508591	0.896333	0.567414	0.570433	0.999975	X	CG5172	0.751636
FBgn0038837	316.942	0.12601	0.077494	1.62607	0.103935	0.999975	3R	KaiR1D	0.7518
FBgn0283659	19.6491	0.276437	0.299765	0.922177	0.356436	0.999975	2L	THG	0.751885
FBgn0038536	31.9864	-0.235017	0.225604	-1.04172	0.297541	0.999975	3R	CG7655	0.752098
FBgn0037773	19.8082	0.280772	0.308444	0.910286	0.362672	0.999975	3R	CG5359	0.752183
FBgn0035091	969.995	-0.10329	0.0556617	-1.85568	0.063499	0.999975	2R	CG3829	0.752207
FBgn0033321	103.204	0.174293	0.134637	1.29454	0.195478	0.999975	2R	CG8738	0.75239
FBgn0030477	2.53438	0.476983	0.799684	0.596464	0.550865	0.999975	X	dmrt11E	0.752459
FBgn0052647	2448.55	0.0878359	0.0426272	2.06056	0.039345	0.999975	X	CG32647	0.752629
FBgn0003319	6.04848	0.378064	0.525153	0.719912	0.471579	0.999975	3R	Sb	0.752632
FBgn0001978	341.87	0.137518	0.0900764	1.52668	0.126841	0.999975	2L	stc	0.752805
FBgn0038324	54.4297	0.209394	0.185029	1.13168	0.257769	0.999975	3R	CG5038	0.752861
FBgn0034065	15.1364	-0.288974	0.325421	-0.887998	0.374542	0.999975	2R	Rrp42	0.752927
FBgn0267513	21.8134	0.273456	0.295402	0.925711	0.354596	0.999975	X	28SrRNA-Psi:CR45853	0.753134
FBgn0000307	886.756	0.101526	0.0542662	1.87089	0.0613606	0.999975	2L	chif	0.75325
FBgn0025726	15577.8	0.0809547	0.037357	2.16706	0.0302306	0.999177	4	unc-13	0.75333
FBgn0082957	102.337	0.185002	0.149825	1.23479	0.216909	0.999975	3R	snoRNA:Psi28S-3405d	0.753719
FBgn0058469	10.0597	0.331788	0.417367	0.794957	0.426639	0.999975	X	lncRNA:CR40469	0.753804
FBgn0052554	4.80989	0.413856	0.621471	0.665931	0.505455	0.999975	X	CG32554	0.753993
FBgn0015376	17.6623	0.284367	0.317611	0.89533	0.37061	0.999975	2L	cutlet	0.754075
FBgn0266907	3.50485	0.439182	0.692646	0.634064	0.526039	0.999975	2L	asRNA:CR45367	0.754182
FBgn0035187	68.507	0.189308	0.156204	1.21192	0.225542	0.999975	3L	Trh	0.754329
FBgn0051155	30.6819	0.236691	0.230358	1.02749	0.304189	0.999975	3R	Rpb7	0.754509
FBgn0030087	2222.48	-0.0850878	0.0407336	-2.08888	0.0367181	0.999975	X	CG7766	0.754899
FBgn0031178	3.87648	-0.435249	0.683647	-0.636657	0.524348	0.999975	X	CG10918	0.755031
FBgn0036465	3.53478	0.448017	0.720664	0.621672	0.534157	0.999975	3L	Rpn12R	0.755077
FBgn0260780	8.9073	-0.330627	0.416849	-0.793156	0.427687	0.999975	X	wisp	0.755162
FBgn0264503	746.018	-0.11118	0.0635499	-1.74949	0.0802059	0.999975	X	CG43902	0.755387
FBgn0032395	399.489	-0.123772	0.0760661	-1.62716	0.103703	0.999975	2L	Wdr81	0.755409
FBgn0039620	517.706	-0.117646	0.0698744	-1.68368	0.0922435	0.999975	3R	wat	0.75549
FBgn0267236	4.39886	-0.409398	0.613772	-0.667019	0.50476	0.999975	3R	CG45676	0.755864
FBgn0032136	5591.15	-0.0933372	0.0475973	-1.96098	0.0498816	0.999975	2L	Apoltp	0.755909
FBgn0014859	189.965	-0.234258	0.227387	-1.03021	0.302909	0.999975	2L	Hr38	0.755951
FBgn0041702	37.2347	-0.223565	0.209727	-1.06598	0.286432	0.999975	2R	CG15107	0.756152
FBgn0032851	3.19272	0.450181	0.730208	0.61651	0.537558	0.999975	2L	CG13970	0.75621
FBgn0053493	213.347	0.147668	0.102797	1.4365	0.150859	0.999975	3L	CG33493	0.756312
FBgn0261794	3597.33	0.0815126	0.038139	2.13725	0.0325778	0.999975	2R	kcc	0.756457
FBgn0051659	1.70452	-0.523649	0.964296	-0.543037	0.587104	0.999975	2L	CG31659	0.756638
FBgn0035563	2.01386	-0.521497	0.958455	-0.544102	0.586371	0.999975	3L	CG13716	0.757012
FBgn0001090	2469.4	0.213926	0.195115	1.09641	0.272901	0.999975	X	bnb	0.757437
FBgn0004362	261.307	0.140686	0.0950521	1.4801	0.138847	0.999975	2R	HmgD	0.757472
FBgn0262149	19.0265	0.268758	0.291788	0.921073	0.357013	0.999975	3R	CR42875	0.758193
FBgn0030202	4.18304	-0.410771	0.623858	-0.658436	0.510258	0.999975	X	CG12640	0.758523
FBgn0265532	5.29477	-0.385344	0.556079	-0.692966	0.488331	0.999975	X	asRNA:CR44382	0.758661
FBgn0034614	6.98111	0.357415	0.485991	0.735435	0.462074	0.999975	2R	CG9752	0.758863
FBgn0046113	17.7983	-0.281742	0.317947	-0.886129	0.375548	0.999975	2L	GluRIIC	0.758867
FBgn0039914	371.651	0.122429	0.0755358	1.62081	0.105058	0.999975	4	mav	0.758916
FBgn0040732	1464.27	0.131326	0.0850229	1.5446	0.122443	0.999975	2R	CG16926	0.758965
FBgn0265581	11.169	-0.309655	0.376586	-0.822269	0.410924	0.999975	2L	lncRNA:CR44408	0.759275
FBgn0265704	2.50298	-0.503846	0.908713	-0.554461	0.579263	0.999975	3L	lncRNA:CR44511	0.759497
FBgn0031459	431.618	-0.118137	0.0712996	-1.65692	0.0975365	0.999975	2L	HINT1	0.759596
FBgn0038750	7.28045	-0.365941	0.508478	-0.719679	0.471723	0.999975	3R	CG4465	0.759607
FBgn0010383	191.52	-0.146	0.102029	-1.43097	0.152439	0.999975	X	Cyp18a1	0.759857
FBgn0032637	4.68544	-0.402386	0.60432	-0.66585	0.505507	0.999975	2L	CG5050	0.759948
FBgn0033649	180.269	0.146997	0.103316	1.42279	0.154798	0.999975	2R	pyr	0.760147
FBgn0038847	2.47823	0.473477	0.814037	0.581641	0.560808	0.999975	3R	CG12278	0.760448
FBgn0039139	24.735	-0.248665	0.256624	-0.968984	0.332553	0.999975	3R	Mettl3	0.760508
FBgn0035246	1733.89	0.0881199	0.0439141	2.00664	0.0447877	0.999975	3L	CG13928	0.760572
FBgn0037171	405.922	-0.123303	0.0768625	-1.6042	0.10867	0.999975	3L	CG14459	0.760589
FBgn0038946	1004.82	0.138671	0.0937286	1.4795	0.139008	0.999975	3R	rdhB	0.760614
FBgn0052099	61.9169	0.195151	0.168385	1.15896	0.246473	0.999975	3L	CG32099	0.760858
FBgn0265540	8.0662	-0.379111	0.544715	-0.69598	0.486441	0.999975	2R	asRNA:CR44390	0.760939
FBgn0035767	114.974	-0.160919	0.120936	-1.3306	0.183319	0.999975	3L	Cln7	0.761091
FBgn0263746	8.05026	-0.340432	0.449324	-0.757653	0.448659	0.999975	2L	CR43671	0.761204
FBgn0030886	68.9953	-0.191853	0.163875	-1.17072	0.241711	0.999975	X	CG12672	0.761524
FBgn0035039	49.6732	-0.203488	0.181629	-1.12035	0.262565	0.999975	2R	Adck1	0.761766
FBgn0033401	129.099	-0.161017	0.121378	-1.32658	0.184649	0.999975	2R	Cog6	0.761849
FBgn0001981	8.71975	0.332095	0.430955	0.770603	0.440942	0.999975	2L	esg	0.761905
FBgn0262482	13.2531	0.298461	0.356686	0.83676	0.402727	0.999975	3L	CG43072	0.762274
FBgn0013305	1596.74	-0.114177	0.067946	-1.6804	0.0928792	0.999975	2R	Nmda1	0.762361
FBgn0036583	38.8826	0.222563	0.212769	1.04603	0.295545	0.999975	3L	CG13055	0.762396
FBgn0034703	30.8021	-0.234177	0.23259	-1.00682	0.31402	0.999975	2R	CG3045	0.762428
FBgn0039500	9.62913	-0.325503	0.416603	-0.781328	0.43461	0.999975	3R	CG5984	0.76243
FBgn0021944	78.1718	-0.178919	0.145816	-1.22702	0.219814	0.999975	2L	Coprox	0.762573
FBgn0035591	50.1906	-0.206804	0.187389	-1.10361	0.269763	0.999975	3L	CG4611	0.762649
FBgn0052438	130.183	0.165344	0.127394	1.2979	0.194323	0.999975	3L	SMC5	0.762714
FBgn0030437	41.7468	0.213031	0.197506	1.07861	0.280763	0.999975	X	hec	0.762921
FBgn0032018	532.197	-0.121934	0.0760624	-1.60308	0.108917	0.999975	2L	CG7806	0.763113
FBgn0039155	128.707	0.168685	0.132022	1.2777	0.201356	0.999975	3R	Kal1	0.763114
FBgn0030090	662.478	0.105901	0.0600859	1.76249	0.0779868	0.999975	X	fend	0.763246
FBgn0036860	6.5873	0.363776	0.510281	0.712892	0.475912	0.999975	3L	CG14086	0.763295
FBgn0039566	116.349	0.16271	0.124515	1.30675	0.191298	0.999975	3R	CG4849	0.764059
FBgn0264077	46.4519	-0.207693	0.189757	-1.09452	0.273727	0.999975	X	Cnx14D	0.764073
FBgn0031011	615.948	0.116167	0.0703421	1.65146	0.0986446	0.999975	X	CG8034	0.76409
FBgn0267429	880.175	0.108057	0.0623286	1.73367	0.0829766	0.999975	3L	lovit	0.764162
FBgn0036839	19.9407	-0.26108	0.283709	-0.920238	0.357448	0.999975	3L	SmydA-2	0.764456
[truncated: 8,842 more rows]

## Sheet: Legend
Gene list from differential analysis of transcriptome between fed control (w1118) and chmMYST/+ flies
