# Supplementary material for: The fruit fly acetyltransferase chameau promotes starvation resilience at the expense of longevity
Source: EMBO Rep. 2023 Sep 19;24(10):e57023. doi: 10.15252/embr.202357023 (PMC10561354; doi:10.15252/embr.202357023)
Supplement: Supplementary file 4 — Dataset EV2 [file EMBR-24-e57023-s016.xlsx]

## Sheet: Dataset-EV2
ID	Description	setSize	enrichmentScore	NES	pvalue	p.adjust	qvalues	rank	leading_edge	core_enrichment
GO:0006082	organic acid metabolic process	321	-0.397326	-1.99723	2.93e-10	2.95e-07	2.56e-07	1593	tags=28%, list=15%, signal=25%	CG8814/yip2/GluRS-m/CG7834/Uros1/CysRS-m/Ldh/ELOVL/ArgRS-m/Tpi/regucalcin/CG6178/ry/Amacr/ATPCL/Fatp1/CG8097/CG3603/muc/Arc42/Sardh/ThrRS/Pgd/Sply/CG3589/Pdhb/Irp-1B/CG17486/Eip55E/LeuRS-m/Shmt/CG11334/MetRS/arg/Desat1/cd/CG3699/CG14882/CG5599/Hex-C/CG9961/AdipoR/fa2h/Cyp18a1/D2hgdh/CG8132/CG5326/CG9527/CG18609/CG5955/Pmp70/Ald1/CG17691/Mfe2/CG9547/hgo/AsnS/Mcad/Hn/Ahcy/CROT/AspRS/CRAT/CG13334/Tr…
GO:0043436	oxoacid metabolic process	317	-0.387092	-1.94378	1.32e-09	6.65e-07	5.78e-07	1593	tags=28%, list=15%, signal=24%	CG8814/yip2/GluRS-m/CG7834/Uros1/CysRS-m/Ldh/ELOVL/ArgRS-m/Tpi/regucalcin/CG6178/ry/Amacr/ATPCL/Fatp1/CG8097/CG3603/muc/Arc42/Sardh/ThrRS/Pgd/Sply/CG3589/Pdhb/Irp-1B/CG17486/Eip55E/LeuRS-m/Shmt/CG11334/MetRS/arg/Desat1/cd/CG3699/CG14882/CG5599/Hex-C/CG9961/AdipoR/fa2h/CG8132/CG5326/CG9527/CG18609/CG5955/Pmp70/Ald1/CG17691/Mfe2/CG9547/hgo/AsnS/Mcad/Hn/Ahcy/CROT/AspRS/CRAT/CG13334/TrpRS/Got1/Got2/M…
GO:0019752	carboxylic acid metabolic process	316	-0.388274	-1.94877	2.07e-09	6.96e-07	6.05e-07	1593	tags=28%, list=15%, signal=24%	CG8814/yip2/GluRS-m/CG7834/Uros1/CysRS-m/Ldh/ELOVL/ArgRS-m/Tpi/regucalcin/CG6178/ry/Amacr/ATPCL/Fatp1/CG8097/CG3603/muc/Arc42/Sardh/ThrRS/Pgd/Sply/CG3589/Pdhb/Irp-1B/CG17486/Eip55E/LeuRS-m/Shmt/CG11334/MetRS/arg/Desat1/cd/CG3699/CG14882/CG5599/Hex-C/CG9961/AdipoR/fa2h/CG8132/CG5326/CG9527/CG18609/CG5955/Pmp70/Ald1/CG17691/Mfe2/CG9547/hgo/AsnS/Mcad/Hn/Ahcy/CROT/AspRS/CRAT/CG13334/TrpRS/Got1/Got2/M…
GO:1901135	carbohydrate derivative metabolic process	403	-0.347623	-1.79472	4.12e-08	1.04e-05	9.01e-06	1984	tags=30%, list=18%, signal=25%	PIG-O/pdgy/Ids/CG1638/Dera/CG33303/fng/Gpdh3/O-fut1/UGP/CG9662/CG6659/nmdyn-D6/Cht11/ATPsynG/sll/Dhod/AdSS/knk/CG33958/CG4770/CG8303/alpha-Man-Ic/Zw/serp/Pgant3/CG31183/Gpo2/brn/Tollo/CG15483/bur/Dpck/Papst2/CG8412/ScsbetaA/Tpi/GAA1/CG34357/fbp/PIG-A/Prps/CG6178/beta-Man/CG8353/Alg2/kri/Gpo1/Prat/Prat2/Ack/ATP6/ATPCL/CG1271/Hmgs/Gba1b/PIG-Wa/muc/CG8027/alpha-Man-IIa/Hs6st/Pgd/CLS/CG9536/Hs2st/CG1…
GO:0007602	phototransduction	55	0.620631	2.38729	5.25e-08	1.06e-05	9.18e-06	2197	tags=55%, list=20%, signal=44%	Arr2/Rh2/santa-maria/ninaE/laza/Arr1/rtp/Gbeta76C/Cib2/ogre/stmA/rdgB/cry/Inx2/Ggamma30A/Fbxl4/Rh3/inaD/ktub/PIP5K59B/rdgC/cac/pinta/inaE/ninaC/Pis/Galphaq/Gycalpha99B/CG11426/shakB
GO:0009416	response to light stimulus	137	0.452976	2.02281	2.65e-07	4.33e-05	3.76e-05	2252	tags=42%, list=21%, signal=34%	Arr2/Rh2/santa-maria/mus201/TotA/Tsp42Ej/PIP82/ninaE/laza/Arr1/rtp/CG17059/Gbeta76C/Cib2/ogre/Galphas/TotC/dlg1/stmA/bdl/hay/Pp1-87B/b/DNApol-eta/rdgB/cry/Clk/Inx2/Ggamma30A/Fbxl4/Rh3/inaD/PCNA/inaF-B/ktub/PIP5K59B/rdgC/cac/pinta/dco/nonA/ebi/inaE/VGAT/ninaC/Pis/Galphaq/tay/Ekar/Surf1/Sod3/Nmdar1/Gycalpha99B/CG11426/verm/shakB/alph/ATP6AP2
GO:0072521	purine-containing compound metabolic process	156	-0.435052	-1.98584	3.01e-07	4.33e-05	3.76e-05	2225	tags=37%, list=21%, signal=30%	Ppcs/Adk2/Adgf-D/Pglym78/Adgf-A2/DhpD/pdgy/CG1638/nmdyn-D6/ATPsynG/AdSS/CG33958/CG4770/CG8303/CG31183/bur/Dpck/ScsbetaA/Tpi/CG34357/Prps/CG6178/ry/Prat/Prat2/ATP6/ATPCL/Hmgs/muc/CLS/CG10268/Pdhb/Ada/fbl/CG11811/Pde1c/Shmt/Hex-C/CG9961/CG33056/Adgf-A/Ald1/CG1774/HINT1/CG9547/wat/CG33054/CG11089/Ahcy/CG5065/Pgi/Nos/Acsl/AdenoK/tn/scu/Gyc88E/Gnmt
GO:0000375	RNA splicing, via transesterification reactions	260	0.372301	1.8285	4.6e-07	4.63e-05	4.02e-05	2699	tags=38%, list=25%, signal=30%	snRNA:U4:38AB/su(w[a])/snRNA:U5:63BC/exu/snRNA:U5:38ABa/LSm7/snRNA:U4:39B/snRNA:U5:23D/HnRNP-K/icln/beag/CG42724/Hrb98DE/Sf3b2/CG31368/eIF4A/snRNA:U12/tra2/Prp18/snRNA:U11/qkr58E-1/Smn/CG4849/Hakai/yps/CG6686/Prp3/qkr58E-2/Sxl/CG7747/SmF/CG8833/Gem2/snRNA:U5:34A/CG2021/Srp54/U2af50/crn/Rsf1/SF1/CG4896/snRNA:U4atac/CG6610/Spf45/Rbp1-like/snRNA:U6atac/rig/SF2/Prp8/tbrd-1/CG6841/nonA/PQBP1/barc/CG17…
GO:0000377	RNA splicing, via transesterification reactions with bulged adenosine as nucleophile	260	0.372301	1.8285	4.6e-07	4.63e-05	4.02e-05	2699	tags=38%, list=25%, signal=30%	snRNA:U4:38AB/su(w[a])/snRNA:U5:63BC/exu/snRNA:U5:38ABa/LSm7/snRNA:U4:39B/snRNA:U5:23D/HnRNP-K/icln/beag/CG42724/Hrb98DE/Sf3b2/CG31368/eIF4A/snRNA:U12/tra2/Prp18/snRNA:U11/qkr58E-1/Smn/CG4849/Hakai/yps/CG6686/Prp3/qkr58E-2/Sxl/CG7747/SmF/CG8833/Gem2/snRNA:U5:34A/CG2021/Srp54/U2af50/crn/Rsf1/SF1/CG4896/snRNA:U4atac/CG6610/Spf45/Rbp1-like/snRNA:U6atac/rig/SF2/Prp8/tbrd-1/CG6841/nonA/PQBP1/barc/CG17…
GO:0000398	mRNA splicing, via spliceosome	260	0.372301	1.8285	4.6e-07	4.63e-05	4.02e-05	2699	tags=38%, list=25%, signal=30%	snRNA:U4:38AB/su(w[a])/snRNA:U5:63BC/exu/snRNA:U5:38ABa/LSm7/snRNA:U4:39B/snRNA:U5:23D/HnRNP-K/icln/beag/CG42724/Hrb98DE/Sf3b2/CG31368/eIF4A/snRNA:U12/tra2/Prp18/snRNA:U11/qkr58E-1/Smn/CG4849/Hakai/yps/CG6686/Prp3/qkr58E-2/Sxl/CG7747/SmF/CG8833/Gem2/snRNA:U5:34A/CG2021/Srp54/U2af50/crn/Rsf1/SF1/CG4896/snRNA:U4atac/CG6610/Spf45/Rbp1-like/snRNA:U6atac/rig/SF2/Prp8/tbrd-1/CG6841/nonA/PQBP1/barc/CG17…
GO:0008380	RNA splicing	280	0.360237	1.78435	1.15e-06	0.000102685	8.92e-05	2704	tags=38%, list=25%, signal=29%	snRNA:U4:38AB/su(w[a])/snRNA:U5:63BC/exu/snRNA:U5:38ABa/LSm7/snRNA:U4:39B/snRNA:U5:23D/HnRNP-K/icln/beag/CG42724/CG15084/Hrb98DE/Sf3b2/CG31368/eIF4A/snRNA:U12/tra2/Prp18/snRNA:U11/qkr58E-1/Smn/CG4849/Hakai/yps/CG6686/Prp3/qkr58E-2/Sxl/CG7747/SmF/CG8833/Gem2/snRNA:U5:34A/CG2021/Pcf11/Tsen2/Srp54/U2af50/crn/Rsf1/SF1/CG4896/snRNA:U4atac/CG6610/Spf45/Rbp1-like/snRNA:U6atac/rig/SF2/Prp8/tbrd-1/CG6841/…
GO:0006397	mRNA processing	313	0.355935	1.77953	1.22e-06	0.000102685	8.92e-05	2704	tags=37%, list=25%, signal=29%	snRNA:U4:38AB/su(w[a])/snRNA:U5:63BC/Fip1/exu/snRNA:U5:38ABa/LSm7/snRNA:U4:39B/snRNA:U5:23D/HnRNP-K/snRNA:U7/icln/beag/CG42724/mRNA-cap/Hrb98DE/Sf3b2/CG31368/eIF4A/Nab2/snRNA:U12/fne/tra2/Prp18/Fmr1/snRNA:U11/qkr58E-1/Smn/CG4849/Hakai/yps/CG6686/Prp3/CG9018/qkr58E-2/Sxl/CG7747/SmF/CG8833/Gem2/snRNA:U5:34A/CG2021/Pcf11/Srp54/U2af50/crn/Rsf1/SF1/CG4896/snRNA:U4atac/CG6610/Spf45/Rbp1-like/snRNA:U6at…
GO:0009581	detection of external stimulus	72	0.526882	2.14147	2.65e-06	0.000190419	0.000165408	2197	tags=46%, list=20%, signal=37%	stj/Arr2/Rh2/santa-maria/ninaE/laza/Arr1/rtp/Gbeta76C/Cib2/ogre/stmA/Fmr1/rdgB/cry/Inx2/Ggamma30A/Fbxl4/Rh3/inaD/ktub/PIP5K59B/rdgC/cac/pinta/inaE/ninaC/Pis/Galphaq/pain/Gycalpha99B/CG11426/shakB
GO:0009582	detection of abiotic stimulus	72	0.526882	2.14147	2.65e-06	0.000190419	0.000165408	2197	tags=46%, list=20%, signal=37%	stj/Arr2/Rh2/santa-maria/ninaE/laza/Arr1/rtp/Gbeta76C/Cib2/ogre/stmA/Fmr1/rdgB/cry/Inx2/Ggamma30A/Fbxl4/Rh3/inaD/ktub/PIP5K59B/rdgC/cac/pinta/inaE/ninaC/Pis/Galphaq/pain/Gycalpha99B/CG11426/shakB
GO:0009583	detection of light stimulus	60	0.552305	2.14334	3.6e-06	0.000241939	0.000210162	2197	tags=50%, list=20%, signal=40%	Arr2/Rh2/santa-maria/ninaE/laza/Arr1/rtp/Gbeta76C/Cib2/ogre/stmA/rdgB/cry/Inx2/Ggamma30A/Fbxl4/Rh3/inaD/ktub/PIP5K59B/rdgC/cac/pinta/inaE/ninaC/Pis/Galphaq/Gycalpha99B/CG11426/shakB
GO:1901605	alpha-amino acid metabolic process	91	-0.480102	-2.01605	4.76e-06	0.000281786	0.000244775	882	tags=30%, list=8%, signal=27%	Sardh/CG17486/Eip55E/Shmt/CG11334/arg/cd/CG14882/CG5599/CG8132/CG5955/hgo/AsnS/Hn/Ahcy/Got1/Got2/CG11899/CG7470/Nos/Odc1/r/CG1673/GLS/Gs1/CG6415/Gnmt
GO:0055086	nucleobase-containing small molecule metabolic process	215	-0.376625	-1.77596	4.59e-06	0.000281786	0.000244775	1991	tags=33%, list=18%, signal=27%	Ppcs/Adk2/Adgf-D/Pglym78/Adgf-A2/DhpD/pdgy/CG1638/Dera/UGP/nmdyn-D6/ATPsynG/Sarm/Dhod/AdSS/Ac13E/CG33958/CG4770/CG8303/su(r)/CG31183/bur/Dpck/ScsbetaA/Tpi/CG34357/Prps/CG6178/CG8353/kri/ry/Prat/Prat2/Ack/ATP6/ATPCL/Hmgs/muc/CLS/CG10268/Pdhb/Ada/fbl/CG11811/Pde1c/Shmt/Hex-C/CG9961/Ts/CG33056/Adgf-A/Ald1/CG1774/HINT1/CG9547/wat/CG33054/CG11089/Ahcy/CG16758/CG5065/Pgi/Nos/Acsl/AdenoK/tn/r/scu/Gyc88E…
GO:0006836	neurotransmitter transport	128	0.427169	1.89632	5.1e-06	0.00028542	0.000247932	891	tags=21%, list=8%, signal=20%	CG43066/CG13793/CDase/Dyb/Mctp/Rim/Syt7/Ntl/cpx/unc-13/DAT/CG13796/Syngr/BicD/Snap24/Arf102F/Tomosyn/KaiR1D/Syt1/stmA/Snap25/brp/Syt12/Rab3-GEF/Exo84/Syt4/CG15279
GO:0031032	actomyosin structure organization	92	-0.476895	-2.0003	6.27e-06	0.000332268	0.000288627	1304	tags=29%, list=12%, signal=26%	CG34347/CG14964/flr/if/Rhp/RhoGEF4/Prm/nesd/Rab11/cher/dia/CG43658/Unc-89/CG30183/how/tw/Mlp84B/Actn/Mhc/Tm2/Mlc2/tn/sls/CG5023/Zasp52/Zasp66/bt
GO:0051146	striated muscle cell differentiation	81	-0.490111	-2.03599	8.82e-06	0.000386075	0.000335367	1365	tags=32%, list=13%, signal=28%	Whamy/lbe/CG14964/flr/if/Prm/kirre/sd/Rac2/cher/dia/Unc-89/how/rost/tw/Mlp84B/Actn/Mhc/Tm2/Mlc2/tn/sls/LanB1/Zasp52/Zasp66/bt
GO:0016054	organic acid catabolic process	104	-0.445294	-1.92317	8.74e-06	0.000386075	0.000335367	1030	tags=27%, list=10%, signal=25%	Arc42/Sardh/Pgd/CG3589/Shmt/arg/CG3699/CG5599/CG9527/CG5955/Pmp70/CG17691/Mfe2/CG9547/hgo/Mcad/Hn/Ahcy/CROT/CRAT/Got2/CPT2/Nos/Acox57D-p/Pepck2/SERCA/GLS/CG6415
GO:0001505	regulation of neurotransmitter levels	112	0.444836	1.92048	8.11e-06	0.000386075	0.000335367	1593	tags=27%, list=15%, signal=23%	Ace/CDase/Dyb/Mctp/Rim/Syt7/cpx/unc-13/DAT/Syngr/BicD/Snap24/Arf102F/Tomosyn/KaiR1D/Syt1/stmA/Snap25/brp/Syt12/Rab3-GEF/Exo84/Syt4/GluRIIA/Syx4/cac/gammaSnap1/CanB2/CG34402/inaE
GO:0006790	sulfur compound metabolic process	137	-0.417818	-1.87681	7.89e-06	0.000386075	0.000335367	1139	tags=25%, list=11%, signal=22%	ATPCL/Hmgs/muc/Tpst/Sardh/CG10268/Pdhb/botv/GstO3/CG14997/Eip55E/CG11334/CG9220/eEF1gamma/CIAPIN1/CG14882/CG1774/GstE6/GstD1/CG9547/wat/GstE7/Ahcy/GstE1/GstE8/CG10365/CG4752/CG5065/Acsl/scu/Sam-S/GstE3/MsrA/Gnmt
GO:0007528	neuromuscular junction development	181	0.388441	1.81248	1.1e-05	0.000461263	0.000400679	2677	tags=39%, list=25%, signal=30%	C1GalTA/stj/cpx/unc-13/htl/sesB/wg/l(3)neo38/beag/Galphas/mav/ena/dlg1/simj/Atpalpha/Nrx-1/Fmr1/nwk/sff/drpr/Smn/Cip4/Atg1/cin/Galphao/RhoGAP92B/wnd/Octbeta2R/repo/LIMK1/Ank2/Syx4/Syn1/nsl1/Cul5/Src42A/Snx16/PIP5K59B/Liprin-gamma/cmpy/Nedd4/cac/Abl/ewg/stau/Mon1/raptor/metro/CaMKII/futsch/Jra/Prosap/Tao/ringer/WASp/rut/Dsk/HSPC300/dysc/Liprin-alpha/Syn2/Fak/put/Ca-beta/Elp3/tkv/plum/Arfip/Cul2/Syn
GO:0032787	monocarboxylic acid metabolic process	149	-0.405473	-1.84451	1.31e-05	0.000528144	0.000458775	2149	tags=36%, list=20%, signal=29%	wal/CG31075/Men/Pglym78/Had2/CG12512/pdgy/sit/CG14130/PCB/Lpin/Seipin/CG8814/yip2/CG7834/ELOVL/Tpi/CG6178/Amacr/ATPCL/Fatp1/CG3603/muc/Arc42/Pgd/CG3589/Pdhb/Desat1/CG3699/Hex-C/CG9961/AdipoR/fa2h/CG5326/CG9527/CG18609/Pmp70/Ald1/Mfe2/CG9547/Mcad/CROT/CRAT/Pgi/CPT2/whd/Acsl/tn/Acox57D-p/Pepck2/mino/Aasdh/scu/SERCA
GO:0046395	carboxylic acid catabolic process	103	-0.446553	-1.91414	1.44e-05	0.000559301	0.00048584	1030	tags=27%, list=10%, signal=25%	Arc42/Sardh/Pgd/CG3589/Shmt/arg/CG3699/CG5599/CG9527/CG5955/Pmp70/CG17691/Mfe2/CG9547/hgo/Mcad/Hn/Ahcy/CROT/CRAT/Got2/CPT2/Nos/Acox57D-p/Pepck2/SERCA/GLS/CG6415
GO:0016071	mRNA metabolic process	395	0.312905	1.60451	1.57e-05	0.000585136	0.000508282	2704	tags=34%, list=25%, signal=26%	snRNA:U4:38AB/su(w[a])/Ythdf/CG13928/piwi/snRNA:U5:63BC/Fip1/exu/snRNA:U5:38ABa/LSm7/snRNA:U4:39B/snRNA:U5:23D/HnRNP-K/snRNA:U7/icln/beag/Rga/CG42724/mRNA-cap/Hrb98DE/Sf3b2/CG31368/eIF4A/Nab2/Edc3/snRNA:U12/fne/tra2/Prp18/Fmr1/snRNA:U11/qkr58E-1/pelo/Smn/CG4849/Hakai/yps/CG6686/Prp3/CG9018/qkr58E-2/Sxl/CG7747/SmF/CG8833/Gem2/snRNA:U5:34A/CG2021/Upf2/Pcf11/Srp54/U2af50/crn/Rsf1/SF1/CG4896/snRNA:U4…
GO:0006520	cellular amino acid metabolic process	150	-0.401587	-1.82889	1.7e-05	0.00061278	0.000532295	1011	tags=23%, list=9%, signal=21%	Sardh/ThrRS/CG17486/Eip55E/LeuRS-m/Shmt/CG11334/MetRS/arg/cd/CG14882/CG5599/CG8132/CG5955/CG17691/hgo/AsnS/Hn/Ahcy/AspRS/TrpRS/Got1/Got2/CG11899/CG7470/Nos/Odc1/tn/r/CG1673/Aasdh/GLS/Gs1/CG6415/Gnmt
GO:0006631	fatty acid metabolic process	108	-0.437218	-1.90277	1.88e-05	0.000653781	0.000567911	2054	tags=37%, list=19%, signal=30%	Had2/CG12512/pdgy/sit/CG14130/Lpin/Seipin/CG8814/yip2/CG7834/ELOVL/CG6178/Amacr/ATPCL/Fatp1/CG3603/Arc42/CG3589/Desat1/CG3699/AdipoR/fa2h/CG5326/CG9527/CG18609/Pmp70/Mfe2/CG9547/Mcad/CROT/CRAT/CPT2/whd/Acsl/Acox57D-p/Pepck2/mino/Aasdh/scu/SERCA
GO:0006629	lipid metabolic process	449	-0.296943	-1.54468	2.3e-05	0.000771903	0.000670519	1997	tags=27%, list=19%, signal=23%	CG1941/lace/CG33120/PIG-O/pdgy/Hnf4/sws/sit/CG30495/Cpes/CG6962/CG14130/CG11425/SNF4Agamma/AMPKalpha/Nprl3/Lpin/Seipin/CG8814/Cyp311a1/yip2/Pi3K59F/CG6472/CG7834/CG8888/CG7718/brn/ELOVL/CG8412/Thor/usp/GAA1/cert/Dgk/PIG-A/bmm/Atg14/CG6178/Pi3K92E/Alg2/Cyp4aa1/ry/Amacr/Pcyt1/CG2065/Ack/ATPCL/TMS1/Fatp1/CG1271/CG18858/CG3603/Hmgs/Nprl2/Gba1b/PIG-Wa/rdgA/Arc42/CLS/Sply/CG3589/CG10268/Gk2/CG31717/Ast…
GO:1901565	organonitrogen compound catabolic process	479	-0.289862	-1.51708	4.79e-05	0.00155635	0.00135193	2067	tags=27%, list=19%, signal=23%	I-3/Adgf-A2/Hsc70-3/Rpn13R/ALiX/Gp93/DhpD/fzr/trbd/Ids/CG31445/CG4661/Tor/CG10435/pic/Calr/CG1317/CG4042/CG7546/Ntan1/CG6962/Ubr1/Rpn7/Usp47/Cht11/abo/Sarm/CG4538/Cul4/SkpA/Der-2/Plap/su(r)/Usp32/Trc8/p47/Rpt5/Rpn2/CG8858/CG13088/Rpn11/Prosbeta1/Rpt4/Der-1/puf/beta-Man/CG8353/Rpt3/CG46339/CG8892/ry/CG6567/CG3356/EloB/Cnx14D/Gba1b/CG11951/DUBAI/fzr2/Usp10/SP1029/Rpt6R/Sardh/Rpn1/pll/CG13085/Sply/U…
GO:0072329	monocarboxylic acid catabolic process	51	-0.532309	-2.00229	5.13e-05	0.00161585	0.00140362	1695	tags=39%, list=16%, signal=33%	Lpin/Seipin/yip2/CG7834/Amacr/Arc42/Pgd/CG3589/CG3699/CG9527/Pmp70/Mfe2/CG9547/Mcad/CROT/CRAT/CPT2/Acox57D-p/Pepck2/SERCA
GO:0045055	regulated exocytosis	65	0.492486	1.94625	5.41e-05	0.00165234	0.00143532	795	tags=26%, list=7%, signal=24%	CDase/Rim/Syt7/cpx/unc-13/Rip11/Syngr/BicD/Snap24/Tomosyn/Syt1/stmA/Snap25/Syt12/PsGEF/Exo84/Syt4
GO:0006163	purine nucleotide metabolic process	138	-0.387006	-1.73988	5.84e-05	0.00172862	0.00150158	1760	tags=30%, list=16%, signal=26%	nmdyn-D6/ATPsynG/AdSS/CG33958/CG4770/CG8303/CG31183/bur/Dpck/ScsbetaA/Tpi/CG34357/Prps/CG6178/Prat/Prat2/ATP6/ATPCL/Hmgs/muc/CLS/CG10268/Pdhb/fbl/CG11811/Pde1c/Hex-C/CG9961/Ald1/CG1774/HINT1/CG9547/wat/CG11089/CG5065/Pgi/Nos/Acsl/AdenoK/tn/scu/Gyc88E
GO:0007269	neurotransmitter secretion	102	0.437751	1.88453	7.34e-05	0.0019977	0.00173532	1570	tags=26%, list=15%, signal=23%	CDase/Dyb/Mctp/Rim/Syt7/cpx/unc-13/Syngr/BicD/Snap24/Arf102F/Tomosyn/KaiR1D/Syt1/stmA/Snap25/brp/Syt12/Rab3-GEF/Exo84/Syt4/GluRIIA/Syx4/cac/gammaSnap1/CanB2/CG34402
GO:0099643	signal release from synapse	102	0.437751	1.88453	7.34e-05	0.0019977	0.00173532	1570	tags=26%, list=15%, signal=23%	CDase/Dyb/Mctp/Rim/Syt7/cpx/unc-13/Syngr/BicD/Snap24/Arf102F/Tomosyn/KaiR1D/Syt1/stmA/Snap25/brp/Syt12/Rab3-GEF/Exo84/Syt4/GluRIIA/Syx4/cac/gammaSnap1/CanB2/CG34402
GO:0009314	response to radiation	173	0.375811	1.73634	6.97e-05	0.0019977	0.00173532	2303	tags=36%, list=21%, signal=29%	Arr2/Rh2/santa-maria/mus201/TotA/Tsp42Ej/PIP82/ninaE/laza/Arr1/rtp/CG17059/Gbeta76C/Cib2/ogre/Galphas/TotC/Caf1-180/dlg1/stmA/bdl/hay/Pp1-87B/b/DNApol-eta/rdgB/cry/Clk/Inx2/Ggamma30A/Fbxl4/Rh3/inaD/PCNA/inaF-B/ktub/PIP5K59B/rdgC/cac/pinta/dco/nonA/ebi/inaE/VGAT/ninaC/Pis/Galphaq/tay/Ekar/Surf1/Sod3/RecQ5/Nmdar1/Gycalpha99B/CG11426/verm/shakB/mus304/alph/ATP6AP2/Pc/Su(z)12
GO:0051606	detection of stimulus	113	0.405574	1.75576	0.000105051	0.00278386	0.00241822	2197	tags=37%, list=20%, signal=30%	stj/Arr2/Rh2/santa-maria/ninaE/laza/Arr1/Ir41a/rtp/Gbeta76C/Cib2/ogre/Ir75a/stmA/GNBP-like3/GNBP3/Fmr1/rdgB/cry/Inx2/Ggamma30A/Fbxl4/Rh3/inaD/Ir75b/CheB42a/ktub/PIP5K59B/rdgC/cac/pinta/inaE/Ir68a/ninaC/Pis/Galphaq/pain/Stim/PGRP-SD/Gycalpha99B/CG11426/shakB
GO:0042692	muscle cell differentiation	102	-0.408062	-1.74646	0.000216447	0.00558878	0.00485473	1365	tags=28%, list=13%, signal=25%	Whamy/lbe/CG14964/flr/if/Prm/caup/kirre/sd/Rac2/cher/dia/Unc-89/how/rost/tw/jeb/Mlp84B/Actn/Mhc/Tm2/Mlc2/zfh1/tn/sls/LanB1/Zasp52/Zasp66/bt
GO:0099537	trans-synaptic signaling	297	0.310732	1.55362	0.000226078	0.00569151	0.00494396	1610	tags=23%, list=15%, signal=20%	stj/Ipp/Ace/boss/b6/CDase/Dyb/Mctp/Rim/CG14275/Syt7/cpx/unc-13/CG31676/DAT/sesB/CG6329/Syngr/BicD/beag/Snap24/Galphas/Arf102F/fusl/Ir75a/Tomosyn/KaiR1D/dlg1/Syt1/stmA/Snap25/Atpalpha/brp/Tip60/qvr/Syt12/Nrx-1/Fmr1/NtR/kek6/nwk/Rab3-GEF/Cbp53E/Csas/Smn/Exo84/Syt4/Sod2/Fbxl4/Atg1/RhoGAP92B/Upf2/GluRIIA/CG1909/Ank2/CG8916/Syx4/Pten/5-HT7/Src42A/cac/CG11155/gammaSnap1/Abl/CanB2/pAbp/CG34402/inaE/CG77…
GO:0007268	chemical synaptic transmission	295	0.313982	1.56895	0.000238325	0.00571413	0.00496361	1237	tags=20%, list=11%, signal=19%	stj/Ipp/Ace/boss/b6/CDase/Dyb/Mctp/Rim/CG14275/Syt7/cpx/unc-13/CG31676/DAT/sesB/CG6329/Syngr/BicD/beag/Snap24/Galphas/Arf102F/fusl/Ir75a/Tomosyn/KaiR1D/dlg1/Syt1/stmA/Snap25/Atpalpha/brp/Tip60/qvr/Syt12/Nrx-1/Fmr1/NtR/kek6/nwk/Rab3-GEF/Cbp53E/Csas/Smn/Exo84/Syt4/Sod2/Fbxl4/Atg1/RhoGAP92B/Upf2/GluRIIA/CG1909/Ank2/CG8916/Syx4/Pten/5-HT7/Src42A
GO:0098916	anterograde trans-synaptic signaling	295	0.313982	1.56895	0.000238325	0.00571413	0.00496361	1237	tags=20%, list=11%, signal=19%	stj/Ipp/Ace/boss/b6/CDase/Dyb/Mctp/Rim/CG14275/Syt7/cpx/unc-13/CG31676/DAT/sesB/CG6329/Syngr/BicD/beag/Snap24/Galphas/Arf102F/fusl/Ir75a/Tomosyn/KaiR1D/dlg1/Syt1/stmA/Snap25/Atpalpha/brp/Tip60/qvr/Syt12/Nrx-1/Fmr1/NtR/kek6/nwk/Rab3-GEF/Cbp53E/Csas/Smn/Exo84/Syt4/Sod2/Fbxl4/Atg1/RhoGAP92B/Upf2/GluRIIA/CG1909/Ank2/CG8916/Syx4/Pten/5-HT7/Src42A
GO:0019693	ribose phosphate metabolic process	142	-0.372716	-1.6767	0.000266874	0.00610777	0.00530555	1760	tags=29%, list=16%, signal=24%	nmdyn-D6/ATPsynG/Dhod/AdSS/CG33958/CG4770/CG8303/CG31183/bur/Dpck/ScsbetaA/Tpi/CG34357/Prps/CG6178/Ack/ATP6/ATPCL/Hmgs/muc/CLS/CG10268/Pdhb/fbl/Pde1c/Hex-C/CG9961/Ald1/CG1774/HINT1/CG9547/wat/CG11089/CG5065/Pgi/Acsl/AdenoK/tn/r/scu/Gyc88E
GO:0044255	cellular lipid metabolic process	351	-0.297947	-1.51402	0.000265007	0.00610777	0.00530555	1997	tags=29%, list=19%, signal=24%	CG1941/lace/CG33120/PIG-O/pdgy/Hnf4/sws/sit/CG30495/Cpes/CG6962/CG14130/CG11425/Nprl3/Lpin/Seipin/CG8814/yip2/Pi3K59F/CG7834/CG7718/brn/ELOVL/CG8412/Thor/GAA1/cert/Dgk/PIG-A/bmm/CG6178/Pi3K92E/Alg2/ry/Amacr/Pcyt1/CG2065/Ack/ATPCL/TMS1/Fatp1/CG1271/CG3603/Hmgs/Nprl2/Gba1b/PIG-Wa/rdgA/Arc42/CLS/Sply/CG3589/CG10268/Gk2/CG31717/AstA/Fpps/Desat1/ifc/CG14411/Spt-I/gny/CG3699/Sccpdh1/AdipoR/fa2h/CG5326/…
GO:0044283	small molecule biosynthetic process	177	-0.35222	-1.63718	0.000316733	0.00708779	0.00615685	1393	tags=25%, list=13%, signal=23%	ELOVL/Tpi/usp/fbp/regucalcin/CG6178/Cyp4aa1/ATPCL/Fatp1/CG3603/CG10268/Ada/CG17486/Eip55E/Shmt/CG11334/Desat1/dare/Spt-I/CG14882/Coq6/CG9961/CG5326/CG18609/Adgf-A/Pdxk/AsnS/Hn/Got1/Got2/CG11899/Pgi/CPT2/CG7470/Npc2b/Acsl/AdenoK/tn/r/Pepck2/spok/CG1673/GLS/Gs1/Gnmt
GO:0055088	lipid homeostasis	80	-0.4394	-1.82041	0.000350346	0.00750635	0.00652044	2463	tags=41%, list=23%, signal=32%	SREBP/Sik3/Itpr/Ppcs/iPLA2-VIA/hppy/sit/Tsc1/PK1-R/SNF4Agamma/Lpin/Myc/gig/CG17841/bmm/Pi3K92E/Fatp1/Adck1/fbl/LpR1/Lst/Desat1/S6k/AdipoR/CG9527/svp/Atf3/CPT2/Jabba/Acox57D-p/dob/AkhR/Gnmt
GO:0006887	exocytosis	95	0.416739	1.76265	0.000346239	0.00750635	0.00652044	2689	tags=41%, list=25%, signal=31%	CDase/Rim/Syt7/cpx/unc-13/Rip11/Sep4/Syngr/BicD/Snap24/corn/Tomosyn/Rab27/Syt1/stmA/Snap25/Syt12/PsGEF/Amph/Exo84/Syt4/Syx4/cac/gammaSnap1/g/Rab26/Hrs/Rap1/nSyb/GABA-B-R2/dor/Snap29/rb/Sec6/Sec5/Sec3/Cadps/Syn/NFAT
GO:0023061	signal release	142	0.368354	1.65307	0.000377493	0.00778891	0.00676588	1467	tags=23%, list=14%, signal=20%	CDase/Dyb/Mctp/Rim/Syt7/cpx/unc-13/Syngr/BicD/Snap24/Arf102F/Tomosyn/KaiR1D/Syt1/stmA/Snap25/brp/Syt12/Flo2/Rab3-GEF/PsGEF/Exo84/Syt4/CG32850/dimm/RhoGAP92B/GluRIIA/Syx4/cmpy/cac/gammaSnap1/dco/CanB2
GO:0009991	response to extracellular stimulus	166	-0.352413	-1.61979	0.000379003	0.00778891	0.00676588	2446	tags=31%, list=23%, signal=25%	spidey/Gdap2/Sik3/p38a/Itpr/foxo/Mitf/Nup44A/Ilp6/Atg5/egr/endos/Dcp-1/CIA30/Tor/for/Tsc1/SNF4Agamma/AMPKalpha/Nprl3/Atg2/Lpin/Seipin/stwl/Pi3K59F/Myc/gig/Thor/usp/Atg14/Pi3K92E/Arc1/Dcr-1/Ets96B/Nprl2/Sesn/Lst/Desat1/mthl2/Adgf-A/CG17691/to/Rel/Jafrac1/mio/spin/CPT2/Slob/whd/Pepck2/AkhR/Gnmt
GO:0099536	synaptic signaling	302	0.306112	1.53242	0.000423617	0.00853164	0.00741106	1610	tags=23%, list=15%, signal=20%	stj/Ipp/Ace/boss/b6/CDase/Dyb/Mctp/Rim/CG14275/Syt7/cpx/unc-13/CG31676/DAT/sesB/CG6329/Syngr/BicD/beag/Snap24/Galphas/Arf102F/fusl/Ir75a/Tomosyn/KaiR1D/dlg1/Syt1/stmA/Snap25/Atpalpha/brp/Tip60/qvr/Syt12/Nrx-1/Fmr1/NtR/kek6/nwk/Rab3-GEF/Cbp53E/Csas/Smn/Exo84/Syt4/Sod2/Fbxl4/Atg1/RhoGAP92B/Upf2/GluRIIA/CG1909/Ank2/CG8916/Syx4/Pten/5-HT7/Src42A/cac/CG11155/gammaSnap1/Abl/CanB2/pAbp/CG34402/inaE/CG77…
GO:0009259	ribonucleotide metabolic process	139	-0.371144	-1.66518	0.000446281	0.0085811	0.00745403	1760	tags=29%, list=16%, signal=24%	nmdyn-D6/ATPsynG/Dhod/AdSS/CG33958/CG4770/CG8303/CG31183/bur/Dpck/ScsbetaA/Tpi/CG34357/CG6178/Ack/ATP6/ATPCL/Hmgs/muc/CLS/CG10268/Pdhb/fbl/Pde1c/Hex-C/CG9961/Ald1/CG1774/HINT1/CG9547/wat/CG11089/CG5065/Pgi/Acsl/AdenoK/tn/r/scu/Gyc88E
GO:0009117	nucleotide metabolic process	171	-0.350973	-1.61937	0.000451637	0.0085811	0.00745403	1760	tags=28%, list=16%, signal=24%	nmdyn-D6/ATPsynG/Sarm/Dhod/AdSS/Ac13E/CG33958/CG4770/CG8303/CG31183/bur/Dpck/ScsbetaA/Tpi/CG34357/Prps/CG6178/Prat/Prat2/Ack/ATP6/ATPCL/Hmgs/muc/CLS/CG10268/Pdhb/fbl/CG11811/Pde1c/Hex-C/CG9961/Ts/Ald1/CG1774/HINT1/CG9547/wat/CG11089/CG5065/Pgi/Nos/Acsl/AdenoK/tn/r/scu/Gyc88E
GO:0031667	response to nutrient levels	164	-0.352248	-1.61865	0.000437311	0.0085811	0.00745403	2446	tags=31%, list=23%, signal=24%	spidey/Gdap2/Sik3/p38a/Itpr/foxo/Mitf/Nup44A/Ilp6/Atg5/egr/endos/Dcp-1/CIA30/Tor/for/Tsc1/SNF4Agamma/AMPKalpha/Nprl3/Atg2/Lpin/Seipin/Pi3K59F/Myc/gig/Thor/usp/Atg14/Pi3K92E/Arc1/Dcr-1/Ets96B/Nprl2/Sesn/Lst/Desat1/mthl2/Adgf-A/CG17691/to/Rel/Jafrac1/mio/spin/CPT2/Slob/whd/Pepck2/AkhR/Gnmt
GO:0099003	vesicle-mediated transport in synapse	107	0.396695	1.71118	0.000488083	0.00893636	0.00776262	795	tags=20%, list=7%, signal=18%	stj/CDase/Rim/Rab5/Syt7/cpx/unc-13/Syngr/BicD/Snap24/Arf102F/Tomosyn/EndoA/Syt1/stmA/Snap25/Nrx-1/Fmr1/fwe/Exo84/Syt4
GO:0099504	synaptic vesicle cycle	107	0.396695	1.71118	0.000488083	0.00893636	0.00776262	795	tags=20%, list=7%, signal=18%	stj/CDase/Rim/Rab5/Syt7/cpx/unc-13/Syngr/BicD/Snap24/Arf102F/Tomosyn/EndoA/Syt1/stmA/Snap25/Nrx-1/Fmr1/fwe/Exo84/Syt4
GO:0044282	small molecule catabolic process	149	-0.36333	-1.65281	0.000538512	0.0096836	0.00841172	1030	tags=23%, list=10%, signal=21%	Arc42/CG10467/Sardh/Pgd/CG3589/Ada/CG4390/SCOT/Shmt/arg/CG3699/CG5599/Cyp18a1/CG9527/Adgf-A/CG5955/Pmp70/CG17691/Mfe2/CG9547/hgo/Mcad/Hn/Ahcy/CROT/CRAT/Got2/CPT2/Nos/Acox57D-p/Pepck2/SERCA/GLS/CG6415
GO:0006753	nucleoside phosphate metabolic process	175	-0.345401	-1.60233	0.000566788	0.0100132	0.00869807	1760	tags=27%, list=16%, signal=23%	nmdyn-D6/ATPsynG/Sarm/Dhod/AdSS/Ac13E/CG33958/CG4770/CG8303/CG31183/bur/Dpck/ScsbetaA/Tpi/CG34357/Prps/CG6178/Prat/Prat2/Ack/ATP6/ATPCL/Hmgs/muc/CLS/CG10268/Pdhb/fbl/CG11811/Pde1c/Hex-C/CG9961/Ts/Ald1/CG1774/HINT1/CG9547/wat/CG11089/CG5065/Pgi/Nos/Acsl/AdenoK/tn/r/scu/Gyc88E
GO:0055001	muscle cell development	59	-0.470169	-1.83167	0.000594784	0.0103225	0.00896668	1251	tags=36%, list=12%, signal=32%	CG14964/flr/if/Prm/sd/cher/dia/Unc-89/how/tw/Mlp84B/Actn/Mhc/Tm2/Mlc2/tn/sls/LanB1/Zasp52/Zasp66/bt
GO:0071214	cellular response to abiotic stimulus	71	0.443852	1.80831	0.000617037	0.0103225	0.00896668	1936	tags=37%, list=18%, signal=30%	Arr2/mus201/TotA/kcc/Tsp42Ej/PIP82/ninaE/Arr1/CG17059/Gbeta76C/TotC/Gat/rdgB/cry/Fbxl4/Rh3/inaD/ktub/PIP5K59B/rdgC/dco/ebi/ninaC/Galphaq/ppk28/Ekar
GO:0104004	cellular response to environmental stimulus	71	0.443852	1.80831	0.000617037	0.0103225	0.00896668	1936	tags=37%, list=18%, signal=30%	Arr2/mus201/TotA/kcc/Tsp42Ej/PIP82/ninaE/Arr1/CG17059/Gbeta76C/TotC/Gat/rdgB/cry/Fbxl4/Rh3/inaD/ktub/PIP5K59B/rdgC/dco/ebi/ninaC/Galphaq/ppk28/Ekar
GO:0007498	mesoderm development	82	-0.420384	-1.74362	0.000625294	0.0103225	0.00896668	1115	tags=27%, list=10%, signal=24%	CG34417/Prm/sage/Mlc1/RhoL/CG4945/gol/Ald1/hh/Myo31DF/how/jeb/Dl/fog/srp/zfh1/sls/Npc2g/Dgat2/Zasp66/CG43897/bt
GO:0009150	purine ribonucleotide metabolic process	130	-0.365027	-1.62156	0.000684224	0.0111131	0.00965348	1760	tags=28%, list=16%, signal=24%	nmdyn-D6/ATPsynG/AdSS/CG33958/CG4770/CG8303/CG31183/bur/Dpck/ScsbetaA/Tpi/CG34357/CG6178/ATP6/ATPCL/Hmgs/muc/CLS/CG10268/Pdhb/fbl/Pde1c/Hex-C/CG9961/Ald1/CG1774/HINT1/CG9547/wat/CG11089/CG5065/Pgi/Acsl/AdenoK/tn/scu/Gyc88E
GO:0016079	synaptic vesicle exocytosis	59	0.469964	1.82209	0.000848324	0.0133479	0.0115947	795	tags=24%, list=7%, signal=22%	CDase/Rim/Syt7/cpx/unc-13/Syngr/BicD/Snap24/Tomosyn/Syt1/stmA/Snap25/Exo84/Syt4
GO:0006575	cellular modified amino acid metabolic process	74	-0.424661	-1.72704	0.000843561	0.0133479	0.0115947	1131	tags=36%, list=10%, signal=33%	GstT4/GstT3/GstE5/Fpgs/Argk/TMS1/Sardh/GstO3/Eip55E/Shmt/eEF1gamma/Nmdmc/CG4335/l(3)72Dp/GstE6/GstD1/GstE7/Ahcy/GstE1/GstE8/CG10365/CG30274/CG4752/CRAT/whd/GstE3/Gnmt
GO:0010927	cellular component assembly involved in morphogenesis	127	-0.361837	-1.60197	0.000985525	0.0152681	0.0132627	1251	tags=23%, list=12%, signal=20%	CG14964/scat/flr/if/S/mip40/Prm/Rac2/Ndg/cher/dia/Cf2/Unc-89/Egfr/hh/how/tw/cni/Mlp84B/Actn/bnl/Mhc/Tm2/Mlc2/tn/sls/Zasp52/Zasp66/bt
GO:0016042	lipid catabolic process	114	-0.377763	-1.65258	0.00105309	0.0160676	0.0139572	1718	tags=36%, list=16%, signal=31%	CG7367/wal/CG7840/pdgy/Hnf4/CG6962/Nprl3/Lpin/Seipin/yip2/CG6472/CG7834/bmm/Amacr/Nprl2/Gba1b/Arc42/Sply/CG3589/CG3699/Yp1/Cyp18a1/CG9527/Lsd-2/Yp2/Pmp70/Mfe2/CG9547/Mcad/CROT/CRAT/CPT2/CG7997/Acox57D-p/dob/Pepck2/CG5966/AkhR/CG18135/SERCA/Lip4
GO:0042594	response to starvation	146	-0.351424	-1.5957	0.00106961	0.0160761	0.0139646	2437	tags=30%, list=23%, signal=24%	Gdap2/Sik3/p38a/Itpr/foxo/Mitf/Nup44A/Ilp6/Atg5/egr/Dcp-1/CIA30/SNF4Agamma/AMPKalpha/Nprl3/Atg2/Lpin/Seipin/Pi3K59F/Myc/Thor/usp/Atg14/Pi3K92E/Arc1/Dcr-1/Ets96B/Nprl2/Sesn/Lst/Desat1/mthl2/Adgf-A/to/Rel/Jafrac1/mio/spin/CPT2/Slob/whd/Pepck2/AkhR/Gnmt
GO:0071478	cellular response to radiation	62	0.446266	1.74939	0.00116434	0.0171297	0.0148798	2080	tags=39%, list=19%, signal=31%	Arr2/mus201/TotA/Tsp42Ej/PIP82/ninaE/Arr1/CG17059/Gbeta76C/TotC/rdgB/cry/Fbxl4/Rh3/inaD/ktub/PIP5K59B/rdgC/dco/ebi/ninaC/Galphaq/Ekar/Gycalpha99B
GO:0051124	synaptic assembly at neuromuscular junction	139	0.35829	1.60374	0.00117373	0.0171297	0.0148798	2677	tags=38%, list=25%, signal=29%	stj/cpx/htl/sesB/wg/ena/dlg1/simj/Atpalpha/Nrx-1/Fmr1/nwk/Smn/Cip4/Atg1/Galphao/RhoGAP92B/wnd/Octbeta2R/repo/LIMK1/Ank2/Syx4/Syn1/Cul5/Src42A/Snx16/PIP5K59B/Liprin-gamma/cac/Abl/ewg/stau/raptor/metro/CaMKII/futsch/Jra/Prosap/Tao/ringer/WASp/HSPC300/dysc/Liprin-alpha/Syn2/Fak/Elp3/tkv/plum/Arfip/Cul2/Syn
GO:1904396	regulation of neuromuscular junction development	115	0.380873	1.65196	0.00121539	0.0174843	0.0151878	2652	tags=37%, list=25%, signal=29%	stj/htl/mav/ena/dlg1/simj/Fmr1/nwk/drpr/Smn/Cip4/Galphao/RhoGAP92B/wnd/Octbeta2R/Ank2/Syx4/Syn1/Cul5/Src42A/Snx16/PIP5K59B/Liprin-gamma/cac/Abl/ewg/stau/raptor/metro/CaMKII/futsch/Tao/ringer/WASp/HSPC300/dysc/Syn2/Fak/put/tkv/plum/Arfip/Cul2
GO:0061061	muscle structure development	195	-0.327324	-1.53554	0.00129508	0.0183682	0.0159557	1276	tags=22%, list=12%, signal=20%	Stat92E/lbe/CG11617/CG14964/flr/if/EloB/LamC/Prm/pll/Sec24CD/Sply/caup/kirre/sd/Rac2/cher/dia/Cf2/Unc-89/dnt/atl/how/mew/ap/rost/tw/jeb/Mlp84B/Actn/Mhc/Tm2/slow/msk/Mlc2/zfh1/tn/sls/LanB1/Zasp52/Zasp66/CG43897/bt
GO:0016053	organic acid biosynthetic process	93	-0.396998	-1.66781	0.00141688	0.0195451	0.016978	1283	tags=28%, list=12%, signal=25%	regucalcin/CG6178/ATPCL/Fatp1/CG3603/CG17486/Eip55E/Shmt/CG11334/Desat1/CG14882/CG5326/CG18609/AsnS/Hn/Got1/Got2/CG11899/CG7470/Acsl/tn/r/CG1673/GLS/Gs1/Gnmt
GO:0046394	carboxylic acid biosynthetic process	93	-0.396998	-1.66781	0.00141688	0.0195451	0.016978	1283	tags=28%, list=12%, signal=25%	regucalcin/CG6178/ATPCL/Fatp1/CG3603/CG17486/Eip55E/Shmt/CG11334/Desat1/CG14882/CG5326/CG18609/AsnS/Hn/Got1/Got2/CG11899/CG7470/Acsl/tn/r/CG1673/GLS/Gs1/Gnmt
GO:0051603	proteolysis involved in cellular protein catabolic process	322	-0.279767	-1.40803	0.00147375	0.020055	0.0174209	2945	tags=36%, list=27%, signal=27%	Usp5/Fsn/sgg/Bruce/Ufl1/Ndfip/Vps2/Edem2/Prosalpha4/Clbn/Rpt6/CG5961/CG2126/CG7611/rdx/CtsB1/lsn/CG6758/Rpt2/EloC/scny/RYBP/park/Fbw5/Uggt/Ubr3/CG12163/Fbxl7/ida/CG14937/mop/Prosalpha6/trbl/I-3/Hsc70-3/Rpn13R/ALiX/Gp93/fzr/trbd/CG4661/Tor/CG10435/pic/Calr/CG1317/CG4042/CG7546/Ntan1/Ubr1/Rpn7/Usp47/abo/CG4538/Cul4/SkpA/Der-2/Plap/Usp32/Trc8/p47/Rpt5/Rpn2/CG8858/CG13088/Rpn11/Prosbeta1/Rpt4/Der-1/p…
GO:0005975	carbohydrate metabolic process	232	-0.298625	-1.43149	0.00180923	0.0242919	0.0211013	1905	tags=25%, list=18%, signal=21%	Dera/LManI/Gpdh3/UGP/Cht11/PCB/Atg2/Gld/CG6650/CG9008/alpha-Man-Ic/GNBP2/Zw/serp/Myc/Pgant3/Ldh/Tpi/fbp/regucalcin/CG1271/CG10467/CG8027/alpha-Man-IIa/Pgd/Hs2st/botv/Gk2/Pgant4/Edem1/GlyP/Hex-C/CG9961/LManV/Adgf-A/Gbs-70E/Ald1/CG33080/Cda9/Idgf1/Idgf4/CG8298/CG13334/Idgf6/Mdh1/CG7766/Pgi/CG7997/tn/Pepck2/AkhR/Idgf2/Tps1/Pdk/Idgf5/Idgf3/Mal-B2/Gnmt
GO:0030258	lipid modification	74	-0.409079	-1.66367	0.00192922	0.0252302	0.0219164	1790	tags=34%, list=17%, signal=28%	CG11425/Seipin/yip2/CG7834/Dgk/Amacr/rdgA/Arc42/CG3589/CG31717/CG14411/CG3699/AdipoR/CG9527/Pmp70/Mfe2/Mulk/CG9547/Mcad/CROT/CRAT/FIG4/CPT2/Acox57D-p/SERCA
GO:0044242	cellular lipid catabolic process	85	-0.386118	-1.6183	0.00192386	0.0252302	0.0219164	1802	tags=33%, list=17%, signal=28%	CG6962/Nprl3/Lpin/Seipin/yip2/CG7834/bmm/Amacr/Nprl2/Gba1b/Arc42/Sply/CG3589/CG3699/CG9527/Pmp70/Mfe2/CG9547/Mcad/CROT/CRAT/CPT2/CG7997/Acox57D-p/dob/Pepck2/CG18135/SERCA
GO:0019637	organophosphate metabolic process	342	-0.283819	-1.43954	0.00221336	0.0285751	0.0248219	1984	tags=27%, list=18%, signal=23%	PIG-O/pdgy/sws/CG1638/Dera/Gpdh3/Cpes/CG6962/CG11425/nmdyn-D6/ATPsynG/Sarm/Dhod/AdSS/Seipin/Ac13E/CG33958/CG4770/CG8303/Pi3K59F/Zw/CG31183/Gpo2/CG7718/bur/Dpck/Argk/ScsbetaA/Tpi/GAA1/CG34357/fbp/PIG-A/Prps/CG6178/Pi3K92E/Gpo1/ry/Prat/Prat2/Pcyt1/Ack/ATP6/ATPCL/TMS1/CG1271/Hmgs/PIG-Wa/rdgA/muc/Pgd/CLS/CG10268/Pdhb/Gk2/fbl/CG11811/Pde1c/Fpps/CG14411/Hex-C/CG9961/Ts/Pisd/Pdxk/Ald1/CG33116/CG1774/HIN…
GO:0009057	macromolecule catabolic process	498	-0.256816	-1.34372	0.00243828	0.0310803	0.0269981	2956	tags=36%, list=27%, signal=27%	Son/CG1677/Usp5/Fsn/sgg/Bruce/nompA/Mtr3/Apc/Ufl1/Ndfip/Vps2/Mtr4/Edem2/Prosalpha4/Clbn/Rpt6/CG5961/Lrpprc2/Timp/PNPase/CG2126/CG7611/rdx/Rai1/CtsB1/lsn/CG6758/smg/PGRP-LB/Ude/Rpt2/EloC/scny/CG2124/RYBP/park/CG14118/Fbw5/Uggt/PGRP-SA/Ubr3/sqd/Not1/twin/CG12163/Fbxl7/nonC/GNBP1/ida/CG14937/aub/mop/Prosalpha6/Rrp4/trbl/Atg5/Dis3l2/I-3/Hsc70-3/Rpn13R/ALiX/Gp93/fzr/trbd/Dis3/Ids/CG4661/Tor/CG10435/pi…
GO:0007267	cell-cell signaling	478	0.255131	1.33819	0.00253726	0.0319378	0.0277429	2363	tags=27%, list=22%, signal=22%	stj/Ipp/Ace/boss/b6/CDase/Dyb/Mctp/Rim/CG14275/Syt7/cpx/unc-13/CG31676/Tnks/sotv/DAT/vg/sesB/CG6329/wg/Syngr/BicD/CG7094/beag/Snap24/Galphas/Arf102F/fusl/Ir75a/Tomosyn/KaiR1D/dlg1/Syt1/stmA/Snap25/phyl/Notum/Atpalpha/brp/Tip60/qvr/Syt12/Wnt5/Flo2/Nrx-1/Pp1-87B/Fmr1/NtR/kek6/nwk/Rab3-GEF/Cbp53E/Csas/PsGEF/Wnt6/Smn/Exo84/Syt4/Sod2/N/Fbxl4/Atg1/Galphao/CG32850/gro/FoxK/Klp64D/dsh/dimm/Sirt1/RhoGAP92…
GO:1901888	regulation of cell junction assembly	120	0.355624	1.56135	0.0026404	0.0328257	0.0285143	2652	tags=37%, list=25%, signal=28%	stj/htl/ena/dlg1/simj/Fmr1/nwk/Smn/Cip4/Galphao/RhoGAP92B/wnd/Octbeta2R/Ank2/Syx4/Syn1/Pten/Cul5/Src42A/Snx16/PIP5K59B/Liprin-gamma/Nedd4/cac/sti/Abl/ewg/stau/raptor/metro/CaMKII/futsch/Tao/ringer/WASp/Cals/HSPC300/dysc/Syn2/Fak/tkv/plum/Arfip/Cul2
GO:0043632	modification-dependent macromolecule catabolic process	308	-0.281535	-1.40606	0.00277891	0.0341264	0.0296441	2221	tags=36%, list=21%, signal=29%	Usp5/Fsn/sgg/Bruce/Ufl1/Ndfip/Vps2/Edem2/Prosalpha4/Clbn/Rpt6/CG5961/CG2126/CG7611/rdx/lsn/CG6758/Rpt2/EloC/scny/RYBP/park/Fbw5/Ubr3/Fbxl7/ida/CG14937/mop/Prosalpha6/Rrp4/trbl/I-3/Hsc70-3/Rpn13R/ALiX/Gp93/fzr/trbd/CG4661/CG10435/pic/Calr/CG1317/CG4042/CG7546/Ntan1/Ubr1/Rpn7/Usp47/abo/Cul4/SkpA/Der-2/Rrp42/Plap/Usp32/p47/Rpt5/Rpn2/CG8858/CG13088/Rpn11/Prosbeta1/Rpt4/Der-1/puf/Rpt3/CG8892/CG3356/El…
GO:0032940	secretion by cell	219	0.296943	1.42386	0.00337463	0.0409428	0.0355652	2381	tags=28%, list=22%, signal=23%	CDase/Dyb/Mctp/Rim/Syt7/cpx/unc-13/Rip11/Sep4/Syngr/BicD/Snap24/corn/Arf102F/Tomosyn/KaiR1D/Rab27/Syt1/stmA/SPARC/Snap25/brp/Use1/Syt12/Flo2/Rab3-GEF/PsGEF/Amph/Exo84/Syt4/gb/Tango14/CG32850/dimm/RhoGAP92B/GluRIIA/Syx4/cmpy/strat/cac/deltaCOP/gammaSnap1/dco/CanB2/CG34402/g/Tango5/CG6405/Rab26/Cirl/Madm/Hrs/Bet3/Doa/Rap1/nSyb/GABA-B-R2/dor/nej/Snap29/ksh/rb
GO:0051235	maintenance of location	97	-0.371661	-1.57611	0.00353925	0.0409658	0.0355852	2599	tags=38%, list=24%, signal=29%	Dhc64C/p38c/Rok/spidey/THADA/Itpr/foxo/aub/Rab32/trbl/beta'COP/chic/tum/Su(fu)/SNF4Agamma/AMPKalpha/Seipin/betaCOP/bmm/Pi3K92E/alphaCOP/if/mbo/mago/ihog/CG5946/Rac2/dia/Lsd-2/Roc1b/svp/KdelR/Atf3/Indy/Acsl/SERCA/alpha-Est7
GO:0008582	regulation of synaptic assembly at neuromuscular junction	109	0.365628	1.57271	0.00353925	0.0409658	0.0355852	2652	tags=37%, list=25%, signal=28%	stj/htl/ena/dlg1/simj/Fmr1/nwk/Smn/Cip4/Galphao/RhoGAP92B/wnd/Octbeta2R/Ank2/Syx4/Syn1/Cul5/Src42A/Snx16/PIP5K59B/Liprin-gamma/cac/Abl/ewg/stau/raptor/metro/CaMKII/futsch/Tao/ringer/WASp/HSPC300/dysc/Syn2/Fak/tkv/plum/Arfip/Cul2
GO:0051963	regulation of synapse assembly	116	0.352959	1.53603	0.0035305	0.0409658	0.0355852	2652	tags=36%, list=25%, signal=28%	stj/htl/ena/dlg1/simj/Fmr1/nwk/Smn/Cip4/Galphao/RhoGAP92B/wnd/Octbeta2R/Ank2/Syx4/Syn1/Cul5/Src42A/Snx16/PIP5K59B/Liprin-gamma/Nedd4/cac/Abl/ewg/stau/raptor/metro/CaMKII/futsch/Tao/ringer/WASp/Cals/HSPC300/dysc/Syn2/Fak/tkv/plum/Arfip/Cul2
GO:0140352	export from cell	224	0.307901	1.48283	0.0035341	0.0409658	0.0355852	1467	tags=21%, list=14%, signal=19%	CDase/Dyb/Mctp/Rim/Syt7/cpx/unc-13/Rip11/Sep4/nrv2/Syngr/BicD/Snap24/corn/Arf102F/Tomosyn/KaiR1D/Rab27/Syt1/stmA/SPARC/Snap25/Atpalpha/brp/Use1/Syt12/Flo2/nrv3/Rab3-GEF/PsGEF/Amph/Exo84/Syt4/gb/Tango14/CG32850/dimm/RhoGAP92B/GluRIIA/Syx4/cmpy/strat/cac/deltaCOP/gammaSnap1/dco/CanB2
GO:0006511	ubiquitin-dependent protein catabolic process	298	-0.28135	-1.39391	0.0036052	0.0412549	0.0358364	2945	tags=36%, list=27%, signal=27%	Usp5/Fsn/sgg/Bruce/Ufl1/Ndfip/Vps2/Edem2/Prosalpha4/Clbn/Rpt6/CG5961/CG2126/CG7611/rdx/lsn/CG6758/Rpt2/EloC/scny/RYBP/park/Fbw5/Ubr3/Fbxl7/ida/CG14937/mop/Prosalpha6/trbl/I-3/Hsc70-3/Rpn13R/ALiX/Gp93/fzr/trbd/CG4661/CG10435/pic/Calr/CG1317/CG4042/CG7546/Ntan1/Ubr1/Rpn7/Usp47/abo/Cul4/SkpA/Der-2/Plap/Usp32/p47/Rpt5/Rpn2/CG8858/CG13088/Rpn11/Prosbeta1/Rpt4/Der-1/puf/Rpt3/CG8892/CG3356/EloB/Cnx14D/D…
GO:0006888	endoplasmic reticulum to Golgi vesicle-mediated transport	66	-0.410974	-1.63615	0.00387749	0.0433848	0.0376865	3283	tags=58%, list=30%, signal=40%	gammaCOP/eca/PGAP5/Cog3/Sec16/Slh/Rint1/Yif1/Sar1/Bet1/p115/l(3)76BDm/Sec23/CG7011/Arl1/CHOp24/opm/Bet5/beta'COP/loj/Sec31/boca/Sec22/GABPI/betaCOP/Rab2/alphaCOP/S/Vti1a/Sec24CD/Zw10/PAPLA1/CG13887/CG5510/Yip1d1/Sec24AB/KdelR/cni
GO:0019941	modification-dependent protein catabolic process	302	-0.276456	-1.37321	0.00385628	0.0433848	0.0376865	2945	tags=35%, list=27%, signal=27%	Usp5/Fsn/sgg/Bruce/Ufl1/Ndfip/Vps2/Edem2/Prosalpha4/Clbn/Rpt6/CG5961/CG2126/CG7611/rdx/lsn/CG6758/Rpt2/EloC/scny/RYBP/park/Fbw5/Ubr3/Fbxl7/ida/CG14937/mop/Prosalpha6/trbl/I-3/Hsc70-3/Rpn13R/ALiX/Gp93/fzr/trbd/CG4661/CG10435/pic/Calr/CG1317/CG4042/CG7546/Ntan1/Ubr1/Rpn7/Usp47/abo/Cul4/SkpA/Der-2/Plap/Usp32/p47/Rpt5/Rpn2/CG8858/CG13088/Rpn11/Prosbeta1/Rpt4/Der-1/puf/Rpt3/CG8892/CG3356/EloB/Cnx14D/D…
GO:0005996	monosaccharide metabolic process	59	-0.42407	-1.65208	0.00468388	0.0515859	0.0448104	1742	tags=54%, list=16%, signal=46%	Pfrx/CG17010/Akh/Galt/CG31357/Ilp2/Rack1/Actbeta/babo/oxt/Gapdh2/CG3534/Rpi/LManI/PCB/Gld/CG6650/Zw/Tpi/fbp/regucalcin/CG10467/alpha-Man-IIa/GlyP/CG9961/LManV/Gbs-70E/Pgi/Pepck2/AkhR/Pdk/Gnmt
GO:1903530	regulation of secretion by cell	91	0.380483	1.59566	0.00471291	0.0515859	0.0448104	2219	tags=32%, list=21%, signal=26%	Dyb/Mctp/Syt7/cpx/Sep4/BicD/corn/Tomosyn/KaiR1D/Rab27/Syt1/Syt12/Flo2/PsGEF/Syt4/CG32850/dimm/RhoGAP92B/GluRIIA/cmpy/cac/dco/CG34402/CG6405/Rab26/Hrs/Rap1/GABA-B-R2/dor
GO:0009628	response to abiotic stimulus	381	0.263644	1.35136	0.00504008	0.0545738	0.0474059	3125	tags=39%, list=29%, signal=29%	Gpdh1/stj/Arr2/Rh2/santa-maria/TotX/mus201/TotA/kcc/Drat/Tsp42Ej/PIP82/ninaE/laza/Arr1/rtp/CG17059/MFS14/Gbeta76C/Cib2/ogre/Galphas/TotC/Caf1-180/MESR4/dlg1/stmA/bdl/Atpalpha/hay/TotM/eIF1/nrv3/Pp1-87B/Fmr1/Gat/Pzl/b/Csas/DNApol-eta/rdgB/cry/Clk/Droj2/Inx2/Ggamma30A/Fbxl4/Rh3/inaD/sxc/PCNA/inaF-B/Pdfr/ktub/Hsp70Bb/PIP5K59B/ple/rdgC/Hdc/cac/Adar/CG5504/pinta/dco/phu/nonA/ebi/inaE/Gycbeta100B/VGAT/…
GO:0044257	cellular protein catabolic process	326	-0.269558	-1.35848	0.00520117	0.0557189	0.0484005	2945	tags=36%, list=27%, signal=27%	Usp5/Fsn/sgg/Bruce/Ufl1/Ndfip/Vps2/Edem2/Prosalpha4/Clbn/Rpt6/CG5961/CG2126/CG7611/rdx/CtsB1/lsn/CG6758/Rpt2/EloC/scny/RYBP/park/Fbw5/Uggt/Ubr3/CG12163/Fbxl7/ida/CG14937/mop/Prosalpha6/trbl/I-3/Hsc70-3/Rpn13R/ALiX/Gp93/fzr/trbd/CG4661/Tor/CG10435/pic/Calr/CG1317/CG4042/CG7546/Ntan1/Ubr1/Rpn7/Usp47/abo/CG4538/Cul4/SkpA/Der-2/Plap/Usp32/Trc8/p47/Rpt5/Rpn2/CG8858/CG13088/Rpn11/Prosbeta1/Rpt4/Der-1/p…
GO:0090407	organophosphate biosynthetic process	210	-0.294836	-1.39599	0.00529612	0.0561388	0.0487653	1760	tags=26%, list=16%, signal=22%	nmdyn-D6/ATPsynG/Dhod/AdSS/Ac13E/CG33958/Pi3K59F/CG31183/CG7718/bur/Dpck/Argk/Tpi/GAA1/CG34357/PIG-A/Prps/CG6178/Pi3K92E/Prat/Prat2/Pcyt1/Ack/ATP6/ATPCL/CG1271/Hmgs/PIG-Wa/rdgA/muc/CLS/CG10268/Pdhb/Gk2/fbl/Fpps/Ts/Pisd/Pdxk/CG33116/CG9547/mal/CG11089/PIG-L/CG30274/CG8298/Agpat2/Nos/Acsl/AdenoK/r/CG33331/mino/CG8311/Gyc88E
GO:0019318	hexose metabolic process	53	-0.443736	-1.68762	0.00547193	0.0568066	0.0493454	1897	tags=34%, list=18%, signal=28%	LManI/PCB/Gld/CG6650/Zw/Tpi/fbp/CG10467/alpha-Man-IIa/GlyP/CG9961/LManV/Gbs-70E/Pgi/Pepck2/AkhR/Pdk/Gnmt
GO:0030163	protein catabolic process	340	-0.26961	-1.36336	0.00546361	0.0568066	0.0493454	2945	tags=36%, list=27%, signal=27%	Usp5/Fsn/sgg/Bruce/Apc/Ufl1/Ndfip/Vps2/Edem2/Prosalpha4/Clbn/Rpt6/CG5961/Timp/CG2126/CG7611/rdx/CtsB1/lsn/CG6758/Rpt2/EloC/scny/RYBP/park/Fbw5/Uggt/Ubr3/CG12163/Fbxl7/ida/CG14937/mop/Prosalpha6/trbl/I-3/Hsc70-3/Rpn13R/ALiX/Gp93/fzr/trbd/CG4661/Tor/CG10435/pic/Calr/CG1317/CG4042/CG7546/Ntan1/Ubr1/Rpn7/Usp47/abo/CG4538/Cul4/SkpA/Der-2/Plap/Usp32/Trc8/p47/Rpt5/Rpn2/CG8858/CG13088/Rpn11/Prosbeta1/Rpt…

## Sheet: Legend
GO term list from GSEA of transcriptome between fed control (w1118) and chmMYST/+ flies (FDR < 0.05)
