# Supplementary material for: The fruit fly acetyltransferase chameau promotes starvation resilience at the expense of longevity
Source: EMBO Rep. 2023 Sep 19;24(10):e57023. doi: 10.15252/embr.202357023 (PMC10561354; doi:10.15252/embr.202357023)
Supplement: Supplementary file 5 — Dataset EV3 [file EMBR-24-e57023-s010.xlsx]

## Sheet: Dataset-EV3
name	Uniprot	symbol	imputed	num_NAs	chm_0_vs_wt_0.chm_0_vs_wt_0.logFC	chm_0_vs_wt_0.chm_0_vs_wt_0.CI.L	chm_0_vs_wt_0.chm_0_vs_wt_0.CI.R	chm_0_vs_wt_0.chm_0_vs_wt_0.AveExpr	chm_0_vs_wt_0.chm_0_vs_wt_0.t	chm_0_vs_wt_0.chm_0_vs_wt_0.P.Value	chm_0_vs_wt_0.chm_0_vs_wt_0.adj.P.Val	chm_0_vs_wt_0.chm_0_vs_wt_0.B	chm_0_vs_wt_0.chm_0_vs_wt_0.q.val	chm_0_vs_wt_0.chm_0_vs_wt_0.SEM	chm_0_vs_wt_0.chm_0_vs_wt_0.SIGMA
Q24395	Q24395	Mtk	TRUE	4	3.3372	3.13739	3.53701	19.8494	44.2012	3.49064e-07	0.00137706	5.60163	0.00084059	0.0755002	2.82746e-22
A0A0B4LGE5	A0A0B4LGE5	IM18	FALSE	0	1.87452	1.71769	2.03136	21.0654	31.6317	1.59984e-06	0.00315568	5.09091	0.00192631	0.059261	1.36585e-11
Q8T0N5	Q8T0N5	CG8768	TRUE	4	1.94888	1.76396	2.13379	19.0561	27.8914	2.83368e-06	0.00372629	4.83074	0.00227462	0.0698737	1.54284e-11
A0A0B4KEY5	A0A0B4KEY5	l(2)efl	FALSE	0	2.42437	2.01971	2.82903	21.5694	15.8553	3.64244e-05	0.0151999	3.15088	0.00927839	0.152906	1.73454e-11
P45884	P45884	AttA	TRUE	4	2.37745	1.87719	2.87771	19.3548	12.577	0.000102711	0.0337661	2.24322	0.0206117	0.189031	3.29476e-10
Q9VV38	Q9VV38	CG4998	TRUE	4	2.02834	1.69725	2.35944	19.2298	16.2126	3.29528e-05	0.0151999	3.23234	0.00927839	0.125109	8.10482e-10
M9MS06	M9MS06	Actn	TRUE	3	-3.64494	-5.46792	-1.82197	21.2467	-5.29145	0.00420741	0.140475	-1.65182	0.0857492	0.688836	2.18611e-09
Q9VK00	Q9VK00	CG16826	FALSE	0	-1.85725	-2.14045	-1.57405	23.386	-17.3559	2.42483e-05	0.0151999	3.47439	0.00927839	0.10701	2.68042e-09
Q6IHY5	Q6IHY5	CG34172	TRUE	5	4.82222	1.31602	8.32841	20.5822	3.63978	0.0174872	0.229288	-3.25589	0.139963	1.32487	3.3575e-09
O97062	O97062	Ccp84Ae	FALSE	0	1.72225	1.44568	1.99882	22.0336	16.48	3.06147e-05	0.0151999	3.29145	0.00927839	0.104505	1.68129e-08
A0A0B4LGA1	A0A0B4LGA1	CG5532	TRUE	3	-3.82772	-6.5086	-1.14684	21.4342	-3.77857	0.0152892	0.224643	-3.1048	0.137127	1.01301	1.12288e-07
Q8IQU7	Q8IQU7	825-Oak	TRUE	3	2.68568	1.49271	3.87865	19.988	5.95786	0.00259603	0.126436	-1.11244	0.07718	0.45078	1.13673e-07
P11996	P11996	Lsp1beta	FALSE	0	1.72038	1.30021	2.14055	24.3241	10.8359	0.000198951	0.0446346	1.61031	0.027246	0.158767	4.2897e-07
Q9VZF9	Q9VZF9	Cpr64Ad	FALSE	0	1.26448	1.08248	1.44647	23.5035	18.3872	1.86926e-05	0.0151999	3.67071	0.00927839	0.0687696	1.04986e-06
P07701	P07701	Sgs5	TRUE	3	-2.47115	-3.70925	-1.23305	20.0612	-5.28211	0.00423738	0.140475	-1.65978	0.0857492	0.467833	1.36839e-06
Q9VD48	Q9VD48	BomBc3	FALSE	0	1.59372	1.19953	1.98792	23.1258	10.6996	0.000210385	0.0446346	1.55516	0.027246	0.148951	1.38006e-06
A1Z893	A1Z893	CG12896	TRUE	2	-3.08751	-5.3341	-0.840915	21.5158	-3.63705	0.017534	0.229288	-3.25889	0.139963	0.848905	3.78417e-06
Q70PY2	Q70PY2	PGRP-SB1	FALSE	0	1.18454	0.98434	1.38475	22.0965	15.6583	3.85295e-05	0.0151999	3.10467	0.00927839	0.0756497	5.90444e-06
A0A0B4LGS0	A0A0B4LGS0	Amy-p	FALSE	0	1.38059	1.02866	1.73251	21.4289	10.3819	0.000240304	0.0473999	1.42298	0.0289341	0.132981	1.00769e-05
Q9VWV6	Q9VWV6	Tsf1	FALSE	0	1.09442	0.909636	1.2792	28.7173	15.6741	3.83546e-05	0.0151999	3.10843	0.00927839	0.0698233	1.46839e-05
Q7K0B6	Q7K0B6	GstT1	FALSE	0	1.32048	0.966993	1.67397	22.5544	9.886	0.000298013	0.0513876	1.20628	0.0313682	0.133571	2.20947e-05
P41964	P41964	Drs	FALSE	0	1.87212	0.930072	2.81418	23.9598	5.25926	0.00431178	0.140578	-1.67931	0.0858125	0.355968	3.73063e-05
Q9VSX2	Q9VSX2	CG4461	FALSE	0	1.17646	0.888205	1.46472	21.5137	10.801	0.000201809	0.0446346	1.59625	0.027246	0.108922	4.49679e-05
A0A0B4LEV8	A0A0B4LEV8	coil	TRUE	2	-4.08286	-9.06932	0.903611	24.375	-2.16689	0.0877076	0.407851	-5.03186	0.248962	1.8842	4.83697e-05
P02841	P02841	Sgs7	TRUE	2	-3.06032	-5.92263	-0.198003	22.3734	-2.82953	0.0407111	0.312792	-4.19858	0.190936	1.08156	5.56264e-05
Q9VVZ6	Q9VVZ6	CG12519	TRUE	1	2.73866	0.338546	5.13877	21.8417	3.01975	0.0330695	0.286095	-3.96837	0.174639	0.906914	8.81501e-05
P20007	P20007	Pepck1	FALSE	0	0.966454	0.770629	1.16228	23.4953	13.061	8.67967e-05	0.0311285	2.39812	0.0190016	0.0739952	0.000118782
Q8SWS3	Q8SWS3	CG13049	FALSE	0	0.982149	0.751084	1.21321	22.2225	11.2489	0.000168616	0.044346	1.77214	0.0270699	0.087311	0.000196903
M9ND27	M9ND27	TotM	TRUE	5	1.89015	0.50702	3.27329	19.0834	3.61658	0.0178894	0.230633	-3.28144	0.140784	0.522636	0.000497898
Q9VG74	Q9VG74	NANS	TRUE	5	-1.64	-2.67162	-0.608382	18.8673	-4.20717	0.0102831	0.190219	-2.65786	0.116115	0.389811	0.000549392
Q9VSJ6	Q9VSJ6	Oseg1	TRUE	4	-2.2086	-4.22907	-0.188118	19.9932	-2.89286	0.0379642	0.299203	-4.12138	0.182641	0.763465	0.000728467
Q9VK30	Q9VK30	CG5287	TRUE	2	2.9154	-0.717635	6.54843	22.6526	2.1237	0.0923981	0.410696	-5.08713	0.250699	1.37279	0.000964936
O97064	O97064	Ccp84Ag	FALSE	0	0.83709	0.618047	1.05613	22.912	10.1136	0.000269646	0.0506549	1.3074	0.030921	0.0827684	0.00102861
Q9VY05	Q9VY05	CG9512	FALSE	0	-0.757016	-0.921741	-0.592291	26.8808	-12.1622	0.000119248	0.0361871	2.10364	0.0220895	0.0622436	0.00107105
P36192	P36192	Def	TRUE	4	2.04774	0.199875	3.8956	19.221	2.93271	0.0363433	0.294455	-4.07308	0.179743	0.698241	0.00112752
Q9VUQ5	Q9VUQ5	AGO2	FALSE	0	0.770532	0.590336	0.950729	22.1264	11.3164	0.000164202	0.044346	1.79788	0.0270699	0.0680897	0.0012129
Q9VCQ9	Q9VCQ9	CG6733	TRUE	5	1.30107	0.587514	2.01462	18.7042	4.82545	0.00606822	0.154601	-2.06337	0.094372	0.269626	0.00130501
Q9VQF9	Q9VQF9	Snapin	TRUE	3	-1.60416	-2.7627	-0.445615	19.4536	-3.66438	0.0170721	0.229288	-3.22888	0.139963	0.437771	0.00145986
Q9VP19	Q9VP19	COX8	TRUE	4	-3.16245	-7.69188	1.36699	21.5018	-1.84775	0.129472	0.458078	-5.43951	0.279622	1.71151	0.00155705
Q9V9U4	Q9V9U4	nero	TRUE	5	1.77379	0.301551	3.24602	19.0186	3.18852	0.0276346	0.268939	-3.7685	0.164167	0.556304	0.00171977
Q9VZK4	Q9VZK4	CG14984	TRUE	5	-1.59882	-2.79572	-0.401929	19.0795	-3.53516	0.0193885	0.234826	-3.37182	0.143344	0.452263	0.00182846
A0A0B4KGL6	A0A0B4KGL6	CG9393	TRUE	5	-1.63861	-2.9013	-0.375921	19.0784	-3.43435	0.0214511	0.241675	-3.48522	0.147524	0.477125	0.00184456
Q9VZ71	Q9VZ71	CG15211	TRUE	4	-2.47444	-5.39997	0.451089	20.6155	-2.2384	0.0804975	0.403929	-4.94042	0.246568	1.10545	0.00196074
Q9VKQ5	Q9VKQ5	CG17124	FALSE	0	-0.889354	-1.19766	-0.581046	22.7529	-7.63404	0.000915054	0.0976898	0.0306608	0.0596323	0.116498	0.0019845
Q9Y141	Q9Y141	CG4757	FALSE	0	1.52435	0.386489	2.66222	24.4507	3.54536	0.0191931	0.234826	-3.36045	0.143344	0.429958	0.00241492
Q9VX69	Q9VX69	CG5162	FALSE	0	0.887323	0.548675	1.22597	21.9871	6.93423	0.00137754	0.113217	-0.413331	0.0691104	0.127963	0.00289376
A0A0B4KFB9	A0A0B4KFB9	Gdap2	TRUE	2	-1.54503	-2.77362	-0.316447	19.9161	-3.32811	0.0239041	0.253499	-3.60648	0.154742	0.464238	0.00312385
Q7K2P1	Q7K2P1	Cpr50Cb	TRUE	2	1.79645	0.0714905	3.5214	20.3453	2.75614	0.0441793	0.320127	-4.2887	0.195414	0.651798	0.00368304
Q9VLK4	Q9VLK4	Dh31	TRUE	4	2.04689	-0.192633	4.28642	20.0182	2.41882	0.0650233	0.376677	-4.71075	0.229933	0.846235	0.00371947
Q9V4C0	Q9V4C0	yellow-h	TRUE	3	-1.25776	-2.07843	-0.437085	19.0137	-4.05594	0.0117918	0.201745	-2.81221	0.12315	0.310102	0.00375417
M9PG32	M9PG32	Taf6	TRUE	2	0.935323	0.517396	1.35325	19.0642	5.92279	0.00265994	0.126753	-1.13948	0.0773734	0.157919	0.00390322
Q8IMG6	Q8IMG6	Med	TRUE	4	2.28136	-0.511992	5.07471	20.4748	2.16139	0.0882901	0.407851	-5.0389	0.248962	1.05551	0.00393776
Q9VGQ4	Q9VGQ4	scpr-B	TRUE	2	1.83272	0.00622016	3.65922	20.3656	2.65547	0.0494906	0.337786	-4.41339	0.206193	0.690167	0.00404974
Q94527	Q94527	Rel	TRUE	3	1.10999	0.453979	1.76601	19.139	4.47787	0.00811228	0.177302	-2.39047	0.108229	0.247884	0.00477708
A5XCL5	A5XCL5	UGP	TRUE	2	2.3463	-0.70164	5.39424	21.7194	2.03724	0.10262	0.422601	-5.19781	0.257966	1.15171	0.00478689
X2J8Y6	X2J8Y6	Acp36DE	TRUE	3	-2.4167	-5.67919	0.845789	18.15	-1.96037	0.112725	0.436407	-5.29608	0.266393	1.23278	0.00511696
A1Z8D3	A1Z8D3	CG18003	FALSE	0	-0.643917	-0.816501	-0.471334	23.6324	-9.87406	0.000299598	0.0513876	1.2009	0.0313682	0.065213	0.00538497
X2JA18	X2JA18	Idgf3	FALSE	0	0.808596	0.489591	1.1276	24.2863	6.7081	0.0015842	0.117919	-0.56648	0.0719804	0.12054	0.00544225
M9PB52	M9PB52	Galt	FALSE	0	-0.775348	-1.0632	-0.487496	24.0448	-7.12841	0.00122549	0.107435	-0.285718	0.0655807	0.108769	0.00552621
Q9VGE4	Q9VGE4	GCC185	TRUE	5	1.08575	0.437612	1.73389	18.6636	4.4333	0.00842955	0.178554	-2.43373	0.108994	0.244908	0.0055968
Q9Y119	Q9Y119	Tps1	FALSE	0	-0.612571	-0.764827	-0.460315	28.095	-10.6475	0.00021497	0.0446346	1.53382	0.027246	0.0575319	0.00566658
Q9VPL5	Q9VPL5	Tbc1d15-17	TRUE	5	-1.07874	-1.72277	-0.4347	18.7516	-4.43272	0.00843377	0.178554	-2.43429	0.108994	0.243358	0.00579063
Q6NP72	Q6NP72	CG13220	FALSE	0	-1.22297	-2.08498	-0.360959	26.0859	-3.75464	0.0156441	0.224643	-3.13063	0.137127	0.325721	0.00619086
Q9W0N7	Q9W0N7	RabX6	TRUE	5	1.30785	0.306127	2.30957	18.7467	3.45522	0.021004	0.241675	-3.46161	0.147524	0.378514	0.00639474
Q7KUD5	Q7KUD5	Ilp5	TRUE	1	-1.30196	-2.307	-0.296914	20.6185	-3.42829	0.0215829	0.241675	-3.49209	0.147524	0.379768	0.00677774
Q8SX50	Q8SX50	CG9018	TRUE	2	-1.85692	-3.92637	0.212537	20.8491	-2.37466	0.0684832	0.385957	-4.76678	0.235598	0.781971	0.00688298
Q9W314	Q9W314	Ser7	TRUE	3	-1.21899	-2.09733	-0.340643	19.0843	-3.67282	0.0169324	0.229288	-3.21964	0.139963	0.331895	0.0069315
A1ZAX6	A1ZAX6	HPS4	TRUE	5	-1.36021	-2.46748	-0.252942	18.7267	-3.25101	0.0258875	0.262353	-3.69559	0.160147	0.418397	0.00694167
Q9VRZ7	Q9VRZ7	CG10075	TRUE	2	1.43066	0.177763	2.68356	20.1105	3.02194	0.0329916	0.286095	-3.96575	0.174639	0.473425	0.00759166
Q9VZF1	Q9VZF1	CG1309	FALSE	0	0.646962	0.449163	0.844761	22.1801	8.65604	0.000532315	0.0790069	0.607119	0.0482278	0.074741	0.00762004
Q9VCW1	Q9VCW1	Cyp6d4	TRUE	3	-1.1004	-1.82092	-0.37988	18.9533	-4.04175	0.0119462	0.202699	-2.82688	0.123733	0.272258	0.00765928
Q9VKV2	Q9VKV2	LManI	FALSE	0	0.69543	0.451628	0.939232	21.3805	7.54885	0.00096006	0.0976898	-0.0210973	0.0596323	0.092124	0.00796892
Q9VGH7	Q9VGH7	ClC-a	TRUE	3	1.16817	0.337462	1.99889	19.1218	3.72153	0.0161511	0.224643	-3.16652	0.137127	0.313896	0.00806991
Q9VEQ0	Q9VEQ0	CG3534	FALSE	0	-0.649645	-0.854218	-0.445072	21.9897	-8.40413	0.000605008	0.0795585	0.472249	0.0485645	0.0773007	0.00811499
Q9VLZ7	Q9VLZ7	Cyp4d21	FALSE	0	0.819927	0.447051	1.1928	22.2955	5.81937	0.00285958	0.126753	-1.22007	0.0773734	0.140896	0.00821018
Q9VP02	Q9VP02	CG32444	FALSE	0	-0.634464	-0.832379	-0.436548	21.6281	-8.48381	0.000580786	0.0790069	0.515395	0.0482278	0.0747852	0.00884883
Q9VIX7	Q9VIX7	fon	FALSE	0	0.669902	0.439664	0.900141	23.1598	7.70014	0.000881879	0.0976898	0.0704014	0.0596323	0.0869987	0.00898922
Q9VWB4	Q9VWB4	Spn77Bb	TRUE	1	-0.728131	-1.01941	-0.436853	20.0319	-6.61558	0.00167939	0.122313	-0.630601	0.0746631	0.110063	0.00953997
Q9VH09	Q9VH09	CG3999	FALSE	0	-0.611199	-0.799806	-0.422591	22.7977	-8.57608	0.000554187	0.0790069	0.564789	0.0482278	0.0712679	0.0102265
Q9W2J5	Q9W2J5	CG44245	FALSE	0	0.634461	0.419136	0.849786	21.7159	7.79786	0.000835445	0.0976898	0.1285	0.0596323	0.0813634	0.0111449
Q9VTT9	Q9VTT9	DEF8	TRUE	3	-1.07813	-1.84249	-0.313773	19.2264	-3.73284	0.0159759	0.224643	-3.15424	0.137127	0.288823	0.0115638
M9PBA6	M9PBA6	CG5446	TRUE	2	1.86207	-0.448214	4.17235	20.951	2.13302	0.0913632	0.410696	-5.0752	0.250699	0.872972	0.0116114
Q9VJ14	Q9VJ14	mib2	TRUE	3	0.710402	0.417737	1.00307	18.5687	6.4239	0.00189936	0.126192	-0.76622	0.0770306	0.110587	0.0116605
Q9BMG9	Q9BMG9	beat-IIa	TRUE	3	-0.854889	-1.31263	-0.397147	18.7628	-4.94258	0.00552134	0.148175	-1.95709	0.0904496	0.172964	0.0117408
A1Z7G2	A1Z7G2	CG14752	FALSE	0	-0.681142	-0.946586	-0.415698	21.2752	-6.79093	0.00150444	0.115698	-0.509799	0.0706248	0.100302	0.0119506
Q9VNC7	Q9VNC7	NKCC	FALSE	0	-0.639573	-0.871036	-0.40811	19.7857	-7.31264	0.00109953	0.105796	-0.167844	0.0645805	0.0874613	0.0128125
Q9VK39	Q9VK39	CG9928	FALSE	0	0.772887	0.39598	1.14979	23.7823	5.42683	0.00380016	0.134676	-1.53774	0.0822095	0.142419	0.0134729
Q8IMT6	Q8IMT6	CG31300	FALSE	0	-0.656404	-0.908786	-0.404023	23.1269	-6.88302	0.00142136	0.114434	-0.447577	0.0698532	0.0953657	0.0135214
P91939	P91939	Lcp65Ad	TRUE	5	1.15134	0.234273	2.0684	18.6984	3.32252	0.0240417	0.25366	-3.6129	0.15484	0.346525	0.0136756
Q8ML70	Q8ML70	IMPPP	FALSE	0	0.583473	0.390775	0.776171	26.2779	8.01326	0.0007431	0.0916103	0.253852	0.0559212	0.0728135	0.0149397
Q9W3T7	Q9W3T7	bou	TRUE	2	1.57506	-0.201603	3.35172	20.3344	2.34616	0.0708239	0.387141	-4.80302	0.236321	0.671337	0.0154513
Q9VIC3	Q9VIC3	alpha-Est1	FALSE	0	-0.605872	-0.822881	-0.388862	20.3483	-7.38867	0.00105212	0.103766	-0.120081	0.0633411	0.0820001	0.0156948
Q9VPH6	Q9VPH6	CG5618	FALSE	0	-0.556229	-0.732721	-0.379737	23.7977	-8.34053	0.000625218	0.0795641	0.437487	0.0485679	0.0666898	0.0165143
A0A0B4LHR3	A0A0B4LHR3	XNP	TRUE	2	-1.45232	-2.99874	0.0941006	20.0222	-2.48542	0.0601649	0.361815	-4.62654	0.220861	0.584336	0.0168739
A8JRD1	A8JRD1	LpR1	TRUE	3	-0.861836	-1.3886	-0.335069	17.4161	-4.32983	0.00922409	0.185547	-2.5353	0.113262	0.199046	0.0176238
Q9VPC0	Q9VPC0	Pitslre	FALSE	0	0.756543	0.360028	1.15306	15.2987	5.04939	0.00507299	0.147368	-1.86186	0.0899569	0.149829	0.0183625
Q9VZ08	Q9VZ08	Gapvd1	TRUE	2	0.877522	0.319979	1.43506	18.7948	4.16529	0.010677	0.194911	-2.70024	0.118978	0.210675	0.0186175
Q9VG42	Q9VG42	Gnmt	FALSE	0	0.642259	0.372271	0.912247	21.1145	6.2955	0.00206616	0.126192	-0.859229	0.0770306	0.102019	0.0188643
Q9VWP2	Q9VWP2	CG7322	FALSE	0	-0.530544	-0.694839	-0.366248	24.3542	-8.54596	0.000562703	0.0790069	0.548734	0.0482278	0.0620812	0.0188748
Q8SXR1	Q8SXR1	NLaz	FALSE	0	0.593063	0.368591	0.817535	22.5218	6.99204	0.00133002	0.111636	-0.37497	0.0681456	0.0848198	0.0196909
Q8SYH8	Q8SYH8	CG17162	TRUE	2	1.28443	0.0251145	2.54374	19.8398	2.69924	0.0470981	0.330021	-4.35904	0.201453	0.475849	0.01975
Q9I7J4	Q9I7J4	red	TRUE	2	0.760181	0.347553	1.17281	18.8172	4.87554	0.00582683	0.151384	-2.01768	0.0924086	0.155917	0.0200136
Q9VXC9	Q9VXC9	CG9676	FALSE	0	-0.740895	-1.12972	-0.352066	23.8528	-5.0427	0.00509975	0.147368	-1.86778	0.0899569	0.146924	0.0200233
Q9W3Z3	Q9W3Z3	Spat	FALSE	0	-0.554937	-0.745496	-0.364378	23.1678	-7.70689	0.000878571	0.0976898	0.0744416	0.0596323	0.0720053	0.0201367
Q6IJE8	Q6IJE8	CG43091	TRUE	2	-1.41031	-2.93802	0.117391	20.0563	-2.4431	0.0632037	0.368844	-4.68001	0.225152	0.577264	0.020355
Q9VTC3	Q9VTC3	CG6409	FALSE	0	0.625277	0.363983	0.886571	26.5884	6.33298	0.00201572	0.126192	-0.831898	0.0770306	0.0987335	0.0206311
Q8T0R7	Q8T0R7	Idgf5	TRUE	1	1.21989	0.0580663	2.38172	19.7774	2.77872	0.0430777	0.316121	-4.26089	0.192968	0.439012	0.0215742
Q7K0W4	Q7K0W4	Vajk4	FALSE	0	0.63321	0.358568	0.907852	24.9838	6.10162	0.0023526	0.126436	-1.00306	0.07718	0.103777	0.021659
B7YZK4	B7YZK4	Jabba	FALSE	0	-0.673519	-0.994879	-0.35216	23.1292	-5.54656	0.00347863	0.129998	-1.43881	0.0793538	0.12143	0.0220847
Q9VM19	Q9VM19	CG5171	FALSE	0	-0.548784	-0.749282	-0.348286	24.8378	-7.24362	0.0011448	0.105978	-0.211646	0.0646915	0.075761	0.0243153
Q0E9G4	Q0E9G4	Drat	FALSE	0	0.863113	0.270648	1.45558	22.1529	3.85541	0.0142115	0.219001	-3.02252	0.133684	0.223871	0.0254401
Q9VU94	Q9VU94	Hml	FALSE	0	0.696598	0.328296	1.0649	24.4429	5.00545	0.005252	0.147368	-1.90085	0.0899569	0.139168	0.0258215
A1Z992	A1Z992	AGBE	FALSE	0	-0.483334	-0.633619	-0.33305	27.2424	-8.51133	0.000572695	0.0790069	0.530188	0.0482278	0.0567872	0.0271015
A1Z8G7	A1Z8G7	Listericin	FALSE	0	0.911908	0.228639	1.59518	22.9092	3.53203	0.0194491	0.234826	-3.37532	0.143344	0.258183	0.0275191
Q9I7S2	Q9I7S2	CG11158	TRUE	2	-1.44964	-3.19458	0.295295	20.1969	-2.1986	0.0844273	0.405683	-4.9913	0.247639	0.659348	0.0277834
Q9VTG8	Q9VTG8	CG7607	TRUE	4	0.985072	0.172909	1.79723	18.8452	3.20989	0.0270224	0.265844	-3.7435	0.162278	0.306887	0.028519
M9MSL2	M9MSL2	bru3	TRUE	2	-1.1924	-2.41337	0.0285671	19.7676	-2.58454	0.0536627	0.353353	-4.50195	0.215695	0.46136	0.0305673
Q9W2Z6	Q9W2Z6	CG32694	TRUE	4	1.12425	0.0352897	2.21321	19.2043	2.73222	0.0453806	0.322771	-4.31822	0.197027	0.411478	0.030902
B6IDY5	B6IDY5	Cyp6g1	FALSE	0	-0.500204	-0.675575	-0.324832	23.4884	-7.54837	0.000960318	0.0976898	-0.0213872	0.0596323	0.0662664	0.0309452
B7Z001	B7Z001	FASN1	FALSE	0	-0.463351	-0.607452	-0.319251	29.0811	-8.5096	0.000573199	0.0790069	0.529261	0.0482278	0.0544504	0.0314744
P14318	P14318	Mp20	FALSE	0	0.561035	0.323851	0.798218	24.6034	6.25993	0.00211544	0.126436	-0.885307	0.07718	0.0896231	0.0315833
C9QP70	C9QP70	CG43402	TRUE	1	-0.871567	-1.52592	-0.217215	19.5576	-3.52496	0.0195864	0.235482	-3.38322	0.143744	0.247255	0.0324582
Q9VXC1	Q9VXC1	CG34325	FALSE	0	-0.591367	-0.866337	-0.316397	21.6361	-5.69163	0.00313147	0.128684	-1.32136	0.0785519	0.103901	0.0330422
A0A0B4LEH6	A0A0B4LEH6	Ance-4	TRUE	4	0.672455	0.300072	1.04484	18.6507	4.77902	0.00630261	0.158368	-2.10604	0.0966719	0.14071	0.0331342
A0A0B4K6M7	A0A0B4K6M7	Scm	TRUE	2	0.98836	0.129433	1.84729	19.2089	3.04526	0.0321748	0.283636	-3.93789	0.173138	0.324557	0.033488
M9NEQ5	M9NEQ5	CG5110	TRUE	4	2.22342	-1.89414	6.34098	20.1689	1.42905	0.217718	0.551589	-5.95735	0.336704	1.55588	0.0337178
Q9VLW1	Q9VLW1	lectin-28C	FALSE	0	-0.537012	-0.755893	-0.318131	22.8031	-6.49293	0.00181636	0.126192	-0.716938	0.0770306	0.0827072	0.033741
X2JG90	X2JG90	Pp4-19C	TRUE	2	1.18479	-0.0573854	2.42697	19.4395	2.5242	0.0575221	0.361295	-4.57769	0.220543	0.469374	0.033936
Q9VXN2	Q9VXN2	sun	TRUE	1	-2.00868	-5.44891	1.43156	24.2521	-1.54521	0.188457	0.51901	-5.81733	0.316816	1.29994	0.0350055
Q9VAY3	Q9VAY3	mfrn	TRUE	4	1.15294	-0.0417926	2.34768	19.113	2.55388	0.0555861	0.359136	-4.54038	0.219226	0.451447	0.0357289
Q9VL61	Q9VL61	CG5853	TRUE	2	1.37283	-0.31732	3.06297	20.212	2.14959	0.0895543	0.409316	-5.05399	0.249857	0.638644	0.0364249
Q8SZY4	Q8SZY4	NT5E-2	TRUE	5	-0.952825	-1.77087	-0.134776	18.7424	-3.08247	0.0309184	0.280008	-3.8936	0.170924	0.309111	0.0364285
Q9W592	Q9W592	Lrpprc2	FALSE	0	0.638731	0.294634	0.982827	21.2043	4.9125	0.00565602	0.150764	-1.9842	0.0920298	0.130022	0.0366826
A1Z6N5	A1Z6N5	CG3270	FALSE	0	-0.634514	-0.97902	-0.290009	22.3508	-4.87428	0.0058328	0.151384	-2.01883	0.0924086	0.130176	0.0382311
Q9VVZ4	Q9VVZ4	CG14095	FALSE	0	0.520052	0.306309	0.733794	23.399	6.43904	0.00188078	0.126192	-0.755373	0.0770306	0.0807655	0.0382397
O97069	O97069	Ass	TRUE	1	-0.804101	-1.38848	-0.219725	19.4216	-3.64152	0.0174574	0.229288	-3.25397	0.139963	0.220815	0.038581
Q9VQX3	Q9VQX3	lectin-24Db	TRUE	2	-1.29714	-2.83709	0.242808	19.977	-2.22918	0.0813895	0.403929	-4.9522	0.246568	0.58189	0.0386238
A0A126GUP6	A0A126GUP6	MP1	FALSE	0	0.642275	0.285409	0.999141	21.1933	4.763	0.00638597	0.159447	-2.12084	0.0973305	0.134847	0.0389361
Q9VZD9	Q9VZD9	PMP34	FALSE	0	0.741855	0.246309	1.2374	19.2499	3.96187	0.0128613	0.212841	-2.91006	0.129924	0.187249	0.0395698
Q7K6T9	Q7K6T9	CG13760	FALSE	0	0.929929	0.130535	1.72932	20.1913	3.0786	0.0310462	0.280008	-3.89819	0.170924	0.302062	0.0395982
Q9VAM2	Q9VAM2		FALSE	0	-0.497189	-0.691572	-0.302805	20.3988	-6.76904	0.00152504	0.115698	-0.524713	0.0706248	0.0734504	0.0397704
Q9VTX8	Q9VTX8	CG10616	TRUE	2	1.2778	-0.243632	2.79924	20.2728	2.22267	0.0820261	0.403929	-4.96052	0.246568	0.574895	0.040949
Q9VQ39	Q9VQ39	CG31937	FALSE	0	-0.514932	-0.730694	-0.29917	21.3113	-6.31596	0.00203844	0.126192	-0.844286	0.0770306	0.0815287	0.0411596
X2JCG8	X2JCG8	CG2930	TRUE	2	-1.05416	-2.09897	-0.00936072	19.3846	-2.67017	0.0486722	0.334901	-4.39511	0.204432	0.394793	0.0413219
E1JGY7	E1JGY7	l(2)01289	TRUE	4	2.1395	-1.90645	6.18545	20.1788	1.39945	0.225856	0.559197	-5.99239	0.341348	1.52882	0.0414497
Q9VNR7	Q9VNR7	CG11241	FALSE	0	-0.527085	-0.757154	-0.297017	20.0253	-6.06303	0.00241517	0.126436	-1.03219	0.07718	0.0869344	0.0417436
Q9W0X2	Q9W0X2	Phk-3	TRUE	1	1.09399	-0.0352008	2.22319	20.1084	2.56396	0.0549456	0.355928	-4.52774	0.217267	0.426682	0.0418306
Q9VRZ1	Q9VRZ1	Prat2	FALSE	0	-0.456347	-0.616553	-0.29614	25.482	-7.53841	0.000965755	0.0976898	-0.0274794	0.0596323	0.0605362	0.0420779
C3KGL5	C3KGL5	RtGEF	FALSE	0	0.683409	0.258144	1.10867	19.4854	4.25291	0.00987226	0.188976	-2.61188	0.115356	0.160692	0.0425957
Q9V4U9	Q9V4U9	Cyp6a13	FALSE	0	-0.542524	-0.79455	-0.290497	21.098	-5.69688	0.00311971	0.128684	-1.31716	0.0785519	0.0952317	0.0437016
Q9W257	Q9W257	CG6044	FALSE	0	-0.861971	-1.57101	-0.15293	22.8852	-3.21726	0.0268147	0.265844	-3.73489	0.162278	0.267921	0.0441879
M9NEV0	M9NEV0	lid	FALSE	0	0.508072	0.290962	0.725182	21.0786	6.19313	0.00221185	0.126436	-0.934658	0.07718	0.0820381	0.0447656
Q9VR62	Q9VR62	CG17598	FALSE	0	-0.467183	-0.643067	-0.291299	22.698	-7.02953	0.00130024	0.11151	-0.350256	0.0680683	0.06646	0.0448457
Q9VPZ5	Q9VPZ5	CG5397	FALSE	0	0.519191	0.289252	0.74913	23.4396	5.97557	0.00256448	0.126436	-1.09884	0.07718	0.0868856	0.0451623
Q9VIP8	Q9VIP8	vls	TRUE	2	-1.22426	-2.67307	0.224538	19.9229	-2.23631	0.0806992	0.403929	-4.9431	0.246568	0.54745	0.0458901
Q9VYT0	Q9VYT0	CG15739	FALSE	0	-0.451171	-0.617252	-0.285091	22.7878	-7.18932	0.00118201	0.105978	-0.246407	0.0646915	0.0627558	0.0477805
Q9VIK6	Q9VIK6	Cen	FALSE	0	0.724134	0.215974	1.23229	19.2029	3.77124	0.015397	0.224643	-3.11271	0.137127	0.192015	0.0486924
A1Z7K6	A1Z7K6	CG8243	TRUE	2	-1.07929	-2.24031	0.0817293	19.7207	-2.46016	0.0619586	0.367007	-4.65844	0.22403	0.438707	0.0496965
P11997	P11997	Lsp1gamma	TRUE	2	1.08856	-0.0959657	2.27308	19.9303	2.43205	0.0640247	0.372426	-4.694	0.227338	0.447588	0.0501928
X2J847	X2J847	bun	FALSE	0	1.00994	-0.0122662	2.03215	26.5992	2.6147	0.0518423	0.349007	-4.46422	0.213042	0.386254	0.0503395
M9ND95	M9ND95	Mhc	FALSE	0	0.496441	0.278067	0.714815	23.4387	6.01633	0.00249356	0.126436	-1.06767	0.07718	0.0825156	0.0510124
A0A0B4KHZ1	A0A0B4KHZ1	Lsd-1	FALSE	0	-0.525081	-0.775482	-0.27468	25.5248	-5.54951	0.00347113	0.129998	-1.4364	0.0793538	0.0946174	0.0511151
Q9VZR2	Q9VZR2	Drsl5	FALSE	0	-0.890783	-1.69142	-0.0901488	24.7005	-2.94444	0.0358814	0.293104	-4.05891	0.178918	0.302531	0.0516062
Q7KS11	Q7KS11	Ude	FALSE	0	0.560576	0.265537	0.855616	23.0839	5.02828	0.00515806	0.147368	-1.88056	0.0899569	0.111485	0.0522004
L0MPS3	L0MPS3	apolpp	FALSE	0	0.499583	0.274673	0.724494	28.8882	5.87845	0.00274342	0.126753	-1.17388	0.0773734	0.0849856	0.0525065
Q9VHY7	Q9VHY7	wtrw	FALSE	0	-0.90253	-1.72997	-0.0750895	20.5504	-2.88662	0.0382251	0.299203	-4.12896	0.182641	0.312659	0.0525446
Q9VUL8	Q9VUL8	Pex3	FALSE	0	0.56061	0.264136	0.857083	20.4223	5.00425	0.00525698	0.147368	-1.90191	0.0899569	0.112027	0.0527501
Q9VZV5	Q9VZV5	CG32486	FALSE	0	0.545275	0.266489	0.824061	19.8861	5.17618	0.00459565	0.144556	-1.75086	0.0882405	0.105343	0.0531295
Q9VU58	Q9VU58	Nplp2	FALSE	0	0.505452	0.272581	0.738323	28.1603	5.74421	0.00301598	0.128647	-1.27943	0.0785292	0.0879934	0.0532074
P91931	P91931	SamDC	TRUE	1	-1.10371	-2.35305	0.145622	20.3887	-2.33799	0.0715108	0.387141	-4.81342	0.236321	0.472078	0.0543945
Q9VXY7	Q9VXY7	Lsd-2	FALSE	0	-0.494604	-0.718662	-0.270547	23.1511	-5.84203	0.00281435	0.126753	-1.2023	0.0773734	0.0846631	0.0547585
Q9VLG9	Q9VLG9	Argl	FALSE	0	-0.51274	-0.757767	-0.267713	24.6321	-5.53794	0.00350067	0.129998	-1.44588	0.0793538	0.0925868	0.0550539
D3DMM4	D3DMM4	mfas	FALSE	0	0.480212	0.26953	0.690893	23.3851	6.03213	0.0024667	0.126436	-1.05564	0.07718	0.0796089	0.0559324
Q9VDH8	Q9VDH8	RpS30	TRUE	1	-1.78897	-4.94689	1.36895	23.7895	-1.49922	0.199547	0.52904	-5.8732	0.322939	1.19326	0.0559502
Q7JVX3	Q7JVX3	CG4408	FALSE	0	0.585591	0.249119	0.922062	23.0897	4.60586	0.00727675	0.170874	-2.26795	0.104306	0.12714	0.055972
Q9VAA6	Q9VAA6	CG7950	TRUE	4	1.74977	-1.28602	4.78556	19.6472	1.52537	0.193165	0.519738	-5.8415	0.317261	1.14711	0.0563039
Q9VV31	Q9VV31	CG13059	TRUE	1	0.923238	0.0251027	1.82137	19.8411	2.72043	0.0459866	0.32512	-4.3328	0.198461	0.339373	0.0582492
Q9VXW7	Q9VXW7	gce	TRUE	1	-0.845208	-1.59665	-0.0937687	16.1653	-2.9767	0.034645	0.290753	-4.02003	0.177483	0.283942	0.0583032
Q9VTJ4	Q9VTJ4	Fuca	FALSE	0	0.420239	0.266352	0.574125	21.0532	7.22705	0.00115601	0.105978	-0.222228	0.0646915	0.0581481	0.0583099
Q8IN43	Q8IN43	TotC	FALSE	0	0.652696	0.216401	1.08899	24.3225	3.95909	0.0128946	0.212841	-2.91297	0.129924	0.16486	0.0584347
M9PB12	M9PB12	CG9886	FALSE	0	-0.479059	-0.696148	-0.26197	21.8023	-5.84005	0.00281826	0.126753	-1.20385	0.0773734	0.08203	0.060033
Q8IP47	Q8IP47	yuri	TRUE	1	-0.882541	-1.71767	-0.0474096	20.0427	-2.79669	0.0422233	0.315893	-4.23882	0.192829	0.315566	0.0612341
A0A1Z1CH25	A0A1Z1CH25	CG11891	FALSE	0	-0.592448	-0.952349	-0.232546	23.0388	-4.35644	0.00901166	0.185161	-2.50902	0.113027	0.135994	0.0614227
A0A126GUU7	A0A126GUU7	Bin1	TRUE	4	-1.13634	-2.51977	0.247083	19.4347	-2.17379	0.0869815	0.406566	-5.02302	0.248178	0.522747	0.0623483
E1JH55	E1JH55	AQP	TRUE	1	-1.22503	-2.82404	0.373973	20.8798	-2.02751	0.103844	0.423859	-5.21026	0.258734	0.604206	0.0623786
Q9VUW2	Q9VUW2	CG17029	FALSE	0	-0.610054	-0.998087	-0.222022	23.348	-4.16069	0.0107213	0.194911	-2.70492	0.118978	0.146624	0.0628557
Q8SXC0	Q8SXC0	CG5577	FALSE	0	-0.508671	-0.765228	-0.252113	21.3469	-5.24707	0.00435208	0.140729	-1.68974	0.0859045	0.0969437	0.0629324
Q9W2P5	Q9W2P5	CG9344	FALSE	0	-0.486207	-0.716947	-0.255467	23.1325	-5.57652	0.00340333	0.129998	-1.41435	0.0793538	0.0871883	0.0630949
Q7K2W6	Q7K2W6	PPO1	FALSE	0	0.416753	0.254977	0.578529	27.9847	6.81757	0.00147982	0.115698	-0.49172	0.0706248	0.0611292	0.0661725
M9PG47	M9PG47	RpS26	TRUE	1	-1.84532	-5.38121	1.69057	23.9539	-1.38114	0.231036	0.564706	-6.01392	0.344711	1.33608	0.0669551
Q9VIH3	Q9VIH3	Mtp	FALSE	0	-0.460327	-0.669236	-0.251418	22.4423	-5.83142	0.00283543	0.126753	-1.21061	0.0773734	0.0789392	0.0672004
M9PI47	M9PI47	Sap130	FALSE	0	-0.474492	-0.701123	-0.247862	20.9327	-5.54084	0.00349325	0.129998	-1.4435	0.0793538	0.0856355	0.0682781
P42281	P42281	Acbp2	FALSE	0	-0.464977	-0.681045	-0.248909	29.097	-5.69516	0.00312356	0.128684	-1.31853	0.0785519	0.0816442	0.0684023
Q9I7I6	Q9I7I6	CG5191	TRUE	1	0.929333	-0.0378379	1.8965	19.6679	2.54292	0.0562924	0.360204	-4.55414	0.219877	0.365459	0.0689844
Q7K1U0	Q7K1U0	Arc1	FALSE	0	0.669515	0.175121	1.16391	22.9116	3.58387	0.018475	0.234353	-3.31763	0.143055	0.186814	0.0690958
Q9VS02	Q9VS02	CG9953	FALSE	0	0.436549	0.249951	0.623147	20.608	6.19143	0.00221437	0.126436	-0.93592	0.07718	0.0705086	0.069354
Q9NHA8	Q9NHA8	GNBP3	FALSE	0	0.490991	0.23996	0.742022	20.8748	5.1762	0.00459557	0.144556	-1.75084	0.0882405	0.0948554	0.071159
P51592	P51592	hyd	TRUE	3	2.0549	-2.34673	6.45653	23.3411	1.2355	0.276448	0.605994	-6.18078	0.369914	1.66322	0.0712149
Q26416	Q26416	Acp1	FALSE	0	-0.626426	-1.0615	-0.191354	27.4778	-3.81042	0.0148313	0.224643	-3.07058	0.137127	0.164398	0.0715119
Q9VBV5	Q9VBV5	Sil1	TRUE	2	1.01182	-0.147073	2.1707	19.3748	2.3106	0.0738674	0.39115	-4.84829	0.238768	0.437902	0.071628
Q9V3E3	Q9V3E3	mRpL50	FALSE	0	0.54402	0.22311	0.864929	20.1525	4.48639	0.00805329	0.177302	-2.38224	0.108229	0.12126	0.0725786
P91634	P91634	Pi3K92E	FALSE	0	0.738607	0.11401	1.3632	19.3278	3.12953	0.0294091	0.278891	-3.83787	0.170242	0.236012	0.0739282
Q9VZG1	Q9VZG1	Cpr64Ab	FALSE	0	0.42428	0.243681	0.604878	23.9772	6.21732	0.00217634	0.126436	-0.91673	0.07718	0.0682416	0.0742081
Q9VSL0	Q9VSL0	CG6683	TRUE	2	-0.61734	-1.04843	-0.186255	18.5929	-3.78989	0.0151247	0.224643	-3.09263	0.137127	0.162892	0.0752051
X2JB94	X2JB94	Cyp12c1	TRUE	2	-0.624696	-1.06729	-0.182098	18.8612	-3.73529	0.0159382	0.224643	-3.15158	0.137127	0.167242	0.0753478
Q4V625	Q4V625	CG6435	TRUE	1	-1.43763	-3.75562	0.880348	22.2703	-1.64136	0.167217	0.497679	-5.69894	0.303796	0.875881	0.0764471
P82890	P82890	primo-1	FALSE	0	0.460323	0.236446	0.684201	22.8674	5.44148	0.00375897	0.134676	-1.52554	0.0822095	0.0845952	0.0765152
Q9VKU3	Q9VKU3	CG6094	TRUE	4	1.23957	-0.515258	2.9944	19.2513	1.8694	0.126061	0.455434	-5.41202	0.278008	0.663085	0.0767552
A8JR01	A8JR01	kmr	TRUE	4	-0.890291	-1.81717	0.0365931	18.9079	-2.54198	0.0563538	0.360204	-4.55533	0.219877	0.350236	0.0772606
Q961N0	Q961N0	alpha-Est2	TRUE	1	-0.7246	-1.3391	-0.110096	19.5806	-3.1206	0.0296887	0.279528	-3.84842	0.170631	0.232199	0.0782059
Q86P18	Q86P18	CG33970	FALSE	0	-0.411223	-0.583584	-0.238862	22.0663	-6.31399	0.00204109	0.126192	-0.845726	0.0770306	0.0651289	0.0782983
Q7K5N8	Q7K5N8	CG4847	FALSE	0	0.394608	0.236175	0.553042	24.1421	6.59151	0.00170526	0.122313	-0.647418	0.0746631	0.0598661	0.0808427
Q9VCK6	Q9VCK6	CG10184	FALSE	0	-0.418771	-0.60274	-0.234803	24.6392	-6.02419	0.00248015	0.126436	-1.06168	0.07718	0.069515	0.0810742
Q9VQT8	Q9VQT8	IM33	FALSE	0	0.460123	0.228878	0.691368	26.7509	5.26583	0.00429021	0.140578	-1.67368	0.0858125	0.087379	0.0814045
Q9VVW5	Q9VVW5	Mkp3	TRUE	2	-0.457224	-0.68513	-0.229318	18.5438	-5.30931	0.00415081	0.139957	-1.63664	0.0854331	0.0861174	0.0814617
Q9VTG6	Q9VTG6	CG14142	TRUE	2	1.07113	-0.29175	2.43401	19.7179	2.07993	0.0974287	0.416872	-5.14316	0.254469	0.514982	0.0825568
A0A0B4KI23	A0A0B4KI23	CG15515	FALSE	0	0.512913	0.211687	0.814138	23.2232	4.50626	0.00791758	0.177302	-2.36308	0.108229	0.113822	0.0835914
Q9VJ44	Q9VJ44	CG17597	TRUE	2	1.16955	-0.456592	2.79569	19.6422	1.90338	0.120895	0.445314	-5.36877	0.271831	0.61446	0.0844951
A0A0B4KGV4	A0A0B4KGV4	ClC-a	TRUE	1	-0.797369	-1.56867	-0.0260728	16.9429	-2.73592	0.0451925	0.322771	-4.31365	0.197027	0.291445	0.0846431
Q9VBT2	Q9VBT2	CG11893	FALSE	0	-0.471488	-0.722257	-0.22072	23.7876	-4.9758	0.00537704	0.147368	-1.92731	0.0899569	0.0947563	0.0851094
P12646	P12646	Zw	FALSE	0	-0.415556	-0.601544	-0.229569	23.5706	-5.91304	0.00267802	0.126753	-1.14702	0.0773734	0.0702779	0.085332
Q70VI1	Q70VI1	Mf	FALSE	0	-0.536139	-0.873699	-0.19858	22.8616	-4.20332	0.0103186	0.190219	-2.66174	0.116115	0.127551	0.0861042
Q7K010	Q7K010	Tsp42Ef	FALSE	0	-0.523216	-0.843043	-0.203389	22.149	-4.32943	0.00922733	0.185547	-2.53569	0.113262	0.120851	0.0861579
Q9VTY2	Q9VTY2	CG10638	FALSE	0	-0.403403	-0.577433	-0.229372	25.7884	-6.13448	0.00230087	0.126436	-0.978395	0.07718	0.0657599	0.0862542
A4V4A1	A4V4A1	Klp10A	FALSE	0	0.409306	0.228016	0.590595	19.9686	5.97503	0.00256543	0.126436	-1.09925	0.07718	0.0685027	0.087007
Q9VBC4	Q9VBC4	CG6420	FALSE	0	0.587609	0.170636	1.00458	19.3136	3.72946	0.016028	0.224643	-3.15791	0.137127	0.157559	0.0881397
Q9VR48	Q9VR48	hoe2	FALSE	0	0.389674	0.227273	0.552074	20.061	6.35007	0.00199321	0.126192	-0.819483	0.0770306	0.0613653	0.0886556
Q9VP52	Q9VP52	CG11309	FALSE	0	-0.586752	-1.00427	-0.169232	22.8362	-3.71914	0.0161886	0.224643	-3.16912	0.137127	0.157766	0.0889712
A0A0B4LGY5	A0A0B4LGY5	ps	TRUE	4	-0.939347	-2.0282	0.149507	19.3073	-2.28308	0.0763214	0.396168	-4.88338	0.241831	0.411438	0.0892107
M9MSI3	M9MSI3	Vajk1	FALSE	0	0.403281	0.224179	0.582384	23.7804	5.95898	0.00259404	0.126436	-1.11158	0.07718	0.0676763	0.0905951
Q9VEG9	Q9VEG9	CG7655	TRUE	4	1.34843	-0.834292	3.53115	19.0319	1.63491	0.168562	0.499859	-5.70693	0.305126	0.824772	0.0906438
A1Z7X8	A1Z7X8	CG12926	FALSE	0	-0.570963	-0.969449	-0.172476	22.0654	-3.79192	0.0150954	0.224643	-3.09045	0.137127	0.150574	0.0912406
Q9VU04	Q9VU04	CG32109	TRUE	2	0.842482	-0.046224	1.73119	19.2147	2.50881	0.0585552	0.361815	-4.59706	0.220861	0.33581	0.0915579
Q9VY24	Q9VY24	CG5321	FALSE	0	-0.40776	-0.594273	-0.221247	21.596	-5.78575	0.00292831	0.126947	-1.24654	0.0774917	0.0704766	0.0926805
Q5LJP6	Q5LJP6	CG17698	TRUE	2	1.11602	-0.424487	2.65654	19.6091	1.91723	0.118854	0.44378	-5.35113	0.270895	0.582103	0.0928309
Q7JVH6	Q7JVH6	CG9436	FALSE	0	-0.384872	-0.546907	-0.222838	24.9884	-6.28599	0.00207921	0.126192	-0.866189	0.0770306	0.061227	0.0928396
Q9VII5	Q9VII5	CG31676	FALSE	0	-0.981409	-2.19163	0.228817	21.4291	-2.14609	0.0899331	0.409316	-5.05847	0.249857	0.4573	0.0940519
M9PBG8	M9PBG8	RhoGEF3	TRUE	3	-0.802581	-1.62046	0.0152934	19.2264	-2.59697	0.0529038	0.352877	-4.48638	0.215405	0.309045	0.0945136
Q9W5D3	Q9W5D3	CG16989	TRUE	2	1.03515	-0.309361	2.37966	19.5718	2.03753	0.102584	0.422601	-5.19744	0.257966	0.508041	0.0946935
Q9V3W0	Q9V3W0	UK114	FALSE	0	-0.404182	-0.590648	-0.217716	26.1667	-5.73643	0.00303274	0.128647	-1.28561	0.0785292	0.0704588	0.0959848
Q9V3Y7	Q9V3Y7	CG15293	FALSE	0	0.542764	0.176581	0.908946	23.0358	3.92264	0.0133406	0.213571	-2.95129	0.130369	0.138367	0.0960316
A0A0B4K6V8	A0A0B4K6V8	alpha-Est5	FALSE	0	-0.471954	-0.740353	-0.203555	21.7956	-4.65354	0.00699173	0.169143	-2.22292	0.103249	0.101418	0.0961045
Q9VZJ9	Q9VZJ9	Mul1	TRUE	4	-0.94507	-2.082	0.191864	18.9291	-2.19985	0.0843004	0.405567	-4.98969	0.247568	0.429606	0.0965682
Q9VKC3	Q9VKC3	PLCXD	TRUE	4	-0.881753	-1.878	0.114497	18.8345	-2.34231	0.0711467	0.387141	-4.80792	0.236321	0.376446	0.0972488
Q9VZD8	Q9VZD8	CG15014	TRUE	1	-1.69525	-5.13189	1.74139	24.0779	-1.30546	0.253676	0.5886	-6.10167	0.359296	1.29858	0.0977468
Q9VIC9	Q9VIC9	CG8665	FALSE	0	-0.482489	-0.767862	-0.197117	22.5163	-4.47446	0.00813611	0.177302	-2.39378	0.108229	0.107832	0.0981293
Q9VF15	Q9VF15	glob1	FALSE	0	-0.415707	-0.618739	-0.212675	25.5111	-5.41862	0.0038235	0.134676	-1.5446	0.0822095	0.0767183	0.098858
M9PD73	M9PD73	Tep4	FALSE	0	0.401765	0.213482	0.590047	23.0412	5.64711	0.00323342	0.129998	-1.35713	0.0793538	0.0711451	0.099878
Q9VX67	Q9VX67	CG5172	FALSE	0	0.601709	0.135068	1.06835	19.5042	3.41247	0.0219315	0.241675	-3.51004	0.147524	0.176327	0.100416
Q9W0R3	Q9W0R3	Ptpmeg	TRUE	1	-1.07137	-2.54729	0.404547	20.7528	-1.92107	0.118294	0.44378	-5.34623	0.270895	0.557695	0.101578
B5RJJ9	B5RJJ9	NKAIN	TRUE	1	0.591963	0.137985	1.04594	17.6475	3.45084	0.0210968	0.241675	-3.46655	0.147524	0.171542	0.101859
D1FYH5	D1FYH5	Obp99a	FALSE	0	0.457365	0.196498	0.718233	21.3294	4.6399	0.00707192	0.169143	-2.23577	0.103249	0.0985723	0.103861
Q867Z4	Q867Z4	lola	FALSE	0	0.582724	0.138676	1.02677	22.3686	3.47294	0.0206328	0.241335	-3.44161	0.147317	0.16779	0.104196
Q9VMH9	Q9VMH9	CG9150	FALSE	0	-0.379532	-0.548016	-0.211047	25.875	-5.96146	0.00258959	0.126436	-1.10967	0.07718	0.0636642	0.104289
Q9VZ38	Q9VZ38	CG1537	FALSE	0	-1.36881	-3.74555	1.00793	21.5591	-1.52414	0.193459	0.519738	-5.84299	0.317261	0.898083	0.105555
A1ZBU8	A1ZBU8	CG18067	FALSE	0	0.459326	0.193209	0.725443	23.5838	4.56787	0.0075137	0.172334	-2.30406	0.105197	0.100556	0.105761
Q9W4Z1	Q9W4Z1	CG2841	TRUE	3	0.888216	-0.15863	1.93506	18.9102	2.24544	0.0798236	0.403929	-4.93143	0.246568	0.395565	0.10589
Q9W1L8	Q9W1L8	St1	TRUE	2	-1.00064	-2.31988	0.318611	19.7202	-2.00731	0.106435	0.427356	-5.23609	0.260869	0.498495	0.106283
Q7KUC2	Q7KUC2	Pdxk	FALSE	0	-0.358417	-0.507439	-0.209396	24.0613	-6.36509	0.00197367	0.126192	-0.808602	0.0770306	0.0563099	0.107295
A4UZZ4	A4UZZ4	GlyP	FALSE	0	-0.397829	-0.590558	-0.205099	29.2575	-5.46277	0.00370006	0.134676	-1.50786	0.0822095	0.0728254	0.107786
X2J9A5	X2J9A5	CG31673	FALSE	0	-0.435143	-0.674497	-0.195789	22.6138	-4.81122	0.00613892	0.155244	-2.07641	0.0947647	0.0904432	0.10902
Q9VHW4	Q9VHW4	unc-45	TRUE	1	0.958047	-0.273876	2.18997	20.5663	2.05811	0.100047	0.422386	-5.1711	0.257835	0.465499	0.110191
A0A0C4DHA8	A0A0C4DHA8	CG17816	FALSE	0	0.374424	0.204371	0.544477	17.1059	5.82701	0.00284424	0.126753	-1.21407	0.0773734	0.0642567	0.111354
Q9VF24	Q9VF24	cv-d	FALSE	0	0.553416	0.141433	0.965399	24.8231	3.55498	0.0190106	0.234826	-3.34972	0.143344	0.155673	0.111576
Q9W3N1	Q9W3N1	spidey	TRUE	1	-1.43562	-4.12435	1.25311	22.5284	-1.41305	0.222081	0.555554	-5.97632	0.339124	1.01597	0.115302
Q9VGF1	Q9VGF1	CG3397	FALSE	0	-0.379377	-0.559289	-0.199465	24.1743	-5.58054	0.00339337	0.129998	-1.41107	0.0793538	0.0679821	0.115659
Q9VWP5	Q9VWP5	htk	TRUE	3	0.591534	0.108629	1.07444	18.7555	3.24177	0.0261375	0.262353	-3.70633	0.160147	0.182472	0.115813
L0MPZ1	L0MPZ1	bt	TRUE	2	0.947105	-0.28474	2.17895	19.1679	2.03473	0.102934	0.422601	-5.20102	0.257966	0.465469	0.116089
Q9U1L2	Q9U1L2	CG3699	FALSE	0	-0.40847	-0.625616	-0.191325	24.9475	-4.97822	0.0053667	0.147368	-1.92514	0.0899569	0.0820515	0.11821
Q9VUZ0	Q9VUZ0	SsRbeta	TRUE	1	-1.53963	-4.63757	1.5583	23.5935	-1.31525	0.250633	0.586188	-6.09044	0.357824	1.1706	0.118779
Q9VYR4	Q9VYR4	fw	FALSE	0	-0.350975	-0.502816	-0.199134	19.401	-6.11719	0.00232792	0.126436	-0.991361	0.07718	0.0573752	0.119089
Q9VDE2	Q9VDE2	CG5793	FALSE	0	-0.370858	-0.54559	-0.196126	24.1219	-5.61694	0.00330477	0.129998	-1.38151	0.0793538	0.0660249	0.120214
Q8I941	Q8I941	CG32485	FALSE	0	-0.403152	-0.616523	-0.189782	23.0846	-5.00034	0.00527333	0.147368	-1.9054	0.0899569	0.0806251	0.120685
Q9VAS1	Q9VAS1	Nepl19	TRUE	4	-0.625437	-1.17948	-0.0713986	18.6277	-2.9875	0.0342416	0.289186	-4.00704	0.176527	0.209351	0.121187
Q9VE57	Q9VE57	CG7695	TRUE	2	0.704539	-0.00245563	1.41153	18.8024	2.63727	0.0505256	0.342489	-4.43607	0.209064	0.267148	0.12206
Q9VXI1	Q9VXI1	Had1	FALSE	0	-0.359913	-0.524181	-0.195644	25.043	-5.79839	0.00290225	0.126947	-1.23657	0.0774917	0.0620712	0.122126
Q0E8U4	Q0E8U4	CG17224	FALSE	0	-0.450284	-0.726868	-0.173699	22.7416	-4.30847	0.0093989	0.185547	-2.55647	0.113262	0.104511	0.122267
Q7K4Y0	Q7K4Y0	Desat1	FALSE	0	-0.42877	-0.676641	-0.180899	25.6088	-4.57787	0.00745044	0.171883	-2.29453	0.104922	0.0936614	0.122365
Q8MKJ5	Q8MKJ5	CG30197	FALSE	0	0.49113	0.154904	0.827356	23.3369	3.86572	0.0140737	0.218586	-3.01154	0.13343	0.127048	0.123205
Q7K533	Q7K533	Gbp2	FALSE	0	0.470164	0.16341	0.776917	21.484	4.05624	0.0117885	0.201745	-2.8119	0.12315	0.115911	0.123957
A0A0B4KH28	A0A0B4KH28	Synd	TRUE	1	1.06117	-0.513248	2.63558	21.4278	1.78373	0.140135	0.469318	-5.52058	0.286483	0.594914	0.124263
Q9VMI5	Q9VMI5	CG9135	FALSE	0	0.481429	0.156801	0.806058	20.6453	3.92474	0.0133144	0.213571	-2.94907	0.130369	0.122665	0.125024
Q0E8P1	Q0E8P1	CG17549	FALSE	0	0.387225	0.188509	0.585941	22.2557	5.15698	0.0046644	0.144556	-1.76753	0.0882405	0.0750875	0.125112
Q9W1V1	Q9W1V1	Art7	TRUE	2	-0.823043	-1.79981	0.15372	19.2604	-2.22997	0.0813133	0.403929	-4.9512	0.246568	0.369083	0.12677
Q9VK12	Q9VK12	CG5945	FALSE	0	-0.417092	-0.655264	-0.178919	24.4315	-4.63452	0.00710385	0.169143	-2.24085	0.103249	0.0899968	0.127021
Q8IRD0	Q8IRD0	CG32267	FALSE	0	-0.941516	-2.20983	0.326794	22.002	-1.96457	0.112147	0.435881	-5.29072	0.266072	0.479248	0.127456
Q9VVW3	Q9VVW3	Sfxn2	FALSE	0	0.389722	0.183942	0.595502	23.9858	5.01207	0.00522457	0.147368	-1.89496	0.0899569	0.0777567	0.129025
Q0E9F3	Q0E9F3	CG8740	FALSE	0	0.420957	0.171544	0.670371	19.5274	4.46666	0.00819073	0.177302	-2.40132	0.108229	0.0942443	0.132312
A4V392	A4V392	AdipoR	TRUE	2	0.99519	-0.439239	2.42962	19.8463	1.83608	0.131351	0.460977	-5.45432	0.281392	0.542019	0.13264
Q9VT75	Q9VT75	vnc	FALSE	0	-1.01081	-2.49325	0.471639	20.3885	-1.80449	0.136581	0.464894	-5.49434	0.283783	0.560162	0.133674
Q9V8Y2	Q9V8Y2	Obp56a	FALSE	0	0.430069	0.166484	0.693654	23.1835	4.318	0.00932041	0.185547	-2.54701	0.113262	0.099599	0.13388
M9PGB6	M9PGB6	CG7519	TRUE	2	-0.835659	-1.86717	0.195855	19.5407	-2.14397	0.0901637	0.409316	-5.06119	0.249857	0.389772	0.133895
A0A0B4KHD3	A0A0B4KHD3	Mpc1	TRUE	1	-1.94746	-6.97109	3.07617	25.5456	-1.02593	0.356205	0.66425	-6.40369	0.405475	1.89825	0.133953
Q9VTV9	Q9VTV9	Pbgs	FALSE	0	-0.406604	-0.639262	-0.173947	21.9337	-4.62509	0.00716019	0.169143	-2.24975	0.103249	0.0879127	0.134216
D5SHT8	D5SHT8	Nhe3	TRUE	4	-1.21619	-3.32014	0.887763	19.656	-1.52978	0.192107	0.519338	-5.83613	0.317017	0.795006	0.134479
A0A0B4K661	A0A0B4K661	Tm1	FALSE	0	0.533261	0.111329	0.955193	21.7763	3.34474	0.0234995	0.24988	-3.58737	0.152533	0.159433	0.135316
Q9VFD6	Q9VFD6	CG6974	FALSE	0	-0.798924	-1.75301	0.15516	19.0542	-2.21607	0.082677	0.403929	-4.96895	0.246568	0.360514	0.136481
Q9VG33	Q9VG33	CG12279	FALSE	0	-0.473175	-0.802686	-0.143663	23.87	-3.80028	0.0149753	0.224643	-3.08146	0.137127	0.12451	0.136973
A0A0B4JDC8	A0A0B4JDC8	CG42788	TRUE	1	-0.673441	-1.35746	0.0105802	19.26	-2.60552	0.0523888	0.351299	-4.47569	0.214442	0.258467	0.137241
Q9VDS3	Q9VDS3	Xport-A	TRUE	4	0.991224	-0.459972	2.44242	18.9686	1.80763	0.136051	0.46429	-5.49036	0.283414	0.548354	0.138453
Q9V9A7	Q9V9A7	Mccc2	FALSE	0	-0.384906	-0.594559	-0.175253	22.8345	-4.85869	0.00590674	0.152301	-2.03301	0.0929685	0.0792201	0.138732
Q9V6G5	Q9V6G5	Taz	TRUE	4	-0.711476	-1.4792	0.0562497	18.9132	-2.45256	0.0625102	0.367433	-4.66805	0.22429	0.290096	0.139107
Q9V3Z9	Q9V3Z9	Vajk3	FALSE	0	-0.42707	-0.694597	-0.159542	27.0042	-4.22469	0.0101234	0.189976	-2.6402	0.115966	0.101089	0.140648
Q9VZE7	Q9VZE7	Ctl1	FALSE	0	0.510418	0.115558	0.905277	23.0924	3.42096	0.0217435	0.241675	-3.5004	0.147524	0.149203	0.141691
Q9VGZ2	Q9VGZ2	Rrp46	TRUE	4	0.63889	0.0111277	1.26665	18.9331	2.69337	0.0474111	0.331003	-4.36631	0.202053	0.237208	0.142572
Q8IN44	Q8IN44	TotA	FALSE	0	0.499957	0.118142	0.881773	25.8482	3.46532	0.0207914	0.241335	-3.4502	0.147317	0.144274	0.144216
Q9VN86	Q9VN86	Sccpdh1	FALSE	0	-0.480165	-0.831124	-0.129206	23.8533	-3.62076	0.0178162	0.230442	-3.27683	0.140668	0.132615	0.144578
A0A0B4K882	A0A0B4K882	tun	TRUE	3	0.940609	-0.400964	2.28218	19.6221	1.85549	0.128241	0.45701	-5.42968	0.27897	0.506932	0.144878
M9NDP0	M9NDP0	CG9932	TRUE	2	-0.656447	-1.32602	0.0131273	18.5621	-2.59457	0.0530493	0.352877	-4.48939	0.215405	0.253008	0.145486
Q9VG76	Q9VG76	CG17202	TRUE	4	-0.816179	-1.84315	0.210786	18.9187	-2.10327	0.094711	0.414135	-5.11329	0.252798	0.388053	0.146069
Q9VDF4	Q9VDF4	Cortactin	FALSE	0	-0.442535	-0.738943	-0.146126	23.5703	-3.95113	0.0129904	0.21353	-2.92132	0.130344	0.112002	0.14629
Q8IH23	Q8IH23	CG42808	TRUE	1	-1.25719	-3.57993	1.06555	22.2124	-1.43241	0.216813	0.551589	-5.95335	0.336704	0.877679	0.146329
P17336	P17336	Cat	FALSE	0	-0.345392	-0.514662	-0.176123	27.8614	-5.40006	0.00387685	0.135347	-1.56012	0.0826191	0.0639609	0.146919
Q9VF45	Q9VF45	CG5404	TRUE	4	0.952565	-0.432817	2.33795	18.8767	1.81966	0.134043	0.462642	-5.47514	0.282408	0.523485	0.14745
M9PCY7	M9PCY7	Gbs-76A	TRUE	1	-0.79996	-1.79778	0.197857	19.9632	-2.12169	0.0926228	0.410696	-5.08971	0.250699	0.377039	0.149079
Q9VAI9	Q9VAI9	Obp99c	FALSE	0	0.33388	0.175964	0.491796	25.5519	5.59539	0.0033569	0.129998	-1.39899	0.0793538	0.0596706	0.149266
Q7JV69	Q7JV69	Spn55B	FALSE	0	0.589097	0.0421378	1.13606	22.2474	2.85034	0.0397843	0.307743	-4.17315	0.187854	0.206676	0.149656
Q9VEQ2	Q9VEQ2	EMC2B	FALSE	0	0.452462	0.13637	0.768553	21.9335	3.78821	0.015149	0.224643	-3.09443	0.137127	0.11944	0.150208
A0A0B4LH23	A0A0B4LH23	RIC-3	FALSE	0	-0.367538	-0.567013	-0.168063	21.1114	-4.87617	0.00582387	0.151384	-2.01711	0.0924086	0.0753743	0.15088
Q7JWI7	Q7JWI7	hrm	TRUE	1	-0.914921	-2.2138	0.383957	20.0699	-1.86415	0.12688	0.456043	-5.41869	0.27838	0.490799	0.151243
M9PIC3	M9PIC3	l(3)77CDf	TRUE	4	0.881801	-0.336594	2.1002	18.8429	1.91535	0.119129	0.44378	-5.35352	0.270895	0.460387	0.15319
Q6NNB2	Q6NNB2	CG8777	FALSE	0	0.522271	0.0886748	0.955867	19.8987	3.18769	0.0276588	0.268939	-3.76947	0.164167	0.16384	0.153538
Q86PF5	Q86PF5	PICK1	TRUE	3	0.663297	-0.0396372	1.36623	18.8806	2.49723	0.0593461	0.361815	-4.61165	0.220861	0.265613	0.153601
P41900	P41900	TfIIFbeta	TRUE	4	-0.971583	-2.43934	0.496175	19.2666	-1.75182	0.145785	0.472961	-5.56081	0.288707	0.554613	0.153984
X2JFG0	X2JFG0	r	FALSE	0	-0.405189	-0.657621	-0.152758	22.877	-4.24795	0.00991586	0.188976	-2.61685	0.115356	0.0953846	0.154218
Q9VV39	Q9VV39	mRpS34	TRUE	1	0.847769	-0.287399	1.98294	20.2086	1.97643	0.110529	0.433158	-5.27556	0.264411	0.428939	0.154557
Q9VYG8	Q9VYG8	CG15717	FALSE	0	-0.470339	-0.820502	-0.120176	22.0995	-3.55473	0.0190154	0.234826	-3.35001	0.143344	0.132314	0.155094
Q7KUU5	Q7KUU5	Alr	FALSE	0	-0.329823	-0.487718	-0.171929	20.7653	-5.52814	0.00352592	0.129998	-1.45392	0.0793538	0.0596626	0.155251
B7YZP4	B7YZP4	St3	FALSE	0	-0.389656	-0.622223	-0.157088	20.6654	-4.43401	0.00842433	0.178554	-2.43303	0.108994	0.0878787	0.15548
A0A0B4K6P6	A0A0B4K6P6	TpnC41C	FALSE	0	-0.415481	-0.684311	-0.14665	22.735	-4.09013	0.0114291	0.201745	-2.777	0.12315	0.101581	0.156006
Q9W2Y3	Q9W2Y3	Naxe	FALSE	0	-0.595797	-1.16833	-0.0232603	22.1967	-2.75397	0.0442865	0.320127	-4.29137	0.195414	0.216341	0.156118
Q9VEJ3	Q9VEJ3	P5cr-2	FALSE	0	-0.378801	-0.597785	-0.159818	24.1955	-4.57789	0.00745032	0.171883	-2.29452	0.104922	0.0827459	0.156307
Q9VU45	Q9VU45	Syx13	FALSE	0	0.326061	0.171114	0.481008	21.1145	5.56906	0.0034219	0.129998	-1.42043	0.0793538	0.0585487	0.157044
Q9VAG3	Q9VAG3	CG7829	FALSE	0	-0.455508	-0.785277	-0.125739	20.6801	-3.65554	0.0172199	0.229288	-3.23857	0.139963	0.124608	0.157216
Q9W483	Q9W483	CG15772	FALSE	0	0.343296	0.165745	0.520847	22.1167	5.11694	0.00481173	0.146018	-1.80246	0.0891328	0.0670901	0.160083
Q9VHV9	Q9VHV9	CG7900	FALSE	0	-0.423056	-0.707453	-0.138659	20.2082	-3.93675	0.0131659	0.213571	-2.93643	0.130369	0.107463	0.160111
Q9VBU0	Q9VBU0	CG11889	FALSE	0	-0.52374	-0.97172	-0.0757597	20.4614	-3.09401	0.0305402	0.280008	-3.8799	0.170924	0.169275	0.160867
Q9VA41	Q9VA41	Npc2h	FALSE	0	0.405677	0.142333	0.66902	23.1217	4.07683	0.0115686	0.201745	-2.79067	0.12315	0.0995079	0.163802
Q9VH26	Q9VH26	CAH7	FALSE	0	-0.357436	-0.55685	-0.158022	24.4108	-4.7436	0.00648868	0.159986	-2.13881	0.0976597	0.0753512	0.165191
A1Z7F4	A1Z7F4	mtt	TRUE	1	-0.681887	-1.45629	0.0925168	19.6214	-2.33029	0.0721647	0.387861	-4.82322	0.23676	0.292619	0.166535
Q9VIB5	Q9VIB5	alpha-Est7	FALSE	0	-0.326832	-0.48974	-0.163924	25.9699	-5.30942	0.00415047	0.139957	-1.63654	0.0854331	0.0615571	0.16654
Q9W5Y0	Q9W5Y0	Nep3	FALSE	0	-0.342352	-0.52497	-0.159734	20.1225	-4.96129	0.00543952	0.147993	-1.9403	0.0903384	0.0690047	0.167789
Q9VXY5	Q9VXY5	CG9065	TRUE	1	-1.24573	-3.67961	1.18815	22.4367	-1.35453	0.238768	0.574205	-6.04502	0.350509	0.919675	0.16793
P09040	P09040	Dsk	TRUE	1	-1.21139	-3.52241	1.09963	21.6986	-1.38722	0.229304	0.562565	-6.00679	0.343404	0.873251	0.167961
O96692	O96692	Rap2l	FALSE	0	0.399054	0.14037	0.657738	20.9779	4.08251	0.0115088	0.201745	-2.78483	0.12315	0.0977471	0.168363
A0A0B4K6U6	A0A0B4K6U6	sqd	FALSE	0	0.432317	0.124479	0.740155	24.6468	3.7166	0.0162284	0.224643	-3.17188	0.137127	0.116321	0.168372
A0A0B4K7H3	A0A0B4K7H3	euc	FALSE	0	-0.555718	-1.07519	-0.0362466	23.9387	-2.83112	0.0406395	0.312792	-4.19664	0.190936	0.196289	0.168643
Q9VVI2	Q9VVI2	Edc3	FALSE	0	0.438739	0.120606	0.756871	24.4393	3.64975	0.0173175	0.229288	-3.24493	0.139963	0.120211	0.168716
M9NGX5	M9NGX5	CG32694	FALSE	0	-0.338702	-0.517724	-0.15968	20.3604	-5.00699	0.00524562	0.147368	-1.89948	0.0899569	0.0676459	0.168924
Q9VMY9	Q9VMY9	DhpD	FALSE	0	-0.346461	-0.536521	-0.1564	23.4095	-4.82422	0.00607429	0.154601	-2.0645	0.094372	0.0718169	0.170635
Q8MSU3	Q8MSU3	CG8399	FALSE	0	0.481504	0.0904785	0.872529	22.4745	3.25882	0.0256783	0.262353	-3.68652	0.160147	0.147754	0.171475
Q9W043	Q9W043	CG5707	FALSE	0	-0.463796	-0.826215	-0.101378	21.5255	-3.38674	0.0225124	0.245692	-3.53933	0.149976	0.136945	0.172131
Q9VXU3	Q9VXU3	CG6340	TRUE	1	-0.797334	-1.86716	0.272487	19.7561	-1.9724	0.111077	0.43343	-5.28072	0.264576	0.404247	0.173397
A4V3N7	A4V3N7	CDase	FALSE	0	0.395653	0.135684	0.655621	21.956	4.02771	0.0121014	0.204018	-2.84143	0.124538	0.0982327	0.174369
Q9VLR3	Q9VLR3	CG8360	FALSE	0	-0.330044	-0.502956	-0.157132	21.2149	-5.05139	0.005065	0.147368	-1.86009	0.0899569	0.0653371	0.174748
Q9VYS2	Q9VYS2	pot	FALSE	0	0.435257	0.115009	0.755505	19.6267	3.59687	0.0182396	0.232483	-3.30323	0.141914	0.12101	0.175023
M9PBM2	M9PBM2	enc	FALSE	0	0.3894	0.136895	0.641905	19.7525	4.08123	0.0115223	0.201745	-2.78614	0.12315	0.0954124	0.175858
P10735	P10735	tko	TRUE	4	-0.984507	-2.59224	0.623224	19.0901	-1.62058	0.171593	0.502837	-5.72469	0.306944	0.607503	0.176344
Q9VKX2	Q9VKX2	Mdh1	FALSE	0	-0.331111	-0.506563	-0.155658	27.1341	-4.99434	0.00529843	0.147368	-1.91074	0.0899569	0.0662971	0.176377
Q9VLY7	Q9VLY7	Tep3	FALSE	0	0.400446	0.130941	0.669952	21.5265	3.93225	0.0132213	0.213571	-2.94116	0.130369	0.101836	0.176877
P10552	P10552	FMRFa	FALSE	0	0.415605	0.123011	0.708199	20.6999	3.75907	0.0155778	0.224643	-3.12585	0.137127	0.110561	0.177336
Q7K1I4	Q7K1I4	Tsp42Ea	TRUE	2	0.428507	0.115986	0.741027	20.8861	3.62864	0.017679	0.22942	-3.26815	0.140044	0.11809	0.177429
Q9V3D4	Q9V3D4	Idgf2	FALSE	0	0.314222	0.157839	0.470604	24.8615	5.31757	0.00412496	0.139957	-1.62963	0.0854331	0.0590913	0.17812
Q961E7	Q961E7	PhKgamma	FALSE	0	-0.355253	-0.563309	-0.147197	21.7918	-4.5188	0.00783334	0.177302	-2.35102	0.108229	0.0786167	0.178574
Q9VRR3	Q9VRR3	CG32407	FALSE	0	-0.508396	-0.956884	-0.0599083	26.8286	-2.99997	0.0337831	0.288678	-3.99207	0.176216	0.169467	0.178647
Q9VC30	Q9VC30	sosie	FALSE	0	-0.78907	-1.866	0.287856	20.5043	-1.93908	0.115707	0.439874	-5.32326	0.26851	0.406931	0.182359
Q94915	Q94915	Reg-2	FALSE	0	-0.388523	-0.646378	-0.130668	22.443	-3.98756	0.0125584	0.209042	-2.8832	0.127604	0.0974339	0.182554
E1JI91	E1JI91	UGP	FALSE	0	-0.322075	-0.493394	-0.150757	27.0312	-4.9753	0.0053792	0.147368	-1.92776	0.0899569	0.0647349	0.185832
Q9VBR3	Q9VBR3	alrm	FALSE	0	0.342266	0.14509	0.539443	22.0442	4.59382	0.00735088	0.171593	-2.27937	0.104745	0.0745058	0.186089
Q86BS7	Q86BS7	CG9485	FALSE	0	-0.377883	-0.624569	-0.131198	27.4938	-4.05396	0.0118132	0.201745	-2.81425	0.12315	0.0932134	0.186887
M9PIF1	M9PIF1	CG7324	FALSE	0	-0.35503	-0.570075	-0.139985	20.1447	-4.36919	0.0089119	0.185161	-2.49647	0.113027	0.0812576	0.187145
Q7K511	Q7K511	D2hgdh	FALSE	0	-0.300235	-0.446496	-0.153974	24.9884	-5.43247	0.00378425	0.134676	-1.53304	0.0822095	0.0552668	0.187424
A4V408	A4V408	Efr	FALSE	0	-0.364763	-0.593542	-0.135985	20.6006	-4.2195	0.0101704	0.189976	-2.64543	0.115966	0.086447	0.187564
Q8MM24	Q8MM24	Idgf1	TRUE	1	0.856164	-0.420894	2.13322	20.3909	1.77424	0.141792	0.469805	-5.53256	0.286781	0.482554	0.187791
X2JD88	X2JD88	CG43901	FALSE	0	-0.410185	-0.706423	-0.113948	16.9115	-3.66442	0.0170714	0.229288	-3.22883	0.139963	0.111937	0.188322
Q9VCY7	Q9VCY7	bond	FALSE	0	0.336563	0.14417	0.528955	19.7177	4.6296	0.00713318	0.169143	-2.24549	0.103249	0.072698	0.18945
A0A0B4LFW3	A0A0B4LFW3	Obp56e	FALSE	0	-0.308629	-0.466119	-0.151139	22.8735	-5.18621	0.00456025	0.144556	-1.74218	0.0882405	0.0595096	0.18945
P36951	P36951	Gip	FALSE	0	-0.309388	-0.468381	-0.150396	24.8015	-5.14984	0.00469028	0.144556	-1.77374	0.0882405	0.0600773	0.190325
A4UZW2	A4UZW2	Sam-S	FALSE	0	0.397167	0.118161	0.676174	21.8914	3.76725	0.015456	0.224643	-3.11701	0.137127	0.105426	0.190883
Q8T3V6	Q8T3V6	mRpL47	FALSE	0	0.352287	0.13763	0.566944	20.3174	4.34327	0.00911606	0.185547	-2.52201	0.113262	0.0811111	0.191102
Q9V3Y5	Q9V3Y5	CG4119	TRUE	2	-0.81466	-1.98936	0.360039	19.7844	-1.83533	0.131472	0.460977	-5.45527	0.281392	0.443876	0.191491
Q9VI25	Q9VI25	Neurochondrin	FALSE	0	0.348281	0.137846	0.558715	20.5592	4.38004	0.008828	0.185161	-2.4858	0.113027	0.0795155	0.192568
A0A0B4LH99	A0A0B4LH99	CG7218	FALSE	0	0.361071	0.132541	0.589601	19.0018	4.18132	0.0105241	0.193105	-2.68398	0.117876	0.0863532	0.193139
Q9VW45	Q9VW45	Fibp	TRUE	3	0.688682	-0.167889	1.54525	19.3136	2.12775	0.0919471	0.410696	-5.08195	0.250699	0.323667	0.193289
Q8MKK0	Q8MKK0	Obp57a	FALSE	0	-0.442902	-0.798993	-0.0868115	20.6747	-3.29164	0.0248196	0.259717	-3.64851	0.158538	0.134554	0.194559
Q9VN71	Q9VN71	CG14661	FALSE	0	0.361081	0.130379	0.591783	21.3662	4.14208	0.0109028	0.195508	-2.72384	0.119343	0.0871738	0.195611
Q9VYQ7	Q9VYQ7	Cyp311a1	FALSE	0	-0.31539	-0.485915	-0.144864	23.0131	-4.89465	0.00573775	0.151384	-2.00034	0.0924086	0.0644355	0.196395
A1Z877	A1Z877	Ndg	FALSE	0	-0.30628	-0.466712	-0.145847	24.1519	-5.05232	0.00506132	0.147368	-1.85928	0.0899569	0.0606216	0.19809
Q95RS6	Q95RS6	CG40160	FALSE	0	0.409769	0.103388	0.71615	21.5563	3.5395	0.019305	0.234826	-3.36698	0.143344	0.11577	0.19839
Q27597	Q27597	Cpr	FALSE	0	-0.352643	-0.574043	-0.131243	23.8094	-4.21524	0.0102091	0.189976	-2.64972	0.115966	0.0836589	0.198556
Q7JYW9	Q7JYW9	Hex-C	FALSE	0	-0.364335	-0.603032	-0.125638	24.4018	-4.03942	0.0119719	0.202699	-2.82929	0.123733	0.0901949	0.199438
Q9VDG1	Q9VDG1	CG17278	FALSE	0	0.487627	0.045193	0.930061	21.6018	2.91678	0.0369815	0.297133	-4.09236	0.181377	0.16718	0.200314
Q8IP67	Q8IP67	CG9008	TRUE	2	0.741501	-0.267888	1.75089	19.0808	1.9441	0.114996	0.439874	-5.31686	0.26851	0.381411	0.201139
Q9W3U8	Q9W3U8	CG43736	TRUE	2	-0.720899	-1.68351	0.241716	19.2851	-1.98192	0.109789	0.433141	-5.26855	0.2644	0.363737	0.203395
A1ZBQ3	A1ZBQ3	Obp56g	FALSE	0	0.455512	0.066213	0.844812	21.5441	3.09657	0.0304569	0.280008	-3.87686	0.170924	0.147102	0.203845
Q9VUY9	Q9VUY9	Pgm1	FALSE	0	-0.289525	-0.433611	-0.145439	26.844	-5.31777	0.00412432	0.139957	-1.62946	0.0854331	0.0544448	0.203979
Q9VE50	Q9VE50	Gos28	FALSE	0	-0.412097	-0.72989	-0.094304	21.9079	-3.43178	0.0215067	0.241675	-3.48812	0.147524	0.120082	0.205522
X2JAB1	X2JAB1	loqs	FALSE	0	0.422347	0.0859139	0.75878	20.5853	3.32228	0.0240478	0.25366	-3.61318	0.15484	0.127126	0.207135
Q8IMY7	Q8IMY7	Irk2	FALSE	0	-0.445721	-0.823679	-0.0677624	21.229	-3.12093	0.0296785	0.279528	-3.84803	0.170631	0.142817	0.208514
O96553	O96553	pug	FALSE	0	-0.291761	-0.441497	-0.142025	25.1819	-5.15664	0.00466563	0.144556	-1.76783	0.0882405	0.0565797	0.208871
Q9VEV3	Q9VEV3	CG14894	TRUE	1	0.910303	-0.610339	2.43094	21.0418	1.58425	0.179524	0.510007	-5.7695	0.311321	0.574595	0.209424
Q8IPG8	Q8IPG8	CG31606	TRUE	1	0.843153	-0.47822	2.16453	20.3578	1.68867	0.157668	0.486234	-5.64001	0.296809	0.499299	0.210657
Q9W4J7	Q9W4J7	CG15912	TRUE	4	-0.591304	-1.26179	0.0791791	18.8542	-2.33393	0.0718546	0.387249	-4.81858	0.236386	0.253351	0.210774
Q8MYV9	Q8MYV9	CG8736	FALSE	0	-0.578798	-1.22184	0.0642479	26.177	-2.38205	0.0678909	0.38426	-4.75741	0.234562	0.242984	0.210792
A0A0B4LFH0	A0A0B4LFH0	Mtap	FALSE	0	-0.324131	-0.516383	-0.131879	22.9321	-4.46186	0.00822464	0.177302	-2.40598	0.108229	0.0726449	0.210972
Q9VBX3	Q9VBX3	vig2	FALSE	0	0.402976	0.0932244	0.712728	20.3388	3.44295	0.0212655	0.241675	-3.47548	0.147524	0.117044	0.211881
Q9VTH0	Q9VTH0	Plod	TRUE	4	0.665224	-0.182904	1.51335	18.7437	2.07573	0.0979268	0.41855	-5.14854	0.255493	0.320477	0.213169
A0A0B4LG85	A0A0B4LG85	Cpr49Ac	FALSE	0	-0.340225	-0.557184	-0.123265	22.2201	-4.15004	0.0108248	0.195508	-2.71575	0.119343	0.0819811	0.214418
A0AQH0	A0AQH0	Prosbeta1	FALSE	0	-0.315699	-0.499555	-0.131844	24.0253	-4.54424	0.00766563	0.174803	-2.32663	0.106704	0.0694723	0.214859
O18404	O18404	scu	FALSE	0	-0.292898	-0.449627	-0.136169	27.6476	-4.94575	0.00550741	0.148175	-1.95425	0.0904496	0.0592223	0.217935
Q9NK57	Q9NK57	CG4278	FALSE	0	-0.657864	-1.5031	0.187371	23.7974	-2.05979	0.0998418	0.422386	-5.16895	0.257835	0.319384	0.219626
Q9V931	Q9V931	Obp57c	TRUE	1	-0.924106	-2.53361	0.6854	20.9089	-1.51948	0.194585	0.520653	-5.84866	0.31782	0.608174	0.220324
Q8SXX2	Q8SXX2	Ance-3	TRUE	4	0.54513	-0.0427492	1.13301	18.6361	2.45401	0.0624041	0.367433	-4.66621	0.22429	0.222138	0.220412
Q9VYT6	Q9VYT6	p24-1	FALSE	0	0.39134	0.0906106	0.69207	22.1817	3.44384	0.0212463	0.241675	-3.47447	0.147524	0.113635	0.221513
Q9V9R4	Q9V9R4	CG2201	TRUE	1	-0.785286	-1.97629	0.405721	20.0927	-1.74493	0.147036	0.475845	-5.56948	0.290468	0.450038	0.221916
Q9VV37	Q9VV37	CG13056	FALSE	0	0.349608	0.112881	0.586334	25.3799	3.9084	0.0135197	0.214198	-2.96631	0.130752	0.0894504	0.222112
M9ND31	M9ND31	Oscillin	FALSE	0	-0.281374	-0.426747	-0.136001	23.6807	-5.1223	0.00479169	0.146018	-1.79777	0.0891328	0.0549312	0.22251
Q9VS44	Q9VS44	CG8607	FALSE	0	-0.350138	-0.58931	-0.110966	20.3845	-3.87431	0.0139601	0.218586	-3.00242	0.13343	0.0903744	0.224107
X2JE40	X2JE40	Rok	FALSE	0	0.428033	0.0621691	0.793897	21.7924	3.09615	0.0304705	0.280008	-3.87736	0.170924	0.138247	0.224414
Q9W380	Q9W380	CG9034	TRUE	1	-1.24209	-4.07822	1.59404	22.4943	-1.15902	0.303484	0.629796	-6.26476	0.384443	1.07167	0.227386
Q86B54	Q86B54	CG33177	TRUE	4	-0.608409	-1.35329	0.136471	18.7033	-2.16159	0.0882684	0.407851	-5.03863	0.248962	0.281463	0.228359
Q9W0Z1	Q9W0Z1	Ance-5	TRUE	3	-0.490001	-0.980572	0.000569039	19.0561	-2.64339	0.0501749	0.341276	-4.42844	0.208323	0.185369	0.2308
Q9VZW1	Q9VZW1	scramb2	TRUE	3	0.949862	-0.79412	2.69384	20.3253	1.4414	0.214408	0.547293	-5.94264	0.334081	0.658987	0.231617
Q9VZ25	Q9VZ25	CG15202	TRUE	2	0.357543	0.100789	0.614297	19.042	3.68533	0.0167276	0.229134	-3.20596	0.139869	0.0970179	0.231634
Q9VS47	Q9VS47	mrva	FALSE	0	0.328726	0.114635	0.542817	20.1963	4.0635	0.0117104	0.201745	-2.80441	0.12315	0.0808972	0.231787
Q7K4J7	Q7K4J7	CG17985	FALSE	0	-0.32727	-0.540644	-0.113896	19.5344	-4.05909	0.0117578	0.201745	-2.80896	0.12315	0.0806264	0.233602
O77134	O77134	ATPsynE	FALSE	0	0.882949	-0.650257	2.41615	28.8726	1.52405	0.193481	0.519738	-5.8431	0.317261	0.579342	0.234498
Q7KHE2	Q7KHE2	Asph	FALSE	0	-0.410038	-0.755703	-0.0643729	21.0188	-3.13931	0.0291061	0.277352	-3.82634	0.169302	0.130614	0.234518
X2JES6	X2JES6	CG1552	FALSE	0	0.637362	-0.194846	1.46957	23.7846	2.02684	0.103929	0.423859	-5.21112	0.258734	0.314461	0.236214
Q9VKC2	Q9VKC2	JhI-21	TRUE	1	-0.73817	-1.83862	0.362276	20.1732	-1.77522	0.141619	0.469805	-5.53132	0.286781	0.415818	0.236256
Q9W3C4	Q9W3C4	Hexo2	FALSE	0	-0.379208	-0.674575	-0.0838407	22.9735	-3.39766	0.0222637	0.244653	-3.52689	0.149342	0.111609	0.236263
Q8IMK5	Q8IMK5	Gnpnat	FALSE	0	1.2896	-1.82277	4.40197	22.264	1.09655	0.327309	0.644649	-6.33119	0.39351	1.17605	0.236859
Q9VB79	Q9VB79	CG14259	FALSE	0	-0.288579	-0.451622	-0.125536	21.7869	-4.68412	0.0068159	0.167011	-2.19423	0.101948	0.0616079	0.237028
X2JEB6	X2JEB6	Idgf4	FALSE	0	0.309606	0.116999	0.502213	27.5041	4.25405	0.00986232	0.188976	-2.61074	0.115356	0.0727793	0.239289
Q7K508	Q7K508	Spn47C	TRUE	4	-0.564188	-1.22775	0.0993735	18.642	-2.25013	0.0793775	0.403929	-4.92544	0.246568	0.250736	0.239454
Q9VKR4	Q9VKR4	CG6415	FALSE	0	-0.28608	-0.448923	-0.123237	25.2114	-4.64926	0.0070168	0.169143	-2.22695	0.103249	0.0615324	0.242004
A0A0B4K742	A0A0B4K742	Rim	TRUE	1	-0.742584	-1.87708	0.391913	20.2099	-1.73224	0.149369	0.479464	-5.58544	0.292677	0.428685	0.24368
F3YDJ5	F3YDJ5	CG18508	TRUE	3	0.823449	-0.555546	2.20244	19.8408	1.5803	0.180409	0.510555	-5.77435	0.311655	0.521072	0.244099
Q9VIX1	Q9VIX1	Lectin-galC1	TRUE	1	1.00422	-0.993073	3.00152	20.8876	1.33062	0.245927	0.57956	-6.07274	0.353778	0.754706	0.244474
Q9VSU6	Q9VSU6	Dhpr	FALSE	0	-0.298516	-0.479668	-0.117365	25.7912	-4.36105	0.00897541	0.185161	-2.50448	0.113027	0.0684506	0.24488
Q8IP22	Q8IP22	Ca-Ma2d	TRUE	2	-0.667794	-1.59913	0.263546	19.342	-1.89758	0.121761	0.446836	-5.37616	0.27276	0.351919	0.24508
A0A0B4LID6	A0A0B4LID6	GluClalpha	FALSE	0	-0.354197	-0.61841	-0.0899836	22.1535	-3.54777	0.0191472	0.234826	-3.35776	0.143344	0.0998366	0.246335
M9NCS8	M9NCS8	Glt	FALSE	0	-0.349354	-0.606089	-0.0926186	25.0813	-3.60118	0.0181623	0.232483	-3.29845	0.141914	0.0970109	0.24651
Q9VW19	Q9VW19	CG9372	FALSE	0	0.318295	0.107907	0.528684	22.1675	4.00381	0.012371	0.207614	-2.86626	0.126733	0.0794981	0.247071
Q9VMG0	Q9VMG0	AANATL2	FALSE	0	0.622622	-0.197022	1.44227	25.127	2.01032	0.106045	0.427321	-5.23225	0.260848	0.309714	0.247314
Q9VKE7	Q9VKE7	CG14933	FALSE	0	0.549356	-0.0958206	1.19453	21.9895	2.25341	0.0790674	0.403929	-4.92125	0.246568	0.243789	0.24809
P29349	P29349	csw	FALSE	0	0.439034	0.0243904	0.853678	18.9144	2.80213	0.0419687	0.315457	-4.23215	0.192563	0.156679	0.248552
A8DYC5	A8DYC5	ND-MWFE	FALSE	0	0.289578	0.117828	0.461328	23.3347	4.46204	0.00822333	0.177302	-2.4058	0.108229	0.064898	0.249026
Q9VYF0	Q9VYF0	CG1764	TRUE	2	0.838708	-0.608676	2.28609	19.8054	1.53353	0.191215	0.519338	-5.83157	0.317017	0.546914	0.249693
Q9VV72	Q9VV72	Mipp1	FALSE	0	-0.725726	-1.82926	0.377804	24.484	-1.74042	0.147861	0.477341	-5.57515	0.291381	0.416984	0.24977
A8JNT7	A8JNT7	Hsc20	TRUE	3	0.908294	-0.771512	2.5881	20.4045	1.43098	0.217198	0.551589	-5.95505	0.336704	0.634738	0.249845
Q9VDU1	Q9VDU1	CG11407	FALSE	0	-0.546106	-1.18748	0.0952641	22.4202	-2.25337	0.0790709	0.403929	-4.9213	0.246568	0.24235	0.25015
O97454	O97454	l(1)10Bb	TRUE	1	0.627122	-0.21148	1.46573	19.5592	1.97907	0.110173	0.433141	-5.2722	0.2644	0.316877	0.250763
Q9VGF3	Q9VGF3	CG18547	FALSE	0	-0.307504	-0.505436	-0.109573	22.0831	-4.11151	0.0112091	0.199188	-2.75508	0.121589	0.0747912	0.251324
Q9VXE9	Q9VXE9	SMC3	FALSE	0	0.365994	0.0780254	0.653963	21.0678	3.36352	0.0230522	0.246452	-3.56586	0.15044	0.108813	0.25163
Q02910	Q02910	Cpn	FALSE	0	0.353363	0.0855997	0.621127	21.4078	3.49249	0.0202322	0.24041	-3.41962	0.146752	0.101178	0.25201
Q9VEV7	Q9VEV7	CG17565	TRUE	3	-0.598908	-1.37069	0.17287	19.2339	-2.05368	0.100587	0.422386	-5.17677	0.257835	0.291627	0.252704
Q9VF86	Q9VF86	CG6218	FALSE	0	-0.386705	-0.712465	-0.0609457	23.3008	-3.14158	0.0290362	0.277352	-3.82366	0.169302	0.123093	0.254455
Q9VJ58	Q9VJ58	Faf2	FALSE	0	0.427527	0.0272781	0.827776	22.9285	2.82682	0.0408334	0.312792	-4.20189	0.190936	0.151239	0.254784
Q9VG98	Q9VG98	GstD2	FALSE	0	0.457561	-0.00159871	0.91672	20.3526	2.63724	0.0505269	0.342489	-4.4361	0.209064	0.1735	0.255142
Q9VI04	Q9VI04	pyd3	FALSE	0	-0.270848	-0.421809	-0.119887	23.3402	-4.74816	0.00646432	0.159986	-2.13457	0.0976597	0.0570427	0.255261
Q9VLW7	Q9VLW7	cdc14	TRUE	2	-0.547103	-1.1999	0.105692	19.0536	-2.21798	0.0824886	0.403929	-4.96652	0.246568	0.246668	0.255362
A4V3W2	A4V3W2	sgg	FALSE	0	0.295148	0.111771	0.478525	27.174	4.25951	0.00981458	0.188976	-2.60527	0.115356	0.0692915	0.25545
M9ND19	M9ND19	Gale	FALSE	0	-0.327421	-0.559053	-0.0957898	25.4738	-3.74088	0.0158525	0.224643	-3.14552	0.137127	0.0875251	0.257439
Q9V3S7	Q9V3S7	CG17841	TRUE	1	-0.553633	-1.22558	0.118312	19.3499	-2.18048	0.0862844	0.406566	-5.01446	0.248178	0.253904	0.257571
Q9V8M2	Q9V8M2	Cyp12b2	FALSE	0	-0.331836	-0.570828	-0.0928449	22.6043	-3.67457	0.0169035	0.229288	-3.21772	0.139963	0.0903062	0.258213
Q9VT23	Q9VT23	CG8329	FALSE	0	-0.353351	-0.627102	-0.0796001	25.3121	-3.41598	0.0218535	0.241675	-3.50605	0.147524	0.103441	0.258981
Q8SZM2	Q8SZM2	Vajk2	FALSE	0	-0.436248	-0.858477	-0.0140179	26.2659	-2.73432	0.0452738	0.322771	-4.31562	0.197027	0.159545	0.259189
P00417	P00417	COX3	TRUE	4	1.37538	-2.34354	5.09431	20.2216	0.978748	0.376703	0.678271	-6.45044	0.414033	1.40525	0.261117
Q9VVU6	Q9VVU6	CG6841	FALSE	0	0.398965	0.0438412	0.754089	21.4679	2.97317	0.0347778	0.290753	-4.02427	0.177483	0.134188	0.261836
O18332	O18332	Rab1	FALSE	0	0.361942	0.0713072	0.652576	24.3031	3.29577	0.024714	0.2593	-3.64374	0.158283	0.10982	0.262023
Q8MRG6	Q8MRG6	Prp3	FALSE	0	0.449028	-0.00283528	0.900891	20.8678	2.62985	0.050954	0.344792	-4.44531	0.21047	0.170743	0.262716
P15364	P15364	Ama	FALSE	0	0.389588	0.0499052	0.72927	20.7852	3.03527	0.0325219	0.283847	-3.94982	0.173267	0.128354	0.263246
Q9VMM6	Q9VMM6	obst-E	FALSE	0	0.384292	0.0535639	0.71502	21.9848	3.07507	0.0311636	0.280008	-3.90238	0.170924	0.12497	0.263706
Q8IR39	Q8IR39	Top1	TRUE	3	0.378573	0.0571322	0.700014	18.6215	3.11683	0.0298078	0.27998	-3.85287	0.170907	0.121461	0.264498
M9PCQ8	M9PCQ8	chico	TRUE	3	-0.530359	-1.16209	0.10137	18.8601	-2.2218	0.0821122	0.403929	-4.96164	0.246568	0.238707	0.265611
Q9XY35	Q9XY35	ox	TRUE	1	-1.37501	-5.14443	2.39442	23.7217	-0.965371	0.382691	0.680751	-6.46344	0.415547	1.42433	0.266941
Q9W247	Q9W247	CG4752	FALSE	0	-0.339361	-0.597437	-0.081284	22.3058	-3.47999	0.0204874	0.241335	-3.43368	0.147317	0.0975178	0.267291
Q9W3Q0	Q9W3Q0	Rab39	FALSE	0	-0.309198	-0.520666	-0.0977304	21.1946	-3.86953	0.0140232	0.218586	-3.00749	0.13343	0.0799059	0.267306
A0A0B4KHW3	A0A0B4KHW3	aralar1	FALSE	0	-0.271338	-0.430477	-0.112199	24.3696	-4.51232	0.00787673	0.177302	-2.35725	0.108229	0.0601327	0.268657
Q9VTK9	Q9VTK9	Akr1B	FALSE	0	-0.360042	-0.654097	-0.0659865	25.8182	-3.24033	0.026177	0.262353	-3.70801	0.160147	0.111113	0.269392
Q7JWF7	Q7JWF7	CG11211	FALSE	0	-0.41279	-0.802922	-0.0226575	23.0272	-2.80015	0.042061	0.315457	-4.23457	0.192563	0.147417	0.270366
Q9VUJ0	Q9VUJ0	mRpL39	TRUE	1	0.861254	-0.740212	2.46272	20.4508	1.42324	0.219292	0.552784	-5.96424	0.337433	0.605136	0.270678
Q9VB76	Q9VB76	CAH9	FALSE	0	-0.340662	-0.603781	-0.0775421	19.2596	-3.42638	0.0216246	0.241675	-3.49425	0.147524	0.0994233	0.270883
Q9W4C1	Q9W4C1	CG15784	FALSE	0	-0.614472	-1.46545	0.236501	21.446	-1.91096	0.119773	0.444481	-5.35912	0.271322	0.321552	0.271443
A0A0B4LFL2	A0A0B4LFL2	eIF3c	FALSE	0	0.489493	-0.0603225	1.03931	25.3269	2.3561	0.0699972	0.387141	-4.79037	0.236321	0.207755	0.272066
A0A1W5Q0S1	A0A1W5Q0S1	for	FALSE	0	-0.283417	-0.461002	-0.105833	24.7898	-4.22364	0.0101329	0.189976	-2.64126	0.115966	0.0671026	0.272138
Q9VZE9	Q9VZE9	VhaM9.7-a	FALSE	0	-0.608673	-1.446	0.228655	22.2489	-1.92377	0.117902	0.443401	-5.34279	0.270663	0.316396	0.272183
Q9VN88	Q9VN88	Vps37B	FALSE	0	0.280995	0.106384	0.455606	21.7771	4.25885	0.00982034	0.188976	-2.60593	0.115356	0.0659791	0.27277
X2JD55	X2JD55	Yp1	TRUE	2	1.22115	-1.85206	4.29437	20.3826	1.05158	0.345463	0.657113	-6.37769	0.401118	1.16125	0.273098
Q7K3Q2	Q7K3Q2	CG7720	TRUE	1	-0.521005	-1.14419	0.102179	16.8081	-2.21254	0.0830279	0.404377	-4.97347	0.246842	0.235479	0.273471
Q9VKV6	Q9VKV6	TBC1D16	TRUE	1	0.813357	-0.637091	2.2638	20.6395	1.48403	0.203349	0.534453	-5.89153	0.326243	0.548071	0.273751
B7Z0B9	B7Z0B9	frm	TRUE	4	0.276251	0.106305	0.446197	18.1638	4.30187	0.0094537	0.185547	-2.56302	0.113262	0.0642164	0.275904
Q7KVI9	Q7KVI9	CG9812	FALSE	0	-0.551112	-1.2504	0.148179	22.7189	-2.08568	0.0967523	0.41638	-5.13581	0.254169	0.264237	0.276048
Q9W0Y1	Q9W0Y1	Tina-1	FALSE	0	0.336084	0.0754735	0.596695	22.025	3.41288	0.0219224	0.241675	-3.50958	0.147524	0.0984753	0.276948
Q9VX02	Q9VX02	CG7772	FALSE	0	0.350162	0.0660501	0.634275	21.1811	3.2617	0.0256014	0.262353	-3.68317	0.160147	0.107356	0.277098
Q9VEA7	Q9VEA7	CG18598	FALSE	0	0.338084	0.0733351	0.602834	20.1031	3.37952	0.0226786	0.245692	-3.54757	0.149976	0.100039	0.27801
A1Z8U9	A1Z8U9	RpS11	TRUE	1	-0.989029	-3.10145	1.12339	21.756	-1.23906	0.275244	0.605063	-6.1768	0.369346	0.798206	0.279167
A0A0B4LHF9	A0A0B4LHF9	Sirt2	FALSE	0	-0.533757	-1.19671	0.129193	21.8079	-2.13073	0.0916169	0.410696	-5.07814	0.250699	0.250505	0.27922
Q86BN8	Q86BN8	PTPMT1	TRUE	1	-0.583503	-1.37072	0.203711	19.4576	-1.96162	0.112552	0.436237	-5.29448	0.26629	0.297459	0.279551
Q9VNW6	Q9VNW6	CG7470	FALSE	0	-0.264382	-0.420546	-0.108219	27.6845	-4.4804	0.00809471	0.177302	-2.38803	0.108229	0.0590086	0.279876
A0A0B4LFT2	A0A0B4LFT2	Cyp4e2	FALSE	0	-0.281906	-0.4625	-0.101311	21.7858	-4.13109	0.0110118	0.196568	-2.73506	0.11999	0.06824	0.280536
Q7KT58	Q7KT58	CG5888	TRUE	2	-0.594849	-1.41475	0.225049	19.3032	-1.92005	0.118443	0.44378	-5.34753	0.270895	0.309809	0.281111
A0A0B4K686	A0A0B4K686	CG42613	FALSE	0	0.268875	0.105849	0.431902	21.6333	4.36472	0.00894666	0.185161	-2.50086	0.113027	0.0616019	0.281353
Q94515	Q94515	ifc	FALSE	0	-0.592718	-1.40767	0.222232	24.2186	-1.92478	0.117756	0.443401	-5.34149	0.270663	0.30794	0.281419
P40946	P40946	Arf51F	FALSE	0	0.516575	-0.111231	1.14438	23.7113	2.17758	0.0865868	0.406566	-5.01819	0.248178	0.237225	0.282562
M9NEH6	M9NEH6	HDAC6	FALSE	0	-0.325657	-0.57451	-0.0768044	23.1473	-3.46324	0.020835	0.241335	-3.45255	0.147317	0.0940325	0.283467
Q76NR0	Q76NR0	AMPdeam	FALSE	0	-0.269638	-0.435504	-0.103773	23.2571	-4.3022	0.00945095	0.185547	-2.5627	0.113262	0.0626745	0.284518
Q9VB22	Q9VB22	pins	FALSE	0	0.384466	0.0320416	0.736891	21.4039	2.88707	0.0382064	0.299203	-4.12842	0.182641	0.133169	0.285022
Q2QBM1	Q2QBM1	Men	FALSE	0	-0.303116	-0.518439	-0.0877932	26.4585	-3.72549	0.0160895	0.224643	-3.16222	0.137127	0.0813627	0.286005
X2J8L3	X2J8L3	Aprt	TRUE	3	-1.07186	-3.56816	1.42444	20.6347	-1.13633	0.311952	0.635718	-6.28912	0.388058	0.943261	0.286901
Q59E14	Q59E14	CG33543	FALSE	0	-0.300902	-0.515166	-0.0866383	20.535	-3.71656	0.0162289	0.224643	-3.17192	0.137127	0.0809625	0.289383
P09491	P09491	Tm2	TRUE	1	1.12785	-1.63553	3.89123	22.4817	1.08013	0.333839	0.647809	-6.3483	0.395439	1.04418	0.290149
Q8MRM0	Q8MRM0	GstT4	FALSE	0	0.262826	0.102519	0.423132	20.9742	4.33892	0.00915085	0.185547	-2.52631	0.113262	0.060574	0.291219
A0A0B4KH70	A0A0B4KH70	trv	TRUE	1	-0.637006	-1.59692	0.322909	19.9139	-1.75621	0.144995	0.472961	-5.55529	0.288707	0.362717	0.292265
Q9VPW9	Q9VPW9	TBC1D23	TRUE	4	0.741319	-0.535214	2.01785	18.7295	1.53687	0.190421	0.519151	-5.8275	0.316902	0.482355	0.292442
Q8MQP2	Q8MQP2	CG7231	TRUE	1	-0.835358	-2.43178	0.761065	20.7312	-1.38481	0.22999	0.563513	-6.00962	0.343982	0.60323	0.292953
Q9VF53	Q9VF53	AOX1	FALSE	0	-0.302853	-0.52287	-0.082837	24.3604	-3.64286	0.0174346	0.229288	-3.2525	0.139963	0.0831362	0.293363
Q9VB96	Q9VB96	CG31075	FALSE	0	-0.308912	-0.538491	-0.0793327	26.1141	-3.56096	0.0188983	0.234826	-3.34307	0.143344	0.0867497	0.293472
A4V441	A4V441	sn	FALSE	0	-0.518323	-1.16869	0.132049	24.257	-2.10913	0.094041	0.411755	-5.10579	0.251346	0.245752	0.293661
Q9VIK0	Q9VIK0	Amacr	FALSE	0	-0.488955	-1.07114	0.0932341	20.6254	-2.22264	0.0820289	0.403929	-4.96055	0.246568	0.219988	0.294428
Q9V9Y0	Q9V9Y0	CG1607	FALSE	0	0.264913	0.0993479	0.430478	22.0392	4.23447	0.0100355	0.189976	-2.63037	0.115966	0.0625611	0.295516
Q0E908	Q0E908	Hil	FALSE	0	0.448967	-0.0460811	0.944015	19.8468	2.40011	0.0664649	0.380557	-4.73447	0.232302	0.187061	0.296062
Q9VBS7	Q9VBS7	CG10550	FALSE	0	0.276786	0.0936389	0.459932	24.15	3.99953	0.01242	0.207614	-2.87071	0.126733	0.0692044	0.296811
X2J516	X2J516	Gart	FALSE	0	-0.260898	-0.422093	-0.0997043	24.9345	-4.28339	0.00960925	0.187666	-2.58143	0.114556	0.0609094	0.297637
Q9VHI7	Q9VHI7	Iru	FALSE	0	0.30682	0.0768753	0.536765	20.7505	3.53122	0.0194647	0.234826	-3.37622	0.143344	0.0868879	0.298611
Q9VIN9	Q9VIN9	mRpS18B	TRUE	1	-0.567679	-1.35446	0.219104	20.1186	-1.90947	0.119993	0.444481	-5.36102	0.271322	0.297297	0.300093
Q9VRQ9	Q9VRQ9	QC	FALSE	0	0.353551	0.0419566	0.665145	21.0937	3.00281	0.0336796	0.288678	-3.98867	0.176216	0.11774	0.301543
Q9VSH7	Q9VSH7	Cpr66Cb	FALSE	0	0.431646	-0.0336972	0.896988	21.0965	2.45482	0.0623456	0.367433	-4.66519	0.22429	0.175836	0.301845
Q9VII3	Q9VII3	twit	TRUE	1	-0.895161	-2.74861	0.95829	21.2281	-1.27816	0.262347	0.595974	-6.13279	0.363797	0.700352	0.301856
Q7K0H4	Q7K0H4	stj	FALSE	0	-0.360347	-0.685539	-0.0351546	19.0195	-2.93255	0.0363497	0.294455	-4.07328	0.179743	0.122878	0.302887
Q9VN29	Q9VN29	CG31522	TRUE	1	0.511944	-0.1384	1.16229	19.4987	2.08326	0.0970358	0.41638	-5.1389	0.254169	0.245741	0.302946
Q9VX77	Q9VX77	Chchd2	TRUE	3	-1.02968	-3.43998	1.38062	21.1238	-1.13057	0.314136	0.636501	-6.29527	0.388536	0.910765	0.303522
O97479	O97479	Sodh-1	FALSE	0	-0.340796	-0.633003	-0.0485882	24.7897	-3.08651	0.0307853	0.280008	-3.8888	0.170924	0.110415	0.305376
Q9VQQ6	Q9VQQ6	Snx1	FALSE	0	0.327674	0.0580673	0.597281	22.5402	3.21645	0.0268376	0.265844	-3.73584	0.162278	0.101875	0.30559
P05031	P05031	Ddc	FALSE	0	0.277438	0.0876588	0.467218	23.6953	3.86885	0.0140322	0.218586	-3.00821	0.13343	0.0717108	0.306155
M9PEU6	M9PEU6	CG43783	TRUE	2	-0.701296	-1.8921	0.489506	19.5191	-1.55857	0.185351	0.516755	-5.801	0.31544	0.449961	0.306653
Q9VYU9	Q9VYU9	CG9360	FALSE	0	-0.252868	-0.407952	-0.0977837	23.2266	-4.3151	0.00934421	0.185547	-2.54989	0.113262	0.0586006	0.306772
E1JH83	E1JH83	CG5065	FALSE	0	0.355295	0.0357385	0.674851	22.8673	2.94243	0.03596	0.293104	-4.06133	0.178918	0.120749	0.306825
Q9VKD9	Q9VKD9	CG16965	FALSE	0	0.323238	0.060158	0.586319	20.157	3.25162	0.0258711	0.262353	-3.69488	0.160147	0.0994085	0.306875
Q9U616	Q9U616	ppl	FALSE	0	-0.27729	-0.467468	-0.0871117	24.2029	-3.85868	0.0141676	0.219001	-3.01903	0.133684	0.0718614	0.307166
Q7JQL5	Q7JQL5	Atg9	FALSE	0	-0.271958	-0.454606	-0.0893096	20.9254	-3.9405	0.0131199	0.213571	-2.93249	0.130369	0.0690162	0.30772
Q7JY99	Q7JY99	CG8298	FALSE	0	-0.322642	-0.585804	-0.0594804	21.456	-3.24462	0.0260603	0.262353	-3.70302	0.160147	0.0994393	0.308268
Q9W0K9	Q9W0K9	CG9205	TRUE	1	-0.440081	-0.932403	0.0522413	19.6531	-2.36564	0.069215	0.387028	-4.77825	0.236251	0.186031	0.308741
Q9VN44	Q9VN44	Karybeta3	FALSE	0	-0.322292	-0.585439	-0.0591446	23.8758	-3.24127	0.0261512	0.262353	-3.70691	0.160147	0.0994338	0.309008
Q9VHI4	Q9VHI4	Sf3b5	TRUE	3	0.871855	-0.925457	2.66917	19.8907	1.28377	0.260544	0.594131	-6.12642	0.362672	0.679139	0.309552
Q7JWV7	Q7JWV7	Tsp42Ed	TRUE	3	0.939975	-1.12669	3.00664	19.5321	1.20368	0.287418	0.614999	-6.21606	0.375411	0.780917	0.309754
X2J564	X2J564	mon2	FALSE	0	0.401409	-0.0105164	0.813335	21.0456	2.57889	0.0540112	0.353357	-4.50901	0.215698	0.155652	0.30989
Q8MLW2	Q8MLW2	dom	TRUE	4	1.12302	-1.75112	3.99717	19.2834	1.03406	0.35277	0.660502	-6.39549	0.403187	1.08604	0.310329
Q9V4W1	Q9V4W1	Gle1	TRUE	5	-0.378304	-0.744954	-0.0116541	18.4038	-2.73058	0.0454646	0.322771	-4.32025	0.197027	0.138544	0.310593
A0A0B4LFQ3	A0A0B4LFQ3	hppy	TRUE	1	-0.592922	-1.47137	0.28553	19.86	-1.78626	0.139697	0.469318	-5.51738	0.286483	0.331935	0.311288
Q9VXK6	Q9VXK6	eIF5	FALSE	0	-0.347322	-0.658195	-0.036449	21.5828	-2.95675	0.0354039	0.291583	-4.04406	0.177989	0.117468	0.313367
Q9VSA3	Q9VSA3	Mcad	FALSE	0	-0.243046	-0.388287	-0.0978063	26.6914	-4.42861	0.00846376	0.178554	-2.43829	0.108994	0.054881	0.313546
Q9V434	Q9V434	AsnRS	FALSE	0	-0.298639	-0.526414	-0.0708638	24.3203	-3.4698	0.020698	0.241335	-3.44515	0.147317	0.086068	0.314101
Q95RR5	Q95RR5	Pi3K68D	TRUE	1	0.722185	-0.558728	2.0031	20.5808	1.49209	0.201325	0.531394	-5.88182	0.324376	0.48401	0.314257
Q7K2E1	Q7K2E1	CG8839	FALSE	0	-0.343227	-0.64745	-0.039004	22.2561	-2.98576	0.0343065	0.289186	-4.00914	0.176527	0.114955	0.314269
Q7JXB9	Q7JXB9	EndoG	FALSE	0	-0.350406	-0.668019	-0.0327933	21.2163	-2.9197	0.0368636	0.29679	-4.08883	0.181168	0.120014	0.314577
Q9W3M7	Q9W3M7	mahe	FALSE	0	0.274094	0.0840152	0.464173	21.9298	3.8162	0.01475	0.224643	-3.06439	0.137127	0.0718239	0.31483
Q9VHJ4	Q9VHJ4	RagA-B	FALSE	0	0.287973	0.0759968	0.499948	22.2733	3.59526	0.0182686	0.232483	-3.30501	0.141914	0.080098	0.315805
Q9VB11	Q9VB11	unc80	TRUE	1	0.918539	-1.09051	2.92758	21.8277	1.20997	0.28522	0.612851	-6.20913	0.3741	0.759145	0.315909
Q9XTM1	Q9XTM1	Sec10	FALSE	0	0.324652	0.051898	0.597407	20.5501	3.15001	0.0287786	0.275562	-3.81373	0.16821	0.103064	0.316034
Q9V415	Q9V415	Hrd3	TRUE	1	0.937903	-1.15088	3.02669	21.4186	1.18831	0.292859	0.620924	-6.23293	0.379027	0.789276	0.316066
Q9VYQ9	Q9VYQ9	Tango4	FALSE	0	0.330918	0.0467936	0.615042	20.1695	3.08231	0.0309235	0.280008	-3.89378	0.170924	0.10736	0.316526
Q9VZH5	Q9VZH5	CG1299	FALSE	0	0.49156	-0.131182	1.1143	21.3006	2.08898	0.0963658	0.415933	-5.13159	0.253896	0.235312	0.316619
A1Z8H6	A1Z8H6	Cpr47Ee	FALSE	0	-0.29759	-0.526093	-0.0690876	22.2276	-3.44661	0.021187	0.241675	-3.47134	0.147524	0.0863429	0.317581
Q7K084	Q7K084	Obp44a	FALSE	0	-0.342223	-0.647606	-0.0368407	27.6053	-2.96572	0.0350602	0.290753	-4.03324	0.177483	0.115393	0.317689
M9PAY6	M9PAY6	CG17078	TRUE	1	0.581851	-0.279581	1.44328	19.7432	1.78754	0.139475	0.469318	-5.51577	0.286483	0.325504	0.317852
A0A0B4K7R1	A0A0B4K7R1	Spase22-23	FALSE	0	0.303662	0.0644523	0.542872	22.8733	3.35952	0.0231467	0.246794	-3.57044	0.150649	0.0903886	0.318682
P48994	P48994	trpl	FALSE	0	0.289174	0.0731327	0.505215	21.62	3.54232	0.0192511	0.234826	-3.36384	0.143344	0.081634	0.319087
Q9VV89	Q9VV89	zetaCOP	FALSE	0	0.294796	0.0694463	0.520146	20.6671	3.46202	0.0208607	0.241335	-3.45393	0.147317	0.0851516	0.319554
Q7JZ25	Q7JZ25	ClC-b	FALSE	0	0.356196	0.0196438	0.692748	19.6374	2.80093	0.0420249	0.315457	-4.23362	0.192563	0.127171	0.323369
Q7K5J8	Q7K5J8	Cpr57A	FALSE	0	0.281266	0.074429	0.488103	22.9664	3.59877	0.0182055	0.232483	-3.30112	0.141914	0.0781563	0.324081
Q9VG97	Q9VG97	GstD3	FALSE	0	0.364605	0.011166	0.718043	22.7352	2.73007	0.0454907	0.322771	-4.32088	0.197027	0.133552	0.324095
Q9VFM0	Q9VFM0	CG9649	TRUE	1	0.760703	-0.687787	2.20919	20.3564	1.38984	0.228562	0.56222	-6.00371	0.343193	0.547332	0.325381
Q9W185	Q9W185	Fatp3	TRUE	1	-0.637047	-1.68114	0.407046	19.7743	-1.61472	0.172848	0.502837	-5.73193	0.306944	0.394525	0.326856
Q9VF89	Q9VF89	mRpL9	TRUE	1	0.715058	-0.582104	2.01222	20.0184	1.45885	0.20981	0.540764	-5.92178	0.330096	0.49015	0.327391
O17452	O17452	Peritrophin-A	FALSE	0	-0.426706	-0.91377	0.0603588	23.4731	-2.3185	0.0731791	0.390124	-4.83823	0.238141	0.184044	0.327663
Q9VK25	Q9VK25	Pect	FALSE	0	-0.307529	-0.559986	-0.0550719	22.5482	-3.22377	0.0266331	0.265844	-3.7273	0.162278	0.0953944	0.327923
Q9VEW1	Q9VEW1	CG14880	TRUE	3	0.64602	-0.429581	1.72162	18.9176	1.5895	0.178356	0.50971	-5.76304	0.31114	0.40643	0.328335
Q8IH14	Q8IH14	ssx	FALSE	0	-0.906914	-2.93263	1.1188	20.3241	-1.18482	0.294106	0.622785	-6.23674	0.380163	0.765443	0.329593
Q9W3M8	Q9W3M8	Ykt6	FALSE	0	0.484054	-0.14157	1.10968	22.7458	2.0476	0.101333	0.422601	-5.18455	0.257966	0.2364	0.330165
P02572	P02572	Act42A	TRUE	1	-1.11301	-4.0747	1.84868	23.5619	-0.994542	0.369733	0.673094	-6.43494	0.410874	1.11911	0.330412
A0A0B4KGW0	A0A0B4KGW0	Miro	FALSE	0	-0.319714	-0.595422	-0.0440064	23.6654	-3.06887	0.0313711	0.280008	-3.90976	0.170924	0.10418	0.330612
Q9VKA1	Q9VKA1	CG6583	TRUE	3	-0.618716	-1.61611	0.378678	19.4699	-1.64168	0.167149	0.497679	-5.69853	0.303796	0.376879	0.330615
Q9VD60	Q9VD60	Eip93F	TRUE	3	-0.303628	-0.55168	-0.055577	18.4902	-3.23941	0.026202	0.262353	-3.70908	0.160147	0.0937296	0.330949
Q9V3D0	Q9V3D0	mRpL4	TRUE	1	-0.842643	-2.62037	0.935088	20.7221	-1.25442	0.27011	0.601006	-6.1596	0.366869	0.67174	0.331888
Q9VSR8	Q9VSR8	CG5653	FALSE	0	-0.243467	-0.398921	-0.0880124	23.692	-4.14478	0.0108763	0.195508	-2.7211	0.119343	0.0587406	0.33262
Q9VWV2	Q9VWV2	CG32549	FALSE	0	-0.265484	-0.453527	-0.0774411	24.7804	-3.73634	0.0159221	0.224643	-3.15045	0.137127	0.0710545	0.333165
Q9VNC4	Q9VNC4	CG31550	TRUE	3	0.851044	-0.966824	2.66891	19.2383	1.23895	0.275281	0.605063	-6.17693	0.369346	0.686906	0.3336
Q9VUN0	Q9VUN0	Toll-6	TRUE	3	1.20537	-2.25301	4.66374	15.97	0.922385	0.402471	0.692433	-6.5044	0.422678	1.30679	0.333857
Q9VJ43	Q9VJ43	ScpX	FALSE	0	-0.289674	-0.517048	-0.0622997	24.5025	-3.37158	0.0228632	0.245692	-3.55664	0.149976	0.0859164	0.334722
Q7JYK1	Q7JYK1	RpL40	FALSE	0	0.410004	-0.0488997	0.868907	20.3931	2.36446	0.0693112	0.387028	-4.77975	0.236251	0.173403	0.334753
P00334	P00334	Adh	FALSE	0	0.253446	0.0823466	0.424546	29.7495	3.92014	0.0133719	0.213571	-2.95392	0.130369	0.0646524	0.335035
Q9VW84	Q9VW84	CG7328	TRUE	3	-0.384163	-0.788601	0.0202746	18.5956	-2.51379	0.0582185	0.361815	-4.59079	0.220861	0.152822	0.335414
O18405	O18405	Surf4	FALSE	0	0.407066	-0.0465935	0.860725	22.6822	2.37465	0.0684841	0.385957	-4.7668	0.235598	0.171421	0.335744
Q9VM07	Q9VM07	CG6055	FALSE	0	-0.287682	-0.51264	-0.0627236	22.7054	-3.38435	0.0225673	0.245692	-3.54206	0.149976	0.0850035	0.33599
Q9VB81	Q9VB81	Cpr97Eb	FALSE	0	0.269742	0.0733148	0.466168	24.2121	3.63423	0.0175824	0.229288	-3.26199	0.139963	0.0742225	0.336221
Q9Y140	Q9Y140	CG7601	FALSE	0	-0.417317	-0.894643	0.0600096	22.1176	-2.31374	0.0735926	0.39115	-4.84429	0.238768	0.180364	0.336597
Q9W0S6	Q9W0S6	mRpL17	FALSE	0	-0.401998	-0.846331	0.0423347	19.5782	-2.39431	0.0669193	0.381498	-4.74184	0.232876	0.167897	0.337189
A0A1Z1CN86	A0A1Z1CN86	CG8369	FALSE	0	0.311867	0.0430561	0.580679	26.0062	3.07035	0.0313214	0.280008	-3.908	0.170924	0.101574	0.339549
A0A0B4LFH2	A0A0B4LFH2	casp	FALSE	0	-0.266694	-0.460989	-0.0723988	20.8615	-3.63259	0.0176107	0.229288	-3.2638	0.139963	0.073417	0.340533
Q9W4U2	Q9W4U2	CG3603	FALSE	0	-0.280978	-0.49877	-0.0631864	24.7929	-3.41425	0.0218918	0.241675	-3.50801	0.147524	0.0822957	0.341708
Q8SXQ1	Q8SXQ1	Aldh7A1	FALSE	0	-0.27661	-0.487748	-0.0654723	25.5956	-3.46711	0.0207542	0.241335	-3.44819	0.147317	0.0797813	0.342369
Q2PDR9	Q2PDR9	vari	FALSE	0	0.32878	0.0268625	0.630698	23.3428	2.88192	0.0384232	0.300158	-4.13468	0.183224	0.114084	0.342486
Q9VJI9	Q9VJI9	CG17904	TRUE	1	-0.903133	-2.97543	1.16916	21.4999	-1.15336	0.305578	0.631256	-6.27087	0.385334	0.783046	0.342765
Q9W2M9	Q9W2M9	CG15653	TRUE	1	0.843578	-0.983495	2.67065	20.8199	1.2219	0.28109	0.608618	-6.19592	0.371516	0.690384	0.342814
E1JGM3	E1JGM3	CG10062	FALSE	0	-0.36401	-0.735319	0.00729806	21.5595	-2.59444	0.0530572	0.352877	-4.48955	0.215405	0.140304	0.343395
Q9VVG0	Q9VVG0	Cad74A	TRUE	1	0.608298	-0.390451	1.60705	19.5277	1.61185	0.173466	0.502837	-5.73548	0.306944	0.377391	0.344521
Q7YTZ0	Q7YTZ0	CG7888	FALSE	0	-0.26937	-0.470345	-0.0683963	25.4882	-3.54711	0.0191597	0.234826	-3.35849	0.143344	0.0759408	0.344609
M9NF25	M9NF25	cac	TRUE	3	-0.538423	-1.33338	0.256537	19.3265	-1.79243	0.138633	0.468639	-5.50958	0.286069	0.300387	0.345113
Q95ST2	Q95ST2	wls	FALSE	0	-0.324138	-0.620483	-0.0277927	18.7502	-2.89466	0.0378893	0.299203	-4.1192	0.182641	0.111978	0.346133
Q9W1X5	Q9W1X5	nahoda	FALSE	0	0.306841	0.041854	0.571827	21.1668	3.06446	0.0315193	0.280053	-3.91501	0.170951	0.100129	0.34618
Q05856	Q05856	SmB	FALSE	0	0.470132	-0.147651	1.08791	21.9368	2.01395	0.105576	0.426796	-5.2276	0.260527	0.233438	0.347493
Q9VLQ6	Q9VLQ6	CG14277	FALSE	0	-0.431239	-0.955086	0.0926077	22.0595	-2.17861	0.0864795	0.406566	-5.01687	0.248178	0.197943	0.347981
A0A0S0WH03	A0A0S0WH03	mub	FALSE	0	-0.526718	-1.29533	0.241897	21.0523	-1.81357	0.135056	0.463179	-5.48285	0.282736	0.290432	0.348357
Q9W127	Q9W127	CG3663	FALSE	0	-0.382233	-0.796965	0.0324976	23.8702	-2.43909	0.0635006	0.370029	-4.68509	0.225875	0.156712	0.348644
Q9VGJ8	Q9VGJ8	CG6830	TRUE	1	-0.772802	-2.34776	0.802151	21.0847	-1.29857	0.255839	0.590763	-6.10955	0.360616	0.595118	0.348719
Q9VHA5	Q9VHA5	CG9427	TRUE	1	-0.756183	-2.26987	0.757506	20.1052	-1.32207	0.248534	0.583959	-6.0826	0.356463	0.571968	0.34898
Q9VPA9	Q9VPA9	CG3618	TRUE	1	-0.534454	-1.32584	0.256929	19.4765	-1.78726	0.139523	0.469318	-5.51612	0.286483	0.299035	0.349022
Q7K2P3	Q7K2P3	CG1648	FALSE	0	0.25527	0.0730791	0.437461	25.4428	3.70799	0.0163641	0.225675	-3.18125	0.137758	0.0688433	0.349994
Q8SX54	Q8SX54	CG3505	TRUE	1	-0.623444	-1.68356	0.436668	20.0607	-1.55636	0.185861	0.517446	-5.8037	0.315862	0.400578	0.350251
Q9VAP3	Q9VAP3	Ctl2	TRUE	1	0.511933	-0.219737	1.2436	19.3991	1.85167	0.128848	0.458078	-5.43454	0.279622	0.276471	0.350283
A0A0B4K833	A0A0B4K833	CanB2	FALSE	0	0.40758	-0.0674416	0.882602	21.6867	2.27072	0.0774521	0.398368	-4.89914	0.243174	0.179493	0.352527
Q9VDL0	Q9VDL0	Srp14	TRUE	1	0.827363	-0.978054	2.63278	21.1647	1.21278	0.28424	0.612107	-6.20602	0.373645	0.682201	0.353183
Q9VJ47	Q9VJ47	Ugt36F1	TRUE	1	0.952557	-1.39114	3.29626	21.9478	1.07561	0.335657	0.649739	-6.35299	0.396617	0.885599	0.3535
Q9VIZ1	Q9VIZ1	DCTN6-p27	TRUE	1	-0.764574	-2.32668	0.79753	20.8485	-1.29531	0.256868	0.591906	-6.11327	0.361314	0.590262	0.353736
Q9W3C8	Q9W3C8	CAH3	TRUE	1	-0.57346	-1.48877	0.341848	19.5712	-1.65806	0.163781	0.491716	-5.67818	0.300155	0.345861	0.354333
O46094	O46094	Ocrl	TRUE	1	0.807288	-0.927537	2.54211	20.8703	1.23151	0.277803	0.607164	-6.18523	0.370628	0.655527	0.355578
Q9VMD5	Q9VMD5	frj	FALSE	0	0.261379	0.0645259	0.458232	21.8792	3.51393	0.019803	0.236021	-3.39556	0.144073	0.0743836	0.358758
Q9VC10	Q9VC10	PIG-S	FALSE	0	0.291109	0.0445531	0.537666	20.2107	3.12468	0.0295607	0.279528	-3.8436	0.170631	0.0931646	0.358765
Q9V3A8	Q9V3A8	ergic53	FALSE	0	0.344286	-0.00448903	0.69306	23.2415	2.6124	0.051979	0.349331	-4.4671	0.21324	0.131789	0.361308
Q9V3S0	Q9V3S0	Cyp4g1	TRUE	2	-1.17373	-4.68201	2.33455	20.3066	-0.885399	0.420147	0.702214	-6.53862	0.428649	1.32565	0.361389
Q9VU95	Q9VU95	CG8745	FALSE	0	-0.246644	-0.422012	-0.0712767	20.6282	-3.72209	0.0161425	0.224643	-3.16592	0.137127	0.0662651	0.361415
Q9VF20	Q9VF20	Hmt-1	FALSE	0	-0.235964	-0.395576	-0.0763513	21.3912	-3.9124	0.0134691	0.214198	-2.96208	0.130752	0.0603117	0.361903
A0A0B4LHH1	A0A0B4LHH1	Gpat4	TRUE	1	-0.7831	-2.44749	0.881292	20.7866	-1.24516	0.273194	0.604813	-6.16998	0.369193	0.628913	0.361993
X2JFY0	X2JFY0	CG17065	FALSE	0	-0.516272	-1.28212	0.249575	20.9644	-1.78403	0.140083	0.469318	-5.5202	0.286483	0.289386	0.362496
Q9VQG4	Q9VQG4	colt	FALSE	0	-0.248177	-0.426796	-0.0695579	25.1788	-3.67704	0.0168629	0.229288	-3.21502	0.139963	0.0674937	0.363049
Q8SZA8	Q8SZA8	Fdx2	FALSE	0	-0.249332	-0.430404	-0.0682592	22.025	-3.6441	0.0174135	0.229288	-3.25114	0.139963	0.0684206	0.364248
Q7PL91	Q7PL91	ND-AGGG	FALSE	0	0.300444	0.0328774	0.56801	24.9379	2.97164	0.0348355	0.290753	-4.02611	0.177483	0.101104	0.36472
A1Z6E6	A1Z6E6	d4	TRUE	3	0.417162	-0.0957059	0.930031	18.7551	2.1526	0.0892297	0.409316	-5.05014	0.249857	0.193794	0.364915
A0A0B4JD21	A0A0B4JD21	ADPS	FALSE	0	-0.389994	-0.840522	0.0605342	20.3943	-2.29087	0.0756177	0.393551	-4.87344	0.240234	0.170238	0.365317
X2JIQ5	X2JIQ5	RpL17	FALSE	0	0.265747	0.0578193	0.473674	25.3767	3.38237	0.0226129	0.245692	-3.54432	0.149976	0.0785681	0.365322
P23257	P23257	gammaTub23C	FALSE	0	0.275464	0.0489016	0.502027	19.613	3.21767	0.0268032	0.265844	-3.73441	0.162278	0.0856097	0.368996
Q9V7Y2	Q9V7Y2	Sply	FALSE	0	-0.240848	-0.411756	-0.0699409	23.9497	-3.72947	0.0160278	0.224643	-3.15789	0.137127	0.0645797	0.369528
A1Z7H3	A1Z7H3	Acsl	FALSE	0	-0.271133	-0.491285	-0.0509817	24.8831	-3.25931	0.025665	0.262353	-3.68595	0.160147	0.0831873	0.370441
D5A7M1	D5A7M1	EbpIII	FALSE	0	0.236935	0.0710879	0.402782	27.7362	3.78082	0.0152563	0.224643	-3.10238	0.137127	0.0626675	0.37119
Q9VQY4	Q9VQY4	Atet	FALSE	0	-0.362142	-0.75991	0.0356266	20.1816	-2.40942	0.0657431	0.378694	-4.72267	0.231164	0.150302	0.373159
L0MPN7	L0MPN7	Asator	FALSE	0	0.250616	0.0623174	0.438914	21.1357	3.5223	0.0196384	0.235482	-3.38619	0.143744	0.0711511	0.373444
P52029	P52029	Pgi	FALSE	0	-0.225732	-0.377126	-0.0743379	27.0209	-3.94593	0.0130536	0.213571	-2.92679	0.130369	0.0572063	0.375544
A1Z8U0	A1Z8U0	Prp8	FALSE	0	0.234622	0.069919	0.399324	23.423	3.76992	0.0154164	0.224643	-3.11413	0.137127	0.0622351	0.375718
Q8T0J5	Q8T0J5	CG7675	FALSE	0	0.26616	0.0501406	0.48218	25.8917	3.26073	0.0256272	0.262353	-3.6843	0.160147	0.0816259	0.377103
Q9W2M0	Q9W2M0	Rbpn-5	FALSE	0	0.385223	-0.0683831	0.838828	20.4526	2.24749	0.0796279	0.403929	-4.92881	0.246568	0.171401	0.377281
Q9V521	Q9V521	PPO2	FALSE	0	0.248428	0.061381	0.435474	28.0171	3.51492	0.0197836	0.236021	-3.39446	0.144073	0.0706781	0.377359
Q9VW05	Q9VW05	Cpr76Bd	TRUE	1	0.428357	-0.12849	0.985205	19.3791	2.0358	0.1028	0.422601	-5.19965	0.257966	0.210412	0.377381
M9NGY0	M9NGY0	Cht6	FALSE	0	-0.377389	-0.815744	0.0609661	23.1139	-2.27839	0.0767485	0.397111	-4.88936	0.242406	0.165638	0.379523
Q9VIF3	Q9VIF3	Coq3	FALSE	0	-0.337682	-0.690109	0.0147451	20.9539	-2.53573	0.056761	0.360204	-4.56318	0.219877	0.133169	0.379547
Q9VQB3	Q9VQB3	CG3597	FALSE	0	-0.278261	-0.516987	-0.0395345	22.2782	-3.08473	0.030844	0.280008	-3.89091	0.170924	0.090206	0.379835
P32748	P32748	Dhod	FALSE	0	-0.321694	-0.642089	-0.0012995	21.5029	-2.65719	0.0493939	0.337711	-4.41125	0.206147	0.121066	0.379981
Q9VDM7	Q9VDM7	CG4335	FALSE	0	-0.371282	-0.798109	0.0555457	21.6845	-2.30206	0.0746198	0.391978	-4.85918	0.239273	0.161282	0.381515
M9PFU6	M9PFU6	CG18507	FALSE	0	-0.560018	-1.4947	0.374664	19.8212	-1.58563	0.179215	0.510007	-5.76779	0.311321	0.353182	0.381836
X2JAW6	X2JAW6	LanB2	FALSE	0	-0.241148	-0.419842	-0.0624533	24.4003	-3.57139	0.0187042	0.234826	-3.33148	0.143344	0.0675221	0.383073
Q9VZ60	Q9VZ60	CG2186	FALSE	0	0.295689	0.0223015	0.569077	19.3682	2.86234	0.0392607	0.304889	-4.15852	0.186112	0.103303	0.383927
M9PI17	M9PI17	Akr1B	FALSE	0	-0.24036	-0.418605	-0.0621162	29.4628	-3.56872	0.0187536	0.234826	-3.33444	0.143344	0.067352	0.384519
Q9V9W4	Q9V9W4	CG1774	FALSE	0	-0.249445	-0.442387	-0.0565031	21.684	-3.42147	0.0217322	0.241675	-3.49982	0.147524	0.0729058	0.384768
Q7K209	Q7K209	Dera	FALSE	0	-0.371037	-0.801547	0.0594736	22.2244	-2.28086	0.0765235	0.396695	-4.88621	0.242153	0.162674	0.385342
Q7KQC4	Q7KQC4	RN-tre	TRUE	2	0.406231	-0.106816	0.919279	18.7882	2.09547	0.0956105	0.414465	-5.12328	0.253	0.193862	0.385345
Q9VBR6	Q9VBR6	tobi	FALSE	0	0.42427	-0.134971	0.983511	22.5147	2.00774	0.106378	0.427356	-5.23554	0.260869	0.211317	0.386477
Q7JZB1	Q7JZB1	CG12338	FALSE	0	-0.285588	-0.54239	-0.028786	22.0012	-2.94311	0.0359334	0.293104	-4.06052	0.178918	0.0970361	0.386784
M9PEU5	M9PEU5	APP-BP1	FALSE	0	0.399019	-0.0986071	0.896645	21.1239	2.12205	0.0925828	0.410696	-5.08925	0.250699	0.188035	0.386924
Q9VKR7	Q9VKR7	CG7300	TRUE	1	0.642422	-0.579964	1.86481	20.1237	1.39084	0.228278	0.562146	-6.00253	0.343148	0.461895	0.387136
Q9VM12	Q9VM12	CG5958	FALSE	0	-0.228408	-0.389557	-0.0672579	26.8759	-3.75099	0.0156991	0.224643	-3.13458	0.137127	0.0608926	0.38719
Q9V998	Q9V998	ubl	FALSE	0	-0.357672	-0.761655	0.0463101	21.7597	-2.34308	0.0710814	0.387141	-4.80693	0.236321	0.15265	0.388423
Q9VVJ8	Q9VVJ8	Crtc	FALSE	0	0.468201	-0.210266	1.14667	15.052	1.82629	0.13295	0.462642	-5.46674	0.282408	0.256368	0.388785
M9NEC7	M9NEC7	Hk	FALSE	0	-0.277542	-0.521666	-0.0334182	21.0098	-3.00873	0.0334648	0.288251	-3.98156	0.175955	0.0922455	0.389503
Q9V9K7	Q9V9K7	Ars2	FALSE	0	-0.337223	-0.6982	0.0237545	21.2739	-2.4723	0.061089	0.365145	-4.6431	0.222894	0.1364	0.389582
Q9VUZ8	Q9VUZ8	PDCD-5	FALSE	0	0.412443	-0.121909	0.946796	21.2583	2.04269	0.101941	0.422601	-5.19084	0.257966	0.201912	0.389943
Q9V773	Q9V773	Cyp6a20	FALSE	0	0.226204	0.0669635	0.385444	23.0854	3.75934	0.0155737	0.224643	-3.12555	0.137127	0.0601711	0.390043
Q95RN0	Q95RN0	CG10038	FALSE	0	-0.308427	-0.611625	-0.0052294	21.4348	-2.6921	0.047479	0.331003	-4.36788	0.202053	0.114567	0.390659
Q7K4Z4	Q7K4Z4	imd	TRUE	1	-0.488218	-1.22622	0.249785	19.3055	-1.75074	0.145981	0.47321	-5.56218	0.288859	0.278865	0.390836
Q9VSY0	Q9VSY0	Cpr67B	FALSE	0	0.355494	-0.047575	0.758563	25.1433	2.33409	0.071841	0.387249	-4.81838	0.236386	0.152305	0.392146
Q95SR0	Q95SR0	CG31445	TRUE	4	0.650454	-0.616479	1.91739	19.0946	1.35871	0.237537	0.57279	-6.04015	0.349645	0.478728	0.392592
Q8SXV4	Q8SXV4	CG7296	TRUE	4	-0.861655	-2.99686	1.27355	19.1487	-1.06797	0.338748	0.65244	-6.36088	0.398265	0.806816	0.393474
Q9VJ74	Q9VJ74	CG10333	TRUE	1	0.431524	-0.156643	1.01969	19.5949	1.94164	0.115343	0.439874	-5.31999	0.26851	0.222247	0.393756
M9PCU0	M9PCU0	ninaC	FALSE	0	0.369231	-0.0688668	0.807328	25.2287	2.23045	0.0812664	0.403929	-4.95058	0.246568	0.165541	0.395827
Q9VFP0	Q9VFP0	CG3061	TRUE	2	0.47158	-0.231023	1.17418	19.2533	1.77628	0.141434	0.469805	-5.52999	0.286781	0.265488	0.397574
Q9VWG1	Q9VWG1	CG14207	FALSE	0	-0.33744	-0.707076	0.0321955	23.7435	-2.41595	0.0652424	0.377392	-4.71439	0.230369	0.139672	0.398084
B5RIV0	B5RIV0	bgm	FALSE	0	-0.302951	-0.601646	-0.00425661	22.014	-2.68417	0.0479066	0.331443	-4.37772	0.202321	0.112866	0.398313
Q9VHA1	Q9VHA1	SpdS	FALSE	0	-0.283362	-0.544464	-0.0222592	23.0075	-2.87207	0.038842	0.302829	-4.14666	0.184855	0.0986611	0.398347
Q9W4W4	Q9W4W4	CG2681	TRUE	1	-0.477178	-1.19713	0.242768	19.6886	-1.75406	0.14538	0.472961	-5.55799	0.288707	0.272042	0.398443
B7Z122	B7Z122	CG10804	FALSE	0	-0.214743	-0.361484	-0.0680025	20.8858	-3.87288	0.013979	0.218586	-3.00394	0.13343	0.055448	0.399718
E1JGW3	E1JGW3	ITP	FALSE	0	-0.493161	-1.26349	0.277167	22.0077	-1.69425	0.15658	0.485619	-5.63304	0.296434	0.291079	0.400752
Q9VMD3	Q9VMD3	HemK1	FALSE	0	0.268953	0.0320632	0.505842	21.9779	3.00466	0.0336124	0.288678	-3.98645	0.176216	0.0895119	0.401511
Q9VZ37	Q9VZ37	CG15203	TRUE	1	0.798667	-1.09306	2.6904	20.9972	1.1173	0.319216	0.640326	-6.30935	0.390871	0.714816	0.401725
Q7KVT8	Q7KVT8	l(1)G0193	TRUE	1	0.429068	-0.165571	1.02371	19.4607	1.90958	0.119977	0.444481	-5.36088	0.271322	0.224692	0.402597
Q9VXY3	Q9VXY3	CG5599	FALSE	0	-0.2593	-0.480012	-0.0385887	22.4845	-3.10916	0.0300518	0.280008	-3.86195	0.170924	0.0833989	0.403006
P29746	P29746	bnb	FALSE	0	0.223975	0.0614783	0.386472	26.7414	3.6477	0.0173522	0.229288	-3.24717	0.139963	0.0614017	0.403329
Q9W1G0	Q9W1G0	Taldo	FALSE	0	-0.21807	-0.371834	-0.064306	25.0876	-3.75324	0.0156653	0.224643	-3.13215	0.137127	0.0581019	0.403989
Q9W5Q1	Q9W5Q1	CG17168	FALSE	0	0.285807	0.0158767	0.555738	18.1767	2.80212	0.0419692	0.315457	-4.23216	0.192563	0.101997	0.40404
Q9VPB8	Q9VPB8	Pex14	FALSE	0	0.33926	-0.0404014	0.71892	20.5224	2.36484	0.0692802	0.387028	-4.77927	0.236251	0.14346	0.404265
Q9VM93	Q9VM93	Liprin-alpha	FALSE	0	0.399987	-0.123118	0.923092	21.9285	2.02359	0.104342	0.424797	-5.21527	0.259306	0.197662	0.404945
Q9VQ52	Q9VQ52	CG31663	FALSE	0	-0.248053	-0.450626	-0.0454791	23.1862	-3.2406	0.0261694	0.262353	-3.70769	0.160147	0.0765452	0.405069
Q8SZ46	Q8SZ46	naz	TRUE	1	-0.725189	-2.3247	0.874327	21.2643	-1.19985	0.288765	0.616772	-6.22027	0.376493	0.604399	0.406249
A1Z8N1	A1Z8N1	Tret1-1	FALSE	0	0.216171	0.0638339	0.368507	22.7069	3.75541	0.0156326	0.224643	-3.12981	0.137127	0.0575625	0.407008
Q7K2X8	Q7K2X8	Nup44A	FALSE	0	-0.365819	-0.809142	0.0775048	20.8228	-2.18379	0.0859427	0.406566	-5.01024	0.248178	0.167516	0.407487
A0A0B4K7V5	A0A0B4K7V5	Pdk	FALSE	0	-0.29429	-0.583669	-0.00491167	23.2225	-2.69138	0.047518	0.331003	-4.36878	0.202053	0.109346	0.407955
Q9VG79	Q9VG79	Dip-C	FALSE	0	-0.282571	-0.54932	-0.0158212	21.7113	-2.80342	0.0419084	0.315457	-4.23056	0.192563	0.100795	0.40804
Q9W0N6	Q9W0N6	Vti1a	TRUE	3	-1.01149	-3.98661	1.96363	19.9152	-0.899752	0.413215	0.700229	-6.52545	0.427437	1.12419	0.409039
Q9I7M3	Q9I7M3	CG10237	FALSE	0	0.225028	0.0577765	0.39228	27.9875	3.56067	0.0189038	0.234826	-3.34339	0.143344	0.0631983	0.409426
Q9VV29	Q9VV29	CG13041	FALSE	0	0.343365	-0.050977	0.737706	21.0673	2.30435	0.0744174	0.391494	-4.85626	0.238978	0.149007	0.409801
Q7JYZ0	Q7JYZ0	CG6426	FALSE	0	-0.416228	-0.991623	0.159167	26.5239	-1.91439	0.119269	0.443884	-5.35474	0.270958	0.217421	0.412691
Q9VTU8	Q9VTU8	CAH2	FALSE	0	-0.221867	-0.386517	-0.0572177	22.9404	-3.56613	0.0188017	0.234826	-3.33731	0.143344	0.0622151	0.414096
A0A0B4KFX7	A0A0B4KFX7	pum	FALSE	0	-0.260422	-0.490361	-0.030484	20.4719	-2.99731	0.0338803	0.288678	-3.99526	0.176216	0.0868854	0.414157
Q9VWD0	Q9VWD0	parvin	FALSE	0	0.239403	0.0457153	0.433091	22.018	3.27109	0.0253533	0.262353	-3.67229	0.160147	0.0731877	0.414878
E1JHD6	E1JHD6	bsk	FALSE	0	-0.231995	-0.413454	-0.0505366	23.8765	-3.3835	0.0225869	0.245692	-3.54303	0.149976	0.0685666	0.415052
Q9VJ81	Q9VJ81	Ugt301D1	TRUE	2	-0.463355	-1.1726	0.245888	18.6444	-1.72896	0.149978	0.479856	-5.58955	0.292916	0.267997	0.415153
Q0E8X7	Q0E8X7	roh	FALSE	0	-0.632082	-1.90115	0.636989	26.3384	-1.31811	0.249751	0.585567	-6.08715	0.357445	0.479536	0.416079
M9NDT5	M9NDT5	ZAP3	TRUE	4	0.392727	-0.129922	0.915376	18.2416	1.98859	0.108898	0.431326	-5.26003	0.263292	0.19749	0.418612
Q9VT60	Q9VT60	iPLA2-VIA	FALSE	0	0.359955	-0.082722	0.802632	24.3989	2.15192	0.0893033	0.409316	-5.05101	0.249857	0.167271	0.419141
M9PFS8	M9PFS8	CG9705	FALSE	0	-0.29323	-0.589632	0.00317208	22.283	-2.61814	0.0516395	0.348695	-4.45993	0.212852	0.112	0.41938
M9PCW6	M9PCW6	Ca-beta	TRUE	1	-0.592978	-1.72989	0.54393	19.8049	-1.38032	0.231273	0.564936	-6.01489	0.344851	0.429596	0.419701
Q9VGH5	Q9VGH5	glo	FALSE	0	-0.267508	-0.514509	-0.0205076	23.2932	-2.86618	0.0390948	0.304199	-4.15383	0.185691	0.0933325	0.420127
Q9VS41	Q9VS41	unc-13-4A	FALSE	0	-0.285584	-0.568741	-0.00242812	20.3841	-2.66915	0.0487283	0.334901	-4.39638	0.204432	0.106994	0.42194
Q9V429	Q9V429	Trx-2	FALSE	0	0.209759	0.0599131	0.359606	27.0595	3.70459	0.016418	0.225675	-3.18495	0.137758	0.0566214	0.422325
Q9VI09	Q9VI09	CG17919	FALSE	0	0.250995	0.0325965	0.469394	23.828	3.04145	0.0323066	0.283636	-3.94244	0.173138	0.0825249	0.422512
Q9VYR1	Q9VYR1	regucalcin	FALSE	0	0.224677	0.0507023	0.398652	26.5463	3.41773	0.0218149	0.241675	-3.50407	0.147524	0.0657388	0.423405
Q9VZZ6	Q9VZZ6	CG16985	FALSE	0	0.24811	0.0340008	0.462218	23.081	3.06672	0.0314432	0.280008	-3.91232	0.170924	0.0809039	0.42386
Q9VB68	Q9VB68	grass	FALSE	0	0.295569	-0.00939042	0.600529	22.3141	2.56497	0.0548819	0.355928	-4.52647	0.217267	0.115233	0.424047
Q9VPU7	Q9VPU7	aru	FALSE	0	0.249933	0.0323611	0.467505	21.4923	3.04009	0.0323539	0.283636	-3.94406	0.173138	0.0822125	0.424211
Q961C9	Q961C9	Tango11	FALSE	0	-0.37301	-0.853797	0.107777	21.5261	-2.05321	0.100644	0.422386	-5.17737	0.257835	0.181672	0.42465
Q9W3N7	Q9W3N7	ND-MNLL	FALSE	0	0.3949	-0.141492	0.931292	23.1393	1.94836	0.114396	0.439575	-5.31141	0.268328	0.202683	0.424783
Q9VZ19	Q9VZ19	antdh	FALSE	0	-0.379903	-0.878499	0.118693	21.6924	-2.01646	0.105253	0.426307	-5.22439	0.260229	0.188401	0.425152
E1JIS4	E1JIS4	CG34034	TRUE	2	0.842515	-1.36307	3.0481	16.6478	1.01092	0.362619	0.667401	-6.41871	0.407398	0.833411	0.425432
Q961T9	Q961T9	CG33307	FALSE	0	0.2364	0.0410089	0.43179	22.7538	3.2019	0.0272494	0.266746	-3.75283	0.162829	0.073831	0.426696
Q7JYK2	Q7JYK2	CG1941	FALSE	0	-0.336887	-0.733962	0.0601882	20.207	-2.24531	0.0798356	0.403929	-4.93159	0.246568	0.15004	0.426741
Q9VN73	Q9VN73	CG1124	FALSE	0	0.223961	0.0481442	0.399779	21.1312	3.37114	0.0228734	0.245692	-3.55714	0.149976	0.066435	0.429095
Q8MRW1	Q8MRW1	Tim23	FALSE	0	0.25874	0.0219079	0.495572	21.9616	2.89127	0.0380306	0.299203	-4.12332	0.182641	0.0894902	0.429165
Q7K2V9	Q7K2V9	CG33671	TRUE	1	0.608188	-0.610414	1.82679	20.1912	1.32081	0.248921	0.584172	-6.08405	0.356593	0.460465	0.429232
Q9VND3	Q9VND3	Pi4KIIalpha	FALSE	0	-0.236492	-0.434217	-0.0387667	20.0821	-3.16533	0.0283171	0.271802	-3.7957	0.165915	0.0747131	0.43045
B7Z0L1	B7Z0L1	Fas1	FALSE	0	-0.229277	-0.414841	-0.0437125	21.6466	-3.26987	0.0253853	0.262353	-3.6737	0.160147	0.070118	0.430733
Q9VLS1	Q9VLS1	CG8475	FALSE	0	-0.318148	-0.677124	0.0408276	21.9893	-2.34547	0.0708816	0.387141	-4.8039	0.236321	0.135644	0.430823
Q8MLS2	Q8MLS2	Rpi	FALSE	0	-0.232697	-0.424283	-0.0411101	24.0527	-3.21433	0.0268972	0.265844	-3.73831	0.162278	0.0723936	0.43112
A0A0B4LFJ1	A0A0B4LFJ1	Idgf6	FALSE	0	0.271716	0.00871836	0.534713	25.504	2.73419	0.0452805	0.322771	-4.31579	0.197027	0.0993772	0.43131
Q9VHN8	Q9VHN8	CG8032	TRUE	3	-0.593144	-1.76229	0.576003	19.763	-1.34263	0.242306	0.577371	-6.05884	0.352442	0.441778	0.431359
Q9VLY3	Q9VLY3	CG13795	TRUE	1	0.658071	-0.762882	2.07902	20.4873	1.22563	0.279811	0.607197	-6.19178	0.370648	0.536926	0.432512
Q9V3A6	Q9V3A6	Ero1L	FALSE	0	0.265418	0.0130734	0.517762	18.8764	2.78357	0.0428456	0.316121	-4.25494	0.192968	0.0953518	0.433395
A1ZB68	A1ZB68	GstE3	FALSE	0	-0.231332	-0.421983	-0.0406816	24.1882	-3.21117	0.0269862	0.265844	-3.742	0.162278	0.0720399	0.433583
Q7JRN6	Q7JRN6	CG4716	FALSE	0	0.262848	0.0148932	0.510803	21.9436	2.80541	0.0418156	0.315457	-4.22812	0.192563	0.0936932	0.434131
Q9VA32	Q9VA32	Cpr100A	FALSE	0	0.289243	-0.0121136	0.590599	23.782	2.54008	0.0564772	0.360204	-4.55772	0.219877	0.113872	0.4355
P15425	P15425	ninaA	TRUE	1	-0.713147	-2.37629	0.949999	20.8067	-1.13479	0.312537	0.635769	-6.29078	0.388089	0.628442	0.436305
Q9VP57	Q9VP57	pzg	FALSE	0	0.250625	0.0239963	0.477255	22.8736	2.92667	0.0365838	0.295139	-4.08039	0.18016	0.0856349	0.436439
Q7K8X7	Q7K8X7	GstE9	FALSE	0	-0.306753	-0.64636	0.032854	25.0772	-2.39044	0.0672246	0.381614	-4.74675	0.232947	0.128325	0.436859
Q9VME3	Q9VME3	Nepl5	FALSE	0	0.242181	0.0305728	0.453789	21.45	3.02881	0.0327484	0.285193	-3.95753	0.174089	0.079959	0.436926
Q9VH64	Q9VH64	CG8507	FALSE	0	-0.246434	-0.466014	-0.0268535	22.745	-2.97011	0.0348937	0.290753	-4.02796	0.177483	0.0829714	0.437405
Q7K3U4	Q7K3U4	Fmo-2	FALSE	0	-0.230982	-0.423233	-0.0387305	21.584	-3.17961	0.0278947	0.270379	-3.77894	0.165046	0.0726447	0.437465
A1Z8Z7	A1Z8Z7	Cpr49Ah	FALSE	0	-0.212559	-0.374162	-0.0509561	22.2754	-3.48093	0.020468	0.241335	-3.43262	0.147317	0.061064	0.437526
Q9VTL0	Q9VTL0	CG6083	TRUE	3	-0.921062	-3.59652	1.75439	20.0212	-0.91108	0.407809	0.696755	-6.51496	0.425316	1.01096	0.43773
A0A126GV33	A0A126GV33	CG12071	FALSE	0	0.394084	-0.15779	0.945958	20.3544	1.88979	0.122934	0.44893	-5.38608	0.274038	0.208533	0.437778
A0A0B4KI00	A0A0B4KI00	Orct	TRUE	1	-0.546022	-1.56435	0.472311	20.0216	-1.41901	0.220446	0.553871	-5.96926	0.338096	0.384791	0.437954
Q9VHD2	Q9VHD2	GstZ2	FALSE	0	0.243752	0.0285741	0.458929	23.2574	2.99789	0.0338591	0.288678	-3.99457	0.176216	0.0813078	0.438133
O44437	O44437	SmD3	TRUE	3	1.26089	-3.53307	6.05484	20.9474	0.69606	0.520234	0.765512	-6.69735	0.467287	1.81146	0.438691
B7Z0X1	B7Z0X1	Shmt	FALSE	0	-0.222628	-0.40184	-0.0434162	25.9513	-3.28759	0.0249236	0.260116	-3.65319	0.158781	0.0677176	0.439583
Q9VBT7	Q9VBT7	CG10513	TRUE	1	0.468207	-0.300378	1.23679	18.9832	1.61217	0.173397	0.502837	-5.73508	0.306944	0.29042	0.440265
Q9W3C3	Q9W3C3	CG2004	FALSE	0	-0.227376	-0.415075	-0.0396767	26.4078	-3.20588	0.0271361	0.266298	-3.74818	0.162555	0.0709246	0.440379
Q9VAD4	Q9VAD4	eIF2Balpha	TRUE	3	0.506649	-0.388629	1.40193	18.9873	1.49766	0.199934	0.529356	-5.87509	0.323132	0.338293	0.44238
Q9VMC6	Q9VMC6	CG9547	FALSE	0	-0.235367	-0.438266	-0.0324671	24.1475	-3.06993	0.0313353	0.280008	-3.9085	0.170924	0.0766684	0.442605
E2QCY2	E2QCY2	CG3961	FALSE	0	-0.206273	-0.360595	-0.051951	23.695	-3.53736	0.0193461	0.234826	-3.36937	0.143344	0.0583126	0.443171
Q9W503	Q9W503	CG3091	TRUE	1	-0.54392	-1.56975	0.481914	19.9766	-1.40321	0.224806	0.557773	-5.98795	0.340479	0.387625	0.444054
Q9XYM0	Q9XYM0	Crk	FALSE	0	0.394877	-0.173154	0.962907	24.9034	1.83973	0.13076	0.459758	-5.44969	0.280648	0.214638	0.447834
M9PBB6	M9PBB6	dao	TRUE	4	0.331367	-0.0752491	0.737983	18.4888	2.1567	0.0887904	0.409204	-5.0449	0.249788	0.153645	0.448253
X2JCS6	X2JCS6	RpL7A	FALSE	0	-0.407988	-1.01332	0.197341	26.652	-1.7837	0.14014	0.469318	-5.52062	0.286483	0.228732	0.448548
Q9VD26	Q9VD26	CG5382	FALSE	0	0.224328	0.0370699	0.411587	20.7766	3.17035	0.0281676	0.271027	-3.7898	0.165442	0.0707581	0.448988
M9PH59	M9PH59	RpL37a	TRUE	1	-0.968784	-3.98602	2.04845	23.1931	-0.849734	0.437772	0.715119	-6.57067	0.436526	1.1401	0.449208
Q9Y125	Q9Y125	Sap-r	FALSE	0	-0.603957	-1.86656	0.658649	26.8581	-1.26591	0.266326	0.598234	-6.14665	0.365177	0.477093	0.449753
E1JHQ1	E1JHQ1	Gs1	FALSE	0	-0.208648	-0.370059	-0.047236	26.3033	-3.42093	0.0217443	0.241675	-3.50044	0.147524	0.0609916	0.449874
Q9VGU6	Q9VGU6	Adk3	FALSE	0	0.229999	0.0323226	0.427676	24.6632	3.07919	0.031027	0.280008	-3.89749	0.170924	0.0746949	0.449884
Q9VQK5	Q9VQK5	CG3542	FALSE	0	-0.312013	-0.675898	0.051871	19.72	-2.26921	0.0775919	0.398568	-4.90108	0.243296	0.137499	0.45041
O77477	O77477	CG4882	FALSE	0	0.223025	0.036888	0.409162	20.9017	3.17092	0.0281507	0.271027	-3.78913	0.165442	0.0703344	0.451022
Q9W298	Q9W298	CG2921	TRUE	1	-0.477947	-1.29867	0.342773	19.6895	-1.54117	0.189407	0.51901	-5.82226	0.316816	0.31012	0.451474
Q7KKI0	Q7KKI0	CCT5	FALSE	0	0.22829	0.0324943	0.424085	24.1358	3.08566	0.0308131	0.280008	-3.8898	0.170924	0.0739839	0.45185
Q9VM11	Q9VM11	CG5973	FALSE	0	0.250857	0.0132648	0.488448	23.8716	2.79421	0.0423403	0.315893	-4.24187	0.192829	0.0897773	0.452389
Q9VJZ8	Q9VJZ8	CG9377	TRUE	1	-0.680655	-2.26596	0.904647	20.6508	-1.13627	0.311977	0.635718	-6.2892	0.388058	0.599028	0.452556
Q5BIG2	Q5BIG2	CG6024	FALSE	0	0.341291	-0.0951433	0.777726	20.1785	2.06953	0.0986677	0.421221	-5.15649	0.257123	0.164913	0.45365
Q494G8	Q494G8	Fbl6	FALSE	0	-0.216103	-0.392439	-0.0397672	24.4668	-3.24328	0.0260964	0.262353	-3.70457	0.160147	0.066631	0.454798
Q9VT65	Q9VT65	CalpB	FALSE	0	-0.288976	-0.606845	0.0288932	24.9739	-2.4059	0.0660151	0.378949	-4.72713	0.23132	0.120111	0.455938
P23380	P23380	Vha16-1	TRUE	1	-0.859259	-3.3178	1.59928	21.9319	-0.924936	0.401274	0.691926	-6.502	0.422369	0.928993	0.456303
X2JIZ6	X2JIZ6	sdt	FALSE	0	-0.211648	-0.381512	-0.0417833	23.1875	-3.29743	0.0246715	0.2593	-3.64182	0.158283	0.0641856	0.456785
F9VMG5	F9VMG5	CG31808	TRUE	3	1.18754	-3.2981	5.67317	21.0849	0.70063	0.51763	0.763669	-6.69387	0.466163	1.69496	0.457496
Q9VV23	Q9VV23	CG13044	FALSE	0	-0.390455	-0.960335	0.179425	24.6643	-1.81323	0.135113	0.463179	-5.48328	0.282736	0.215337	0.457695
Q9W309	Q9W309	CG9686	FALSE	0	0.318712	-0.0678275	0.705251	21.3642	2.18207	0.0861197	0.406566	-5.01243	0.248178	0.146059	0.457725
Q7KUB1	Q7KUB1	Idh	FALSE	0	-0.206933	-0.369476	-0.0443901	26.9358	-3.3692	0.0229188	0.245692	-3.55936	0.149976	0.0614191	0.457793
Q8IQ70	Q8IQ70	MCU	FALSE	0	0.252358	0.00815289	0.496563	21.0491	2.73481	0.0452488	0.322771	-4.31502	0.197027	0.0922762	0.457859
Q9W378	Q9W378	mei-P26	TRUE	3	-0.9647	-4.02086	2.09146	20.0305	-0.835375	0.44503	0.72056	-6.58331	0.439848	1.15481	0.457932
Q7KTZ2	Q7KTZ2	Pi3K21B	TRUE	2	-0.46185	-1.24581	0.322114	19.0549	-1.55908	0.185233	0.516755	-5.80037	0.31544	0.296232	0.458982
E1JGN0	E1JGN0	par-1	FALSE	0	-0.269469	-0.548769	0.00983075	19.1005	-2.55331	0.0556229	0.359136	-4.5411	0.219226	0.105537	0.459076
Q9VE85	Q9VE85	Nup43	FALSE	0	-0.232688	-0.440877	-0.0244978	21.0046	-2.95787	0.0353607	0.291583	-4.04271	0.177989	0.0786674	0.459472
A0A0B4LEK8	A0A0B4LEK8	Sec24AB	FALSE	0	0.273433	-0.0150695	0.561936	23.8075	2.50822	0.0585948	0.361815	-4.59779	0.220861	0.109015	0.460354
Q9VY15	Q9VY15	CG14411	FALSE	0	0.264221	-0.00542646	0.533868	20.1969	2.5932	0.0531328	0.352877	-4.4911	0.215405	0.10189	0.460484
P49963	P49963	Srp19	FALSE	0	0.34051	-0.102114	0.783134	20.9468	2.03592	0.102785	0.422601	-5.1995	0.257966	0.167251	0.460842
P53997	P53997	Set	FALSE	0	0.233294	0.0227883	0.443799	21.8959	2.93295	0.0363339	0.294455	-4.07279	0.179743	0.0795423	0.461455
P08255	P08255	Rh4	FALSE	0	-0.331006	-0.751611	0.0895992	23.7032	-2.0827	0.0971025	0.41638	-5.13963	0.254169	0.158931	0.462133
Q7KN04	Q7KN04	fat-spondin	TRUE	2	0.461183	-0.327124	1.24949	19.9442	1.54826	0.187744	0.51901	-5.81361	0.316816	0.297873	0.462361
Q9VDH5	Q9VDH5	KaiR1D	FALSE	0	-0.252437	-0.500757	-0.00411723	23.0062	-2.69034	0.0475738	0.331003	-4.37007	0.202053	0.093831	0.463574
Q7K0X3	Q7K0X3	Ctr9	FALSE	0	0.246389	0.00958437	0.483193	19.5911	2.75357	0.0443066	0.320127	-4.29187	0.195414	0.0894797	0.463986
Q7KK54	Q7KK54	Sema1b	FALSE	0	-0.244091	-0.47651	-0.0116716	19.6801	-2.77936	0.0430472	0.316121	-4.26012	0.192968	0.0878227	0.464044
Q7JQH9	Q7JQH9	whd	FALSE	0	-0.233563	-0.446185	-0.0209416	25.5333	-2.90711	0.0373751	0.299077	-4.10408	0.182564	0.0803419	0.464096
Q9W513	Q9W513	CG17776	TRUE	1	0.521262	-0.473714	1.51624	19.6781	1.38646	0.229519	0.562741	-6.00768	0.343511	0.375965	0.464321
Q7K0P0	Q7K0P0	JhI-26	FALSE	0	-0.247737	-0.487451	-0.00802181	21.1724	-2.73502	0.0452382	0.322771	-4.31476	0.197027	0.0905795	0.464429
Q9VR51	Q9VR51	CG14615	FALSE	0	-0.230305	-0.437203	-0.0234071	19.7796	-2.94586	0.0358259	0.293104	-4.05719	0.178918	0.0781792	0.464541
Q95U32	Q95U32	CG31344	TRUE	1	-0.466734	-1.27907	0.345605	19.6482	-1.52054	0.194329	0.520653	-5.84737	0.31782	0.306953	0.465517
P91927	P91927	Letm1	FALSE	0	0.213548	0.0353697	0.391726	23.206	3.1718	0.0281248	0.271027	-3.78811	0.165442	0.067327	0.466451
P45594	P45594	tsr	FALSE	0	0.196019	0.0468832	0.345156	27.7973	3.47841	0.0205198	0.241335	-3.43545	0.147317	0.0563532	0.466824
Q9VEJ9	Q9VEJ9	cysu	TRUE	1	-0.42296	-1.10312	0.257195	19.4227	-1.64572	0.166312	0.497111	-5.69352	0.303449	0.257006	0.468254
Q8IP62	Q8IP62	mRpS23	TRUE	1	-0.673188	-2.28656	0.940186	20.6684	-1.10425	0.324287	0.64287	-6.32312	0.392424	0.609635	0.468558
Q9VK44	Q9VK44	CG9934	FALSE	0	0.217677	0.0309443	0.404409	19.8272	3.08501	0.0308345	0.280008	-3.89057	0.170924	0.0705593	0.46892
Q7K2N0	Q7K2N0	Lnpk	TRUE	1	0.616024	-0.755282	1.98733	20.4426	1.18885	0.292665	0.620924	-6.23234	0.379027	0.518167	0.469106
Q9VV24	Q9VV24	CG13043	FALSE	0	-0.249074	-0.494918	-0.00322958	25.3911	-2.68122	0.0480667	0.331509	-4.38138	0.202361	0.0928956	0.46955
Q9VQX6	Q9VQX6	CG3702	FALSE	0	0.23698	0.0140469	0.459913	22.8486	2.81321	0.0414549	0.315105	-4.21856	0.192348	0.0842382	0.47032
Q9VVW8	Q9VVW8	Naxd	FALSE	0	-0.40432	-1.03296	0.224325	21.681	-1.7021	0.155061	0.483594	-5.62322	0.295198	0.237542	0.470657
P40796	P40796	La	FALSE	0	-0.246155	-0.487298	-0.00501164	22.2419	-2.70146	0.0469801	0.32978	-4.35628	0.201306	0.0911193	0.47107
Q9W404	Q9W404	CG3842	FALSE	0	0.330493	-0.0988361	0.759822	20.5958	2.03721	0.102623	0.422601	-5.19784	0.257966	0.162228	0.47122
Q9VRJ2	Q9VRJ2	Fitm	TRUE	2	-0.568236	-1.75604	0.619565	19.4904	-1.26605	0.266281	0.598234	-6.14649	0.365177	0.448827	0.471474
Q9VZ66	Q9VZ66	CG15209	TRUE	4	-0.637606	-2.10728	0.832067	18.7407	-1.14814	0.307518	0.632182	-6.27648	0.3859	0.555336	0.47148
A8JNP1	A8JNP1	Argk	FALSE	0	-0.395104	-0.998338	0.20813	26.7686	-1.73337	0.14916	0.479338	-5.58402	0.2926	0.22794	0.471527
H1UUB1	H1UUB1	Syb	FALSE	0	0.349229	-0.129059	0.827517	23.7781	1.93235	0.116667	0.441624	-5.33185	0.269578	0.180728	0.472227
A0A0B4LG36	A0A0B4LG36	HmgZ	FALSE	0	0.314832	-0.0773862	0.70705	24.0099	2.1243	0.0923311	0.410696	-5.08637	0.250699	0.148205	0.472344
A0A0B4KGK3	A0A0B4KGK3	mats	TRUE	1	-0.450481	-1.22415	0.323187	19.5475	-1.54094	0.189459	0.51901	-5.82253	0.316816	0.292341	0.472645
Q9W376	Q9W376	CG12056	TRUE	1	-0.628238	-2.06526	0.808782	20.4686	-1.15698	0.304237	0.630365	-6.26696	0.38479	0.542998	0.473515
Q9VYA1	Q9VYA1	CG12177	FALSE	0	-0.257119	-0.52217	0.00793239	23.7786	-2.56726	0.0547378	0.355751	-4.5236	0.217159	0.100153	0.473794
Q9NBD7	Q9NBD7	chb	FALSE	0	0.260402	-0.0114036	0.532208	21.6547	2.53543	0.0567812	0.360204	-4.56357	0.219877	0.102706	0.473797
B7YZM7	B7YZM7	CG42672	FALSE	0	-0.356524	-0.856519	0.143472	19.8523	-1.88707	0.123347	0.44893	-5.38954	0.274038	0.18893	0.474204
X2JEX8	X2JEX8	Yp3	TRUE	1	0.948917	-2.13422	4.03206	20.5011	0.814516	0.455737	0.729069	-6.60139	0.445042	1.16501	0.474404
M9PEG1	M9PEG1	CG44195	FALSE	0	-0.2152	-0.401554	-0.0288458	24.8078	-3.0561	0.0318026	0.281936	-3.92496	0.172101	0.0704165	0.476135
Q8INK7	Q8INK7	CG17734	FALSE	0	0.316625	-0.0848872	0.718138	23.4414	2.08695	0.0966031	0.41638	-5.13419	0.254169	0.151717	0.477115
Q9VCA0	Q9VCA0	CG6356	FALSE	0	-0.302506	-0.670344	0.0653325	20.2858	-2.17641	0.0867077	0.406566	-5.01967	0.248178	0.138993	0.477261
Q9W3U9	Q9W3U9	CG14434	FALSE	0	0.28338	-0.0419869	0.608747	20.0469	2.30495	0.0743645	0.391494	-4.8555	0.238978	0.122944	0.478814
Q8I077	Q8I077	Usp1	TRUE	3	0.535501	-0.547778	1.61878	19.199	1.30823	0.252812	0.587235	-6.0985	0.358463	0.409332	0.478848
Q9VU17	Q9VU17	CG10960	FALSE	0	0.256123	-0.0106251	0.522871	22.2289	2.54104	0.0564144	0.360204	-4.5565	0.219877	0.100794	0.478853
Q95SH7	Q95SH7	CG14969	TRUE	1	-0.530857	-1.59685	0.53514	20.1165	-1.31791	0.249812	0.585567	-6.08738	0.357445	0.402801	0.478871
Q0E9F9	Q0E9F9	CG2915	FALSE	0	0.27862	-0.036231	0.593471	22.9481	2.34192	0.0711791	0.387141	-4.80841	0.236321	0.118971	0.478897
B7Z002	B7Z002	kis	FALSE	0	0.252502	-0.00747906	0.512484	20.3123	2.57033	0.0545451	0.35509	-4.51975	0.216756	0.0982375	0.479764
Q9VQ61	Q9VQ61	Got2	FALSE	0	-0.219285	-0.415079	-0.0234918	26.2573	-2.96399	0.0351263	0.290753	-4.03533	0.177483	0.0739832	0.47982
Q9W2V9	Q9W2V9	l(1)G0289	FALSE	0	0.209299	0.0311572	0.387441	21.16	3.10932	0.0300465	0.280008	-3.86176	0.170924	0.0673134	0.480179
Q9VA97	Q9VA97	CG1983	FALSE	0	-0.324755	-0.750399	0.100889	22.4333	-2.01918	0.104905	0.425333	-5.22092	0.259634	0.160835	0.480838
Q9VQ34	Q9VQ34	CG17660	TRUE	1	-0.472231	-1.33441	0.389945	19.6726	-1.44952	0.212257	0.544376	-5.93295	0.332301	0.325785	0.480976
Q9W1F8	Q9W1F8	Orcokinin	FALSE	0	0.222309	0.0196684	0.42495	22.494	2.90332	0.0375307	0.299203	-4.10868	0.182641	0.0765706	0.482029
C9QPE2	C9QPE2	CG8026	FALSE	0	-0.210465	-0.391718	-0.0292123	19.866	-3.07298	0.0312332	0.280008	-3.90487	0.170924	0.0684888	0.482136
A0A126GUM8	A0A126GUM8	lig	FALSE	0	0.237229	0.0056144	0.468844	23.6189	2.71061	0.0464978	0.32756	-4.34495	0.199951	0.0875189	0.482921
Q9VWK5	Q9VWK5	Ulp1	TRUE	3	-0.435646	-1.18122	0.309924	19.1771	-1.54636	0.188188	0.51901	-5.81593	0.316816	0.281724	0.483035
A0A0B4K6V2	A0A0B4K6V2	lap	FALSE	0	0.212184	0.027253	0.397114	26.9485	3.03646	0.0324801	0.283847	-3.94839	0.173267	0.0698785	0.48327
Q8MLV4	Q8MLV4	CG30285	FALSE	0	0.235549	0.00662658	0.464472	21.6361	2.72306	0.0458502	0.324738	-4.32953	0.198228	0.0865015	0.483816
Q9W1E9	Q9W1E9	Fmo-1	FALSE	0	-0.297961	-0.661818	0.0658953	21.0732	-2.16718	0.0876769	0.407851	-5.03149	0.248962	0.137488	0.484195
Q7JR71	Q7JR71	Sod3	FALSE	0	0.214142	0.0245455	0.403739	24.4869	2.98907	0.0341836	0.289186	-4.00515	0.176527	0.0716418	0.48532
Q86BG2	Q86BG2	CG10543	FALSE	0	0.285608	-0.0507861	0.622002	18.0174	2.24692	0.0796826	0.403929	-4.92954	0.246568	0.127111	0.485535
Q7JRA7	Q7JRA7	CG15096	FALSE	0	0.292369	-0.0599274	0.644666	21.9512	2.19628	0.0846624	0.405846	-4.99426	0.247739	0.13312	0.485836
X2JEU3	X2JEU3	CG1737	FALSE	0	0.252681	-0.0124483	0.517809	25.9057	2.5222	0.0576549	0.361295	-4.5802	0.220543	0.100183	0.486281
Q7JX87	Q7JX87	Prx2540-2	FALSE	0	-0.2256	-0.437661	-0.0135387	29.4016	-2.81542	0.0413534	0.315077	-4.21586	0.192331	0.0801302	0.4874
Q9W437	Q9W437	raptor	TRUE	1	0.433744	-0.315258	1.18275	19.5391	1.53255	0.191447	0.519338	-5.83276	0.317017	0.283021	0.488194
Q9W258	Q9W258	babos	FALSE	0	-0.319566	-0.741444	0.102313	22.5213	-2.00464	0.106782	0.427356	-5.2395	0.260869	0.159413	0.489262
Q9VYJ1	Q9VYJ1	Nep6	TRUE	1	0.308901	-0.0868706	0.704673	18.4756	2.06557	0.0991432	0.422376	-5.16155	0.257829	0.149548	0.489716
Q9VZE4	Q9VZE4	CG1316	FALSE	0	0.227581	0.0100747	0.445088	23.0739	2.76904	0.0435463	0.317542	-4.27281	0.193835	0.0821879	0.490061
Q1RL12	Q1RL12	nrv2	FALSE	0	-0.256032	-0.531045	0.0189812	25.2545	-2.4638	0.0616965	0.367007	-4.65384	0.22403	0.103917	0.490081
P41572	P41572	Pgd	FALSE	0	-0.267104	-0.56675	0.0325421	26.8125	-2.35905	0.0697546	0.387028	-4.78663	0.236251	0.113225	0.491036
Q5U126	Q5U126	CG34461	FALSE	0	0.216814	0.0188465	0.414782	25.1153	2.8984	0.0377339	0.299203	-4.11465	0.182641	0.0748048	0.491377
Q9VCI0	Q9VCI0	CG10214	FALSE	0	-0.426673	-1.15931	0.305966	19.9663	-1.54124	0.18939	0.51901	-5.82218	0.316816	0.276838	0.491664
Q9W3F7	Q9W3F7	Miga	TRUE	1	-0.616794	-2.06993	0.836346	20.1608	-1.1233	0.31691	0.63842	-6.303	0.389707	0.549089	0.492244
Q9VWM0	Q9VWM0	Obp18a	FALSE	0	0.281527	-0.0523002	0.615355	19.5561	2.23184	0.0811311	0.403929	-4.9488	0.246568	0.126141	0.493068
Q9V6Y3	Q9V6Y3	mRpS16	FALSE	0	0.226685	0.00897643	0.444393	20.8492	2.75557	0.0442072	0.320127	-4.2894	0.195414	0.0822641	0.493121
Q95RA9	Q95RA9	GILT1	FALSE	0	0.203861	0.0280463	0.379677	25.0064	3.06863	0.0313791	0.280008	-3.91005	0.170924	0.0664341	0.493768
Q94533	Q94533	S6k	FALSE	0	-0.257535	-0.538672	0.0236031	21.1511	-2.42427	0.0646098	0.374832	-4.70385	0.228807	0.106232	0.493868
Q9VT61	Q9VT61	CG8108	FALSE	0	0.186258	0.0402844	0.332231	22.4474	3.3768	0.0227416	0.245692	-3.55067	0.149976	0.055158	0.494248
Q9VE12	Q9VE12	CG6005	TRUE	4	-0.508467	-1.53225	0.515316	17.253	-1.31438	0.250904	0.586188	-6.09145	0.357824	0.386851	0.495073
Q7JYX0	Q7JYX0	GstE14	FALSE	0	-0.209685	-0.396695	-0.0226757	24.0182	-2.96735	0.0349981	0.290753	-4.03128	0.177483	0.0706641	0.495117
Q9W461	Q9W461	CG16721	TRUE	1	-0.49408	-1.46694	0.478784	19.6522	-1.34403	0.241886	0.577371	-6.05721	0.352442	0.36761	0.495969
B7Z0W3	B7Z0W3	Dmtn	FALSE	0	0.205606	0.025463	0.385748	20.5185	3.02053	0.0330417	0.286095	-3.96743	0.174639	0.0680693	0.496034
Q9V3I0	Q9V3I0	CG11378	FALSE	0	-0.442466	-1.23777	0.352837	20.1734	-1.47236	0.206322	0.53832	-5.90558	0.328604	0.300516	0.497404
Q95NV8	Q95NV8	AstC	TRUE	1	-0.747384	-2.84938	1.35461	21.9973	-0.940972	0.393818	0.686982	-6.48684	0.419351	0.794269	0.498345
P20351	P20351	v	FALSE	0	-0.221237	-0.431995	-0.0104782	20.8247	-2.77803	0.0431111	0.316121	-4.26175	0.192968	0.079638	0.498794
A4V3W8	A4V3W8	CG32795	FALSE	0	-0.212892	-0.407991	-0.0177927	20.9849	-2.88781	0.0381753	0.299203	-4.12752	0.182641	0.0737209	0.498968
Q9VIQ5	Q9VIQ5	CG10680	FALSE	0	0.332496	-0.134335	0.799326	20.6089	1.88491	0.123674	0.449258	-5.39228	0.274238	0.176398	0.499099
A2RVG6	A2RVG6	ome	FALSE	0	-0.188399	-0.340235	-0.0365628	21.8483	-3.28374	0.0250233	0.260466	-3.65765	0.158995	0.0573733	0.499172
Q9VI66	Q9VI66	CG31248	FALSE	0	-0.380248	-0.983168	0.222672	22.5436	-1.66906	0.161557	0.489448	-5.66448	0.298771	0.227822	0.499997
Q9Y091	Q9Y091	fl(2)d	TRUE	1	-0.369019	-0.940393	0.202355	19.204	-1.7092	0.1537	0.48277	-5.61433	0.294695	0.215901	0.501033
Q59DW9	Q59DW9	btsz	FALSE	0	-0.266745	-0.5741	0.0406103	18.9381	-2.29679	0.0750883	0.392199	-4.8659	0.239408	0.116138	0.501262
Q9W294	Q9W294	CG11073	FALSE	0	0.21366	0.0154589	0.411861	22.6321	2.85287	0.0396732	0.307487	-4.17006	0.187698	0.0748929	0.501828
X2JDM7	X2JDM7	Ggamma30A	FALSE	0	-0.189659	-0.347148	-0.0321692	27.2819	-3.18703	0.0276779	0.268939	-3.77024	0.164167	0.0595096	0.50645
Q9VW00	Q9VW00	CG9451	FALSE	0	-0.347553	-0.86522	0.170114	22.0013	-1.77679	0.141344	0.469805	-5.52934	0.286781	0.195608	0.506613
Q9W403	Q9W403	CG3847	TRUE	1	0.46725	-0.43379	1.36829	19.6763	1.37237	0.233559	0.568059	-6.02421	0.346757	0.34047	0.506855
Q9VRJ6	Q9VRJ6	Prpk	TRUE	1	-0.569822	-1.87181	0.732162	19.7735	-1.15824	0.303772	0.629877	-6.26561	0.384492	0.491973	0.507159
E2QCZ9	E2QCZ9	CG1129	FALSE	0	-0.225905	-0.451671	-0.000140279	20.8981	-2.6481	0.0499066	0.340037	-4.42257	0.207567	0.0853084	0.508051
Q9VXZ0	Q9VXZ0	ND-B18	FALSE	0	-0.25478	-0.541641	0.0320814	22.5416	-2.35049	0.0704625	0.387141	-4.79751	0.236321	0.108394	0.508725
Q9VIT0	Q9VIT0	PCNA2	TRUE	1	-0.562734	-1.84543	0.719961	20.4453	-1.16103	0.302743	0.629081	-6.26259	0.384007	0.484684	0.510485
Q9VQD8	Q9VQD8	Arpc5	FALSE	0	0.200678	0.0214519	0.379905	22.7472	2.96322	0.0351557	0.290753	-4.03626	0.177483	0.0677232	0.510755
Q9VJC7	Q9VJC7	mEFTs	FALSE	0	-0.229928	-0.466048	0.00619226	22.8252	-2.57705	0.0541253	0.353517	-4.51132	0.215796	0.0892211	0.511415
Q9VGT0	Q9VGT0	Ugt35B1	FALSE	0	-0.20871	-0.403468	-0.013952	26.3676	-2.83604	0.0404184	0.312036	-4.19062	0.190475	0.073592	0.511893
P53777	P53777	Mlp60A	FALSE	0	0.237542	-0.0150698	0.490155	26.7818	2.48858	0.0599445	0.361815	-4.62256	0.220861	0.095453	0.512464
A0A0B4K6K9	A0A0B4K6K9	larp	FALSE	0	0.192506	0.0269597	0.358052	21.4827	3.07744	0.0310848	0.280008	-3.89957	0.170924	0.0625538	0.512633
E1JI61	E1JI61	Dscam2	FALSE	0	0.19218	0.0271103	0.35725	21.3504	3.0811	0.0309636	0.280008	-3.89522	0.170924	0.0623738	0.512828
Q9Y166	Q9Y166	Dic1	FALSE	0	-0.240674	-0.500329	0.0189815	24.381	-2.45299	0.0624783	0.367433	-4.6675	0.22429	0.0981142	0.513055
Q9VZS3	Q9VZS3	eIF1	FALSE	0	-0.251332	-0.53503	0.0323663	23.4371	-2.34453	0.0709599	0.387141	-4.80509	0.236321	0.107199	0.514307
Q9VH72	Q9VH72	CG9471	FALSE	0	-0.293032	-0.675097	0.0890327	23.2557	-2.02975	0.10356	0.423662	-5.20739	0.258614	0.144368	0.514541
X2J7F1	X2J7F1	Wwox	FALSE	0	-0.230416	-0.469905	0.00907258	19.6879	-2.5462	0.05608	0.360204	-4.55002	0.219877	0.0904941	0.514879
P49455	P49455	Tm1	FALSE	0	0.260755	-0.044702	0.566213	26.7882	2.25916	0.0785267	0.402845	-4.9139	0.245906	0.115421	0.515074
Q8I0J3	Q8I0J3	mRpS21	FALSE	0	0.251748	-0.0343799	0.537876	23.9553	2.32847	0.0723202	0.388167	-4.82553	0.236947	0.108117	0.516203
Q9W1R0	Q9W1R0	yellow-d2	TRUE	3	0.775762	-1.58118	3.1327	19.7503	0.871053	0.427168	0.707126	-6.55162	0.431647	0.890602	0.516932
M9MRV7	M9MRV7	CG43367	FALSE	0	0.357566	-0.20396	0.919092	22.9605	1.6852	0.15835	0.486365	-5.64435	0.29689	0.21218	0.517382
Q9I7K3	Q9I7K3	CG6465	FALSE	0	-0.301975	-0.710426	0.106475	22.1317	-1.95658	0.11325	0.437502	-5.30093	0.267062	0.154339	0.518016
E1JJ00	E1JJ00	CG34354	TRUE	3	-0.507831	-1.5901	0.574433	19.4377	-1.2418	0.274323	0.605045	-6.17375	0.369334	0.408948	0.51848
A0A0C4DHE6	A0A0C4DHE6	flfl	TRUE	1	-0.495616	-1.53078	0.539547	20.0744	-1.26707	0.265946	0.598234	-6.14534	0.365177	0.391151	0.518702
Q9VAS2	Q9VAS2	Nepl18	TRUE	3	0.514858	-0.595924	1.62564	19.2756	1.22666	0.279458	0.607197	-6.19063	0.370648	0.419724	0.518718
Q9VPE8	Q9VPE8	CG5955	FALSE	0	0.267125	-0.0562445	0.590495	20.9816	2.18615	0.0856986	0.406566	-5.00721	0.248178	0.12219	0.518765
Q7JR58	Q7JR58	Echs1	FALSE	0	-0.215637	-0.428341	-0.00293257	28.2023	-2.68294	0.0479732	0.331443	-4.37924	0.202321	0.0803733	0.519487
Q8IQB7	Q8IQB7	CG32032	FALSE	0	-0.229709	-0.470982	0.0115647	23.5974	-2.51961	0.0578281	0.36154	-4.58346	0.220693	0.0911685	0.51958
Q9W370	Q9W370	CG15369	TRUE	3	0.381546	-0.257842	1.02094	18.4195	1.57924	0.180647	0.510862	-5.77566	0.311843	0.241602	0.520531
B7Z134	B7Z134	CG7766	FALSE	0	-0.297095	-0.696342	0.102153	22.9312	-1.96933	0.111495	0.434203	-5.28464	0.265049	0.150861	0.521128
Q9VU39	Q9VU39	AdenoK	FALSE	0	-0.328117	-0.813655	0.157422	23.75	-1.78842	0.139323	0.469318	-5.51465	0.286483	0.183467	0.523769
Q9VAJ9	Q9VAJ9	CG1907	FALSE	0	0.21907	-0.00352898	0.441669	27.6911	2.6045	0.05245	0.351299	-4.47697	0.214442	0.0841121	0.524245
Q9VGA3	Q9VGA3	CG4115	FALSE	0	-0.262343	-0.580657	0.0559719	24.9149	-2.18111	0.0862197	0.406566	-5.01367	0.248178	0.120279	0.525732
Q9VCE8	Q9VCE8	CG33108	TRUE	1	-0.497221	-1.5583	0.563859	20.0893	-1.24013	0.274885	0.605063	-6.17562	0.369346	0.400943	0.52618
Q9VXE6	Q9VXE6	Nup153	TRUE	1	0.475472	-0.501476	1.45242	19.4413	1.28801	0.259188	0.592533	-6.1216	0.361697	0.369153	0.526247
A8JR89	A8JR89	Pli	FALSE	0	-0.28234	-0.649579	0.0848995	21.7556	-2.03464	0.102945	0.422601	-5.20113	0.257966	0.138766	0.526284
Q00748	Q00748	Mdr65	FALSE	0	0.209429	0.00467263	0.414185	25.1206	2.70685	0.0466952	0.328365	-4.3496	0.200442	0.07737	0.526389
Q7K180	Q7K180	Map60	FALSE	0	-0.19548	-0.373799	-0.0171617	21.7905	-2.90116	0.03762	0.299203	-4.11131	0.182641	0.0673802	0.52665
M9NDR2	M9NDR2	BicD	FALSE	0	0.264143	-0.0595284	0.587814	20.998	2.15973	0.0884667	0.408188	-5.04102	0.249168	0.122304	0.526986
Q9VZN2	Q9VZN2	CG32264	TRUE	1	-0.476449	-1.45988	0.506986	19.385	-1.28214	0.261065	0.594632	-6.12827	0.362978	0.371604	0.527364
Q9VNY4	Q9VNY4	Syn1	TRUE	1	-0.504869	-1.59974	0.590006	19.7784	-1.22034	0.281627	0.609112	-6.19765	0.371817	0.413713	0.527422
Q9VFG5	Q9VFG5	smp-30	FALSE	0	-0.261861	-0.580933	0.0572102	23.9022	-2.17194	0.0871755	0.406991	-5.02539	0.248437	0.120566	0.527874
Q9VEJ1	Q9VEJ1	SF1	FALSE	0	0.225884	-0.0134747	0.465242	20.6778	2.49747	0.0593292	0.361815	-4.61134	0.220861	0.0904448	0.528325
X2J8E8	X2J8E8	l(2)34Fc	TRUE	1	-0.517615	-1.66809	0.632855	19.8982	-1.19068	0.292012	0.620924	-6.23033	0.379027	0.434721	0.52879
Q9VZ58	Q9VZ58	CG1637	FALSE	0	0.266244	-0.0640714	0.596559	21.9527	2.13312	0.0913522	0.410696	-5.07507	0.250699	0.124814	0.528808
Q8IR88	Q8IR88	Cyp4g15	FALSE	0	-0.211654	-0.42242	-0.000888563	25.372	-2.65761	0.0493702	0.337711	-4.41072	0.206147	0.0796407	0.529013
Q94524	Q94524	Dlc90F	TRUE	1	-0.52734	-1.71881	0.664133	20.2676	-1.17131	0.298985	0.625107	-6.25146	0.381581	0.450214	0.52904
P22979	P22979	Hsp67Bc	FALSE	0	0.344816	-0.195786	0.885417	22.7042	1.68801	0.157799	0.486234	-5.64084	0.296809	0.204274	0.529046
Q9W1N1	Q9W1N1	pita	FALSE	0	0.226043	-0.0151562	0.467242	19.6878	2.48016	0.0605334	0.363175	-4.63318	0.221691	0.0911403	0.530492
Q9NHV9	Q9NHV9	Vav	FALSE	0	0.202632	0.00808562	0.397178	20.0899	2.75645	0.044164	0.320127	-4.28832	0.195414	0.0735119	0.531432
R9PY51	R9PY51	CG42367	FALSE	0	0.178781	0.0278157	0.329747	26.8592	3.13407	0.0292678	0.278221	-3.83251	0.169833	0.0570444	0.531887
Q9W0X1	Q9W0X1	CG2736	FALSE	0	-0.238551	-0.508466	0.0313649	21.2365	-2.33893	0.071431	0.387141	-4.81221	0.236321	0.101991	0.532837
Q9VJ31	Q9VJ31	CG10623	FALSE	0	-0.18321	-0.34269	-0.02373	22.0779	-3.04024	0.0323485	0.283636	-3.94388	0.173138	0.0602617	0.533323
Q9VVL8	Q9VVL8	TrpRS-m	FALSE	0	0.208035	0.0013052	0.414764	21.0745	2.66317	0.0490602	0.336595	-4.40382	0.205466	0.0781156	0.534105
Q9W1F2	Q9W1F2	CG16787	FALSE	0	0.185487	0.0214731	0.3495	21.6753	2.99294	0.0340408	0.289186	-4.00051	0.176527	0.0619747	0.534202
Q9VTC4	Q9VTC4	galla-2	TRUE	1	0.57887	-0.861775	2.01952	19.9595	1.06338	0.340617	0.654224	-6.3656	0.399354	0.544367	0.536096
Q9VAH9	Q9VAH9	IntS11	TRUE	4	-0.462035	-1.41254	0.488472	18.74	-1.28642	0.259693	0.592533	-6.1234	0.361697	0.359162	0.536365
Q9VBA3	Q9VBA3	CG46339	FALSE	0	0.219644	-0.0123135	0.451602	23.3817	2.50597	0.0587479	0.361815	-4.60063	0.220861	0.0876485	0.536557
Q27571	Q27571	Nos	FALSE	0	-0.271362	-0.62156	0.0788364	21.1874	-2.05069	0.100953	0.422601	-5.1806	0.257966	0.132327	0.536731
Q9VG59	Q9VG59	CG5608	TRUE	1	0.465798	-0.501068	1.43266	19.7811	1.27496	0.263381	0.596805	-6.13642	0.364305	0.365343	0.537167
Q9VA42	Q9VA42	Npc2g	FALSE	0	0.232819	-0.0280188	0.493658	23.7655	2.36218	0.0694975	0.387028	-4.78265	0.236251	0.0985613	0.537512
Q9VSN3	Q9VSN3	Cpr66D	FALSE	0	-0.215396	-0.439365	0.00857238	25.1061	-2.54516	0.0561471	0.360204	-4.55133	0.219877	0.0846296	0.537786
Q9VNQ3	Q9VNQ3	EMC4	TRUE	1	0.388894	-0.304126	1.08191	19.496	1.48508	0.203085	0.534453	-5.89027	0.326243	0.261867	0.537972
A0A0B4KHJ9	A0A0B4KHJ9	Tm2	FALSE	0	0.196788	0.00909931	0.384476	26.5948	2.77476	0.0432688	0.316129	-4.26577	0.192973	0.0709206	0.539034
M9PCH8	M9PCH8	baf	FALSE	0	0.222042	-0.0167095	0.460794	24.5477	2.46124	0.0618808	0.367007	-4.65708	0.22403	0.0902156	0.539106
Q9VW40	Q9VW40	TORIP	FALSE	0	0.268881	-0.0775813	0.615343	21.8982	2.05385	0.100566	0.422386	-5.17655	0.257835	0.130915	0.539235
Q9VHG6	Q9VHG6	Ibf2	TRUE	1	-0.280442	-0.656072	0.0951873	18.8707	-1.97583	0.110611	0.433158	-5.27634	0.264411	0.141937	0.539313
M9MRG1	M9MRG1	CG18661	FALSE	0	0.252135	-0.0545013	0.558771	20.3655	2.17608	0.0867428	0.406566	-5.0201	0.248178	0.115867	0.539873
Q9VIQ0	Q9VIQ0	sNPF	FALSE	0	-0.182592	-0.344317	-0.0208674	22.3196	-2.98793	0.0342258	0.289186	-4.00652	0.176527	0.0611099	0.539989
A1Z7H7	A1Z7H7	CG8586	FALSE	0	0.226203	-0.0222056	0.474612	22.5888	2.40989	0.0657075	0.378694	-4.72208	0.231164	0.0938647	0.540182
Q9W1F4	Q9W1F4	thoc5	FALSE	0	-0.277512	-0.648137	0.0931129	20.681	-1.98158	0.109835	0.433141	-5.26898	0.2644	0.140046	0.541744
M9PE74	M9PE74	nocte	FALSE	0	0.18519	0.0177313	0.352649	20.4981	2.92668	0.0365836	0.295139	-4.08038	0.18016	0.0632765	0.54192
E2QD66	E2QD66	CG34120	FALSE	0	-0.21628	-0.446122	0.0135628	22.4414	-2.49029	0.0598255	0.361815	-4.6204	0.220861	0.0868491	0.543833
Q9VSR7	Q9VSR7	ValRS-m	TRUE	1	-0.615771	-2.26592	1.03438	20.6292	-0.987552	0.372804	0.674638	-6.44182	0.411816	0.623533	0.544666
Q9VDC3	Q9VDC3	AP-2sigma	FALSE	0	0.244237	-0.0483612	0.536835	24.3223	2.20905	0.0833761	0.404643	-4.97794	0.247004	0.110562	0.545103
Q9VRA4	Q9VRA4	GstT3	FALSE	0	-0.283782	-0.674473	0.106909	20.0728	-1.92228	0.118118	0.44378	-5.34468	0.270895	0.147628	0.545431
A1Z6N4	A1Z6N4	Tdc2	FALSE	0	0.194496	0.00708245	0.381909	22.024	2.74647	0.0446606	0.32199	-4.30063	0.196551	0.0708167	0.546281
Q8IQQ0	Q8IQQ0	Nc73EF	FALSE	0	0.191257	0.00997458	0.372539	24.3953	2.79207	0.0424412	0.315907	-4.24449	0.192837	0.0684999	0.546456
Q9VCW6	Q9VCW6	Gclm	FALSE	0	-0.221843	-0.465963	0.0222765	23.7538	-2.40496	0.066088	0.378949	-4.72832	0.23132	0.0922439	0.547334
Q9Y156	Q9Y156	obst-B	FALSE	0	-0.301491	-0.742057	0.139076	21.7568	-1.81104	0.135479	0.463394	-5.48605	0.282867	0.166474	0.547353
Q9VNZ3	Q9VNZ3	Rpb8	FALSE	0	0.242433	-0.0492049	0.53407	20.6005	2.19995	0.0842907	0.405567	-4.98957	0.247568	0.110199	0.549002
Q9VRG7	Q9VRG7	Dd	TRUE	1	0.359237	-0.256099	0.974573	19.5538	1.54502	0.188502	0.51901	-5.81756	0.316816	0.232513	0.549119
Q9W265	Q9W265	T3dh	FALSE	0	-0.209098	-0.427727	0.00953134	21.1428	-2.53108	0.0570665	0.360204	-4.56903	0.219877	0.082612	0.549493
Q9VMR9	Q9VMR9	CG14022	TRUE	1	0.561122	-0.848331	1.97057	20.2377	1.05359	0.344634	0.656486	-6.37564	0.400735	0.532581	0.550049
Q9VBZ5	Q9VBZ5	Ythdf	TRUE	1	0.453056	-0.496734	1.40284	16.966	1.26238	0.267484	0.598234	-6.15064	0.365177	0.358891	0.550217
Q9VIW1	Q9VIW1	CG10026	TRUE	3	-0.633601	-2.40639	1.13919	19.059	-0.945853	0.391571	0.68686	-6.48219	0.419276	0.669873	0.552083
Q9W369	Q9W369	t	FALSE	0	-0.18788	-0.366101	-0.00966008	30.0633	-2.7899	0.0425439	0.316075	-4.24715	0.19294	0.067343	0.552567
Q8MKN0	Q8MKN0	Coq9	FALSE	0	-0.209451	-0.431127	0.0122245	21.5815	-2.50052	0.0591203	0.361815	-4.60751	0.220861	0.0837632	0.553017
E4NKG1	E4NKG1	Capr	FALSE	0	0.243174	-0.0537445	0.540092	20.8277	2.16743	0.0876503	0.407851	-5.03117	0.248962	0.112195	0.553229
Q9V455	Q9V455	Kap-alpha3	FALSE	0	-0.187327	-0.365556	-0.00909743	24.8425	-2.78154	0.0429424	0.316121	-4.25743	0.192968	0.0673464	0.554502
A1Z6R7	A1Z6R7	CG30158	FALSE	0	0.180157	0.0154181	0.344895	20.6211	2.89414	0.0379106	0.299203	-4.11982	0.182641	0.0622486	0.554568
Q7KT11	Q7KT11	CG9331	FALSE	0	-0.169959	-0.316379	-0.0235394	25.373	-3.07192	0.0312688	0.280008	-3.90613	0.170924	0.0553268	0.55492
Q9VD52	Q9VD52	CG6015	TRUE	1	0.187442	0.00866233	0.366221	18.6059	2.77469	0.0432724	0.316129	-4.26586	0.192973	0.0675543	0.555097
Q9W0H6	Q9W0H6	CG9149	FALSE	0	-0.170887	-0.319062	-0.0227126	23.3846	-3.05211	0.0319389	0.282509	-3.92971	0.172451	0.0559898	0.555146
Q9VLV5	Q9VLV5	SmE	FALSE	0	0.212486	-0.0171925	0.442164	22.5128	2.44836	0.0628171	0.368222	-4.67336	0.224772	0.086787	0.555404
O16797	O16797	RpL3	FALSE	0	-0.209595	-0.433297	0.0141068	25.6919	-2.47957	0.0605751	0.363175	-4.63393	0.221691	0.0845288	0.555616
A1Z971	A1Z971	CG17019	FALSE	0	0.352689	-0.252912	0.95829	17.5784	1.54124	0.18939	0.51901	-5.82217	0.316816	0.228835	0.556073
Q9VLP5	Q9VLP5	CG7806	FALSE	0	-0.222118	-0.47343	0.0291937	19.4921	-2.33903	0.0714226	0.387141	-4.81209	0.236321	0.0949616	0.556437
Q9W1W4	Q9W1W4	CG9896	FALSE	0	-0.207444	-0.427519	0.0126311	21.6795	-2.49457	0.0595297	0.361815	-4.61501	0.220861	0.0831583	0.556963
A0A0B4KHU1	A0A0B4KHU1	Rlip	TRUE	4	-0.483053	-1.57244	0.606338	18.7662	-1.17348	0.298196	0.624738	-6.2491	0.381355	0.411641	0.557386
Q9VCV4	Q9VCV4	Irp-1A	FALSE	0	0.265031	-0.0901902	0.620252	22.7662	1.97453	0.110788	0.433158	-5.278	0.264411	0.134225	0.558162
A0A0B4LFK0	A0A0B4LFK0	Picot	FALSE	0	0.239565	-0.053561	0.532691	20.4924	2.16289	0.088131	0.407851	-5.03698	0.248962	0.110762	0.558843
M9NCV1	M9NCV1	fws	FALSE	0	0.355301	-0.263608	0.974211	19.924	1.51927	0.194635	0.520653	-5.84891	0.31782	0.233863	0.559061
Q9V419	Q9V419	Cyp28a5	FALSE	0	-0.198591	-0.402318	0.00513684	23.2247	-2.57973	0.0539594	0.353357	-4.50797	0.215698	0.0769812	0.560016
D1FYT3	D1FYT3	Obp99b	FALSE	0	0.268845	-0.0986038	0.636295	26.0009	1.93629	0.116104	0.440412	-5.32682	0.268839	0.138846	0.560516
Q6NP69	Q6NP69	gfzf	FALSE	0	0.202685	-0.0100388	0.415409	23.0277	2.52157	0.0576973	0.361295	-4.581	0.220543	0.0803806	0.560925
Q9VC18	Q9VC18	CG11089	FALSE	0	-0.17517	-0.33435	-0.0159909	25.8182	-2.91232	0.0371628	0.297982	-4.09777	0.181896	0.0601482	0.561727
A8WH76	A8WH76	inaF-B	FALSE	0	0.196689	-0.00472673	0.398106	23.1704	2.58435	0.0536741	0.353353	-4.50218	0.215695	0.0761078	0.562546
X2JBC1	X2JBC1	Upf1	TRUE	1	-0.480072	-1.57391	0.613766	19.991	-1.1615	0.302572	0.629081	-6.26209	0.384007	0.413322	0.563327
Q9VLU6	Q9VLU6	Sirup	FALSE	0	-0.251197	-0.576578	0.0741837	22.3476	-2.04309	0.101891	0.422601	-5.19032	0.257966	0.12295	0.563439
P61851	P61851	Sod1	FALSE	0	-0.420528	-1.28282	0.441762	27.4201	-1.29064	0.258348	0.592533	-6.1186	0.361697	0.325828	0.566
A0A0B4LFS3	A0A0B4LFS3	Naus	FALSE	0	0.200395	-0.011081	0.411871	22.2952	2.50779	0.0586245	0.361815	-4.59835	0.220861	0.0799092	0.566407
Q9VFJ0	Q9VFJ0	Cyp313a1	FALSE	0	0.22454	-0.0408145	0.489894	26.0297	2.2394	0.0804011	0.403929	-4.93914	0.246568	0.100268	0.56779
Q9I7W2	Q9I7W2	CG12106	TRUE	3	-0.399897	-1.18964	0.389845	19.0002	-1.34007	0.243073	0.57749	-6.06181	0.352514	0.298415	0.568013
A1Z9I0	A1Z9I0	CG6357	FALSE	0	0.172254	0.0151791	0.32933	20.5726	2.9022	0.037577	0.299203	-4.11004	0.182641	0.059353	0.56823
Q9VKQ9	Q9VKQ9	Dpy-30L1	FALSE	0	0.316994	-0.195495	0.829484	20.5375	1.63694	0.168138	0.499246	-5.70442	0.304752	0.193651	0.568252
P20385	P20385	Cf2	FALSE	0	0.213295	-0.0273731	0.453963	19.2412	2.34545	0.0708826	0.387141	-4.80391	0.236321	0.0909398	0.568625
Q7KMP8	Q7KMP8	Rpn9	FALSE	0	-0.230982	-0.51199	0.0500259	23.54	-2.17533	0.0868212	0.406566	-5.02106	0.248178	0.106183	0.568645
Q9W1I6	Q9W1I6	ytr	TRUE	1	0.435648	-0.491627	1.36292	19.7209	1.24335	0.273803	0.60502	-6.17202	0.369319	0.350383	0.568749
E2QCS8	E2QCS8	tho2	FALSE	0	0.165731	0.0201153	0.311348	22.639	3.01204	0.0333457	0.287853	-3.97761	0.175713	0.0550231	0.569143
S5WMX5	S5WMX5	Ppt1	FALSE	0	0.196148	-0.00884912	0.401145	20.6586	2.53222	0.0569918	0.360204	-4.5676	0.219877	0.077461	0.570105
M9PBU2	M9PBU2	Rac2	FALSE	0	-0.176928	-0.343809	-0.0100467	23.4512	-2.80578	0.0417985	0.315457	-4.22767	0.192563	0.0630583	0.570223
Q9VDQ7	Q9VDQ7	psidin	FALSE	0	-0.165857	-0.312965	-0.0187498	19.611	-2.98377	0.0343806	0.289193	-4.01153	0.17653	0.0555866	0.57179
A1ZAZ2	A1ZAZ2	Sardh	TRUE	1	0.394352	-0.387356	1.17606	19.1442	1.33507	0.244579	0.578802	-6.06759	0.353315	0.295379	0.573881
Q9VL70	Q9VL70	yip2	FALSE	0	-0.173504	-0.335915	-0.0110927	28.1986	-2.82721	0.0408158	0.312792	-4.20142	0.190936	0.0613692	0.574081
Q9V4I1	Q9V4I1	Cyp9b2	FALSE	0	-0.229406	-0.511269	0.0524577	23.3326	-2.15392	0.0890878	0.409316	-5.04845	0.249857	0.106506	0.574225
Q9VUH8	Q9VUH8	Tdrd3	FALSE	0	0.224752	-0.0477571	0.497261	19.652	2.18267	0.0860583	0.406566	-5.01167	0.248178	0.102971	0.576226
Q86BI3	Q86BI3	Zn72D	FALSE	0	0.172678	0.0106926	0.334664	22.4149	2.82115	0.0410911	0.314156	-4.20884	0.191768	0.0612085	0.576268
Q9VED8	Q9VED8	DNaseII	FALSE	0	0.219429	-0.0417193	0.480577	21.7305	2.22368	0.0819275	0.403929	-4.95923	0.246568	0.0986785	0.57753
M9PER0	M9PER0	CG43897	FALSE	0	0.238146	-0.0678115	0.544104	22.3358	2.05991	0.0998281	0.422386	-5.1688	0.257835	0.11561	0.577665
O76874	O76874	CG3777	FALSE	0	-0.223737	-0.495085	0.0476122	20.5532	-2.1821	0.0861173	0.406566	-5.0124	0.248178	0.102533	0.577751
Q9VWU1	Q9VWU1	psh	FALSE	0	0.209884	-0.0303641	0.450133	22.1195	2.31198	0.0737465	0.39115	-4.84653	0.238768	0.0907811	0.578571
Q27294	Q27294	caz	FALSE	0	0.219057	-0.0424011	0.480516	21.4049	2.21728	0.0825577	0.403929	-4.96741	0.246568	0.0987956	0.579039
Q6NMY2	Q6NMY2	CG8343	FALSE	0	-0.377146	-1.10783	0.353541	24.7947	-1.36598	0.235413	0.569754	-6.03168	0.347792	0.2761	0.579547
Q9VDS7	Q9VDS7	CG4538	FALSE	0	0.191679	-0.0106125	0.393971	21.6905	2.50762	0.0586358	0.361815	-4.59856	0.220861	0.0764387	0.580607
Q95RV5	Q95RV5	Rpe	FALSE	0	-0.162826	-0.308776	-0.0168755	22.6968	-2.95246	0.0355696	0.292338	-4.04924	0.17845	0.0551492	0.580869
Q9VHJ5	Q9VHJ5	CAHbeta	FALSE	0	-0.293539	-0.75301	0.165932	24.4474	-1.69072	0.157267	0.486234	-5.63745	0.296809	0.173617	0.581008
M9NCP5	M9NCP5	CG5001	FALSE	0	0.304943	-0.190462	0.800347	20.8895	1.62901	0.169804	0.501781	-5.71425	0.3063	0.187195	0.582342
A0A0B4K6D2	A0A0B4K6D2	p23	FALSE	0	-0.205975	-0.440311	0.0283602	24.4486	-2.32617	0.0725171	0.388168	-4.82846	0.236948	0.0885469	0.582477
Q9W140	Q9W140	CG3548	FALSE	0	0.188392	-0.00834805	0.385133	19.5914	2.53416	0.0568639	0.360204	-4.56515	0.219877	0.0743411	0.582667
M9NED3	M9NED3	Eip75B	FALSE	0	-0.240276	-0.556436	0.0758838	20.8233	-2.01126	0.105923	0.427264	-5.23104	0.260813	0.119465	0.58308
Q9Y0V3	Q9Y0V3	Tim9b	TRUE	4	-0.403465	-1.24199	0.435061	18.6776	-1.27337	0.263896	0.597045	-6.13822	0.364451	0.316849	0.58421
Q9VVU1	Q9VVU1	CG3902	FALSE	0	-0.168291	-0.326505	-0.0100775	27.8512	-2.81503	0.0413713	0.315077	-4.21634	0.192331	0.0597833	0.585063
A0A0B4KFP1	A0A0B4KFP1	CG12814	FALSE	0	0.201193	-0.0245393	0.426926	20.8406	2.35876	0.0697781	0.387028	-4.78699	0.236251	0.0852962	0.58528
Q8I725	Q8I725	CG1236	FALSE	0	-0.193183	-0.401731	0.0153654	23.5932	-2.45147	0.0625893	0.367433	-4.66942	0.22429	0.0788028	0.58547
A0A0B4KHJ5	A0A0B4KHJ5	GlyS	FALSE	0	-0.169752	-0.33112	-0.00838436	25.4072	-2.78396	0.0428266	0.316121	-4.25445	0.192968	0.060975	0.585775
A1YK02	A1YK02	Nup75	FALSE	0	0.204725	-0.0295291	0.43898	20.205	2.31286	0.0736701	0.39115	-4.84542	0.238768	0.0885163	0.586281
Q8IQE6	Q8IQE6	IRSp53	FALSE	0	-0.202409	-0.431557	0.0267396	20.6256	-2.33764	0.0715402	0.387141	-4.81386	0.236321	0.0865868	0.586342
Q9VVC3	Q9VVC3	Cpr73D	FALSE	0	0.189457	-0.0122683	0.391183	23.2139	2.48551	0.0601586	0.361815	-4.62643	0.220861	0.0762248	0.587123
Q9VV41	Q9VV41	Tcs3	FALSE	0	0.236854	-0.0744042	0.548111	21.3752	2.01384	0.10559	0.426796	-5.22774	0.260527	0.117613	0.58714
Q9NDM2	Q9NDM2	Tre1	FALSE	0	-0.21999	-0.490338	0.0503573	20.3266	-2.15351	0.0891329	0.409316	-5.04899	0.249857	0.102154	0.587515
M9PFV9	M9PFV9	TfIIS	FALSE	0	0.212262	-0.0400926	0.464616	21.8067	2.226	0.0816997	0.403929	-4.95626	0.246568	0.0953555	0.587633
A0A0B4LGZ5	A0A0B4LGZ5	RpL11	FALSE	0	0.175022	0.00240364	0.347641	25.7907	2.68331	0.0479534	0.331443	-4.37879	0.202321	0.0652263	0.587644
P54622	P54622	mtSSB	FALSE	0	0.168574	0.00842956	0.328719	21.3517	2.78576	0.0427409	0.316121	-4.25225	0.192968	0.0605129	0.587754
A8E6L6	A8E6L6	O-fut1	FALSE	0	0.264293	-0.121221	0.649806	22.3447	1.8143	0.134933	0.463179	-5.48192	0.282736	0.145672	0.588975
Q9VLY9	Q9VLY9	Tep2	FALSE	0	0.221846	-0.0542679	0.49796	23.3779	2.12632	0.0921063	0.410696	-5.08378	0.250699	0.104333	0.589158
E1JIZ2	E1JIZ2	scrib	FALSE	0	-0.171996	-0.339919	-0.00407391	22.5354	-2.71066	0.046495	0.32756	-4.34488	0.199951	0.0634518	0.589927
Q9VYT4	Q9VYT4	ATP7	TRUE	2	0.336286	-0.272057	0.944629	18.7109	1.46294	0.20875	0.540764	-5.91689	0.330096	0.229871	0.590473
Q9VFP1	Q9VFP1	Cyp6d5	FALSE	0	-0.233211	-0.538431	0.0720091	28.1403	-2.02209	0.104532	0.425134	-5.21719	0.259512	0.115332	0.59058
Q9VDP9	Q9VDP9	CG4390	FALSE	0	-0.177526	-0.357051	0.00199967	24.7075	-2.61698	0.0517076	0.348695	-4.46138	0.212852	0.0678361	0.591048
Q9VLQ1	Q9VLQ1	wol	FALSE	0	0.188078	-0.0135296	0.389685	21.2321	2.46886	0.0613345	0.366058	-4.64745	0.223451	0.0761801	0.591554
A4UZR3	A4UZR3	Treh	FALSE	0	0.166041	0.0087572	0.323324	23.6648	2.79381	0.0423593	0.315893	-4.24236	0.192829	0.0594317	0.591586
Q9VNL0	Q9VNL0	Gasp	FALSE	0	-0.278433	-0.707214	0.150349	24.5486	-1.7185	0.151937	0.482311	-5.60268	0.294415	0.162021	0.591764
Q9VXV6	Q9VXV6	Scamp	FALSE	0	0.278519	-0.150933	0.707971	21.6968	1.71635	0.152343	0.482311	-5.60537	0.294415	0.162274	0.592107
Q9VJW1	Q9VJW1	Sec71	FALSE	0	0.217143	-0.0503428	0.484629	22.3925	2.14838	0.0896859	0.409316	-5.05555	0.249857	0.101073	0.592368
Q8MLV1	Q8MLV1	LBR	FALSE	0	-0.184977	-0.380605	0.0106511	21.2169	-2.50237	0.0589935	0.361815	-4.60517	0.220861	0.0739208	0.592416
P14484	P14484	Pcp	FALSE	0	-0.201356	-0.43262	0.0299068	21.6182	-2.30422	0.0744286	0.391494	-4.85642	0.238978	0.0873859	0.592676
A4V1K1	A4V1K1	axed	FALSE	0	0.215413	-0.048321	0.479146	19.9931	2.16158	0.0882702	0.407851	-5.03866	0.248962	0.0996554	0.592809
Q9VZF6	Q9VZF6	CG14997	FALSE	0	-0.201616	-0.434006	0.030775	22.1373	-2.29599	0.0751591	0.392199	-4.86691	0.239408	0.087812	0.593445
Q9VMW9	Q9VMW9	Gmd	FALSE	0	0.178197	-0.0041926	0.360586	20.4266	2.58562	0.053596	0.353353	-4.50059	0.215695	0.0689183	0.593657
Q9V558	Q9V558	Cyp4p1	FALSE	0	-0.255768	-0.623081	0.111545	22.6848	-1.84279	0.130268	0.459588	-5.44581	0.280544	0.138794	0.593749
P48423	P48423	RasGAP1	FALSE	0	0.372473	-0.370668	1.11561	15.411	1.32644	0.247197	0.58151	-6.07756	0.354968	0.280806	0.594189
P15357	P15357	RpS27A	FALSE	0	0.183414	-0.0102884	0.377116	25.7379	2.50589	0.0587533	0.361815	-4.60073	0.220861	0.0731931	0.594598
Q9VPF3	Q9VPF3	Hpd	FALSE	0	0.272039	-0.142175	0.686253	26.1822	1.73809	0.148289	0.477938	-5.57808	0.291746	0.156516	0.594989
Q53YH3	Q53YH3	Calr	FALSE	0	0.218079	-0.0544502	0.490609	26.0949	2.11771	0.0930703	0.410696	-5.09481	0.250699	0.102979	0.595826
Q9VMD2	Q9VMD2	CG9536	TRUE	1	-0.553957	-2.11601	1.0081	20.4426	-0.938523	0.394949	0.686982	-6.48917	0.419351	0.590243	0.597725
Q9VN95	Q9VN95	CG12173	FALSE	0	0.242345	-0.0939865	0.578676	24.0789	1.90692	0.12037	0.444939	-5.36427	0.271602	0.127087	0.598644
P41043	P41043	GstS1	FALSE	0	-0.228423	-0.528983	0.072136	25.0411	-2.01129	0.105919	0.427264	-5.231	0.260813	0.11357	0.598799
Q95T98	Q95T98	CG31523	FALSE	0	0.245682	-0.100234	0.591598	22.505	1.87961	0.124485	0.451786	-5.39903	0.275782	0.130709	0.599358
Q9VHC3	Q9VHC3	by	FALSE	0	-0.224999	-0.517614	0.0676165	22.3826	-2.03492	0.10291	0.422601	-5.20077	0.257966	0.110569	0.599521
Q9VEK8	Q9VEK8	sds22	FALSE	0	0.180172	-0.00994464	0.370289	22.6819	2.50803	0.0586082	0.361815	-4.59804	0.220861	0.0718382	0.599819
X2JDD7	X2JDD7	Tig	FALSE	0	0.197196	-0.0299419	0.424334	24.2028	2.29759	0.0750162	0.392199	-4.86487	0.239408	0.0858272	0.600047
Q8T0T9	Q8T0T9	CG13920	FALSE	0	0.178457	-0.00847388	0.365388	21.8037	2.52649	0.05737	0.361295	-4.5748	0.220543	0.0706343	0.600453
Q95SG9	Q95SG9	alc	FALSE	0	0.273325	-0.151571	0.698221	19.937	1.7024	0.155003	0.483594	-5.62284	0.295198	0.160553	0.600758
Q9VJ39	Q9VJ39	CG10602	FALSE	0	-0.173759	-0.351603	0.00408451	23.7405	-2.58568	0.0535927	0.353353	-4.50052	0.215695	0.0672008	0.601409
Q868Z9	Q868Z9	Ppn	FALSE	0	-0.339616	-0.978514	0.299281	23.7707	-1.40677	0.223817	0.557072	-5.98375	0.340051	0.241416	0.601469
Q9VKJ6	Q9VKJ6	CG6230	FALSE	0	0.213634	-0.0530016	0.48027	21.0752	2.1204	0.0927679	0.410696	-5.09136	0.250699	0.100752	0.601729
A1ZAK8	A1ZAK8	Psi	FALSE	0	0.19609	-0.0297489	0.421929	24.5105	2.29785	0.0749935	0.392199	-4.86454	0.239408	0.0853364	0.601732
A4VCL2	A4VCL2	CG31145	FALSE	0	0.272612	-0.151904	0.697127	20.3276	1.69948	0.155566	0.483594	-5.6265	0.295198	0.160409	0.602153
Q9VP78	Q9VP78	ICA69	TRUE	1	-0.37563	-1.14838	0.397122	18.9777	-1.28643	0.259693	0.592533	-6.1234	0.361697	0.291995	0.602634
Q8SWR8	Q8SWR8	Atx2	FALSE	0	0.390243	-0.439189	1.21968	22.4171	1.24514	0.273201	0.604813	-6.17	0.369193	0.313412	0.602686
A0A0B4K7D8	A0A0B4K7D8	CG6805	FALSE	0	0.27833	-0.164181	0.720841	24.2729	1.66457	0.162462	0.49037	-5.67009	0.299334	0.167209	0.603016
Q7KTG2	Q7KTG2	Apoltp	FALSE	0	0.209817	-0.0489225	0.468556	22.3526	2.14606	0.0899362	0.409316	-5.05851	0.249857	0.0977682	0.603278
Q9W0A0	Q9W0A0	drpr	TRUE	1	-0.481682	-1.70803	0.744668	20.1176	-1.03947	0.3505	0.659834	-6.39001	0.402779	0.463393	0.60351
Q9VBC7	Q9VBC7	amon	FALSE	0	0.182043	-0.0149235	0.37901	23.1058	2.44594	0.0629942	0.368712	-4.67642	0.225071	0.0744266	0.604534
Q9VH77	Q9VH77	Mpi	FALSE	0	-0.161974	-0.318126	-0.00582223	22.6582	-2.74513	0.0447276	0.32199	-4.30227	0.196551	0.0590041	0.604544
Q8IQS5	Q8IQS5	CG32195	FALSE	0	-0.265244	-0.67123	0.140741	20.2403	-1.72902	0.149966	0.479856	-5.58947	0.292916	0.153407	0.604556
Q8SYP9	Q8SYP9	mRpS5	FALSE	0	0.18159	-0.0144424	0.377623	20.3511	2.45148	0.0625884	0.367433	-4.66941	0.22429	0.0740736	0.604581
Q7JXC4	Q7JXC4	P32	FALSE	0	-0.18202	-0.379131	0.0150901	25.1127	-2.44385	0.063148	0.368844	-4.67906	0.225152	0.0744809	0.604841
Q9VZJ8	Q9VZJ8	CG11594	FALSE	0	-0.22855	-0.53504	0.0779392	23.5167	-1.97347	0.11093	0.433288	-5.27935	0.26449	0.115811	0.604987
Q9VCU1	Q9VCU1	Nepl15	FALSE	0	0.190376	-0.0256113	0.406363	22.6924	2.33265	0.0719638	0.387309	-4.82021	0.236423	0.0816136	0.60593
Q4AB57	Q4AB57	His2A:CG33859	FALSE	0	0.211462	-0.0537909	0.476715	26.8097	2.10978	0.0939672	0.411755	-5.10496	0.251346	0.100229	0.60649
Q9VXH7	Q9VXH7	CG9917	FALSE	0	-0.369538	-1.12836	0.389286	22.999	-1.28879	0.258937	0.592533	-6.1207	0.361697	0.286732	0.60695
Q9V9J3	Q9V9J3	Src42A	FALSE	0	-0.209883	-0.47177	0.0520042	22.5055	-2.12094	0.0927073	0.410696	-5.09067	0.250699	0.0989576	0.607037
Q9VL01	Q9VL01	CG5390	FALSE	0	0.204769	-0.045452	0.45499	23.698	2.16573	0.0878293	0.407851	-5.03334	0.248962	0.0945494	0.607701
Q9VQB4	Q9VQB4	CG3609	FALSE	0	-0.176984	-0.365249	0.0112811	26.0011	-2.48788	0.0599934	0.361815	-4.62344	0.220861	0.0711385	0.607777
L0MNA8	L0MNA8	Arf102F	FALSE	0	-0.358574	-1.07901	0.361859	22.6675	-1.3172	0.250034	0.585738	-6.08821	0.357549	0.272225	0.608329
Q7KSD3	Q7KSD3	fray	FALSE	0	0.183788	-0.0196159	0.387191	22.8395	2.39124	0.0671612	0.381614	-4.74574	0.232947	0.0768588	0.60875
Q9VFS2	Q9VFS2	ninaB	FALSE	0	-0.206715	-0.462732	0.0493008	21.1053	-2.13683	0.0909439	0.410696	-5.07033	0.250699	0.0967392	0.609204
Q9VMY3	Q9VMY3	CG12581	FALSE	0	0.222346	-0.0726975	0.517389	19.8299	1.99438	0.108129	0.429773	-5.25262	0.262344	0.111486	0.60982
X2JE80	X2JE80	CG15270	FALSE	0	0.31471	-0.25623	0.885649	20.3216	1.45876	0.209834	0.540764	-5.92189	0.330096	0.215737	0.611769
Q9VKY3	Q9VKY3	ClpP	FALSE	0	0.183794	-0.022032	0.38962	23.4194	2.36318	0.0694159	0.387028	-4.78138	0.236251	0.0777741	0.612445
Q9VH39	Q9VH39	CG11722	FALSE	0	0.3328	-0.303751	0.969351	22.2215	1.38361	0.23033	0.56368	-6.01102	0.344085	0.240529	0.613466
Q9VT15	Q9VT15	CG3088	FALSE	0	0.199227	-0.0424168	0.440871	23.914	2.18191	0.0861364	0.406566	-5.01264	0.248178	0.0913085	0.613564
Q0KHU0	Q0KHU0	Myo10A	TRUE	1	-0.403825	-1.31661	0.508962	19.889	-1.17082	0.299164	0.625107	-6.252	0.381581	0.344909	0.61427
P22815	P22815	boss	FALSE	0	-0.232809	-0.559445	0.0938273	23.5907	-1.88625	0.12347	0.44893	-5.39058	0.274038	0.123424	0.61448
Q9W4V8	Q9W4V8	ttm50	FALSE	0	-0.212715	-0.488202	0.0627724	22.9862	-2.04344	0.101848	0.422601	-5.18988	0.257966	0.104097	0.615144
Q7KVD1	Q7KVD1	trio	FALSE	0	0.237108	-0.10201	0.576226	21.5139	1.85038	0.129053	0.458078	-5.43618	0.279622	0.12814	0.615397
M9PEC1	M9PEC1	Ist1	FALSE	0	-0.320481	-0.921087	0.280125	22.0227	-1.41214	0.222332	0.555647	-5.9774	0.339181	0.226947	0.617628
Q494I2	Q494I2	Rip11	TRUE	1	0.391273	-0.478736	1.26128	19.264	1.1902	0.292184	0.620924	-6.23086	0.379027	0.328745	0.617911
Q7K5M0	Q7K5M0	scaf	FALSE	0	0.192467	-0.0367397	0.421675	20.8955	2.22226	0.082067	0.403929	-4.96105	0.246568	0.086609	0.618035
Q9VGT3	Q9VGT3	Ugt302C1	FALSE	0	0.210502	-0.0621233	0.483127	23.0075	2.04341	0.101852	0.422601	-5.18992	0.257966	0.103015	0.618267
A0A0B4K6W2	A0A0B4K6W2	faf	FALSE	0	0.183117	-0.0254402	0.391674	22.479	2.32364	0.0727352	0.388808	-4.83169	0.237338	0.0788061	0.618823
X2J9A4	X2J9A4	Trp1	FALSE	0	0.395231	-0.493726	1.28419	21.6934	1.17662	0.29706	0.624347	-6.24569	0.381117	0.335904	0.618944
Q8IRJ8	Q8IRJ8	thoc7	TRUE	3	0.336716	-0.326906	1.00034	18.1996	1.34279	0.242258	0.577371	-6.05865	0.352442	0.250759	0.620406
Q9V3V2	Q9V3V2	Fkbp14	FALSE	0	-0.204788	-0.4653	0.0557233	22.3644	-2.08038	0.0973758	0.416872	-5.14259	0.254469	0.0984378	0.62065
Q9VTB0	Q9VTB0	CG8003	FALSE	0	-0.196218	-0.436139	0.0437017	21.1684	-2.1644	0.0879703	0.407851	-5.03504	0.248962	0.0906571	0.620668
Q9VR61	Q9VR61	S6kII	FALSE	0	0.169171	-0.0107268	0.349069	20.0776	2.48866	0.0599392	0.361815	-4.62246	0.220861	0.0679769	0.621189
Q53XG2	Q53XG2	dally	FALSE	0	-0.18865	-0.411526	0.0342264	23.4527	-2.24005	0.0803389	0.403929	-4.93831	0.246568	0.0842168	0.621462
Q9VH19	Q9VH19	Invadolysin	FALSE	0	-0.243028	-0.605126	0.11907	21.1358	-1.77621	0.141445	0.469805	-5.53007	0.286781	0.136824	0.621683
Q9VKE2	Q9VKE2	Crys	FALSE	0	0.156122	0.0023941	0.30985	29.7689	2.68767	0.0477173	0.331417	-4.37338	0.202305	0.0580882	0.621888
Q9VK58	Q9VK58	Pih1D1	TRUE	3	0.619793	-1.43851	2.67809	19.5072	0.796899	0.464933	0.733957	-6.61639	0.448026	0.777756	0.622086
Q961Q8	Q961Q8	CG10562	FALSE	0	0.2957	-0.229296	0.820696	21.6841	1.4906	0.201697	0.531394	-5.88362	0.324376	0.198377	0.622874
Q9VMI2	Q9VMI2	CG13994	TRUE	1	0.543605	-1.08148	2.16869	20.4638	0.885265	0.420212	0.702214	-6.53874	0.428649	0.614059	0.624189
Q9V396	Q9V396	CAH1	FALSE	0	-0.242668	-0.606525	0.121189	24.8262	-1.76501	0.143422	0.471296	-5.5442	0.28769	0.137488	0.62422
P18490	P18490	pcx	TRUE	2	0.399937	-0.523313	1.32319	18.8398	1.1464	0.308168	0.632683	-6.27835	0.386205	0.348863	0.624521
P91638	P91638	smid	FALSE	0	-0.190492	-0.420339	0.0393546	23.3375	-2.19333	0.0849631	0.406278	-4.99803	0.248002	0.0868508	0.625211
P06002	P06002	ninaE	FALSE	0	-0.350805	-1.0781	0.37649	27.6989	-1.2765	0.262883	0.596019	-6.13467	0.363825	0.274818	0.62582
M9PH10	M9PH10	comt	FALSE	0	0.158914	-0.00267884	0.320507	28.6447	2.60259	0.0525651	0.351473	-4.47936	0.214548	0.0610601	0.626182
O77434	O77434	Sec22	FALSE	0	0.182571	-0.0297922	0.394934	22.8592	2.27519	0.0770415	0.397302	-4.89345	0.242523	0.0802443	0.626251
Q7JWF1	Q7JWF1	Etf-QO	FALSE	0	-0.19868	-0.448866	0.0515062	24.803	-2.10163	0.0948994	0.414135	-5.11539	0.252798	0.0945363	0.626329
Q9VZW7	Q9VZW7	CPT2	FALSE	0	-0.162978	-0.332971	0.00701521	24.7707	-2.53724	0.0566621	0.360204	-4.56128	0.219877	0.0642342	0.626346
X2JI29	X2JI29	Cyp4d2	FALSE	0	-0.232066	-0.568822	0.104689	19.5445	-1.82374	0.133369	0.462642	-5.46997	0.282408	0.127248	0.626548
A0A0B4K652	A0A0B4K652	RpII15	FALSE	0	-0.205534	-0.473591	0.0625242	21.442	-2.02917	0.103633	0.423662	-5.20813	0.258614	0.101289	0.627556
Q9VHC8	Q9VHC8	CG8149	FALSE	0	0.172163	-0.0187948	0.363121	22.7458	2.38598	0.0675773	0.383035	-4.75241	0.233814	0.072156	0.628833
Q0E8U2	Q0E8U2	CG9664	TRUE	1	-0.412645	-1.40304	0.577751	19.3298	-1.10264	0.324917	0.643473	-6.32481	0.392792	0.374235	0.628833
A0A0B4KHM2	A0A0B4KHM2	CSN5	FALSE	0	0.175031	-0.0225346	0.372596	22.0946	2.3446	0.0709542	0.387141	-4.805	0.236321	0.0746528	0.62934
Q9VJI6	Q9VJI6	BuGZ	TRUE	1	0.409594	-0.573293	1.39248	19.6858	1.10285	0.324835	0.643473	-6.32459	0.392792	0.371397	0.630928
E1JH26	E1JH26	Ccs	FALSE	0	0.193538	-0.0482923	0.435369	23.513	2.11797	0.0930402	0.410696	-5.09447	0.250699	0.0913791	0.631536
Q8MKW7	Q8MKW7	RNaseZ	TRUE	1	-0.204815	-0.475028	0.065398	18.4679	-2.00595	0.106612	0.427356	-5.23783	0.260869	0.102104	0.632237
Q7K0E6	Q7K0E6	AspRS	FALSE	0	-0.172052	-0.364927	0.0208236	23.034	-2.36074	0.069616	0.387028	-4.78448	0.236251	0.0728806	0.632246
Q9VKG4	Q9VKG4	CG31705	FALSE	0	0.377745	-0.473263	1.22875	22.5411	1.17471	0.29775	0.624469	-6.24777	0.381191	0.321565	0.632776
Q9Y105	Q9Y105	GlnRS	FALSE	0	0.217178	-0.0855734	0.519929	22.0687	1.89843	0.121633	0.446782	-5.37508	0.272727	0.114399	0.63284
Q8IPA2	Q8IPA2	Mal-B2	FALSE	0	0.170084	-0.019272	0.35944	25.3801	2.37711	0.0682861	0.385944	-4.76367	0.23559	0.0715507	0.633489
Q9VTZ5	Q9VTZ5	Tsf2	FALSE	0	0.155802	-0.0038711	0.315475	23.61	2.5823	0.0538007	0.353353	-4.50475	0.215695	0.0603346	0.634241
Q7K1R6	Q7K1R6	CG10916	TRUE	1	0.333691	-0.345854	1.01324	17.3107	1.29955	0.255532	0.590763	-6.10844	0.360616	0.256776	0.634263
Q9VV46	Q9VV46	Cpr72Ec	FALSE	0	0.156293	-0.00463045	0.317216	29.4932	2.57031	0.0545462	0.35509	-4.51978	0.216756	0.0608071	0.634695
Q9W1N4	Q9W1N4	wmd	TRUE	3	-0.516849	-2.04402	1.01032	19.5522	-0.895656	0.415184	0.701277	-6.52922	0.428077	0.577062	0.634875
O77062	O77062	Eaat1	FALSE	0	-0.206351	-0.483541	0.0708387	25.9886	-1.97013	0.111386	0.434203	-5.28362	0.265049	0.10474	0.635787
Q9Y1I2	Q9Y1I2	car	FALSE	0	0.182758	-0.0370303	0.402546	21.656	2.20058	0.0842271	0.405567	-4.98876	0.247568	0.08305	0.636235
Q9VPY2	Q9VPY2	Plap	FALSE	0	-0.209895	-0.496701	0.0769097	21.1532	-1.93678	0.116033	0.440412	-5.32619	0.268839	0.108373	0.636297
Q9VQ93	Q9VQ93	sau	FALSE	0	0.224364	-0.101864	0.550592	21.4679	1.82011	0.133969	0.462642	-5.47457	0.282408	0.12327	0.636988
Q8IQN2	Q8IQN2	ClC-c	FALSE	0	0.181859	-0.0366903	0.400408	21.4442	2.20217	0.0840666	0.405567	-4.98673	0.247568	0.0825818	0.637431
Q7JZR5	Q7JZR5	AsnRS-m	FALSE	0	0.153953	-0.00385553	0.311761	20.2682	2.5818	0.0538314	0.353353	-4.50537	0.215695	0.05963	0.637734
Q9VCI4	Q9VCI4	udt	FALSE	0	-0.319799	-0.955483	0.315884	22.2421	-1.33138	0.245696	0.57956	-6.07186	0.353778	0.240202	0.638337
X2J9F3	X2J9F3	Nup160	FALSE	0	0.351322	-0.405774	1.10842	20.2903	1.22806	0.278979	0.607197	-6.18908	0.370648	0.286079	0.638582
Q24276	Q24276	Cdc37	FALSE	0	-0.22555	-0.557605	0.106505	22.5771	-1.79762	0.137746	0.466651	-5.50303	0.284855	0.125472	0.639469
A0A0B4KEW6	A0A0B4KEW6	Amph	FALSE	0	-0.159485	-0.330121	0.0111513	28.0119	-2.47351	0.0610035	0.365145	-4.64158	0.222894	0.0644772	0.640151
O76752	O76752	Sptr	FALSE	0	0.19028	-0.0503754	0.430935	22.735	2.09249	0.0959566	0.414712	-5.1271	0.253151	0.0909349	0.64019
Q7YU24	Q7YU24	Marf	FALSE	0	-0.234644	-0.593637	0.124349	21.9821	-1.72977	0.149827	0.479856	-5.58853	0.292916	0.13565	0.640556
Q4V429	Q4V429	CG13018	FALSE	0	-0.22249	-0.54725	0.102271	20.7804	-1.81306	0.135141	0.463179	-5.4835	0.282736	0.122715	0.640633
Q9VTU4	Q9VTU4	eIF3l	FALSE	0	0.173055	-0.0280112	0.374122	24.2064	2.27777	0.076805	0.397111	-4.89015	0.242406	0.0759758	0.641373
Q9VNF9	Q9VNF9	elm	FALSE	0	-0.345279	-1.08496	0.394403	21.5666	-1.23535	0.276499	0.605994	-6.18095	0.369914	0.279499	0.641547
Q9VFL5	Q9VFL5	MetRS-m	TRUE	1	-0.466252	-1.75603	0.823524	20.0474	-0.95669	0.38662	0.682976	-6.47181	0.416905	0.487359	0.642053
P84345	P84345	ATP8	FALSE	0	-0.251549	-0.663062	0.159963	25.2554	-1.61773	0.172203	0.502837	-5.72822	0.306944	0.155496	0.642431
P27864	P27864	Rrp1	TRUE	1	-0.47609	-1.81804	0.865862	20.2556	-0.938895	0.394777	0.686982	-6.48881	0.419351	0.507075	0.642432
B7YZM1	B7YZM1	side-VIII	FALSE	0	-0.177406	-0.389158	0.0343459	23.6037	-2.21721	0.0825647	0.403929	-4.9675	0.246568	0.0800134	0.64244
Q6IWN7	Q6IWN7	Nmdar2	FALSE	0	0.225577	-0.109819	0.560973	20.1926	1.77993	0.140796	0.469805	-5.52538	0.286781	0.126734	0.642602
M9PBH8	M9PBH8	CG2199	FALSE	0	0.201499	-0.0701858	0.473183	19.5649	1.96278	0.112392	0.436237	-5.293	0.26629	0.10266	0.643761
Q9W149	Q9W149	CG11414	TRUE	1	0.379361	-0.507056	1.26578	19.3085	1.13261	0.313362	0.635913	-6.2931	0.388177	0.334945	0.643902
A8JQT5	A8JQT5	Cdep	FALSE	0	0.176874	-0.0350365	0.388785	25.5064	2.2089	0.0833904	0.404643	-4.97812	0.247004	0.0800734	0.644426
Q9VFB5	Q9VFB5	Rpb7	FALSE	0	0.185193	-0.0466569	0.417044	20.2298	2.11389	0.0935008	0.411545	-5.09969	0.251217	0.0876078	0.644766
Q9VRV7	Q9VRV7	Sf3b6	TRUE	1	-0.416904	-1.47719	0.643385	20.0282	-1.04058	0.350034	0.659834	-6.38888	0.402779	0.400644	0.645561
A0A0B4K6I5	A0A0B4K6I5	spartin	FALSE	0	-0.167556	-0.359436	0.0243242	19.6842	-2.31097	0.0738348	0.39115	-4.84782	0.238768	0.0725046	0.646205
A0A0B7P9G0	A0A0B7P9G0	uex	FALSE	0	-0.165005	-0.351684	0.021674	23.4102	-2.3392	0.0714087	0.387141	-4.81188	0.236321	0.0705392	0.646939
X2JBJ9	X2JBJ9	CG12096	TRUE	1	-0.380341	-1.27919	0.518512	19.2339	-1.11982	0.318246	0.640056	-6.30669	0.390706	0.339643	0.646965
A8JTM7	A8JTM7	mgl	FALSE	0	-0.159931	-0.335608	0.0157452	24.9572	-2.40927	0.0657554	0.378694	-4.72287	0.231164	0.0663817	0.647069
Q7KUE9	Q7KUE9	CG43693	FALSE	0	0.1959	-0.0644347	0.456234	21.383	1.99144	0.108519	0.430258	-5.25638	0.26264	0.0983709	0.647226
Q9VXQ8	Q9VXQ8	CG11679	FALSE	0	0.234023	-0.131833	0.599879	19.8602	1.69283	0.156857	0.486095	-5.63482	0.296725	0.138244	0.64823
Q9W3B3	Q9W3B3	Uros1	FALSE	0	-0.204736	-0.489071	0.0795996	20.6677	-1.90558	0.120568	0.444939	-5.36597	0.271602	0.10744	0.648478
Q9W0K2	Q9W0K2	Trh	FALSE	0	0.174509	-0.034766	0.383783	20.2328	2.20681	0.0835996	0.404663	-4.98079	0.247017	0.0790773	0.648508
E1JI22	E1JI22	Clc	FALSE	0	0.16261	-0.0199022	0.345121	23.9025	2.35787	0.0698514	0.387028	-4.78812	0.236251	0.0689646	0.648712
Q0KHU5	Q0KHU5	LPCAT	FALSE	0	0.162709	-0.0202462	0.345665	21.0932	2.3536	0.0702047	0.387141	-4.79356	0.236321	0.0691322	0.649072
Q8IMT3	Q8IMT3	CG31436	FALSE	0	-0.179093	-0.399733	0.0415474	21.6538	-2.14812	0.0897137	0.409316	-5.05588	0.249857	0.0833718	0.649329
M9PHM6	M9PHM6	RpL18	FALSE	0	-0.391928	-1.34876	0.564905	25.0052	-1.08401	0.332284	0.647269	-6.34427	0.395109	0.361552	0.649331
P00408	P00408	COX2	FALSE	0	0.175894	-0.0375106	0.389298	27.5275	2.18128	0.0862017	0.406566	-5.01344	0.248178	0.0806377	0.649776
A0A0B4K604	A0A0B4K604	alpha-Est10	FALSE	0	-0.179112	-0.400174	0.0419488	20.6994	-2.14426	0.0901319	0.409316	-5.06081	0.249857	0.083531	0.649839
Q960V1	Q960V1	simj	FALSE	0	0.192841	-0.0619809	0.447664	19.9164	2.00275	0.107029	0.427356	-5.24192	0.260869	0.0962881	0.649901
A8DYD3	A8DYD3	cg	FALSE	0	0.254103	-0.17512	0.683325	20.6037	1.56672	0.183482	0.514453	-5.79102	0.314035	0.162188	0.649946
P51140	P51140	dsh	TRUE	1	0.454781	-0.807433	1.717	20.3786	0.95353	0.388058	0.683738	-6.47484	0.417371	0.476945	0.650187
M9PDU4	M9PDU4	ND-ACP	FALSE	0	0.149673	-0.00650971	0.305857	25.8466	2.53615	0.0567335	0.360204	-4.56265	0.219877	0.0590159	0.650853
Q8SY53	Q8SY53	Ostgamma	FALSE	0	-0.20356	-0.48696	0.0798405	21.4771	-1.90089	0.121266	0.446263	-5.37195	0.27241	0.107087	0.650858
Q7KV94	Q7KV94	CG16758	FALSE	0	-0.188626	-0.433754	0.0565018	24.8256	-2.03645	0.102719	0.422601	-5.19882	0.257966	0.092625	0.650985
M9PGQ4	M9PGQ4	OtopLa	FALSE	0	0.156182	-0.0138398	0.326204	24.7921	2.43104	0.0641008	0.372426	-4.69528	0.227338	0.0642452	0.651108
O61604	O61604	Fim	FALSE	0	0.150384	-0.00742566	0.308193	24.1666	2.52193	0.0576731	0.361295	-4.58054	0.220543	0.0596304	0.651135
P91926	P91926	AP-2alpha	FALSE	0	-0.150731	-0.30931	0.00784841	26.1519	-2.51548	0.0581049	0.361815	-4.58866	0.220861	0.0599212	0.651222
M9NH46	M9NH46	mmd	FALSE	0	-0.172877	-0.380539	0.034785	23.1745	-2.20315	0.0839671	0.405567	-4.98547	0.247568	0.0784678	0.651634
Q9VNB0	Q9VNB0	7B2	FALSE	0	0.181699	-0.0470695	0.410468	21.6612	2.10195	0.0948629	0.414135	-5.11499	0.252798	0.0864433	0.651838
Q7K3W2	Q7K3W2	CG8728	FALSE	0	-0.168823	-0.367356	0.0297101	23.0747	-2.25042	0.07935	0.403929	-4.92507	0.246568	0.0750184	0.651956
A4UZC9	A4UZC9	psq	TRUE	1	0.460879	-0.840531	1.76229	19.9894	0.937211	0.395556	0.687254	-6.49041	0.419517	0.491755	0.652172
Q9VD64	Q9VD64	dnd	FALSE	0	-0.150488	-0.309525	0.00854958	20.4668	-2.50419	0.0588693	0.361815	-4.60288	0.220861	0.0600944	0.652955
P54362	P54362	g	TRUE	3	-0.350953	-1.13998	0.438076	19.0776	-1.17712	0.296878	0.624347	-6.24514	0.381117	0.298146	0.652979
Q9VJJ0	Q9VJJ0	Prosbeta4	FALSE	0	-0.256394	-0.699531	0.186742	22.8886	-1.53121	0.191766	0.519338	-5.83439	0.317017	0.167445	0.654797
Q9VZG2	Q9VZG2	Cpr64Aa	FALSE	0	-0.183705	-0.420228	0.0528185	26.3684	-2.05547	0.100368	0.422386	-5.17448	0.257835	0.0893736	0.655523
M9PD27	M9PD27	eRF1	FALSE	0	0.278396	-0.239476	0.796268	21.2734	1.42267	0.219447	0.552789	-5.96492	0.337436	0.195685	0.655585
P32392	P32392	Arp3	FALSE	0	-0.144019	-0.291169	0.00313042	24.2005	-2.59016	0.0533182	0.353353	-4.49491	0.215695	0.0556025	0.65561
Q01819	Q01819	Con	FALSE	0	-0.149637	-0.308569	0.00929537	22.2	-2.49168	0.0597296	0.361815	-4.61865	0.220861	0.0600547	0.655953
Q9VHN7	Q9VHN7	CG8036	FALSE	0	-0.188805	-0.438488	0.0608787	27.8163	-2.00119	0.107234	0.427741	-5.24392	0.261104	0.0943463	0.656027
P17971	P17971	Shal	FALSE	0	0.22371	-0.120857	0.568277	21.7398	1.71821	0.151991	0.482311	-5.60304	0.294415	0.130199	0.656091
Q7JYZ9	Q7JYZ9	GstE2	FALSE	0	0.192916	-0.0673676	0.453201	23.2029	1.96149	0.11257	0.436237	-5.29465	0.26629	0.0983519	0.656151
Q9W2U8	Q9W2U8	Neb-cGP	FALSE	0	-0.239351	-0.631288	0.152587	24.2239	-1.61615	0.17254	0.502837	-5.73016	0.306944	0.148099	0.656673
A1Z6H4	A1Z6H4	vlc	FALSE	0	0.155772	-0.0166884	0.328232	20.2882	2.39037	0.0672299	0.381614	-4.74684	0.232947	0.0651664	0.6567
Q9W4K8	Q9W4K8	CG3626	FALSE	0	-0.243502	-0.64901	0.162006	21.8308	-1.58916	0.178431	0.50971	-5.76345	0.31114	0.153227	0.657251
Q0E8V7	Q0E8V7	CG34132	FALSE	0	-0.390796	-1.36688	0.585283	23.7842	-1.05957	0.342175	0.655919	-6.36951	0.400389	0.368825	0.657637
Q9W080	Q9W080	GV1	TRUE	1	0.436757	-0.762596	1.63611	20.2753	0.963735	0.383429	0.680751	-6.46502	0.415547	0.453192	0.657918
Q9VLP0	Q9VLP0	CG14274	FALSE	0	-0.194872	-0.461849	0.0721048	21.7546	-1.93171	0.116759	0.441624	-5.33267	0.269578	0.100881	0.658022
Q9VS38	Q9VS38	MED4	TRUE	3	0.505298	-1.06528	2.07588	19.065	0.851436	0.436918	0.714611	-6.56916	0.436216	0.593465	0.658105
Q95RX5	Q95RX5	Kcmf1	FALSE	0	0.18896	-0.0629569	0.440877	21.2652	1.98508	0.109366	0.432315	-5.26452	0.263896	0.0951902	0.658245
A0A0B4KHS9	A0A0B4KHS9	Pp1alpha-96A	FALSE	0	-0.280524	-0.811217	0.25017	25.1748	-1.39891	0.226006	0.559197	-5.99302	0.341348	0.20053	0.658894
Q9W1D9	Q9W1D9	CG3860	FALSE	0	-0.242178	-0.645878	0.161521	22.5239	-1.5876	0.178777	0.510007	-5.76537	0.311321	0.152543	0.659062
Q9W259	Q9W259	CG13506	FALSE	0	-0.177726	-0.402524	0.0470715	22.5491	-2.0923	0.0959777	0.414712	-5.12733	0.253151	0.0849429	0.659333
Q9VTN9	Q9VTN9	CG10361	FALSE	0	-0.261514	-0.728348	0.20532	25.1586	-1.48251	0.203735	0.53481	-5.89337	0.326461	0.176399	0.659646
Q9V4C7	Q9V4C7	PMCA	FALSE	0	0.19122	-0.06772	0.450159	23.7056	1.95433	0.113562	0.437502	-5.30379	0.267062	0.0978438	0.659693
Q9VIE7	Q9VIE7	bur	FALSE	0	-0.161476	-0.34844	0.0254892	24.1716	-2.28566	0.0760875	0.395475	-4.88009	0.241408	0.0706472	0.65972
X2JCV2	X2JCV2	Lsp2	FALSE	0	0.213866	-0.106648	0.53438	30.3902	1.76587	0.143268	0.471296	-5.54311	0.28769	0.121111	0.659978
Q9VP06	Q9VP06	Alg11	FALSE	0	0.147115	-0.00913524	0.303364	20.3504	2.49173	0.0597257	0.361815	-4.61858	0.220861	0.0590411	0.660626
Q9VY87	Q9VY87	CtsB1	FALSE	0	0.157332	-0.0210603	0.335723	24.36	2.33403	0.0718465	0.387249	-4.81846	0.236386	0.0674078	0.66081
Q9V436	Q9V436	Rpn12	FALSE	0	-0.20657	-0.507582	0.0944428	25.4135	-1.81613	0.134629	0.463179	-5.47961	0.282736	0.113742	0.660855
Q9VAQ4	Q9VAQ4	CG11841	FALSE	0	0.223972	-0.126847	0.574791	23.6587	1.68957	0.157493	0.486234	-5.63889	0.296809	0.132562	0.661011
Q9VZV2	Q9VZV2	Cht7	TRUE	1	-0.334672	-1.0796	0.410255	19.5867	-1.18897	0.292623	0.620924	-6.23221	0.379027	0.281481	0.662809
Q9VXK7	Q9VXK7	ND-20	FALSE	0	0.190446	-0.0692147	0.450106	23.9601	1.94102	0.115431	0.439874	-5.32078	0.26851	0.0981162	0.662863
E1JIE5	E1JIE5	CG43780	TRUE	1	0.524905	-1.18583	2.23565	20.5033	0.812011	0.457036	0.729884	-6.60353	0.44554	0.646426	0.662989
Q9VA09	Q9VA09	Gycbeta100B	FALSE	0	-0.16294	-0.355805	0.0299256	23.4275	-2.23583	0.0807455	0.403929	-4.94371	0.246568	0.0728768	0.66363
A1ZBK7	A1ZBK7	cer	FALSE	0	-0.268691	-0.766302	0.228919	23.4163	-1.42899	0.217734	0.551589	-5.95742	0.336704	0.188029	0.663906
Q9VIX2	Q9VIX2	Pax	FALSE	0	0.165827	-0.033994	0.365648	23.9715	2.19624	0.0846671	0.405846	-4.99432	0.247739	0.0755052	0.664027
H0RNK7	H0RNK7	Rtf1	FALSE	0	-0.164232	-0.360403	0.0319397	19.9723	-2.21557	0.0827262	0.403929	-4.96959	0.246568	0.0741261	0.664114
Q7JV23	Q7JV23	ACC	FALSE	0	-0.162023	-0.353205	0.0291587	29.0147	-2.24283	0.0800729	0.403929	-4.93477	0.246568	0.0722406	0.664262
M9PB50	M9PB50	retm	FALSE	0	0.219999	-0.123336	0.563335	21.6898	1.69577	0.156284	0.485084	-5.63114	0.296107	0.129734	0.664755
X2JCS0	X2JCS0	CG15894	FALSE	0	0.161187	-0.0285456	0.350919	23.2279	2.24829	0.0795518	0.403929	-4.92778	0.246568	0.071693	0.664966
Q7KUX3	Q7KUX3	Sep4	FALSE	0	0.173848	-0.0458026	0.393498	23.2707	2.0946	0.0957104	0.414465	-5.12438	0.253	0.0829978	0.665031
Q7K036	Q7K036	Tom7	FALSE	0	0.195901	-0.0802162	0.472019	19.2617	1.87762	0.12479	0.452477	-5.40156	0.276203	0.104335	0.665181
C9QP21	C9QP21	Est-6	FALSE	0	-0.182837	-0.425119	0.0594444	27.1756	-1.99714	0.107765	0.429427	-5.24909	0.262133	0.0915494	0.665428
M9MRC9	M9MRC9	RpL27A	FALSE	0	-0.178861	-0.411884	0.0541616	24.8805	-2.03134	0.10336	0.423422	-5.20536	0.258468	0.0880509	0.666355
Q9VMX4	Q9VMX4	Scox	FALSE	0	-0.295	-0.891718	0.301719	20.7664	-1.30833	0.252782	0.587235	-6.09839	0.358463	0.225478	0.666515
Q7KVQ0	Q7KVQ0	CG4038	FALSE	0	0.176845	-0.0513794	0.405069	21.7664	2.05067	0.100956	0.422601	-5.18062	0.257966	0.0862376	0.666631
Q9V3W9	Q9V3W9	Rad23	FALSE	0	0.170695	-0.0426147	0.384005	23.6897	2.11775	0.0930652	0.410696	-5.09475	0.250699	0.0806019	0.666772
Q9VZI8	Q9VZI8	Faa	FALSE	0	-0.177414	-0.407367	0.0525381	22.5347	-2.04181	0.10205	0.422601	-5.19196	0.257966	0.0868907	0.667036
Q9VMQ5	Q9VMQ5	Coq6	FALSE	0	0.181723	-0.0594606	0.422907	21.3534	1.99401	0.108179	0.429773	-5.2531	0.262344	0.0911346	0.667546
Q9V426	Q9V426	vig	FALSE	0	0.202057	-0.093459	0.497573	23.4995	1.8095	0.135738	0.463623	-5.48801	0.283007	0.111665	0.667969
Q9VTG0	Q9VTG0	NaPi-III	TRUE	3	-0.404511	-1.47867	0.669645	19.2449	-0.996616	0.368826	0.672461	-6.4329	0.410487	0.405884	0.667997
Q9Y136	Q9Y136	Nepl21	FALSE	0	0.148849	-0.0154468	0.313144	24.298	2.39764	0.066658	0.380559	-4.73761	0.232302	0.0620813	0.668239
E1JHX5	E1JHX5	CG7611	FALSE	0	-0.171119	-0.387242	0.0450034	21.38	-2.09538	0.0956201	0.414465	-5.12339	0.253	0.0816649	0.669194
Q5LJP0	Q5LJP0	kl-2	FALSE	0	0.174429	-0.0500371	0.398894	25.1721	2.05652	0.10024	0.422386	-5.17314	0.257835	0.0848174	0.669504
Q7KSW3	Q7KSW3	sgll	FALSE	0	0.421337	-0.742209	1.58488	25.3697	0.95832	0.38588	0.682976	-6.47024	0.416905	0.439662	0.66951
Q7K8Y3	Q7K8Y3	Spn42Da	FALSE	0	0.299884	-0.321128	0.920895	22.2562	1.27796	0.26241	0.595974	-6.13301	0.363797	0.234658	0.669517
P0DKM0	P0DKM0	Ccdc56	FALSE	0	0.142205	-0.00866067	0.29307	22.0446	2.49453	0.0595319	0.361815	-4.61505	0.220861	0.0570065	0.66952
H8F4T6	H8F4T6	CG16935	FALSE	0	-0.174885	-0.400883	0.0511135	28.1236	-2.04792	0.101295	0.422601	-5.18415	0.257966	0.0853965	0.670027
H8F4P8	H8F4P8	dnc	FALSE	0	0.227567	-0.144867	0.6	20.2733	1.61705	0.172347	0.502837	-5.72905	0.306944	0.140729	0.670241
A0A0B4LGI1	A0A0B4LGI1	Galphas	FALSE	0	0.171251	-0.0461425	0.388644	26.276	2.08474	0.0968625	0.41638	-5.13701	0.254169	0.0821449	0.670469
A4V4U5	A4V4U5	slgA	FALSE	0	0.139337	-0.00623499	0.284909	26.6552	2.53311	0.0569333	0.360204	-4.56648	0.219877	0.0550063	0.670775
Q7KUT2	Q7KUT2	Lon	FALSE	0	0.155855	-0.0255217	0.337231	25.0556	2.27407	0.0771441	0.397302	-4.89487	0.242523	0.0685355	0.670781
Q9VNV2	Q9VNV2	CG11523	FALSE	0	0.150599	-0.0190877	0.320286	20.122	2.34876	0.0706062	0.387141	-4.7997	0.236321	0.0641185	0.670867
M9PEY7	M9PEY7	Atg18a	FALSE	0	-0.149057	-0.315592	0.0174788	21.7983	-2.3687	0.0689658	0.387028	-4.77436	0.236251	0.0629277	0.67126
O97111	O97111	par-6	TRUE	1	-0.523301	-2.27443	1.22783	20.5922	-0.790858	0.468118	0.73402	-6.62148	0.448064	0.661688	0.672197
Q95U34	Q95U34	Galk	FALSE	0	-0.191355	-0.462257	0.0795468	24.6693	-1.86936	0.126067	0.455434	-5.41206	0.278008	0.102364	0.672815
Q9VPJ0	Q9VPJ0	CG11377	FALSE	0	-0.191736	-0.464188	0.0807155	21.6394	-1.86243	0.127149	0.456043	-5.42087	0.27838	0.10295	0.673386
Q9VKQ2	Q9VKQ2	CG17127	FALSE	0	0.204282	-0.102988	0.511552	26.0188	1.75944	0.144415	0.47227	-5.55122	0.288285	0.116106	0.673479
Q9W379	Q9W379	Zpr1	FALSE	0	-0.152051	-0.32713	0.0230285	20.2681	-2.29836	0.0749478	0.392199	-4.86389	0.239408	0.0661561	0.674382
M9PG22	M9PG22	Arf79F	FALSE	0	0.271209	-0.252591	0.795009	24.5696	1.37026	0.234168	0.568545	-6.02667	0.347054	0.197925	0.674544
A0A0B4LIT4	A0A0B4LIT4	tau	FALSE	0	0.189039	-0.07752	0.455598	24.2317	1.87682	0.124913	0.452509	-5.40258	0.276223	0.100723	0.674876
Q9VBU6	Q9VBU6	CG11857	FALSE	0	0.171137	-0.0493477	0.391622	22.5472	2.05414	0.10053	0.422386	-5.17618	0.257835	0.0833133	0.674925
Q9VM69	Q9VM69	nop5	FALSE	0	-0.191233	-0.463848	0.0813828	21.0716	-1.85642	0.128094	0.456901	-5.42851	0.278904	0.103012	0.675041
A0A0B4K6R6	A0A0B4K6R6	smash	FALSE	0	0.164235	-0.0395793	0.36805	21.7395	2.13253	0.0914171	0.410696	-5.07583	0.250699	0.0770141	0.675094
Q8I935	Q8I935	CG33523	FALSE	0	-0.246234	-0.685242	0.192774	21.8159	-1.48436	0.203266	0.534453	-5.89113	0.326243	0.165885	0.675495
Q9VWX8	Q9VWX8	Frq2	FALSE	0	0.189852	-0.0799793	0.459683	20.074	1.86203	0.127211	0.456043	-5.42138	0.27838	0.101959	0.676071
Q4V5I9	Q4V5I9	CG14757	TRUE	3	0.521857	-1.24349	2.2872	19.4035	0.782325	0.472645	0.735525	-6.62861	0.448983	0.667059	0.676322
Q0KHZ6	Q0KHZ6	CG7834	FALSE	0	-0.1403	-0.291162	0.0105616	27.3649	-2.46118	0.0618848	0.367007	-4.65715	0.22403	0.0570052	0.676798
E1JJF3	E1JJF3	Inx2	FALSE	0	-0.148664	-0.317775	0.0204472	26.756	-2.32648	0.0724912	0.388168	-4.82807	0.236948	0.063901	0.676964
Q0E9L1	Q0E9L1	Dscam1	FALSE	0	0.21793	-0.133517	0.569376	21.1615	1.64105	0.167281	0.497679	-5.69932	0.303796	0.132799	0.677276
Q9W499	Q9W499	RpL35	FALSE	0	-0.1487	-0.319101	0.0216999	25.8454	-2.30944	0.0739691	0.391164	-4.84977	0.238776	0.0643881	0.678934
Q9VV36	Q9VV36	retinin	FALSE	0	0.138829	-0.0102281	0.287887	29.0233	2.46486	0.0616203	0.367007	-4.6525	0.22403	0.0563233	0.67917
Q9VF87	Q9VF87	Sra-1	FALSE	0	0.151732	-0.0262407	0.329706	22.8597	2.25626	0.0787991	0.403717	-4.91761	0.246439	0.0672496	0.68009
Q3KN41	Q3KN41	Nrx-1	FALSE	0	0.150448	-0.0246092	0.325505	23.2041	2.27442	0.0771117	0.397302	-4.89442	0.242523	0.0661476	0.680095
B7YZQ7	B7YZQ7	Nurf-38	FALSE	0	-0.136256	-0.280608	0.00809604	26.1856	-2.49803	0.059291	0.361815	-4.61064	0.220861	0.0545453	0.680476
A1ZAN7	A1ZAN7	RhoGEF2	TRUE	3	0.576571	-1.57653	2.72967	19.6874	0.708685	0.513064	0.761202	-6.68769	0.464657	0.813579	0.680602
Q9VJ87	Q9VJ87	ncm	FALSE	0	0.198094	-0.0993545	0.495543	19.8141	1.76248	0.143872	0.471359	-5.54738	0.287729	0.112395	0.681083
Q9VT33	Q9VT33	Prps	FALSE	0	-0.257044	-0.741535	0.227447	26.5603	-1.40406	0.224569	0.557773	-5.98695	0.340479	0.183072	0.68119
Q9V3V6	Q9V3V6	Rpt5	FALSE	0	0.163102	-0.0423891	0.368594	23.6713	2.10054	0.0950243	0.414222	-5.11678	0.252851	0.0776477	0.681212
B5RJ70	B5RJ70	Rab26	TRUE	2	0.206259	-0.114999	0.527517	19.6022	1.69912	0.155636	0.483594	-5.62695	0.295198	0.121392	0.681342
Q9VY22	Q9VY22	CG15890	FALSE	0	-0.181083	-0.432471	0.0703055	20.6111	-1.90633	0.120458	0.444939	-5.36502	0.271602	0.0949905	0.681639
Q9VHE4	Q9VHE4	CG8132	FALSE	0	-0.178596	-0.423681	0.0664877	22.376	-1.92851	0.117218	0.44251	-5.33674	0.270119	0.0926084	0.681907
Q0E8H7	Q0E8H7	SP1173	FALSE	0	-0.165078	-0.376259	0.0461027	22.0095	-2.06871	0.0987653	0.421221	-5.15753	0.257123	0.0797976	0.682387
X2JC94	X2JC94	Pgam5	FALSE	0	0.175473	-0.0619513	0.412897	22.7263	1.95592	0.113342	0.437502	-5.30177	0.267062	0.089714	0.68245
Q24472	Q24472	Rbf	FALSE	0	-0.178434	-0.423661	0.0667935	19.508	-1.92563	0.117633	0.443401	-5.34041	0.270663	0.0926624	0.682576
Q24572	Q24572	Caf1-55	FALSE	0	0.230371	-0.166953	0.627694	24.2987	1.53443	0.191	0.519338	-5.83047	0.317017	0.150134	0.682922
Q8MLQ0	Q8MLQ0	HSPC300	FALSE	0	-0.281929	-0.860358	0.2965	20.5689	-1.28989	0.258587	0.592533	-6.11945	0.361697	0.218567	0.682962
Q9VMT2	Q9VMT2	TpnC25D	FALSE	0	0.191084	-0.0888737	0.471042	26.917	1.80633	0.13627	0.46438	-5.49201	0.283469	0.105786	0.683278
M9NEC1	M9NEC1	Dab	FALSE	0	0.153166	-0.0304942	0.336826	21.9687	2.20705	0.0835758	0.404663	-4.98049	0.247017	0.0693984	0.683754
Q8SXD5	Q8SXD5	vir-1	FALSE	0	-0.164481	-0.375366	0.0464032	22.0107	-2.06413	0.0993169	0.422386	-5.16339	0.257835	0.0796856	0.683957
Q9VJ11	Q9VJ11	CG10470	FALSE	0	0.21449	-0.134695	0.563675	21.5014	1.62561	0.170523	0.5024	-5.71846	0.306677	0.131944	0.684266
M9NEL1	M9NEL1	CanA-14F	FALSE	0	0.186396	-0.0816168	0.454409	23.8997	1.84054	0.130629	0.459707	-5.44866	0.280617	0.101272	0.684279
Q9VD00	Q9VD00	CG5377	FALSE	0	-0.206108	-0.530247	0.118032	23.3724	-1.68278	0.158827	0.486365	-5.64737	0.29689	0.122481	0.684391
Q9VXH4	Q9VXH4	CG9921	FALSE	0	-0.191361	-0.473748	0.0910265	19.9977	-1.79338	0.13847	0.468496	-5.50839	0.285981	0.106704	0.684998
Q9W3E2	Q9W3E2	PIP82	FALSE	0	0.141602	-0.0167608	0.299965	22.6627	2.36636	0.0691558	0.387028	-4.77733	0.236251	0.0598396	0.685042
X2JJK8	X2JJK8	sicily	FALSE	0	-0.174949	-0.413567	0.0636688	20.7735	-1.94032	0.11553	0.439874	-5.32167	0.26851	0.0901651	0.685519
Q9VCG3	Q9VCG3	CG13601	FALSE	0	-0.202204	-0.51631	0.111902	21.653	-1.70364	0.154764	0.483594	-5.62129	0.295198	0.118689	0.685722
A0A0B4KFL2	A0A0B4KFL2	bbc	FALSE	0	-0.183382	-0.444538	0.0777748	21.4319	-1.85832	0.127795	0.456659	-5.4261	0.278756	0.0986815	0.685727
A0A0B4KH25	A0A0B4KH25	His2Av	FALSE	0	0.149929	-0.0279629	0.327821	28.8803	2.23046	0.0812652	0.403929	-4.95056	0.246568	0.0672189	0.686377
Q9VAX9	Q9VAX9	CG4884	TRUE	3	-0.538052	-2.47008	1.39398	19.398	-0.737014	0.49723	0.747692	-6.6655	0.456409	0.730044	0.686644
E1JI64	E1JI64	syd	FALSE	0	0.138691	-0.0143157	0.291698	21.4727	2.39885	0.0665638	0.380559	-4.73608	0.232302	0.0578156	0.686742
Q9VMH2	Q9VMH2	Arpc4	FALSE	0	-0.179403	-0.430962	0.0721557	23.8116	-1.88736	0.123302	0.44893	-5.38917	0.274038	0.0950549	0.686937
P25455	P25455	Plc21C	FALSE	0	0.137848	-0.013781	0.289476	23.1999	2.40593	0.066013	0.378949	-4.7271	0.23132	0.057295	0.687525
O46067	O46067	CG2918	FALSE	0	-0.144562	-0.311335	0.0222108	23.7171	-2.294	0.075337	0.392608	-4.86945	0.239658	0.0630175	0.68811
Q9W0Y6	Q9W0Y6	pain	FALSE	0	0.188315	-0.088719	0.465349	22.9483	1.79894	0.137521	0.466651	-5.50136	0.284855	0.104681	0.688243
Q7K3J0	Q7K3J0	CCT8	FALSE	0	-0.139633	-0.295643	0.0163766	24.0821	-2.36865	0.0689694	0.387028	-4.77442	0.236251	0.0589503	0.688396
Q9VZQ9	Q9VZQ9	Strip	FALSE	0	0.147688	-0.0270496	0.322425	21.1351	2.23678	0.0806532	0.403929	-4.94249	0.246568	0.0660269	0.68948
P08646	P08646	Ras85D	FALSE	0	0.1703	-0.0597629	0.400362	24.09	1.95899	0.112915	0.436717	-5.29784	0.266583	0.0869322	0.689738
A1ZBT6	A1ZBT6	CG8929	FALSE	0	-0.161205	-0.368673	0.0462629	18.0937	-2.05633	0.100263	0.422386	-5.17338	0.257835	0.0783946	0.690206
A1ZBY1	A1ZBY1	Fem-1	TRUE	1	0.380955	-0.653958	1.41587	16.4983	0.974171	0.378743	0.680083	-6.4549	0.415139	0.391056	0.690825
Q9VVK7	Q9VVK7	NUCB1	FALSE	0	0.183757	-0.0831163	0.450631	22.8774	1.82223	0.133617	0.462642	-5.47188	0.282408	0.100842	0.690829
Q9VZQ8	Q9VZQ8	PHGPx	FALSE	0	-0.147907	-0.324318	0.0285042	26.1237	-2.21885	0.0824025	0.403929	-4.96541	0.246568	0.0666593	0.69129
M9MRF2	M9MRF2	RpL37A	FALSE	0	-0.424437	-1.6899	0.841027	22.4561	-0.887623	0.419067	0.702214	-6.53659	0.428649	0.478173	0.691327
P08120	P08120	Col4a1	FALSE	0	-0.173373	-0.413295	0.0665487	23.4423	-1.91239	0.119563	0.44432	-5.35729	0.271224	0.0906577	0.691958
Q9VJG0	Q9VJG0	ApepP	FALSE	0	-0.189314	-0.472905	0.0942769	22.718	-1.76667	0.143127	0.471296	-5.5421	0.28769	0.107159	0.692096
Q9VQ29	Q9VQ29	RFeSP	FALSE	0	0.141461	-0.0208927	0.303815	26.9981	2.30589	0.0742808	0.391494	-4.85429	0.238978	0.0613477	0.692266
Q0E8K8	Q0E8K8	Vdup1	FALSE	0	0.168928	-0.0597776	0.397634	20.7499	1.95474	0.113505	0.437502	-5.30327	0.267062	0.0864195	0.692414
A0A0B4KHC3	A0A0B4KHC3	PKD	FALSE	0	0.186541	-0.0896993	0.462782	21.2738	1.78711	0.139549	0.469318	-5.5163	0.286483	0.104381	0.692558
Q9VJI1	Q9VJI1	CG17928	FALSE	0	-0.152876	-0.341831	0.0360784	23.2542	-2.14115	0.0904709	0.410239	-5.0648	0.25042	0.0713991	0.692588
Q9XZ68	Q9XZ68	betaggt-II	FALSE	0	-0.232246	-0.649593	0.185101	22.2879	-1.4727	0.206232	0.53832	-5.90516	0.328604	0.1577	0.693046
Q0E9B2	Q0E9B2	Dyb	FALSE	0	0.173684	-0.0682187	0.415586	20.8617	1.90013	0.121379	0.446263	-5.37291	0.27241	0.0914061	0.693315
M9PHK2	M9PHK2	Tao	FALSE	0	0.169009	-0.0607748	0.398794	20.6639	1.94651	0.114657	0.439575	-5.31378	0.268328	0.0868271	0.693474
Q59E09	Q59E09	AcCoAS	FALSE	0	-0.149055	-0.330414	0.0323045	28.7596	-2.17506	0.0868492	0.406566	-5.0214	0.248178	0.0685291	0.694733
P35416	P35416	Prm	FALSE	0	-0.145991	-0.320822	0.0288395	26.7612	-2.20991	0.0832901	0.404643	-4.97684	0.247004	0.0660622	0.69569
Q9VQL1	Q9VQL1	SerRS	FALSE	0	-0.145414	-0.319126	0.0282971	25.0144	-2.21536	0.0827478	0.403929	-4.96987	0.246568	0.0656392	0.696027
Q8IMM7	Q8IMM7	mino	TRUE	1	-0.302025	-0.988495	0.384445	19.2269	-1.16436	0.301522	0.628371	-6.25899	0.383573	0.259392	0.696212
Q961L8	Q961L8	CG33056	FALSE	0	-0.237155	-0.675869	0.20156	21.0378	-1.43059	0.217303	0.551589	-5.95552	0.336704	0.165774	0.696277
Q8T3X9	Q8T3X9	MagR	FALSE	0	-0.150862	-0.337776	0.0360523	21.95	-2.13601	0.0910347	0.410696	-5.07138	0.250699	0.0706281	0.696601
Q9W4P5	Q9W4P5	VhaAC39-1	FALSE	0	0.183483	-0.0882119	0.455178	27.9097	1.78722	0.13953	0.469318	-5.51617	0.286483	0.102664	0.696725
O44386	O44386	scb	TRUE	1	-0.335962	-1.17311	0.501187	19.2064	-1.06207	0.341154	0.654916	-6.36695	0.399777	0.316328	0.69677
Q7K1Y4	Q7K1Y4	Ciao1	FALSE	0	0.149181	-0.0344899	0.332852	22.1307	2.1495	0.089564	0.409316	-5.05411	0.249857	0.0694026	0.697715
A1ZBC8	A1ZBC8	List	TRUE	3	-0.488934	-2.16854	1.19067	19.2594	-0.770385	0.479035	0.736921	-6.6385	0.449835	0.634661	0.697783
Q9U4F3	Q9U4F3	Surf1	TRUE	1	0.426958	-0.880577	1.73449	19.9827	0.864165	0.430572	0.709527	-6.55782	0.433113	0.49407	0.697836
M9MSN9	M9MSN9	Ranbp16	FALSE	0	-0.174575	-0.423057	0.0739079	20.3171	-1.8593	0.12764	0.456518	-5.42485	0.27867	0.0938925	0.698117
A0A0S0X7W8	A0A0S0X7W8	CG3638	FALSE	0	-0.188522	-0.476396	0.099352	22.054	-1.7331	0.149208	0.479338	-5.58435	0.2926	0.108777	0.698622
A1ZA47	A1ZA47	Zasp52	FALSE	0	0.16574	-0.0598289	0.391309	22.3847	1.94452	0.114937	0.439874	-5.31631	0.26851	0.0852344	0.698683
M9PJQ5	M9PJQ5	wupA	FALSE	0	0.168555	-0.0647401	0.40185	23.0503	1.91206	0.119612	0.44432	-5.35772	0.271224	0.0881537	0.699124
P54397	P54397	Fkbp39	FALSE	0	-0.158304	-0.365755	0.0491478	22.7706	-2.01948	0.104866	0.425333	-5.22053	0.259634	0.0783884	0.699782
Q24478	Q24478	Cp190	FALSE	0	0.146032	-0.0316859	0.323751	21.8082	2.17461	0.0868959	0.406566	-5.02198	0.248178	0.0671533	0.699938
Q961R8	Q961R8	GlyRS	FALSE	0	-0.151814	-0.343404	0.0397756	25.3049	-2.09703	0.0954293	0.414465	-5.12128	0.253	0.0723949	0.700005
Q9VMR0	Q9VMR0	CG7382	FALSE	0	0.178034	-0.0818758	0.437943	22.1958	1.81278	0.135188	0.463179	-5.48385	0.282736	0.0982104	0.700289
Q7KUE6	Q7KUE6	CG33493	TRUE	1	-0.38113	-1.45042	0.688157	19.8714	-0.943287	0.392751	0.686982	-6.48464	0.419351	0.404045	0.700335
Q9VU75	Q9VU75	CG14109	FALSE	0	0.170056	-0.0682709	0.408383	21.9357	1.88836	0.123151	0.44893	-5.3879	0.274038	0.0900551	0.700363
Q7KM04	Q7KM04	Eip63E	FALSE	0	-0.221676	-0.615133	0.171781	22.0831	-1.49103	0.201589	0.531394	-5.8831	0.324376	0.148673	0.70116
M9NFP2	M9NFP2	Sarm	FALSE	0	-0.152081	-0.345247	0.0410838	20.2568	-2.08359	0.0969974	0.41638	-5.13848	0.254169	0.0729901	0.701302
Q9VD02	Q9VD02	CG7054	FALSE	0	0.469137	-1.10663	2.0449	23.2379	0.787904	0.469682	0.734401	-6.62395	0.448297	0.595424	0.701505
Q9U6Y9	Q9U6Y9	csul	TRUE	1	-0.399665	-1.57195	0.772619	19.6913	-0.902253	0.412017	0.699107	-6.52314	0.426752	0.442964	0.701608
Q9VSJ8	Q9VSJ8	Exo70	FALSE	0	0.188412	-0.102247	0.47907	20.0191	1.7155	0.152504	0.482311	-5.60644	0.294415	0.109829	0.70165
P20353	P20353	Galphai	FALSE	0	-0.141583	-0.310203	0.0270374	22.2249	-2.22211	0.0820811	0.403929	-4.96123	0.246568	0.0637155	0.7019
A0A0B4KGQ6	A0A0B4KGQ6	Rbp	FALSE	0	0.176834	-0.0813249	0.434992	23.687	1.81277	0.135189	0.463179	-5.48386	0.282736	0.0975488	0.701974
Q9VKW1	Q9VKW1	Wdfy2	FALSE	0	0.152838	-0.0437686	0.349445	22.6442	2.0573	0.100144	0.422386	-5.17213	0.257835	0.0742906	0.703489
A0A0B4LEF8	A0A0B4LEF8	Asap	FALSE	0	0.164003	-0.0609841	0.38899	19.9676	1.92912	0.11713	0.44251	-5.33597	0.270119	0.0850144	0.703492
Q7K3W4	Q7K3W4	qsm	FALSE	0	0.179339	-0.0878418	0.446519	21.3563	1.77637	0.141417	0.469805	-5.52987	0.286781	0.100958	0.704129
Q9VAY9	Q9VAY9	mRpS22	FALSE	0	-0.142349	-0.314221	0.0295218	21.812	-2.19188	0.0851106	0.406491	-4.99988	0.248132	0.0649439	0.70418
P92181	P92181	Lcp65Ac	FALSE	0	0.142238	-0.0300434	0.314519	25.0654	2.18495	0.0858223	0.406566	-5.00875	0.248178	0.0650987	0.705209
M9PCL4	M9PCL4	SelT	FALSE	0	0.161298	-0.0583497	0.380945	21.8113	1.94342	0.115092	0.439874	-5.31772	0.26851	0.0829967	0.705584
X2J9E8	X2J9E8	Cals	FALSE	0	0.192215	-0.113959	0.49839	18.0629	1.66144	0.163095	0.490779	-5.67398	0.299584	0.115692	0.705699
Q9VRF7	Q9VRF7	CG32521	FALSE	0	0.212672	-0.15859	0.583934	21.7042	1.51598	0.195432	0.52199	-5.8529	0.318636	0.140286	0.706667
P48588	P48588	RpS25	FALSE	0	-0.21195	-0.581183	0.157284	25.1533	-1.51914	0.194668	0.520653	-5.84907	0.31782	0.13952	0.706913
Q9VEK7	Q9VEK7	CREG	FALSE	0	-0.214123	-0.590901	0.162656	21.0811	-1.50398	0.198371	0.527917	-5.86745	0.322254	0.142371	0.707252
M9PI22	M9PI22	tty	FALSE	0	-0.170574	-0.417163	0.0760156	20.0567	-1.83064	0.132237	0.46183	-5.46122	0.281912	0.0931771	0.708151
D0UGE6	D0UGE6	tnc	FALSE	0	-0.17013	-0.415664	0.0754044	20.3925	-1.83372	0.131734	0.460977	-5.45731	0.281392	0.0927785	0.708328
Q9VDC6	Q9VDC6	e	FALSE	0	0.131612	-0.0183618	0.281586	24.4536	2.32244	0.0728381	0.388831	-4.83321	0.237352	0.0566698	0.70839
Q9W0X3	Q9W0X3	CG3776	TRUE	3	-0.622609	-3.35268	2.10746	19.8975	-0.603541	0.574883	0.794366	-6.76379	0.484901	1.03159	0.708455
Q9VV47	Q9VV47	CG4842	FALSE	0	-0.212207	-0.584796	0.160383	22.6878	-1.50728	0.19756	0.526627	-5.86346	0.321466	0.140788	0.708831
Q9W3K9	Q9W3K9	Ldsdh1	FALSE	0	-0.145176	-0.327064	0.0367113	23.5441	-2.11231	0.09368	0.411545	-5.10172	0.251217	0.0687287	0.7091
A0A0C4DHC4	A0A0C4DHC4	SLO2	FALSE	0	-0.187562	-0.484343	0.109219	20.0005	-1.67253	0.160862	0.488601	-5.66016	0.298254	0.112143	0.70984
Q7JN06	Q7JN06	BEAF-32	FALSE	0	0.188924	-0.112248	0.490097	20.5604	1.66011	0.163364	0.490838	-5.67563	0.29962	0.113802	0.710143
Q9VM49	Q9VM49	Caper	FALSE	0	0.157912	-0.0572738	0.373098	21.1992	1.94208	0.115282	0.439874	-5.31943	0.26851	0.0813109	0.710953
Q8IQD7	Q8IQD7	scramb1	FALSE	0	0.187349	-0.110308	0.485006	21.2239	1.66571	0.162231	0.490045	-5.66866	0.299136	0.112474	0.711245
Q7KTW9	Q7KTW9	AsnS	FALSE	0	-0.153924	-0.359085	0.0512371	20.5002	-1.98553	0.109306	0.432315	-5.26394	0.263896	0.0775229	0.711253
Q9VFE9	Q9VFE9	CG7265	TRUE	1	-0.376833	-1.46639	0.712723	19.6514	-0.915302	0.405809	0.695253	-6.51103	0.4244	0.411704	0.711873
A0A0B4LHS9	A0A0B4LHS9	Rga	TRUE	1	-0.342537	-1.25653	0.571451	19.5467	-0.991818	0.370927	0.673676	-6.43763	0.411229	0.345363	0.711976
Q7KN90	Q7KN90	CysRS	FALSE	0	0.188796	-0.114563	0.492155	22.6569	1.64703	0.166043	0.496994	-5.6919	0.303378	0.114628	0.712493
Q9W4F8	Q9W4F8	CG4041	TRUE	1	0.388004	-0.764936	1.54094	19.3955	0.890624	0.417613	0.702214	-6.53384	0.428649	0.435654	0.712622
M9PGW0	M9PGW0	ogre	FALSE	0	-0.151335	-0.351154	0.0484837	24.0555	-2.00433	0.106824	0.427356	-5.23991	0.260869	0.0755043	0.712858
Q95RI2	Q95RI2	CG10973	FALSE	0	-0.238994	-0.710471	0.232483	20.5822	-1.3415	0.242644	0.577371	-6.06015	0.352442	0.178154	0.712873
Q9W0R0	Q9W0R0	Cdc5	FALSE	0	0.196222	-0.130347	0.522791	19.9625	1.59015	0.178211	0.50971	-5.76224	0.31114	0.123399	0.712881
Q9W095	Q9W095	Gk2	FALSE	0	-0.252208	-0.773312	0.268895	21.9096	-1.28086	0.261478	0.595206	-6.12973	0.363328	0.196906	0.712972
Q9XZ53	Q9XZ53	Stt3B	FALSE	0	-0.186658	-0.484197	0.110881	21.4943	-1.66023	0.16334	0.490838	-5.67548	0.29962	0.112429	0.713045
Q6WV17	Q6WV17	Pgant5	FALSE	0	0.166969	-0.0744488	0.408386	19.4595	1.83034	0.132286	0.46183	-5.4616	0.281912	0.0912229	0.713379
A1ZB84	A1ZB84	PIG-O	FALSE	0	0.198496	-0.136003	0.532995	22.0674	1.57044	0.182634	0.513461	-5.78645	0.313429	0.126395	0.713554
Q9VTZ6	Q9VTZ6	Pmm2	FALSE	0	-0.136627	-0.301423	0.0281697	21.7343	-2.19408	0.0848864	0.406278	-4.99707	0.248002	0.0622705	0.713922
Q8IQD3	Q8IQD3	CG32052	FALSE	0	-0.195452	-0.521926	0.131023	23.6879	-1.58436	0.179499	0.510007	-5.76936	0.311321	0.123363	0.714834
C0HK95	C0HK95	fau	FALSE	0	0.182316	-0.104591	0.469222	24.3237	1.6817	0.15904	0.486365	-5.64872	0.29689	0.108411	0.715191
Q9VGY8	Q9VGY8	CG14688	FALSE	0	0.173895	-0.0885871	0.436377	20.7216	1.75328	0.145521	0.472961	-5.55897	0.288707	0.0991825	0.715215
Q7K4Y8	Q7K4Y8	CG1909	FALSE	0	-0.145674	-0.333129	0.0417803	20.6564	-2.05661	0.100229	0.422386	-5.17302	0.257835	0.0708322	0.715271
Q9VHC7	Q9VHC7	rump	FALSE	0	0.140555	-0.0347879	0.315897	23.2483	2.1214	0.0926554	0.410696	-5.09008	0.250699	0.0662555	0.715795
Q95RG8	Q95RG8	Git	TRUE	4	-0.133644	-0.293356	0.0260689	18.3028	-2.21449	0.0828335	0.403929	-4.97097	0.246568	0.0603496	0.716845
Q9VDH1	Q9VDH1	CG31191	FALSE	0	0.172448	-0.0876049	0.432501	21.138	1.75494	0.145223	0.472961	-5.55689	0.288707	0.0982646	0.716959
P11046	P11046	LanB1	FALSE	0	-0.159838	-0.385482	0.065805	23.4413	-1.87466	0.125246	0.453297	-5.40532	0.276704	0.0852624	0.717444
Q8IN53	Q8IN53	DPCoAC	TRUE	1	0.480267	-1.26245	2.22298	20.3377	0.729325	0.501492	0.751667	-6.67159	0.458836	0.658509	0.717871
Q6NP91	Q6NP91	Tmem63	FALSE	0	0.138973	-0.0341292	0.312075	20.4571	2.12468	0.0922892	0.410696	-5.08589	0.250699	0.065409	0.718099
P35220	P35220	alpha-Cat	FALSE	0	0.234683	-0.2298	0.699166	26.0147	1.33714	0.243955	0.578366	-6.0652	0.353049	0.175511	0.718145
A1Z942	A1Z942	GLS	FALSE	0	-0.165285	-0.406638	0.0760668	25.1835	-1.81238	0.135255	0.463179	-5.48436	0.282736	0.0911982	0.718443
P48596	P48596	Pu	FALSE	0	0.179425	-0.10316	0.462009	25.7785	1.68035	0.159307	0.486429	-5.65041	0.296929	0.106778	0.719219
Q8IR72	Q8IR72	CG32638	FALSE	0	0.13046	-0.0234603	0.284379	22.7067	2.24309	0.0800479	0.403929	-4.93443	0.246568	0.0581607	0.719336
Q9VMV5	Q9VMV5	vkg	FALSE	0	-0.148987	-0.3483	0.0503265	22.9216	-1.97823	0.110287	0.433141	-5.27327	0.2644	0.0753132	0.720027
Q9W073	Q9W073	CG12025	FALSE	0	0.197681	-0.142331	0.537693	20.3115	1.53863	0.190005	0.519151	-5.82535	0.316902	0.128478	0.720154
M9PBB7	M9PBB7	CG44141	FALSE	0	0.167394	-0.0814292	0.416216	23.9273	1.78038	0.140716	0.469805	-5.5248	0.286781	0.0940211	0.720176
Q9V895	Q9V895	Mapmodulin	FALSE	0	-0.209942	-0.590716	0.170832	22.3375	-1.45914	0.209737	0.540764	-5.92144	0.330096	0.143881	0.720429
Q9VMW1	Q9VMW1	Rtnl1	FALSE	0	0.186346	-0.118474	0.491166	26.355	1.61786	0.172174	0.502837	-5.72805	0.306944	0.115181	0.720486
Q9V4S8	Q9V4S8	CSN7	FALSE	0	0.15828	-0.0664067	0.382967	22.4303	1.86429	0.126857	0.456043	-5.41851	0.27838	0.084901	0.721228
A0A0B4JD13	A0A0B4JD13	snu	TRUE	3	-0.665178	-3.90584	2.57548	19.9721	-0.543212	0.612447	0.813229	-6.80276	0.496415	1.22453	0.72171
Q9VJI5	Q9VJI5	yellow-b	FALSE	0	-0.226301	-0.666381	0.213779	22.1536	-1.36088	0.236901	0.571956	-6.03762	0.349136	0.16629	0.721878
P13060	P13060	eEF2	FALSE	0	-0.136863	-0.308041	0.0343138	27.7603	-2.11595	0.0932677	0.411107	-5.09705	0.25095	0.0646816	0.72276
Q07093	Q07093	Gycalpha99B	FALSE	0	0.185387	-0.119093	0.489867	22.0455	1.61133	0.173578	0.502837	-5.73612	0.306944	0.115052	0.72279
Q9VC48	Q9VC48	CG13630	FALSE	0	-0.184797	-0.487603	0.118009	21.92	-1.61508	0.172771	0.502837	-5.73149	0.306944	0.114419	0.722914
A0A0B4K7L3	A0A0B4K7L3	CAP	FALSE	0	-0.291152	-0.997443	0.415139	23.03	-1.09094	0.329527	0.644985	-6.33706	0.393715	0.266882	0.723824
A0A0B4KF92	A0A0B4KF92	Hcs	FALSE	0	0.1364	-0.0344633	0.307264	21.6582	2.11266	0.0936397	0.411545	-5.10126	0.251217	0.0645631	0.723947
Q24322	Q24322	Sema1a	FALSE	0	0.19502	-0.141686	0.531726	20.0574	1.53283	0.191382	0.519338	-5.83243	0.317017	0.127229	0.724363
M9PBP2	M9PBP2	Wdr62	FALSE	0	0.14428	-0.0463631	0.334923	20.1079	2.00286	0.107015	0.427356	-5.24179	0.260869	0.0720371	0.724383
Q7KUX7	Q7KUX7	eIF4H1	FALSE	0	0.128674	-0.0242572	0.281606	24.0584	2.22669	0.0816326	0.403929	-4.95538	0.246568	0.0577872	0.724411
Q9VE69	Q9VE69		FALSE	0	0.177471	-0.104958	0.4599	23.8314	1.66296	0.162786	0.490598	-5.67208	0.299473	0.10672	0.724579
Q9VML2	Q9VML2	bchs	FALSE	0	0.13538	-0.0335993	0.304359	23.5118	2.12024	0.092785	0.410696	-5.09156	0.250699	0.0638512	0.724798
Q9V438	Q9V438	CaBP1	FALSE	0	0.153679	-0.0618104	0.369169	21.9311	1.88735	0.123303	0.44893	-5.38918	0.274038	0.0814257	0.724939
Q9VSD6	Q9VSD6	msk	FALSE	0	-0.184091	-0.48713	0.118948	23.5512	-1.60768	0.174368	0.502837	-5.74063	0.306944	0.114507	0.725038
A8JPQ1	A8JPQ1	CG34353	FALSE	0	0.143546	-0.0458134	0.332906	19.9627	2.00618	0.106582	0.427356	-5.23754	0.260869	0.0715521	0.72515
M9PC74	M9PC74	CG31650	FALSE	0	0.133795	-0.0319163	0.299506	21.7852	2.13675	0.0909534	0.410696	-5.07044	0.250699	0.0626163	0.725596
A0A0B4LGD3	A0A0B4LGD3	kcc	FALSE	0	0.17588	-0.103114	0.454875	26.1236	1.66835	0.1617	0.489448	-5.66537	0.298771	0.105422	0.725818
Q9VU35	Q9VU35	CG11267	FALSE	0	-0.155298	-0.376069	0.0654722	25.7201	-1.86162	0.127276	0.456043	-5.4219	0.27838	0.0834211	0.726054
Q95083	Q95083	Prosalpha5	FALSE	0	-0.169528	-0.43046	0.0914049	23.4554	-1.7194	0.151767	0.482311	-5.60155	0.294415	0.0985969	0.726418
Q9W4A0	Q9W4A0	Rab18	FALSE	0	-0.169775	-0.431776	0.0922255	20.8199	-1.71489	0.152618	0.482311	-5.6072	0.294415	0.0990006	0.726769
A0A0B4KGN4	A0A0B4KGN4	Tailor	FALSE	0	0.209541	-0.179124	0.598207	19.9246	1.42679	0.21833	0.552477	-5.96003	0.337246	0.146862	0.726971
Q9VSU7	Q9VSU7	Use1	FALSE	0	-0.19163	-0.52085	0.13759	19.7947	-1.54043	0.18958	0.51901	-5.82316	0.316816	0.1244	0.727115
Q9W205	Q9W205	jbug	FALSE	0	0.125669	-0.0226872	0.274025	22.9303	2.24175	0.0801757	0.403929	-4.93614	0.246568	0.0560584	0.728236
Q9VF39	Q9VF39	CG9590	FALSE	0	-0.143939	-0.336856	0.0489785	20.0093	-1.97457	0.110782	0.433158	-5.27795	0.264411	0.0728963	0.728555
Q9VAT0	Q9VAT0	WASp	FALSE	0	0.138408	-0.0412113	0.318028	24.1496	2.03926	0.102367	0.422601	-5.19522	0.257966	0.0678718	0.729454
A8E702	A8E702	mRpL28	FALSE	0	-0.192301	-0.526851	0.14225	20.2917	-1.52119	0.194171	0.520653	-5.84658	0.31782	0.126414	0.729655
Q7JYH3	Q7JYH3	ND-B14.7	FALSE	0	0.201983	-0.166267	0.570234	23.2836	1.45157	0.211718	0.544376	-5.9305	0.332301	0.139149	0.730826
Q9XZ19	Q9XZ19	CG3909	FALSE	0	0.15483	-0.0691442	0.378803	20.9602	1.82945	0.13243	0.461926	-5.46273	0.281971	0.0846315	0.731236
Q8SYJ2	Q8SYJ2	ND-MLRQ	FALSE	0	0.170011	-0.0974772	0.437499	26.7934	1.68204	0.158972	0.486365	-5.64829	0.29689	0.101074	0.731502
Q9VKI8	Q9VKI8	CG6287	FALSE	0	-0.131529	-0.295731	0.0326732	26.3763	-2.11986	0.0928281	0.410696	-5.09205	0.250699	0.062046	0.73151
M9PJP0	M9PJP0	Nipsnap	FALSE	0	-0.144551	-0.342308	0.0532065	26.0942	-1.93443	0.116369	0.440995	-5.32919	0.269194	0.0747253	0.732767
A1Z7K8	A1Z7K8	AIMP1	FALSE	0	-0.215081	-0.632312	0.20215	21.9865	-1.36424	0.23592	0.570284	-6.0337	0.348116	0.157657	0.732982
M9PGG4	M9PGG4	arm	FALSE	0	0.148254	-0.0597113	0.35622	23.095	1.8866	0.123417	0.44893	-5.39013	0.274038	0.0785826	0.733318
Q9V3B6	Q9V3B6	c12.1	TRUE	1	0.372196	-0.778721	1.52311	20.0852	0.85584	0.434714	0.713545	-6.56525	0.435565	0.43489	0.7334
M9PCE6	M9PCE6	aph-1	TRUE	2	-0.272011	-0.918047	0.374024	18.8978	-1.11428	0.320383	0.640833	-6.31255	0.39118	0.244113	0.73373
Q9VD13	Q9VD13	lqfR	FALSE	0	0.158909	-0.0786678	0.396486	20.9234	1.77015	0.142512	0.470862	-5.53772	0.287426	0.0897716	0.733735
A0A0B4LHS1	A0A0B4LHS1	Mlc1	FALSE	0	-0.134703	-0.308201	0.0387946	28.4496	-2.0547	0.100462	0.422386	-5.17546	0.257835	0.0655584	0.733781
P05205	P05205	Su(var)205	FALSE	0	0.141133	-0.048808	0.331073	24.6212	1.96641	0.111894	0.435326	-5.28837	0.265734	0.0717716	0.7341
Q7KNM2	Q7KNM2	lwr	FALSE	0	-0.176692	-0.467518	0.114134	21.8952	-1.60786	0.17433	0.502837	-5.74041	0.306944	0.109893	0.734441
Q9VYL5	Q9VYL5	CG1824	FALSE	0	0.159068	-0.0797277	0.397863	20.9896	1.76287	0.143802	0.471359	-5.54689	0.287729	0.0902321	0.734561
Q9V9R2	Q9V9R2	Cul2	FALSE	0	0.198948	-0.165388	0.563284	24.0068	1.44512	0.21342	0.545653	-5.93821	0.33308	0.137669	0.735449
Q9W3X8	Q9W3X8	CG3198	FALSE	0	0.200318	-0.170364	0.571001	19.7771	1.43015	0.217419	0.551589	-5.95603	0.336704	0.140067	0.736629
A1Z8Z3	A1Z8Z3	Cpr49Ag	FALSE	0	0.157952	-0.0798229	0.395728	27.2358	1.75802	0.144669	0.472449	-5.553	0.288395	0.0898467	0.73685
Q9VG80	Q9VG80	CG5196	TRUE	3	-0.627571	-3.71457	2.45943	20.0121	-0.538011	0.615754	0.814877	-6.80595	0.497421	1.16646	0.737629
Q9W077	Q9W077	Cpr62Bc	FALSE	0	0.1763	-0.117241	0.469841	26.5442	1.58945	0.178366	0.50971	-5.76309	0.31114	0.110918	0.737915
Q9Y134	Q9Y134	Mtr4	TRUE	2	-0.156347	-0.390639	0.0779444	18.3424	-1.76603	0.14324	0.471296	-5.54291	0.28769	0.0885302	0.737995
A0A0B4LH72	A0A0B4LH72	blp	FALSE	0	0.166843	-0.0981033	0.431789	23.1185	1.66654	0.162064	0.489919	-5.66763	0.299059	0.100114	0.738145
Q9Y109	Q9Y109	Nulp1	FALSE	0	0.211114	-0.202174	0.624402	19.0293	1.35185	0.239561	0.574509	-6.04813	0.350694	0.156166	0.739581
Q9VVT2	Q9VVT2	Indy	FALSE	0	-0.235235	-0.740516	0.270046	22.6486	-1.23207	0.277613	0.607086	-6.18461	0.37058	0.190927	0.739737
Q9V9W2	Q9V9W2	RpL6	FALSE	0	0.172163	-0.110866	0.455192	27.2211	1.6098	0.173908	0.502837	-5.73801	0.306944	0.106946	0.739965
Q9VQV7	Q9VQV7	Cep97	TRUE	1	0.231111	-0.259777	0.722	19.1756	1.24596	0.272928	0.604813	-6.16909	0.369193	0.185489	0.740737
Q95SI7	Q95SI7	CG6028	FALSE	0	-0.132946	-0.307166	0.0412741	24.9546	-2.01949	0.104864	0.425333	-5.22051	0.259634	0.0658315	0.740963
Q7PLL6	Q7PLL6	l(3)80Fj	FALSE	0	0.160869	-0.0892923	0.411031	23.4733	1.70184	0.155112	0.483594	-5.62355	0.295198	0.094527	0.740969
A1Z6H7	A1Z6H7	Gp210	FALSE	0	0.126599	-0.0321696	0.285368	24.106	2.11024	0.0939154	0.411755	-5.10437	0.251346	0.059993	0.741223
Q9W5B5	Q9W5B5	CG14630	FALSE	0	-0.163908	-0.423526	0.0957089	20.6759	-1.67083	0.161202	0.48881	-5.66228	0.298382	0.0981	0.741449
M9PHW6	M9PHW6	Frq1	FALSE	0	0.125601	-0.0309308	0.282132	23.5635	2.12351	0.0924189	0.410696	-5.08737	0.250699	0.0591475	0.741479
Q9V3D8	Q9V3D8	grsm	FALSE	0	-0.153518	-0.383234	0.0761982	25.8048	-1.76861	0.142783	0.47097	-5.53966	0.287492	0.0868013	0.7417
Q9VW73	Q9VW73	CG14184	FALSE	0	0.208052	-0.197506	0.613611	21.4891	1.35764	0.237853	0.573202	-6.0414	0.349897	0.153246	0.74172
Q9VLT7	Q9VLT7	RpL36A	FALSE	0	-0.195851	-0.558377	0.166675	24.3402	-1.42972	0.217537	0.551589	-5.95655	0.336704	0.136985	0.741746
A8Y535	A8Y535	UQCR-11	FALSE	0	-0.283477	-1.00229	0.435338	25.6857	-1.04368	0.348744	0.659537	-6.38574	0.402598	0.271614	0.741842
Q8IQR5	Q8IQR5	Nedd4	FALSE	0	-0.159625	-0.407913	0.0886628	23.0269	-1.70142	0.155193	0.483594	-5.62408	0.295198	0.093819	0.74275
A0A4D6K2Q0	A0A4D6K2Q0		TRUE	3	-0.440002	-2.06673	1.18673	19.0981	-0.71582	0.509042	0.756943	-6.68217	0.462057	0.614682	0.74297
P29829	P29829	Gbeta76C	FALSE	0	0.123139	-0.0288176	0.275097	27.8943	2.14458	0.0900979	0.409316	-5.06041	0.249857	0.057419	0.743505
Q9VEY9	Q9VEY9	sxe2	FALSE	0	-0.269636	-0.929229	0.389958	23.368	-1.08185	0.333151	0.647428	-6.34652	0.395206	0.249236	0.74351
A1Z7S3	A1Z7S3	Rab32	FALSE	0	0.12436	-0.0307406	0.279462	24.5372	2.12194	0.0925953	0.410696	-5.08939	0.250699	0.058607	0.743849
A0A0B4K7K9	A0A0B4K7K9	brp	FALSE	0	0.149054	-0.0701792	0.368286	27.3768	1.79929	0.137461	0.466651	-5.50091	0.284855	0.0828401	0.743948
Q8SWW9	Q8SWW9	CG3156	FALSE	0	0.125926	-0.0331405	0.284992	20.0733	2.09508	0.0956548	0.414465	-5.12377	0.253	0.0601053	0.744123
Q9VEN3	Q9VEN3	GckIII	FALSE	0	0.144331	-0.0622872	0.35095	20.9761	1.84866	0.129327	0.458078	-5.43836	0.279622	0.0780737	0.74437
A0A0B4KFU3	A0A0B4KFU3	Patronin	FALSE	0	0.20641	-0.19798	0.6108	20.5833	1.35082	0.239868	0.574547	-6.04934	0.350717	0.152804	0.744766
C0HL67	C0HL67		FALSE	0	0.178267	-0.130075	0.486609	28.9478	1.53004	0.192045	0.519338	-5.83581	0.317017	0.116511	0.745168
Q8SY69	Q8SY69	CG41128	FALSE	0	-0.311425	-1.17847	0.55562	24.5374	-0.950554	0.389417	0.685343	-6.4777	0.41835	0.327625	0.745496
M9PBM3	M9PBM3	Atg4a	FALSE	0	-0.169359	-0.450479	0.11176	20.2502	-1.59435	0.177283	0.508272	-5.75707	0.310262	0.106225	0.746027
P21187	P21187	pAbp	FALSE	0	-0.124343	-0.281232	0.0325471	24.5936	-2.09744	0.0953816	0.414465	-5.12075	0.253	0.059283	0.746627
Q9W4K0	Q9W4K0	CHOp24	FALSE	0	0.213109	-0.219364	0.645581	22.595	1.30409	0.254106	0.588636	-6.10324	0.359318	0.163416	0.746799
A0A0B4KFZ9	A0A0B4KFZ9	His4r	FALSE	0	0.155904	-0.0857057	0.397514	29.1267	1.70769	0.15399	0.482901	-5.61623	0.294775	0.0912955	0.74701
Q9VLR5	Q9VLR5	Ssb-c31a	FALSE	0	0.157672	-0.0897092	0.405052	23.6242	1.68676	0.158044	0.486234	-5.64241	0.296809	0.0934762	0.747601
A1ZBD8	A1ZBD8	CG15080	FALSE	0	0.174939	-0.126242	0.476119	19.8515	1.53718	0.190349	0.519151	-5.82712	0.316902	0.113805	0.74811
Q9V3E7	Q9V3E7	Ref1	FALSE	0	0.146414	-0.0691734	0.362002	23.6966	1.79732	0.137798	0.466651	-5.50341	0.284855	0.0814627	0.748123
A0A0B4LGZ8	A0A0B4LGZ8	Obp56d	FALSE	0	-0.154593	-0.393674	0.0844873	25.5488	-1.71124	0.153312	0.482693	-5.61178	0.294648	0.0903398	0.748334
Q9VWD9	Q9VWD9	Ubqn	FALSE	0	-0.340722	-1.37571	0.694265	22.8012	-0.871224	0.427084	0.707126	-6.55147	0.431647	0.391084	0.748355
A0A0B4KI37	A0A0B4KI37	scrib	TRUE	1	-0.328977	-1.30102	0.643065	19.6213	-0.895664	0.41518	0.701277	-6.52922	0.428077	0.367299	0.748874
Q9VQC0	Q9VQC0	VGlut	FALSE	0	-0.204721	-0.610264	0.200821	22.9495	-1.33596	0.244312	0.578802	-6.06657	0.353315	0.15324	0.749375
Q9VA37	Q9VA37	dj-1beta	FALSE	0	-0.126873	-0.292144	0.038399	24.5312	-2.03158	0.10333	0.423422	-5.20505	0.258468	0.0624501	0.749777
Q86BQ4	Q86BQ4	HINT1	FALSE	0	-0.14106	-0.343379	0.0612583	26.4986	-1.84516	0.129887	0.458733	-5.44281	0.280022	0.0764488	0.749824
Q9V406	Q9V406	crp	FALSE	0	0.147695	-0.0732553	0.368645	21.5246	1.76903	0.142709	0.47097	-5.53913	0.287492	0.083489	0.750096
Q7KM15	Q7KM15	bic	FALSE	0	0.134889	-0.0512245	0.321003	24.526	1.91807	0.118731	0.44378	-5.35006	0.270895	0.0703256	0.750186
Q9VJ28	Q9VJ28	L2HGDH	FALSE	0	-0.143704	-0.35375	0.066341	24.1209	-1.8106	0.135553	0.463394	-5.48661	0.282867	0.0793685	0.750378
Q9GU68	Q9GU68	eEF5	FALSE	0	-0.140898	-0.343387	0.0615918	25.4179	-1.84148	0.130479	0.459588	-5.44748	0.280544	0.0765134	0.750554
P45889	P45889	Arp1	FALSE	0	0.154144	-0.0858913	0.394179	23.9906	1.69948	0.155566	0.483594	-5.6265	0.295198	0.0907005	0.750653
Q9VZU8	Q9VZU8	Alg2	FALSE	0	-0.129832	-0.303353	0.0436886	20.564	-1.98014	0.110029	0.433141	-5.27083	0.2644	0.0655673	0.750856
Q9W1H9	Q9W1H9	CG5569	TRUE	3	0.387964	-0.944528	1.72046	19.9287	0.770534	0.478955	0.736921	-6.63838	0.449835	0.5035	0.751564
Q9VSK4	Q9VSK4	CG6983	FALSE	0	-0.171203	-0.46454	0.122133	24.2567	-1.54458	0.188604	0.51901	-5.8181	0.316816	0.110841	0.751574
A0A126GUS1	A0A126GUS1	CG45263	FALSE	0	-0.188166	-0.538307	0.161975	20.6706	-1.4222	0.219574	0.552789	-5.96547	0.337436	0.132306	0.75181
Q9VJ46	Q9VJ46	Ugt36D1	FALSE	0	-0.168973	-0.456293	0.118347	20.3725	-1.55638	0.185857	0.517446	-5.80368	0.315862	0.108568	0.752508
O96299	O96299	Sodh-2	FALSE	0	0.138441	-0.0592993	0.336182	23.0508	1.85283	0.128664	0.458078	-5.43307	0.279622	0.0747189	0.752857
Q9V9N4	Q9V9N4	Clamp	FALSE	0	0.168936	-0.118896	0.456768	20.2417	1.55328	0.186576	0.518427	-5.80747	0.316461	0.108761	0.753045
O61613	O61613	Nmt	FALSE	0	-0.164997	-0.440544	0.110549	21.874	-1.5847	0.179424	0.510007	-5.76895	0.311321	0.104119	0.753169
Q24050	Q24050	CG2034	TRUE	3	-0.229829	-0.73994	0.280281	18.7695	-1.19236	0.291417	0.620608	-6.2285	0.378835	0.192752	0.753234
Q9V3Q4	Q9V3Q4	Jafrac2	TRUE	1	-0.369529	-1.59613	0.857069	20.1189	-0.797281	0.464732	0.733934	-6.61607	0.448012	0.463487	0.753393
Q8MS59	Q8MS59	wat	FALSE	0	0.185995	-0.159267	0.531257	20.2636	1.42566	0.218634	0.552548	-5.96137	0.337289	0.130462	0.753687
Q94529	Q94529	Gs1l	FALSE	0	-0.221355	-0.698102	0.255392	25.1067	-1.22876	0.278739	0.607197	-6.1883	0.370648	0.180145	0.753688
Q9VES8	Q9VES8	CG10340	FALSE	0	-0.164636	-0.439793	0.110521	21.4874	-1.58347	0.179698	0.510007	-5.77045	0.311321	0.103972	0.753826
Q9VGV8	Q9VGV8	CG4511	TRUE	2	0.140223	-0.0635502	0.343995	18.9222	1.82111	0.133802	0.462642	-5.4733	0.282408	0.0769983	0.754242
Q9U5L1	Q9U5L1	SrpRalpha	FALSE	0	0.185464	-0.158817	0.529746	20.8404	1.42565	0.218638	0.552548	-5.96139	0.337289	0.130091	0.754297
Q9VDC2	Q9VDC2	Idi	FALSE	0	0.13181	-0.0495164	0.313136	20.0105	1.92376	0.117903	0.443401	-5.34279	0.270663	0.0685165	0.754428
F2FBA6	F2FBA6	Dsp1	FALSE	0	0.139599	-0.0627941	0.341992	21.5094	1.82537	0.1331	0.462642	-5.4679	0.282408	0.0764769	0.754634
X2JEB8	X2JEB8	CG7378	FALSE	0	-0.149483	-0.379822	0.0808566	21.2037	-1.71747	0.152132	0.482311	-5.60397	0.294415	0.0870369	0.754668
Q9W587	Q9W587	CG14778	FALSE	0	-0.157394	-0.412546	0.0977586	19.0423	-1.6325	0.169069	0.500733	-5.70993	0.30566	0.0964127	0.755966
A1Z6X6	A1Z6X6	Glo1	FALSE	0	-0.133677	-0.321198	0.0538437	24.6217	-1.88657	0.123422	0.44893	-5.39018	0.274038	0.0708574	0.756031
M9MRX8	M9MRX8	Fdx1	FALSE	0	-0.193733	-0.569885	0.182418	21.5071	-1.36303	0.236271	0.570784	-6.03511	0.34842	0.142134	0.756151
Q9VLP6	Q9VLP6	CG7810	TRUE	1	-0.383792	-1.71411	0.946527	16.5909	-0.763492	0.482752	0.739021	-6.64415	0.451117	0.502679	0.756164
Q500Y7	Q500Y7	UQCR-6.4	FALSE	0	-0.148003	-0.376107	0.0801008	28.0768	-1.71713	0.152195	0.482311	-5.60439	0.294415	0.0861922	0.75682
Q94521	Q94521	AANAT1	FALSE	0	-0.238372	-0.792367	0.315622	25.9888	-1.13871	0.311054	0.635148	-6.28658	0.38771	0.209334	0.757018
Q9VC66	Q9VC66	CG6607	FALSE	0	0.176145	-0.140784	0.493073	21.5665	1.47087	0.206703	0.538603	-5.90737	0.328776	0.119756	0.757534
Q8IH56	Q8IH56	CG11961	FALSE	0	-0.169496	-0.464486	0.125494	21.6828	-1.5206	0.194312	0.520653	-5.84729	0.31782	0.111466	0.757537
A0A0S0WGX2	A0A0S0WGX2	lovit	FALSE	0	0.157355	-0.0996385	0.414349	21.9644	1.6204	0.17163	0.502837	-5.7249	0.306944	0.0971086	0.757808
A0A1Z1CK36	A0A1Z1CK36	CrebB	TRUE	3	-0.396834	-1.82211	1.02844	19.0043	-0.736844	0.497324	0.747692	-6.66564	0.456409	0.538559	0.757907
Q7KY08	Q7KY08	AGO1	FALSE	0	-0.192179	-0.566336	0.181978	23.6137	-1.35931	0.237363	0.57272	-6.03946	0.349602	0.14138	0.758521
X2JDI9	X2JDI9	CG12560	FALSE	0	-0.147288	-0.375431	0.0808546	21.3394	-1.70854	0.153826	0.48277	-5.61515	0.294695	0.0862069	0.75903
Q9V8W3	Q9V8W3	Rep	TRUE	2	0.14588	-0.0784514	0.370212	19.8756	1.72096	0.151473	0.482311	-5.59959	0.294415	0.0847668	0.759324
Q9VLY1	Q9VLY1	CG7214	FALSE	0	-0.225741	-0.732898	0.281416	27.1444	-1.17797	0.296572	0.624347	-6.24422	0.381117	0.191636	0.760043
A1Z847	A1Z847	CG2269	FALSE	0	-0.126177	-0.29716	0.0448056	25.51	-1.95296	0.113753	0.437812	-5.30554	0.267251	0.0646082	0.760123
Q6IL43	Q6IL43	CG34247	FALSE	0	-0.132614	-0.320587	0.0553592	24.7718	-1.86706	0.126425	0.456043	-5.41499	0.27838	0.0710282	0.760134
Q8IQV4	Q8IQV4	CG32225	FALSE	0	-0.211824	-0.663314	0.239666	24.5773	-1.24163	0.274379	0.605045	-6.17393	0.369334	0.170602	0.760377
Q9XZU1	Q9XZU1	Cse1	FALSE	0	-0.175316	-0.493369	0.142738	21.1045	-1.45877	0.209834	0.540764	-5.92189	0.330096	0.120181	0.760526
Q9VH98	Q9VH98	Dh44	FALSE	0	-0.208955	-0.649575	0.231665	21.602	-1.25503	0.269908	0.600896	-6.15891	0.366802	0.166494	0.760589
A0A0B4LHX6	A0A0B4LHX6	awd	FALSE	0	-0.126811	-0.299904	0.046281	27.1373	-1.93885	0.115739	0.439874	-5.32355	0.26851	0.0654053	0.760744
Q7K1L4	Q7K1L4	CG8468	FALSE	0	0.132532	-0.0557875	0.320852	19.3107	1.86248	0.127141	0.456043	-5.42081	0.27838	0.0711592	0.760832
Q24311	Q24311	Cul1	FALSE	0	0.121806	-0.0390735	0.282686	23.0721	2.0037	0.106905	0.427356	-5.24071	0.260869	0.0607906	0.761598
A0A0B4LHE0	A0A0B4LHE0	kcc	TRUE	1	0.460948	-1.45066	2.37255	20.5426	0.638143	0.554017	0.782987	-6.73986	0.477955	0.722327	0.761688
Q8IR92	Q8IR92	CG44422	FALSE	0	-0.139009	-0.346	0.0679827	20.4908	-1.77727	0.141259	0.469805	-5.52873	0.286781	0.0782145	0.761807
Q9W4X7	Q9W4X7	eIF3g1	FALSE	0	0.193501	-0.190599	0.5776	21.3637	1.33323	0.245137	0.578956	-6.06973	0.353409	0.145137	0.761816
X2JGZ5	X2JGZ5	Edg78E	FALSE	0	0.167202	-0.125721	0.460126	20.4352	1.51061	0.196742	0.525132	-5.85941	0.320554	0.110685	0.76197
Q9VDE9	Q9VDE9	RhoGAP93B	TRUE	1	-0.314255	-1.2555	0.626988	19.7929	-0.883579	0.421033	0.702746	-6.54027	0.428974	0.355662	0.761973
Q9N658	Q9N658	sens	FALSE	0	0.218204	-0.265336	0.701744	22.8206	1.19425	0.290745	0.62033	-6.22643	0.378665	0.182712	0.763724
P36188	P36188	wupA	FALSE	0	-0.158297	-0.426101	0.109507	25.6726	-1.5643	0.184035	0.515637	-5.79398	0.314758	0.101193	0.764955
Q0KI98	Q0KI98	TrpRS	FALSE	0	-0.166599	-0.461229	0.12803	21.6625	-1.49645	0.200237	0.529801	-5.87655	0.323404	0.11133	0.764958
Q9VF06	Q9VF06	CG4287	TRUE	3	-0.173947	-0.493379	0.145485	18.1685	-1.44113	0.214478	0.547293	-5.94296	0.334081	0.120702	0.765061
Q9VNF5	Q9VNF5	CG12170	FALSE	0	-0.182236	-0.530614	0.166143	23.157	-1.38435	0.230119	0.563513	-6.01015	0.343982	0.131639	0.765112
E1JIJ5	E1JIJ5	Vha55	FALSE	0	0.117491	-0.0352186	0.2702	27.1413	2.03612	0.10276	0.422601	-5.19924	0.257966	0.0577033	0.765417
O97418	O97418	ND-B14.5A	FALSE	0	0.135309	-0.0645458	0.335165	23.8991	1.79175	0.13875	0.468639	-5.51045	0.286069	0.075518	0.765484
M9PB68	M9PB68	poe	FALSE	0	0.139092	-0.0717282	0.349912	23.5424	1.74604	0.146833	0.475581	-5.56808	0.290306	0.0796612	0.765794
Q960W6	Q960W6	CG8306	FALSE	0	0.155678	-0.104846	0.416202	24.8266	1.58141	0.180159	0.510555	-5.77299	0.311655	0.0984426	0.765812
M9PCE0	M9PCE0	Pgk	FALSE	0	-0.120053	-0.279531	0.0394258	28.4443	-1.99221	0.108417	0.430258	-5.2554	0.26264	0.0602611	0.76588
Q9VSR5	Q9VSR5	mRpL12	FALSE	0	0.152245	-0.0978247	0.402316	23.8265	1.61119	0.173608	0.502837	-5.73629	0.306944	0.0944924	0.765999
Q9I7R0	Q9I7R0	CG18815	FALSE	0	-0.117737	-0.271512	0.0360379	27.0874	-2.02625	0.104004	0.423859	-5.21187	0.258734	0.0581059	0.766074
A1ZA23	A1ZA23	CG8192	FALSE	0	0.137393	-0.068944	0.343731	24.7095	1.76219	0.143923	0.471359	-5.54775	0.287729	0.0779674	0.766183
Q9VEP6	Q9VEP6	AdSL	FALSE	0	-0.242528	-0.836529	0.351473	23.8265	-1.08054	0.333676	0.647809	-6.34788	0.395439	0.224451	0.766289
Q9V420	Q9V420	Su(P)	FALSE	0	0.119538	-0.0389695	0.278046	23.1149	1.99582	0.107939	0.429687	-5.25078	0.262292	0.0598944	0.766351
Q9VE00	Q9VE00	Cyp12a4	FALSE	0	-0.132111	-0.323847	0.059625	23.398	-1.82348	0.133412	0.462642	-5.4703	0.282408	0.07245	0.766353
Q9VCB9	Q9VCB9	CG5515	FALSE	0	-0.142441	-0.363921	0.0790399	20.8145	-1.70201	0.155078	0.483594	-5.62333	0.295198	0.0836894	0.766834
A8Y589	A8Y589	Alg-2	FALSE	0	-0.128494	-0.310946	0.0539576	21.7426	-1.86381	0.126933	0.456043	-5.41912	0.27838	0.068942	0.767034
X2J6D4	X2J6D4	Cyt-c-p	FALSE	0	0.130769	-0.0579533	0.319491	27.6074	1.83378	0.131725	0.460977	-5.45725	0.281392	0.0713112	0.76715
P05552	P05552	Adf1	TRUE	3	0.472598	-1.57811	2.52331	19.3332	0.609892	0.571016	0.793469	-6.75948	0.484353	0.774889	0.767348
Q8IPX7	Q8IPX7	Rrp40	FALSE	0	0.116212	-0.0347318	0.267155	19.9439	2.03751	0.102586	0.422601	-5.19746	0.257966	0.0570361	0.767497
Q9W4J4	Q9W4J4	CG11444	FALSE	0	0.181115	-0.167556	0.529786	21.9909	1.37468	0.23289	0.567131	-6.02149	0.346191	0.13175	0.768037
Q9VY48	Q9VY48	mRpL38	FALSE	0	-0.170207	-0.481166	0.140752	19.8933	-1.44857	0.212507	0.544376	-5.93408	0.332301	0.1175	0.76827
Q9VNV3	Q9VNV3	Ddx1	FALSE	0	0.277974	-0.492394	1.04834	19.0426	0.954929	0.387421	0.683088	-6.4735	0.416974	0.291094	0.768291
Q27367	Q27367	crq	TRUE	3	0.346327	-0.810857	1.50351	18.8285	0.792043	0.467492	0.73402	-6.62048	0.448064	0.437258	0.768482
A0A126GUN6	A0A126GUN6	Zasp52	FALSE	0	-0.123679	-0.294524	0.0471665	26.661	-1.91583	0.119058	0.44378	-5.35291	0.270895	0.0645562	0.768583
A1Z8H1	A1Z8H1	Cpr47Ea	FALSE	0	0.149063	-0.0941553	0.392282	26.1037	1.62196	0.1713	0.502837	-5.72298	0.306944	0.0919034	0.768743
Q9V595	Q9V595	Urod	FALSE	0	-0.137294	-0.345865	0.071276	25.5931	-1.74207	0.147559	0.476755	-5.57308	0.291023	0.0788112	0.768959
M9PBM0	M9PBM0	kraken	FALSE	0	-0.121243	-0.286021	0.0435348	19.9044	-1.94725	0.114552	0.439575	-5.31283	0.268328	0.0622635	0.768972
Q9VGZ3	Q9VGZ3	Irp-1B	FALSE	0	0.123312	-0.0469646	0.293589	24.7723	1.91653	0.118956	0.44378	-5.35202	0.270895	0.0643413	0.769102
Q9VQR8	Q9VQR8	LeuRS	FALSE	0	0.150469	-0.0975584	0.398497	21.9645	1.60551	0.17484	0.50383	-5.74331	0.30755	0.0937206	0.769202
A8JQV2	A8JQV2	CG17816	FALSE	0	0.149578	-0.0957151	0.394871	22.1925	1.61379	0.173048	0.502837	-5.73308	0.306944	0.0926873	0.769213
Q8SXC2	Q8SXC2	Kyat	FALSE	0	-0.132351	-0.327236	0.0625347	23.2353	-1.79727	0.137807	0.466651	-5.50348	0.284855	0.0736402	0.769275
A1Z9E3	A1Z9E3	mEFTu1	FALSE	0	0.138609	-0.0740604	0.351279	26.4699	1.72485	0.150744	0.481492	-5.59471	0.293915	0.0803601	0.769301
Q9VEP9	Q9VEP9	Sf3a1	FALSE	0	0.273787	-0.478742	1.02632	21.6269	0.96284	0.383833	0.681162	-6.46588	0.415798	0.284353	0.769385
P04950	P04950	Rh3	FALSE	0	0.162416	-0.124173	0.449004	23.5353	1.4998	0.199403	0.529014	-5.8725	0.322924	0.108291	0.769601
Q9W3G0	Q9W3G0	PIG-T	FALSE	0	0.195285	-0.208491	0.599062	19.9396	1.27995	0.26177	0.595206	-6.13076	0.363328	0.152572	0.769712
Q8WTC1	Q8WTC1	bonsai	FALSE	0	0.149328	-0.0957937	0.39445	20.369	1.61222	0.173386	0.502837	-5.73502	0.306944	0.0926227	0.769774
Q9VG81	Q9VG81	Sccpdh2	FALSE	0	-0.156752	-0.425974	0.112469	22.8358	-1.54088	0.189474	0.51901	-5.82261	0.316816	0.101729	0.770467
Q8IMJ0	Q8IMJ0	CG31030	FALSE	0	0.144815	-0.0874556	0.377085	23.3405	1.65	0.16543	0.495536	-5.68821	0.302488	0.0877665	0.770626
Q9VZ01	Q9VZ01	CG11752	FALSE	0	-0.133087	-0.331626	0.0654532	21.8096	-1.77399	0.141835	0.469805	-5.53287	0.286781	0.075021	0.771105
Q9VP08	Q9VP08	CG7166	FALSE	0	0.123361	-0.0488329	0.295554	20.402	1.89594	0.122007	0.446948	-5.37825	0.272828	0.0650657	0.771429
Q7KUK8	Q7KUK8	CG9628	FALSE	0	0.243006	-0.36706	0.853072	20.1461	1.05416	0.344401	0.656486	-6.37506	0.400735	0.230522	0.771798
Q9VRQ1	Q9VRQ1	kri	FALSE	0	-0.194793	-0.600736	0.21115	19.9758	-1.26991	0.265021	0.597775	-6.14213	0.364896	0.153391	0.772075
A0A0B4K891	A0A0B4K891	CG8963	FALSE	0	0.166974	-0.138056	0.472004	20.7605	1.44868	0.212478	0.544376	-5.93395	0.332301	0.11526	0.77211
Q8IPD8	Q8IPD8	Cpr30F	FALSE	0	0.131908	-0.064203	0.328019	24.6815	1.78006	0.140773	0.469805	-5.52521	0.286781	0.0741033	0.772116
Q7KK90	Q7KK90	GstE1	FALSE	0	0.304984	-0.62457	1.23454	26.0967	0.868295	0.428529	0.708231	-6.55411	0.432322	0.351244	0.772254
Q8IQW5	Q8IQW5	CG14207	FALSE	0	0.126773	-0.0553486	0.308894	26.2063	1.84217	0.130367	0.459588	-5.4466	0.280544	0.068817	0.772373
E2QCF1	E2QCF1	ATPCL	FALSE	0	-0.119192	-0.281234	0.0428504	27.5217	-1.94663	0.11464	0.439575	-5.31363	0.268328	0.0612299	0.772468
Q9VAC4	Q9VAC4	Nph	FALSE	0	-0.145493	-0.382153	0.0911671	22.8747	-1.62698	0.170233	0.502297	-5.71677	0.306615	0.0894252	0.772899
Q8IMX8	Q8IMX8	LSm3	FALSE	0	-0.158623	-0.437296	0.120049	20.9039	-1.50639	0.197777	0.526825	-5.86453	0.321587	0.1053	0.773316
Q8MRI4	Q8MRI4	CG1578	FALSE	0	-0.134988	-0.340996	0.0710207	22.4725	-1.7341	0.149024	0.479338	-5.58309	0.2926	0.0778431	0.773392
A0A0B4KEE4	A0A0B4KEE4	koi	FALSE	0	0.236737	-0.348982	0.822455	22.545	1.06965	0.338067	0.65244	-6.35915	0.398265	0.221322	0.773566
Q9V3H9	Q9V3H9	Nab2	TRUE	3	0.450283	-1.47591	2.37648	19.3589	0.618658	0.565705	0.790112	-6.75347	0.482304	0.727839	0.773741
Q9XTL2	Q9XTL2	Stam	FALSE	0	0.174735	-0.160592	0.510061	22.253	1.37904	0.231639	0.565131	-6.01639	0.34497	0.126708	0.774481
Q0E8P5	Q0E8P5	CG5758	FALSE	0	0.145231	-0.0924491	0.382911	22.2274	1.61708	0.172342	0.502837	-5.72902	0.306944	0.0898106	0.774641
Q7KSP6	Q7KSP6	Sbf	FALSE	0	0.124891	-0.0540345	0.303817	21.2402	1.84724	0.129553	0.458078	-5.44016	0.279622	0.0676095	0.774734
M9PFK6	M9PFK6	Fbp1	FALSE	0	0.208902	-0.258414	0.676217	21.3978	1.18303	0.294748	0.622795	-6.2387	0.380169	0.176581	0.77476
Q9VNF3	Q9VNF3	CG12171	FALSE	0	-0.143295	-0.377056	0.0904654	23.4072	-1.62228	0.171231	0.502837	-5.72259	0.306944	0.0883296	0.776562
Q7JZI2	Q7JZI2	Tsp74F	TRUE	2	-0.160281	-0.448545	0.127983	19.9694	-1.47148	0.206545	0.538547	-5.90663	0.328742	0.108925	0.776623
A0A126GUS7	A0A126GUS7	Fmr1	FALSE	0	0.141563	-0.0876438	0.370769	23.0969	1.63451	0.168647	0.499859	-5.70744	0.305126	0.0866088	0.777265
Q9W299	Q9W299	CG11474	FALSE	0	-0.137378	-0.354068	0.079312	23.7751	-1.67781	0.15981	0.487105	-5.65357	0.297341	0.0818793	0.777307
O61360	O61360	crol	FALSE	0	0.225121	-0.317584	0.767825	20.6813	1.09778	0.326823	0.644428	-6.3299	0.393375	0.205068	0.777431
Q8SX35	Q8SX35	CG32850	FALSE	0	0.160927	-0.130827	0.452682	20.5418	1.45975	0.209578	0.540764	-5.92071	0.330096	0.110243	0.777653
Q9VBH8	Q9VBH8	RpL34a	FALSE	0	0.133674	-0.0727601	0.340108	25.2957	1.71368	0.152848	0.482311	-5.60872	0.294415	0.0780039	0.777959
Q9VDL2	Q9VDL2	TFAM	FALSE	0	0.128331	-0.0629293	0.31959	22.6289	1.77571	0.141534	0.469805	-5.53071	0.286781	0.0722701	0.778089
Q9V9R3	Q9V9R3	Ac3	FALSE	0	0.152045	-0.11091	0.415	22.5329	1.53023	0.192001	0.519338	-5.83559	0.317017	0.0993612	0.77809
A0A0B4K7A5	A0A0B4K7A5	hts	FALSE	0	0.126	-0.0589934	0.310993	27.1478	1.80252	0.136915	0.465627	-5.49684	0.284231	0.0699022	0.778382
Q0E8C8	Q0E8C8	Spn77Ba	FALSE	0	0.15994	-0.129686	0.449566	21.8797	1.46145	0.209135	0.540764	-5.91867	0.330096	0.109439	0.77859
Q9VJQ3	Q9VJQ3	yellow-c	FALSE	0	0.122353	-0.0529556	0.297662	25.6918	1.84704	0.129585	0.458078	-5.44042	0.279622	0.0662429	0.778786
Q9U6P7	Q9U6P7	Syt4	FALSE	0	0.158638	-0.127276	0.444552	21.4866	1.46837	0.207345	0.53972	-5.91037	0.329458	0.108036	0.779116
A1Z7P1	A1Z7P1	Pgm2a	FALSE	0	-0.138999	-0.362534	0.0845369	23.5206	-1.64562	0.166334	0.497111	-5.69365	0.303449	0.0844659	0.779323
Q9VY98	Q9VY98	CG9941	FALSE	0	-0.11711	-0.279931	0.0457116	18.604	-1.90347	0.120881	0.445314	-5.36865	0.271831	0.0615243	0.780792
Q8IRB6	Q8IRB6	Hexo1	FALSE	0	0.132328	-0.0728744	0.337531	20.1012	1.70661	0.154195	0.483162	-5.61758	0.294934	0.0775386	0.780834
Q95T12	Q95T12	fwe	FALSE	0	-0.416846	-2.14247	1.30878	23.3369	-0.639284	0.553337	0.782687	-6.73905	0.477772	0.652051	0.781387
Q8SYQ4	Q8SYQ4	CG31997	FALSE	0	-0.286348	-1.14707	0.574371	23.7673	-0.880436	0.422566	0.703774	-6.54313	0.429601	0.325234	0.781404
Q9V9S8	Q9V9S8	FeCH	FALSE	0	-0.119491	-0.289541	0.0505586	25.9637	-1.85962	0.12759	0.456518	-5.42444	0.27867	0.0642557	0.781903
Q9VXI3	Q9VXI3	CG9911	FALSE	0	0.151402	-0.114435	0.417239	23.6531	1.50724	0.197569	0.526627	-5.8635	0.321466	0.10045	0.782294
Q95RY2	Q95RY2	CG7945	FALSE	0	0.131957	-0.0736008	0.337515	21.6976	1.69888	0.155682	0.483594	-5.62725	0.295198	0.0776728	0.782366
Q8IQD4	Q8IQD4	Ae2	FALSE	0	0.164337	-0.145583	0.474256	20.4312	1.4033	0.224781	0.557773	-5.98785	0.340479	0.117107	0.782475
Q9VKC7	Q9VKC7	CG6766	TRUE	1	-0.346765	-1.58183	0.888299	20.0668	-0.743037	0.493909	0.746255	-6.6607	0.455532	0.466686	0.78301
Q9VPY7	Q9VPY7	CG5126	FALSE	0	0.110915	-0.0374737	0.259304	22.8603	1.97813	0.1103	0.433141	-5.2734	0.2644	0.0560708	0.783081
A0A0B4KI38	A0A0B4KI38	CG11334	FALSE	0	-0.110927	-0.259357	0.0375021	23.8103	-1.9778	0.110344	0.433141	-5.27381	0.2644	0.0560861	0.783096
D2NUK9	D2NUK9	hoip	FALSE	0	-0.134009	-0.346638	0.0786196	23.2649	-1.66793	0.161785	0.489448	-5.6659	0.298771	0.0803447	0.783412
Q9VMA7	Q9VMA7	Tango1	FALSE	0	0.159815	-0.135996	0.455625	20.3805	1.42977	0.217522	0.551589	-5.95648	0.336704	0.111776	0.783653
X2JL49	X2JL49	CG7332	FALSE	0	0.119953	-0.0532078	0.293114	21.576	1.83327	0.131808	0.460977	-5.45789	0.281392	0.0654311	0.784214
Q8T6I0	Q8T6I0	Past1	FALSE	0	-0.119463	-0.291597	0.0526718	25.1956	-1.83666	0.131257	0.460977	-5.45359	0.281392	0.0650434	0.7846
Q9W3W9	Q9W3W9	CG3168	FALSE	0	-0.196748	-0.63345	0.239953	19.0433	-1.19232	0.291432	0.620608	-6.22855	0.378835	0.165014	0.7846
Q7KRT4	Q7KRT4	stops	FALSE	0	0.242865	-0.401973	0.887702	21.8776	0.996734	0.368774	0.672461	-6.43278	0.410487	0.243661	0.784841
P83097	P83097	Wsck	FALSE	0	-0.158338	-0.450665	0.133988	21.7876	-1.43345	0.216532	0.551463	-5.95211	0.336627	0.110459	0.784852
M9PG83	M9PG83	Csp	FALSE	0	0.16284	-0.145559	0.471239	25.1313	1.39737	0.226438	0.559359	-5.99484	0.341447	0.116533	0.785163
Q9W087	Q9W087	CG2021	FALSE	0	0.193364	-0.230748	0.617476	21.3464	1.20659	0.286398	0.614378	-6.21285	0.375031	0.160257	0.785231
Q7JVY0	Q7JVY0	coro	FALSE	0	-0.13561	-0.354866	0.0836459	24.0227	-1.63684	0.168159	0.499246	-5.70455	0.304752	0.0828489	0.785236
Q9VPP7	Q9VPP7	CG11885	TRUE	4	0.127217	-0.0673563	0.32179	18.2565	1.73032	0.149724	0.479856	-5.58784	0.292916	0.0735222	0.785386
M9NE89	M9NE89	Lam	FALSE	0	0.122986	-0.0599436	0.305915	25.635	1.77925	0.140915	0.469805	-5.52624	0.286781	0.0691223	0.78584
A1ZBL9	A1ZBL9	par-1	FALSE	0	0.130549	-0.0742224	0.335321	23.1428	1.68721	0.157955	0.486234	-5.64184	0.296809	0.0773758	0.785903
Q9VVN2	Q9VVN2	mRpS26	FALSE	0	0.130431	-0.074706	0.335567	20.1035	1.68268	0.158847	0.486365	-5.6475	0.29689	0.0775137	0.786653
Q9W330	Q9W330	Hex-A	FALSE	0	0.142933	-0.101135	0.387001	24.6586	1.54984	0.187375	0.518427	-5.81168	0.316461	0.0922243	0.78713
X2JCP8	X2JCP8	Act5C	FALSE	0	0.157329	-0.135091	0.449749	27.208	1.42386	0.219125	0.552717	-5.96351	0.337392	0.110495	0.787538
Q9W1F5	Q9W1F5	CG3803	FALSE	0	-0.136148	-0.359465	0.0871697	20.9216	-1.61344	0.173124	0.502837	-5.73351	0.306944	0.0843836	0.787597
X2JC55	X2JC55	Cds	FALSE	0	0.122973	-0.0620431	0.307989	24.7175	1.759	0.144494	0.47227	-5.55177	0.288285	0.0699109	0.788287
Q9VHE5	Q9VHE5	RpL34b	FALSE	0	-0.215076	-0.738634	0.308482	24.1417	-1.08716	0.331031	0.647135	-6.341	0.395027	0.197834	0.788379
Q9VL71	Q9VL71	Srp54	FALSE	0	0.213391	-0.302685	0.729467	23.5208	1.09428	0.328206	0.644985	-6.33357	0.393715	0.195006	0.788406
M9PGG8	M9PGG8	CG17493	FALSE	0	0.132986	-0.0820447	0.348016	22.3845	1.6367	0.168187	0.499246	-5.70471	0.304752	0.0812522	0.788935
A0A023GPN7	A0A023GPN7	CG4678	TRUE	2	-0.138298	-0.369785	0.0931888	19.2578	-1.58108	0.180233	0.510555	-5.77339	0.311655	0.0874705	0.789011
M9NEQ9	M9NEQ9	RpS10b	FALSE	0	-0.17544	-0.535924	0.185045	25.6463	-1.28797	0.259199	0.592533	-6.12164	0.361697	0.136214	0.789093
Q9VGP6	Q9VGP6	mgr	FALSE	0	0.194626	-0.242171	0.631423	22.0903	1.1792	0.296128	0.624347	-6.24288	0.381117	0.16505	0.789107
Q0E8F2	Q0E8F2	SCaMC	FALSE	0	0.137595	-0.0922942	0.367485	22.5744	1.58398	0.179585	0.510007	-5.76983	0.311321	0.0868669	0.78957
Q9W3W7	Q9W3W7	CG14439	TRUE	1	0.369176	-1.05986	1.79821	20.0501	0.683686	0.52733	0.769347	-6.70669	0.469629	0.539979	0.789586
Q9VI53	Q9VI53	CG1105	FALSE	0	0.19486	-0.24391	0.63363	23.3538	1.17531	0.297534	0.624469	-6.24712	0.381191	0.165795	0.789611
M9MQH9	M9MQH9	Pp2A-29B	FALSE	0	0.111594	-0.0433526	0.26654	24.8293	1.906	0.120505	0.444939	-5.36543	0.271602	0.0585486	0.789671
Q9VK35	Q9VK35	DnaJ-H	FALSE	0	0.171358	-0.175367	0.518083	21.5059	1.30793	0.252906	0.587235	-6.09884	0.358463	0.131015	0.790118
A0A0B4LH53	A0A0B4LH53	Nsf2	FALSE	0	0.129688	-0.0766046	0.33598	24.7096	1.66372	0.162632	0.490508	-5.67114	0.299419	0.0779504	0.790138
M9NDW1	M9NDW1	DIP2	FALSE	0	0.171087	-0.174958	0.517131	20.8285	1.30843	0.252751	0.587235	-6.09827	0.358463	0.130758	0.790331
Q9W441	Q9W441	Tsp5D	FALSE	0	-0.224268	-0.794935	0.346398	24.7692	-1.04004	0.35026	0.659834	-6.38943	0.402779	0.215634	0.790353
Q9Y0Z0	Q9Y0Z0	mmy	TRUE	3	0.252601	-0.459264	0.964467	17.1983	0.93908	0.394692	0.686982	-6.48864	0.419351	0.268988	0.790705
A1ZBE9	A1ZBE9	MetRS	FALSE	0	0.124934	-0.0685163	0.318384	23.2536	1.70913	0.153713	0.48277	-5.61442	0.294695	0.0730977	0.791394
A1ZBU5	A1ZBU5	GNBP-like3	FALSE	0	0.303	-0.696692	1.30269	21.4616	0.802125	0.462191	0.731772	-6.61196	0.446692	0.377747	0.791481
Q9V449	Q9V449	Met75Cb	FALSE	0	-0.241445	-0.898824	0.415935	22.9322	-0.972	0.379714	0.680216	-6.45701	0.415221	0.2484	0.79152
Q9VMR6	Q9VMR6	CG12512	FALSE	0	0.109777	-0.0418328	0.261386	23.5858	1.91623	0.118999	0.44378	-5.35239	0.270895	0.0572877	0.791619
Q9VYW4	Q9VYW4	CG1703	FALSE	0	-0.1164	-0.286208	0.0534086	20.9284	-1.81409	0.13497	0.463179	-5.4822	0.282736	0.0641643	0.792063
Q9VTW1	Q9VTW1	Sms	FALSE	0	0.126909	-0.0730771	0.326896	23.726	1.67941	0.159492	0.486617	-5.65157	0.297043	0.0755676	0.792173
Q9VIV6	Q9VIV6	CG10194	FALSE	0	-0.124151	-0.316078	0.0677756	22.8636	-1.71191	0.153185	0.482678	-5.61094	0.294639	0.0725222	0.792216
Q95TK5	Q95TK5	CG1635	FALSE	0	0.126228	-0.0718729	0.32433	24.0207	1.6863	0.158134	0.486234	-5.64298	0.296809	0.0748553	0.792308
M9PDW6	M9PDW6	Nhe2	FALSE	0	0.125804	-0.071991	0.3236	19.6267	1.68323	0.158737	0.486365	-5.64681	0.29689	0.0747397	0.793308
Q9VFN7	Q9VFN7	Npc2b	FALSE	0	-0.133272	-0.353782	0.0872378	21.313	-1.59947	0.176158	0.506149	-5.75076	0.308966	0.0833227	0.793414
Q9V9A9	Q9V9A9	l(2)01289	FALSE	0	0.20643	-0.290516	0.703377	23.4744	1.09933	0.326214	0.644293	-6.32828	0.393293	0.187778	0.793546
Q9VAN0	Q9VAN0	CG11899	FALSE	0	-0.11242	-0.272646	0.0478059	25.9214	-1.85685	0.128027	0.456901	-5.42797	0.278904	0.0605436	0.793675
Q0KI00	Q0KI00	SP1029	FALSE	0	0.128847	-0.0784671	0.33616	22.278	1.64479	0.166505	0.497247	-5.69468	0.303532	0.0783363	0.79375
Q9W464	Q9W464	GAA1	FALSE	0	-0.254945	-0.990626	0.480736	19.8343	-0.917111	0.404954	0.694282	-6.50934	0.423807	0.277987	0.794164
M9PF31	M9PF31	Ziz	TRUE	3	0.229373	-0.376103	0.834849	17.9486	1.00256	0.366237	0.670754	-6.42702	0.409445	0.228788	0.794216
Q9VLX9	Q9VLX9	CG7203	FALSE	0	-0.177457	-0.554544	0.199631	27.3679	-1.24542	0.273108	0.604813	-6.16969	0.369193	0.142488	0.79428
Q9VAX8	Q9VAX8	CG4849	FALSE	0	-0.14378	-0.398977	0.111417	22.3932	-1.49104	0.201587	0.531394	-5.88309	0.324376	0.0964297	0.79432
Q9U9Q4	Q9U9Q4	eIF3h	FALSE	0	0.179537	-0.205933	0.565006	23.0508	1.23262	0.277427	0.607015	-6.184	0.370537	0.145655	0.794373
Q7YTY6	Q7YTY6	Spn42Dd	FALSE	0	0.162464	-0.157901	0.482829	23.0341	1.34208	0.242472	0.577371	-6.05948	0.352442	0.121054	0.794383
Q9VX14	Q9VX14	Ucp4A	FALSE	0	0.276232	-0.57815	1.13061	21.4032	0.855631	0.434819	0.713545	-6.56544	0.435565	0.32284	0.794492
E2QCN3	E2QCN3	Hydr1	FALSE	0	0.186621	-0.227674	0.600917	20.6387	1.19211	0.291505	0.620608	-6.22877	0.378835	0.156547	0.794496
Q9NCC3	Q9NCC3	SH3PX1	FALSE	0	0.166333	-0.168631	0.501296	22.184	1.31415	0.250974	0.586188	-6.09171	0.357824	0.12657	0.794582
Q9V4E0	Q9V4E0	ND-49	FALSE	0	0.126682	-0.0749969	0.32836	25.3064	1.66234	0.162913	0.490603	-5.67286	0.299477	0.076207	0.794638
Q9VXW2	Q9VXW2	CG6227	TRUE	1	-0.264367	-1.05464	0.525905	19.1513	-0.885312	0.42019	0.702214	-6.53869	0.428649	0.298615	0.795154
Q0KI91	Q0KI91	CG12817	FALSE	0	0.14629	-0.118943	0.411522	18.2687	1.45966	0.209601	0.540764	-5.92081	0.330096	0.100222	0.795659
Q9V463	Q9V463	Nup154	FALSE	0	0.123391	-0.0702403	0.317021	21.8193	1.68645	0.158105	0.486234	-5.6428	0.296809	0.0731661	0.796448
Q9VLX0	Q9VLX0	LKRSDH	FALSE	0	-0.166904	-0.507368	0.17356	23.0402	-1.29736	0.256222	0.590763	-6.11094	0.360616	0.128649	0.796702
Q9VNI9	Q9VNI9	Sec20	FALSE	0	0.118599	-0.0613719	0.298569	21.5524	1.74399	0.147208	0.476013	-5.57067	0.29057	0.0680043	0.796742
Q9VCY3	Q9VCY3	CSN6	FALSE	0	0.123961	-0.0717324	0.319655	21.2894	1.67639	0.160093	0.487321	-5.65535	0.297473	0.0739454	0.796844
Q9VWS1	Q9VWS1	CG6617	FALSE	0	-0.121914	-0.311665	0.0678366	21.5484	-1.70034	0.1554	0.483594	-5.62542	0.295198	0.0717	0.796941
Q9W4C2	Q9W4C2	CG16756	TRUE	2	0.344679	-0.960733	1.65009	19.3646	0.698766	0.518691	0.764887	-6.69529	0.466906	0.493268	0.797508
B5RIU6	B5RIU6	EndoA	FALSE	0	0.107388	-0.0425162	0.257292	24.4046	1.89586	0.122019	0.446948	-5.37835	0.272828	0.0566432	0.797799
Q9V9M7	Q9V9M7	RpL21	FALSE	0	-0.112295	-0.275613	0.0510234	25.5588	-1.81966	0.134043	0.462642	-5.47514	0.282408	0.061712	0.797984
Q9VTC1	Q9VTC1	CG6418	FALSE	0	0.181077	-0.217225	0.579379	22.4166	1.20314	0.287608	0.614999	-6.21665	0.375411	0.150504	0.797997
A4V448	A4V448	Gclc	FALSE	0	-0.135308	-0.367209	0.0965917	21.1933	-1.54415	0.188706	0.51901	-5.81862	0.316816	0.0876266	0.798009
M9PI82	M9PI82	Mo25	FALSE	0	-0.178972	-0.569562	0.211619	22.9056	-1.21263	0.284293	0.612107	-6.20619	0.373645	0.14759	0.798435
Q7KN97	Q7KN97	PCB	FALSE	0	-0.105506	-0.25108	0.0400677	27.1687	-1.91805	0.118734	0.44378	-5.35008	0.270895	0.055007	0.798661
X2JEA3	X2JEA3	Pgant7	FALSE	0	-0.111281	-0.272462	0.0498997	20.4159	-1.82714	0.132809	0.462642	-5.46565	0.282408	0.0609043	0.798789
Q09101	Q09101	hig	FALSE	0	-0.115657	-0.289105	0.0577911	20.9363	-1.76469	0.143479	0.471296	-5.54461	0.28769	0.0655397	0.798871
O62530	O62530	AP-2mu	FALSE	0	0.118563	-0.0634123	0.300538	25.2959	1.72426	0.150855	0.481492	-5.59546	0.293915	0.0687619	0.799112
E1NZB4	E1NZB4	fne	FALSE	0	-0.134636	-0.365722	0.0964496	22.0862	-1.54189	0.189236	0.51901	-5.82138	0.316816	0.087319	0.799206
M9PC65	M9PC65	CG34126	FALSE	0	0.111106	-0.0502058	0.272417	20.5375	1.82279	0.133526	0.462642	-5.47118	0.282408	0.0609538	0.799549
Q27237	Q27237	CG5504	FALSE	0	-0.158227	-0.470929	0.154475	25.1422	-1.33911	0.243363	0.57749	-6.06292	0.352514	0.118159	0.79963
M9PF40	M9PF40	Pfdn2	FALSE	0	-0.118909	-0.302388	0.0645704	22.5823	-1.71511	0.152577	0.482311	-5.60693	0.294415	0.0693301	0.799668
Q9VHB8	Q9VHB8	CG8199	FALSE	0	-0.133028	-0.359875	0.0938196	21.3751	-1.55193	0.186887	0.518427	-5.80911	0.316461	0.0857173	0.800018
A8DZ00	A8DZ00	CG44085	TRUE	1	-0.245283	-0.950499	0.459933	19.3657	-0.92047	0.403371	0.693315	-6.50619	0.423217	0.266475	0.800362
Q9VYT5	Q9VYT5	CG10347	TRUE	1	0.274157	-0.592758	1.14107	19.3521	0.836928	0.44424	0.72056	-6.58195	0.439848	0.327576	0.800556
Q9VLN1	Q9VLN1	Wdr82	TRUE	1	0.359156	-1.07276	1.79108	20.07	0.663788	0.538879	0.775585	-6.72141	0.473436	0.54107	0.800873
X2J4N6	X2J4N6	CG6907	FALSE	0	0.120326	-0.0688078	0.30946	20.1937	1.68366	0.158652	0.486365	-5.64627	0.29689	0.0714668	0.801296
Q8SXU3	Q8SXU3	CG8207	TRUE	1	0.395595	-1.32354	2.11473	20.0402	0.608984	0.571568	0.793524	-6.7601	0.484387	0.649598	0.801489
M9PBA3	M9PBA3	CG44008	FALSE	0	0.176412	-0.209869	0.562693	23.2433	1.20862	0.28569	0.613191	-6.21061	0.374307	0.145961	0.801703
Q9VVE3	Q9VVE3	CG7724	TRUE	3	0.391046	-1.29435	2.07644	19.7176	0.614032	0.568503	0.791092	-6.75665	0.482902	0.636849	0.801843
Q9VZI1	Q9VZI1	Chd64	FALSE	0	-0.116405	-0.294716	0.0619064	26.532	-1.72766	0.15022	0.480241	-5.59119	0.293151	0.0673774	0.801986
M9PCM4	M9PCM4	TfIIB	FALSE	0	-0.139483	-0.389711	0.110746	19.9146	-1.47519	0.205596	0.537849	-5.90217	0.328316	0.0945523	0.802006
Q7K4Q9	Q7K4Q9	Hmgs	FALSE	0	-0.197491	-0.674304	0.279321	22.423	-1.09614	0.327472	0.644649	-6.33163	0.39351	0.18017	0.802142
Q24186	Q24186	RpS5a	FALSE	0	-0.142089	-0.401422	0.117244	26.6229	-1.45	0.21213	0.544376	-5.93237	0.332301	0.0979925	0.802264
Q9VU02	Q9VU02	SmD1	FALSE	0	0.136159	-0.103947	0.376264	22.8793	1.50075	0.199168	0.528748	-5.87135	0.322761	0.090727	0.802755
Q53ZT0	Q53ZT0	DnaJ-1	FALSE	0	0.107227	-0.0460507	0.260504	23.0117	1.85136	0.128898	0.458078	-5.43494	0.279622	0.057918	0.802776
M9PBM1	M9PBM1	U2af38	FALSE	0	0.173164	-0.202721	0.549049	21.5874	1.21918	0.282027	0.609308	-6.19894	0.371936	0.142033	0.803175
Q9W3S3	Q9W3S3	CG8300	TRUE	1	-0.221033	-0.811844	0.369777	19.1733	-0.99009	0.371687	0.674126	-6.43933	0.411503	0.223246	0.803516
Q0E8E8	Q0E8E8	Mpcp2	FALSE	0	0.123294	-0.0769125	0.323501	30.6251	1.62978	0.169641	0.501675	-5.71329	0.306235	0.0756509	0.803536
Q9VSN9	Q9VSN9	SrpRbeta	FALSE	0	0.145937	-0.128516	0.420389	21.9816	1.40722	0.223691	0.557072	-5.98322	0.340051	0.103705	0.803693
M9NDE3	M9NDE3	bark	FALSE	0	0.139736	-0.113881	0.393353	19.7468	1.45813	0.21	0.540764	-5.92265	0.330096	0.0958326	0.804062
M9PBK6	M9PBK6		FALSE	0	-0.123174	-0.323569	0.0772219	20.1883	-1.62665	0.170302	0.502297	-5.71717	0.306615	0.0757221	0.804094
Q9VKM7	Q9VKM7	CG33129	FALSE	0	0.147129	-0.132614	0.426873	22.105	1.39189	0.227982	0.561766	-6.0013	0.342916	0.105705	0.804504
E1JIS1	E1JIS1	CG7956	FALSE	0	0.16978	-0.195334	0.534895	21.7214	1.23062	0.278106	0.607197	-6.18623	0.370648	0.137963	0.804707
B7YZV1	B7YZV1	Pde1c	FALSE	0	-0.126902	-0.339722	0.0859189	23.887	-1.57804	0.180916	0.510904	-5.77713	0.311868	0.0804172	0.804957
A1Z9M5	A1Z9M5	CG30069	FALSE	0	0.148829	-0.138098	0.435756	22.2276	1.37271	0.233459	0.568059	-6.0238	0.346757	0.108419	0.805326
Q9VJ68	Q9VJ68	CG31751	FALSE	0	0.138083	-0.111634	0.3878	22.6732	1.46338	0.208636	0.540764	-5.91636	0.330096	0.094359	0.805414
Q94522	Q94522	Scsalpha1	FALSE	0	-0.108577	-0.267675	0.0505213	27.1216	-1.80608	0.136312	0.46438	-5.49233	0.283469	0.0601173	0.805436
Q9W2L6	Q9W2L6	CG9394	FALSE	0	-0.107527	-0.263742	0.0486868	24.6895	-1.82164	0.133715	0.462642	-5.47262	0.282408	0.0590277	0.805453
Q9VJJ1	Q9VJJ1	CG17996	FALSE	0	-0.206756	-0.734237	0.320725	20.9474	-1.03733	0.351397	0.659834	-6.39218	0.402779	0.199316	0.805547
Q9W158	Q9W158	CG4612	FALSE	0	0.123622	-0.0797422	0.326986	22.8861	1.60874	0.174138	0.502837	-5.73932	0.306944	0.0768439	0.805671
Q9VHL2	Q9VHL2	CCT7	FALSE	0	-0.105623	-0.256845	0.0455984	22.9918	-1.84846	0.129359	0.458078	-5.43861	0.279622	0.0571411	0.805722
O97125	O97125	Hsp68	FALSE	0	0.204998	-0.314775	0.724771	22.9389	1.04376	0.348709	0.659537	-6.38566	0.402598	0.196403	0.80576
Q9VDL1	Q9VDL1	CG5412	FALSE	0	-0.113022	-0.284953	0.0589095	20.6837	-1.73969	0.147994	0.477382	-5.57607	0.291406	0.0649665	0.805786
Q9V3T2	Q9V3T2	CG5254	FALSE	0	-0.142447	-0.407714	0.122821	24.2856	-1.42113	0.219868	0.553176	-5.96675	0.337672	0.100235	0.805922
Q9TVP3	Q9TVP3	jdp	FALSE	0	-0.104471	-0.252781	0.0438382	26.2865	-1.8642	0.126871	0.456043	-5.41862	0.27838	0.0560408	0.805985
B5RJQ0	B5RJQ0	Ldh	FALSE	0	0.116798	-0.066306	0.299902	23.1881	1.68812	0.157777	0.486234	-5.64071	0.296809	0.0691883	0.805997
Q2PDY2	Q2PDY2	Trl	TRUE	2	0.18935	-0.260216	0.638916	20.3414	1.11465	0.320243	0.640833	-6.31216	0.39118	0.169875	0.806051
Q00174	Q00174	LanA	FALSE	0	-0.122907	-0.324483	0.0786703	24.824	-1.61361	0.173086	0.502837	-5.7333	0.306944	0.0761685	0.806079
Q9VF77	Q9VF77	Trax	FALSE	0	-0.232783	-0.891008	0.425441	19.7894	-0.935928	0.396151	0.687254	-6.49163	0.419517	0.248719	0.8061
Q9VFP6	Q9VFP6	Ipp	FALSE	0	0.136987	-0.110007	0.383981	23.6545	1.46777	0.207499	0.53972	-5.91109	0.329458	0.09333	0.806195
Q9VD29	Q9VD29	Sar1	FALSE	0	0.111808	-0.0570799	0.280696	24.5501	1.75202	0.145749	0.472961	-5.56056	0.288707	0.0638167	0.806277
A0A023GQA5	A0A023GQA5	l(2)37Cc	FALSE	0	-0.117205	-0.30179	0.0673794	26.0935	-1.68042	0.159294	0.486429	-5.65032	0.296929	0.0697479	0.806294
A0A0B4KH09	A0A0B4KH09	gro	FALSE	0	-0.143599	-0.414028	0.126829	20.8006	-1.40529	0.224229	0.557393	-5.9855	0.340246	0.102185	0.806788
Q8I0G5	Q8I0G5	gammaCOP	FALSE	0	0.14549	-0.131846	0.422825	24.2436	1.38833	0.22899	0.562565	-6.00549	0.343404	0.104795	0.806975
Q9W4X4	Q9W4X4	Pi4KIIIalpha	FALSE	0	-0.132558	-0.366216	0.1011	23.7483	-1.50138	0.199012	0.528688	-5.87059	0.322724	0.0882907	0.807348
A4V402	A4V402	MAPk-Ak2	FALSE	0	0.142126	-0.123957	0.408209	22.1737	1.41358	0.221934	0.555554	-5.97569	0.339124	0.100543	0.807387
O16011	O16011	mbl	FALSE	0	-0.133618	-0.370902	0.103665	20.454	-1.49026	0.201781	0.531394	-5.88402	0.324376	0.0896609	0.807457
Q8SWX6	Q8SWX6	CG11790	FALSE	0	0.155962	-0.160365	0.472288	21.5106	1.30481	0.25388	0.5886	-6.10242	0.359296	0.119528	0.807505
A1Z6G9	A1Z6G9	CG8245	FALSE	0	-0.15456	-0.465688	0.156568	20.2233	-1.31469	0.250807	0.586188	-6.09108	0.357824	0.117564	0.807535
H0RNI8	H0RNI8	CG3760	FALSE	0	-0.114043	-0.290511	0.0624241	22.757	-1.71029	0.153492	0.48277	-5.61296	0.294695	0.0666806	0.807567
Q9V3D9	Q9V3D9	Srp54k	FALSE	0	0.129727	-0.0951127	0.354567	21.3871	1.52694	0.192787	0.519498	-5.83959	0.317114	0.0849589	0.807709
Q6IDF5	Q6IDF5	ND-B15	FALSE	0	0.120908	-0.076921	0.318737	26.4774	1.61745	0.172263	0.502837	-5.72856	0.306944	0.0747524	0.808443
Q8IR21	Q8IR21	CG42354	FALSE	0	0.16467	-0.188735	0.518075	19.9008	1.23312	0.277254	0.606975	-6.18344	0.370513	0.133539	0.809578
Q9VHM3	Q9VHM3	M1BP	TRUE	1	-0.287055	-1.2737	0.699588	19.5787	-0.769962	0.479262	0.736921	-6.63885	0.449835	0.372816	0.809668
Q9W289	Q9W289	GM130	FALSE	0	0.114028	-0.0645332	0.292589	20.6945	1.69001	0.157407	0.486234	-5.63834	0.296809	0.0674718	0.809912
Q9W125	Q9W125	ND-19	FALSE	0	-0.123276	-0.330616	0.0840647	25.1621	-1.57347	0.181947	0.512336	-5.78274	0.312743	0.0783464	0.81053
Q9VQR9	Q9VQR9	CG17593	FALSE	0	0.125137	-0.0881331	0.338408	21.716	1.55282	0.186681	0.518427	-5.80803	0.316461	0.0805872	0.810564
Q9W1V3	Q9W1V3	Fib	FALSE	0	-0.125418	-0.339591	0.0887547	22.2434	-1.54975	0.187396	0.518427	-5.81179	0.316461	0.0809282	0.81057
A0A0B4KGQ4	A0A0B4KGQ4	ea	FALSE	0	0.116079	-0.0694723	0.301631	20.1097	1.6556	0.164283	0.492849	-5.68125	0.300847	0.0701131	0.810862
Q9V3Z4	Q9V3Z4	Rpn5	FALSE	0	-0.134294	-0.378013	0.109425	23.8718	-1.45825	0.209967	0.540764	-5.9225	0.330096	0.0920924	0.810903
Q9VMH8	Q9VMH8	Pfdn1	FALSE	0	0.170814	-0.210139	0.551768	21.4647	1.18664	0.293457	0.621744	-6.23476	0.379528	0.143948	0.811053
A0A0B4LHX1	A0A0B4LHX1	CG2846	FALSE	0	-0.13221	-0.369131	0.104712	24.3232	-1.47681	0.205184	0.537127	-5.90023	0.327875	0.0895241	0.81107
Q961B9	Q961B9	CG5027	FALSE	0	-0.157159	-0.484327	0.170009	22.6557	-1.27126	0.264581	0.597242	-6.1406	0.364572	0.123625	0.811428
Q8INA9	Q8INA9	Fas1	FALSE	0	0.108393	-0.0552904	0.272076	27.3943	1.75251	0.14566	0.472961	-5.55994	0.288707	0.0618499	0.811544
Q0E8G6	Q0E8G6	Cpsf5	FALSE	0	0.139571	-0.123267	0.402409	23.5137	1.40531	0.224222	0.557393	-5.98548	0.340246	0.099317	0.811659
Q9VSN2	Q9VSN2	Zasp66	FALSE	0	-0.109316	-0.275827	0.0571943	22.6275	-1.73743	0.148409	0.477938	-5.57891	0.291746	0.0629183	0.811759
A1ZBM2	A1ZBM2	TBCB	FALSE	0	-0.116256	-0.303499	0.0709875	22.1026	-1.64314	0.166848	0.497679	-5.69673	0.303796	0.0707525	0.812064
Q9VQI7	Q9VQI7	Prx6005	FALSE	0	-0.173213	-0.566278	0.219852	21.5564	-1.16622	0.30084	0.627612	-6.25698	0.38311	0.148525	0.812159
Q6WV19	Q6WV19	Pgant2	FALSE	0	-0.145347	-0.429459	0.138765	20.0893	-1.35389	0.238959	0.574205	-6.04577	0.350509	0.107355	0.812159
Q9V7D2	Q9V7D2	Vha36-1	FALSE	0	0.138163	-0.121026	0.397352	25.5907	1.41072	0.222724	0.555647	-5.97908	0.339181	0.0979381	0.812616
Q9VII1	Q9VII1	CG9336	FALSE	0	-0.140802	-0.409368	0.127764	24.9038	-1.38747	0.229234	0.562565	-6.0065	0.343404	0.101481	0.812692
Q9VKD2	Q9VKD2	Hacd1	FALSE	0	0.247853	-0.518225	1.01393	17.6853	0.856222	0.434524	0.713545	-6.56491	0.435565	0.289473	0.813355
M9NFC0	M9NFC0	wupA	FALSE	0	-0.136078	-0.389941	0.117786	24.7947	-1.41857	0.220565	0.553871	-5.96978	0.338096	0.0959258	0.814086
Q9W0J9	Q9W0J9	CG9119	FALSE	0	-0.114714	-0.299555	0.070127	24.4271	-1.64241	0.166997	0.497679	-5.69763	0.303796	0.0698446	0.814393
Q9VXK8	Q9VXK8	Slc25A46a	FALSE	0	0.18896	-0.279126	0.657046	19.5944	1.06834	0.338598	0.65244	-6.3605	0.398265	0.176873	0.814946
Q9VZZ5	Q9VZZ5	CG16986	FALSE	0	-0.121975	-0.330054	0.086105	22.0054	-1.55133	0.187027	0.518427	-5.80985	0.316461	0.0786258	0.815062
Q9VNE2	Q9VNE2	kra	FALSE	0	-0.175115	-0.5827	0.23247	23.5078	-1.13702	0.311692	0.635718	-6.28839	0.388058	0.154012	0.81535
Q9VMM9	Q9VMM9	CG11147	FALSE	0	-0.166814	-0.540249	0.206621	20.4677	-1.18218	0.295055	0.622795	-6.23963	0.380169	0.141107	0.815779
Q9VMD7	Q9VMD7	CG9527	FALSE	0	0.148966	-0.15394	0.451873	22.7519	1.3015	0.254918	0.589824	-6.10621	0.360043	0.114457	0.815781
Q9VH84	Q9VH84	Pnn	FALSE	0	-0.115857	-0.305589	0.0738744	19.6834	-1.61603	0.172568	0.502837	-5.73032	0.306944	0.0716927	0.815823
Q9W1B9	Q9W1B9	RpL12	FALSE	0	-0.112818	-0.293431	0.0677955	24.8094	-1.65308	0.164799	0.49402	-5.68438	0.301562	0.0682472	0.81594
Q9V3C7	Q9V3C7	I-2	FALSE	0	-0.150495	-0.459899	0.158909	21.6907	-1.28725	0.25943	0.592533	-6.12246	0.361697	0.116913	0.816231
Q8SYS7	Q8SYS7	CG17683	FALSE	0	-0.10408	-0.259573	0.0514137	20.5219	-1.77141	0.142289	0.470626	-5.53613	0.287282	0.0587553	0.816324
Q7JVZ8	Q7JVZ8	GstE11	FALSE	0	-0.154303	-0.478668	0.170062	22.5428	-1.25894	0.268615	0.599409	-6.15451	0.365894	0.122566	0.816419
Q86NW1	Q86NW1	Vmat	FALSE	0	0.122089	-0.0879705	0.332148	21.3895	1.53815	0.190119	0.519151	-5.82594	0.316902	0.0793737	0.816539
Q8SX78	Q8SX78	CG44243	FALSE	0	-0.139298	-0.408198	0.129602	20.1843	-1.37094	0.233972	0.568545	-6.02587	0.347054	0.101608	0.816819
Q9V597	Q9V597	RpL31	FALSE	0	-0.148144	-0.450198	0.15391	26.7811	-1.29797	0.256029	0.590763	-6.11024	0.360616	0.114135	0.817225
Q9VZL3	Q9VZL3	Sc2	FALSE	0	-0.1311	-0.372139	0.109939	23.9659	-1.43939	0.214942	0.548123	-5.94504	0.334588	0.0910799	0.817462
Q0E993	Q0E993	ValRS	FALSE	0	-0.122448	-0.334879	0.0899832	23.841	-1.52545	0.193145	0.519738	-5.8414	0.317261	0.0802699	0.817632
A4V1Q1	A4V1Q1	bol	FALSE	0	0.103268	-0.0510285	0.257565	22.0032	1.77123	0.142321	0.470626	-5.53636	0.287282	0.0583031	0.817636
O61491	O61491	Flo1	FALSE	0	0.129773	-0.107131	0.366676	24.166	1.4497	0.21221	0.544376	-5.93274	0.332301	0.0895171	0.817773
Q9VLE1	Q9VLE1	CG13108	FALSE	0	-0.116936	-0.312178	0.0783056	20.3735	-1.58504	0.179348	0.510007	-5.76852	0.311321	0.0737747	0.817956
Q9VJ75	Q9VJ75	CG10413	FALSE	0	-0.12063	-0.327719	0.0864585	22.5594	-1.54157	0.189311	0.51901	-5.82177	0.316816	0.0782512	0.818099
Q9W4A6	Q9W4A6	OtopLa	FALSE	0	-0.162539	-0.522864	0.197786	25.3732	-1.19379	0.290908	0.620341	-6.22693	0.378671	0.136154	0.818162
Q9VLM8	Q9VLM8	AlaRS	FALSE	0	-0.117949	-0.31689	0.0809918	23.8337	-1.56904	0.182952	0.513461	-5.78817	0.313429	0.0751725	0.818452
M9NF47	M9NF47	CG43078	FALSE	0	0.123978	-0.0950094	0.342965	20.8482	1.49827	0.199784	0.529313	-5.87435	0.323106	0.0827472	0.819002
Q8SX89	Q8SX89	kuk	FALSE	0	0.105913	-0.0571507	0.268976	21.3951	1.71892	0.151857	0.482311	-5.60214	0.294415	0.0616157	0.819037
Q9W141	Q9W141	ATPsynF	FALSE	0	0.148543	-0.157987	0.455074	27.3623	1.28246	0.260962	0.594632	-6.1279	0.362978	0.115827	0.819099
C9QP42	C9QP42	eIF4A	FALSE	0	-0.118956	-0.321854	0.0839425	25.7128	-1.55157	0.186972	0.518427	-5.80956	0.316461	0.0766678	0.819169
Q8IQ31	Q8IQ31	CG1695	FALSE	0	0.137569	-0.128473	0.403611	19.5486	1.36847	0.234689	0.569051	-6.02876	0.347363	0.100528	0.819218
Q8T4G5	Q8T4G5	CG6512	FALSE	0	-0.114456	-0.303343	0.0744303	24.1079	-1.60363	0.175249	0.504294	-5.74563	0.307834	0.0713734	0.819279
Q7PLL3	Q7PLL3	eIF4B	FALSE	0	0.148617	-0.158622	0.455855	20.5097	1.28014	0.261709	0.595206	-6.13054	0.363328	0.116094	0.819366
Q9VFW4	Q9VFW4	poly	FALSE	0	-0.116556	-0.31212	0.0790074	20.7376	-1.57729	0.181084	0.510904	-5.77805	0.311868	0.0738964	0.81941
O02195	O02195	eIF3i	FALSE	0	-0.109029	-0.281622	0.0635642	23.4558	-1.67179	0.161009	0.488601	-5.66108	0.298254	0.0652166	0.819453
Q9VYU0	Q9VYU0	rudhira	FALSE	0	-0.15352	-0.480368	0.173328	18.9892	-1.24303	0.273908	0.60502	-6.17236	0.369319	0.123504	0.819712
Q9GYU8	Q9GYU8	mbo	FALSE	0	0.132343	-0.11599	0.380676	20.5553	1.41036	0.222822	0.555647	-5.9795	0.339181	0.0938361	0.819798
A0A0C4DHG5	A0A0C4DHG5	B52	FALSE	0	0.116889	-0.0802054	0.313983	24.0878	1.56951	0.182846	0.513461	-5.7876	0.313429	0.0744748	0.819872
P29843	P29843	Hsc70-1	FALSE	0	-0.126409	-0.355118	0.102299	25.212	-1.46272	0.208805	0.540764	-5.91715	0.330096	0.0864206	0.820369
A0A0B4K6B8	A0A0B4K6B8	mod(mdg4)	FALSE	0	0.158708	-0.191346	0.508762	20.2663	1.19985	0.288764	0.616772	-6.22027	0.376493	0.132273	0.821077
Q8IRE3	Q8IRE3	gry	TRUE	1	-0.224402	-0.888208	0.439404	19.5405	-0.894644	0.415671	0.701379	-6.53015	0.428139	0.250828	0.821196
Q9VNX4	Q9VNX4	P5CDh1	FALSE	0	0.10163	-0.0510237	0.254284	30.5382	1.76189	0.143977	0.471359	-5.54813	0.287729	0.0576823	0.821216
M9MRX4	M9MRX4	Ank2	FALSE	0	0.100145	-0.0484396	0.248729	25.915	1.78369	0.140141	0.469318	-5.52062	0.286483	0.0561446	0.821359
Q5BI50	Q5BI50	Cul4	FALSE	0	0.186718	-0.287473	0.660909	19.2093	1.04207	0.349413	0.659834	-6.38737	0.402779	0.17918	0.821738
X2JB25	X2JB25	Yp2	TRUE	1	0.586869	-3.42357	4.5973	20.4488	0.387271	0.715953	0.875804	-6.88634	0.534613	1.5154	0.821933
M9NDH8	M9NDH8	mRpS6	FALSE	0	-0.147182	-0.453108	0.158743	20.3893	-1.27322	0.263944	0.597045	-6.13838	0.364451	0.115598	0.821971
Q9V9M8	Q9V9M8	CG3262	FALSE	0	0.10681	-0.0617089	0.275328	20.201	1.67736	0.159899	0.487105	-5.65413	0.297341	0.063677	0.822173
A0A0B4LFP2	A0A0B4LFP2	CG12547	FALSE	0	-0.13519	-0.396891	0.12651	21.6306	-1.36712	0.235081	0.569302	-6.03034	0.347516	0.0988871	0.822232
Q8IR23	Q8IR23	vap	FALSE	0	0.167169	-0.220855	0.555193	19.8738	1.14015	0.310514	0.634994	-6.28505	0.387616	0.14662	0.822416
M9PGL7	M9PGL7	Tom40	FALSE	0	-0.172996	-0.587511	0.241518	24.6009	-1.10449	0.324192	0.64287	-6.32287	0.392424	0.15663	0.822944
Q9V3N9	Q9V3N9	b6	TRUE	1	-0.324462	-1.65111	1.00218	19.9097	-0.647253	0.548607	0.780474	-6.73338	0.476421	0.50129	0.823001
Q7K0F7	Q7K0F7	CG11200	FALSE	0	-0.125591	-0.354957	0.103775	22.1123	-1.44909	0.21237	0.544376	-5.93346	0.332301	0.086669	0.823169
Q7KN94	Q7KN94	wal	FALSE	0	-0.13947	-0.418915	0.139975	25.8532	-1.32084	0.248912	0.584172	-6.08401	0.356593	0.105592	0.823695
O18338	O18338	Rab8	FALSE	0	0.147241	-0.161931	0.456414	21.9974	1.26036	0.268148	0.599344	-6.15291	0.365854	0.116825	0.823821
Q7KVX5	Q7KVX5	Vap33	FALSE	0	0.113876	-0.0779089	0.305661	25.7018	1.57139	0.18242	0.5133	-5.7853	0.313331	0.0724686	0.823861
A0A0B4JD00	A0A0B4JD00	Lpin	FALSE	0	-0.183987	-0.651742	0.283769	20.6912	-1.04096	0.349878	0.659834	-6.3885	0.402779	0.176748	0.824303
Q9VD14	Q9VD14	CG13850	FALSE	0	-0.135264	-0.400245	0.129718	22.8736	-1.35092	0.239836	0.574547	-6.04921	0.350717	0.100127	0.824375
Q9VGV9	Q9VGV9	CG6567	TRUE	3	-0.280702	-1.30223	0.740828	18.8024	-0.72721	0.502669	0.752002	-6.67326	0.459041	0.385999	0.824421
A1Z6V5	A1Z6V5	Spn43Ab	FALSE	0	0.129606	-0.115633	0.374845	23.3601	1.39862	0.226088	0.559197	-5.99337	0.341348	0.092667	0.824728
Q9VL69	Q9VL69	CG5885	FALSE	0	0.112018	-0.0748503	0.298886	23.5731	1.58642	0.179041	0.510007	-5.76683	0.311321	0.0706107	0.824741
Q9VL06	Q9VL06	Ufd4	TRUE	5	0.161158	-0.206096	0.528412	18.132	1.16132	0.302639	0.629081	-6.26228	0.384007	0.138772	0.824796
Q8IQV9	Q8IQV9	Nup205	FALSE	0	0.251769	-0.585349	1.08889	22.8994	0.795941	0.465437	0.73402	-6.6172	0.448064	0.316317	0.824855
Q9VR30	Q9VR30	CG15628	FALSE	0	0.116246	-0.0842309	0.316724	20.8394	1.53454	0.190973	0.519338	-5.83034	0.317017	0.075753	0.824927
Q7K159	Q7K159	mip40	TRUE	1	-0.276401	-1.27243	0.719627	19.6607	-0.7344	0.498676	0.748709	-6.66758	0.457031	0.376363	0.825043
P02299	P02299	His3:CG31613	FALSE	0	0.239956	-0.526982	1.00689	24.3882	0.828011	0.448787	0.723821	-6.58973	0.441838	0.289798	0.825097
A1Z729	A1Z729	CG2064	FALSE	0	-0.136867	-0.409021	0.135287	20.4995	-1.33091	0.245838	0.57956	-6.0724	0.353778	0.102837	0.825277
Q8T6L6	Q8T6L6	Myo95E	TRUE	4	-0.223498	-0.897444	0.450449	18.6514	-0.877632	0.423937	0.704182	-6.54568	0.42985	0.25466	0.825473
Q9V3H2	Q9V3H2	Rpn11	FALSE	0	0.126724	-0.10988	0.363328	23.2765	1.41743	0.220879	0.554002	-5.97114	0.338177	0.0894041	0.825826
A8DRW0	A8DRW0	Cpr49Aa	FALSE	0	0.107685	-0.0670948	0.282464	26.453	1.63053	0.169483	0.501584	-5.71237	0.306179	0.0660429	0.826016
Q4QPU3	Q4QPU3	CG15908	FALSE	0	0.16534	-0.222357	0.553037	20.9868	1.12863	0.314876	0.637498	-6.29734	0.389145	0.146497	0.826081
Q6AWD5	Q6AWD5	CG8176	FALSE	0	0.115143	-0.0830648	0.31335	21.8508	1.53738	0.190301	0.519151	-5.82688	0.316902	0.0748954	0.826101
Q9W1H6	Q9W1H6	CG5597	FALSE	0	0.194802	-0.330069	0.719673	22.772	0.982212	0.375165	0.677311	-6.44705	0.413447	0.19833	0.826147
Q9VB04	Q9VB04	btz	FALSE	0	-0.11166	-0.299128	0.0758073	20.8104	-1.5763	0.181309	0.510904	-5.77927	0.311868	0.0708372	0.826409
Q9VN39	Q9VN39	CG9775	FALSE	0	0.210247	-0.395007	0.815501	22.7752	0.919299	0.403922	0.693556	-6.50729	0.423364	0.228703	0.826467
Q8MRD1	Q8MRD1	CG13743	FALSE	0	-0.15732	-0.511983	0.197342	23.5312	-1.17391	0.298041	0.624738	-6.24864	0.381355	0.134014	0.826595
Q9VXG0	Q9VXG0	CDC50	FALSE	0	0.11258	-0.078061	0.30322	18.8916	1.56282	0.184374	0.51622	-5.7958	0.315114	0.0720361	0.826671
Q9VPK4	Q9VPK4	CG11454	FALSE	0	0.181702	-0.281769	0.645173	17.5732	1.03753	0.35131	0.659834	-6.39197	0.402779	0.175129	0.826896
Q9W3W4	Q9W3W4	Coq7	FALSE	0	-0.109261	-0.289838	0.0713161	20.5695	-1.60128	0.175762	0.505379	-5.74853	0.308496	0.0682334	0.826989
Q9Y0Y5	Q9Y0Y5	epsilonCOP	FALSE	0	-0.164278	-0.550612	0.222057	22.3009	-1.12533	0.316134	0.638255	-6.30085	0.389606	0.145982	0.827637
Q9W3X7	Q9W3X7	ND-ASHI	FALSE	0	0.120657	-0.098131	0.339445	25.3062	1.45947	0.209651	0.540764	-5.92105	0.330096	0.0826721	0.828197
A0T1Z5	A0T1Z5	yrt	TRUE	4	0.253841	-0.613028	1.12071	18.5129	0.77495	0.476584	0.736921	-6.63473	0.449835	0.327559	0.828511
Q7KB18	Q7KB18	Jheh2	FALSE	0	-0.148057	-0.468491	0.172377	22.9675	-1.2228	0.28078	0.60828	-6.19492	0.371309	0.12108	0.828566
Q9VFR2	Q9VFR2	CG9297	FALSE	0	-0.107035	-0.283218	0.0691483	24.2886	-1.60778	0.174347	0.502837	-5.74051	0.306944	0.0665733	0.829478
X2JF59	X2JF59	Jafrac1	FALSE	0	-0.0992912	-0.252631	0.0540489	26.7107	-1.71364	0.152855	0.482311	-5.60877	0.294415	0.0579417	0.829863
A0A0B4LFL6	A0A0B4LFL6	Dhit	FALSE	0	0.101724	-0.0591043	0.262553	21.403	1.67389	0.160591	0.48846	-5.65847	0.298168	0.0607712	0.830238
Q7PLS1	Q7PLS1	CG12567	FALSE	0	0.1396	-0.150671	0.429871	20.9701	1.27276	0.264092	0.597045	-6.1389	0.364451	0.109683	0.83038
B7YZI0	B7YZI0	Vha44	FALSE	0	0.105899	-0.0681085	0.279906	26.1986	1.6106	0.173736	0.502837	-5.73702	0.306944	0.065751	0.830817
A0A0B4LI86	A0A0B4LI86	RpII140	FALSE	0	0.161888	-0.220913	0.544689	22.7173	1.1192	0.318486	0.640056	-6.30735	0.390706	0.144647	0.830914
Q9VHB5	Q9VHB5	Vps45	FALSE	0	0.117151	-0.0932331	0.327535	20.6207	1.47366	0.205987	0.53832	-5.90401	0.328604	0.0794964	0.831028
Q7KW39	Q7KW39	CG17896	FALSE	0	0.09595	-0.0488766	0.240777	25.2677	1.75332	0.145514	0.472961	-5.55892	0.288707	0.0547247	0.831153
M9PJJ5	M9PJJ5	CG10352	FALSE	0	0.101107	-0.0588886	0.261102	24.5815	1.67239	0.16089	0.488601	-5.66034	0.298254	0.0604563	0.831333
Q7JRC0	Q7JRC0	CG12384	FALSE	0	-0.136376	-0.415829	0.143078	24.1882	-1.29149	0.258078	0.592533	-6.11763	0.361697	0.105595	0.831337
Q9W366	Q9W366	CG12121	FALSE	0	0.19108	-0.332153	0.714314	19.101	0.966463	0.382199	0.680751	-6.46238	0.415547	0.197711	0.832116
Q9VIQ6	Q9VIQ6	CG16772	FALSE	0	-0.105721	-0.280712	0.0692708	21.8282	-1.59885	0.176293	0.50617	-5.75152	0.308979	0.0661229	0.832361
Q9Y112	Q9Y112	CG10863	FALSE	0	-0.119049	-0.337572	0.0994744	27.219	-1.44176	0.214311	0.547293	-5.94221	0.334081	0.0825719	0.832457
Q9VHA8	Q9VHA8	P58IPK	FALSE	0	-0.192625	-0.72541	0.340159	21.0598	-0.956811	0.386565	0.682976	-6.47169	0.416905	0.20132	0.8327
Q6NNV7	Q6NNV7	CG40485	FALSE	0	-0.129213	-0.384126	0.125701	27.1025	-1.34146	0.242657	0.577371	-6.0602	0.352442	0.0963226	0.832786
A4V1N8	A4V1N8	Prm	FALSE	0	0.104654	-0.0675349	0.276842	27.3935	1.60848	0.174195	0.502837	-5.73964	0.306944	0.0650638	0.832859
Q7JVN6	Q7JVN6	CG1213	FALSE	0	-0.129307	-0.384904	0.126289	22.6877	-1.33885	0.243439	0.57749	-6.06322	0.352514	0.0965806	0.833021
Q9VTB3	Q9VTB3	CG11811	FALSE	0	0.106928	-0.0725395	0.286396	23.2462	1.57678	0.1812	0.510904	-5.77868	0.311868	0.0678144	0.83306
A8JNL5	A8JNL5	sif	FALSE	0	-0.173951	-0.617403	0.269501	21.0693	-1.03811	0.351067	0.659834	-6.39139	0.402779	0.167564	0.833528
X2JAM4	X2JAM4	Svil	FALSE	0	0.114507	-0.090036	0.319051	21.0881	1.48154	0.203981	0.535043	-5.89454	0.326604	0.0772895	0.833571
Q9VIH9	Q9VIH9	CG9338	FALSE	0	0.0967508	-0.0527076	0.246209	24.2663	1.71316	0.152946	0.482311	-5.60936	0.294415	0.0564749	0.83388
Q9W3K6	Q9W3K6	CG2258	FALSE	0	-0.152462	-0.500879	0.195955	22.8942	-1.15805	0.303842	0.629877	-6.26581	0.384492	0.131654	0.833918
Q9VXQ0	Q9VXQ0	mRpL3	FALSE	0	0.127923	-0.124412	0.380258	21.4027	1.34164	0.242602	0.577371	-6.05999	0.352442	0.0953481	0.834284
A0A0B4KEE5	A0A0B4KEE5	CG43340	FALSE	0	0.338151	-1.19326	1.86956	25.8905	0.584366	0.586662	0.800132	-6.77656	0.48842	0.578663	0.834988
A1Z803	A1Z803	Marc	FALSE	0	-0.186472	-0.694741	0.321797	23.0306	-0.970922	0.380197	0.680216	-6.45806	0.415221	0.192056	0.834994
Q9VCV1	Q9VCV1	CG45049	FALSE	0	0.106793	-0.0742882	0.287874	22.5002	1.56075	0.184848	0.516495	-5.79833	0.315282	0.068424	0.835028
Q9V968	Q9V968	galla-1	FALSE	0	0.201775	-0.386427	0.789976	20.0805	0.907831	0.409354	0.696969	-6.51798	0.425447	0.22226	0.835086
A8JUX2	A8JUX2	Rab3-GEF	FALSE	0	0.0955396	-0.0515168	0.242596	23.8237	1.71935	0.151776	0.482311	-5.60161	0.294415	0.0555673	0.835165
P49028	P49028	mago	FALSE	0	-0.131335	-0.397753	0.135083	22.0218	-1.30462	0.253941	0.5886	-6.10264	0.359296	0.10067	0.835258
A0A0B4JDE8	A0A0B4JDE8	CG6136	FALSE	0	0.161977	-0.230664	0.554618	21.0978	1.09175	0.329208	0.644985	-6.33621	0.393715	0.148365	0.835298
Q8IRG6	Q8IRG6	dre4	FALSE	0	-0.130308	-0.393634	0.133018	20.4321	-1.30961	0.252383	0.587235	-6.09692	0.358463	0.0995013	0.835764
B7YZQ1	B7YZQ1	Slik	FALSE	0	0.125637	-0.120687	0.37196	26.9851	1.34982	0.240162	0.574903	-6.05049	0.350935	0.0930767	0.835927
Q9VMC7	Q9VMC7	CG31638	FALSE	0	-0.113027	-0.315423	0.0893681	19.8589	-1.47791	0.204903	0.537104	-5.89891	0.327862	0.0764779	0.835961
O97102	O97102	smt3	FALSE	0	0.125562	-0.120925	0.372049	25.3901	1.34813	0.240666	0.57576	-6.05246	0.351458	0.0931384	0.836236
A0A0B4KG37	A0A0B4KG37	NPF	FALSE	0	0.111663	-0.0865986	0.309924	22.2198	1.49051	0.20172	0.531394	-5.88372	0.324376	0.0749157	0.836308
A0A0B4KER0	A0A0B4KER0	row	FALSE	0	0.101842	-0.0651112	0.268795	22.4165	1.61435	0.172928	0.502837	-5.73239	0.306944	0.0630855	0.83634
Q2MGK7	Q2MGK7	CG33995	FALSE	0	0.16181	-0.233201	0.556821	20.1175	1.08408	0.332257	0.647269	-6.3442	0.395109	0.14926	0.8367
Q09332	Q09332	Uggt	FALSE	0	0.104326	-0.0708179	0.279469	23.1668	1.57638	0.181289	0.510904	-5.77916	0.311868	0.0661804	0.836814
Q9VEF9	Q9VEF9	CG43102	FALSE	0	-0.149004	-0.488608	0.1906	21.8805	-1.16115	0.302699	0.629081	-6.26246	0.384007	0.128324	0.83689
Q9VID1	Q9VID1	Tsp39D	FALSE	0	-0.200302	-0.786772	0.386168	20.3807	-0.903866	0.411245	0.698692	-6.52165	0.426499	0.221606	0.836958
Q9I7T7	Q9I7T7	Larp4B	FALSE	0	0.151143	-0.197832	0.500118	21.223	1.14619	0.308246	0.632683	-6.27857	0.386205	0.131865	0.837048
Q059C4	Q059C4	CG34351	FALSE	0	-0.184504	-0.690154	0.321147	20.3118	-0.965648	0.382567	0.680751	-6.46317	0.415547	0.191067	0.837545
Q9V3K7	Q9V3K7	CG3793	FALSE	0	0.160502	-0.231646	0.552649	22.3429	1.08317	0.332623	0.647269	-6.34515	0.395109	0.148178	0.838055
M9PIM0	M9PIM0	RpL10	FALSE	0	-0.133186	-0.411562	0.14519	25.3712	-1.26617	0.266242	0.598234	-6.14636	0.365177	0.105188	0.838407
Q9W3Q1	Q9W3Q1	Pdp	FALSE	0	-0.120738	-0.352848	0.111372	23.5789	-1.37662	0.232333	0.566473	-6.01922	0.345789	0.087706	0.838427
P20240	P20240	Ote	FALSE	0	0.122515	-0.116496	0.361526	21.3992	1.35655	0.238173	0.573621	-6.04266	0.350153	0.0903137	0.838803
Q9VRX2	Q9VRX2	Vps8	FALSE	0	-0.0988974	-0.259824	0.0620296	20.2551	-1.62638	0.170361	0.502297	-5.71751	0.306615	0.0608085	0.83943
E1JIT4	E1JIT4	Pfdn5	FALSE	0	0.15331	-0.212677	0.519297	22.2735	1.10859	0.322593	0.641771	-6.31855	0.391753	0.138293	0.84076
A0A0B4KG14	A0A0B4KG14	aux	FALSE	0	0.131302	-0.143934	0.406538	20.0848	1.2625	0.267444	0.598234	-6.1505	0.365177	0.104002	0.840997
Q9VEZ0	Q9VEZ0	Mhcl	FALSE	0	0.157986	-0.230556	0.546528	21.0062	1.07608	0.335467	0.649689	-6.3525	0.396586	0.146816	0.84151
Q24167	Q24167	sima	FALSE	0	0.184333	-0.332535	0.701201	20.7809	0.943817	0.392507	0.686982	-6.48413	0.419351	0.195306	0.841652
Q9V5P6	Q9V5P6	CG7637	FALSE	0	-0.103452	-0.281732	0.0748279	21.5546	-1.53568	0.190703	0.519338	-5.82895	0.317017	0.0673656	0.842464
Q9VW60	Q9VW60	Ac76E	FALSE	0	-0.0990116	-0.26332	0.0652966	20.3429	-1.59475	0.177196	0.508272	-5.75658	0.310262	0.0620861	0.842535
Q9NIP6	Q9NIP6	Capa	FALSE	0	-0.212024	-0.885358	0.461311	21.1092	-0.833333	0.446069	0.720647	-6.5851	0.439901	0.254429	0.842684
P24785	P24785	mle	FALSE	0	-0.0990486	-0.263688	0.0655908	20.6961	-1.59213	0.177772	0.509304	-5.7598	0.310892	0.0622112	0.842753
Q9VC31	Q9VC31	RabX4	FALSE	0	0.166491	-0.265095	0.598077	22.9802	1.02091	0.358338	0.665255	-6.40872	0.406088	0.163081	0.842934
Q8I0S6	Q8I0S6	fbl	FALSE	0	0.118888	-0.113738	0.351515	20.005	1.35252	0.239362	0.574509	-6.04735	0.350694	0.0879012	0.843679
Q9W147	Q9W147	Fcp1	TRUE	1	0.266057	-0.765719	1.29783	19.8941	0.682423	0.528057	0.769883	-6.70763	0.469956	0.38987	0.843757
P10040	P10040	crb	FALSE	0	-0.154907	-0.535575	0.225761	22.3428	-1.07694	0.335122	0.64934	-6.35161	0.396373	0.143841	0.84421
Q7JWQ7	Q7JWQ7	Swim	FALSE	0	0.134479	-0.159331	0.428288	23.4381	1.2113	0.284755	0.612185	-6.20765	0.373693	0.11102	0.844575
Q9VJD1	Q9VJD1	GCS2beta	FALSE	0	-0.16248	-0.579544	0.254584	24.1219	-1.03101	0.354055	0.661338	-6.39857	0.403697	0.157593	0.844759
M9NE68	M9NE68	Hsp23	FALSE	0	0.104313	-0.0795403	0.288167	26.613	1.50153	0.198977	0.528688	-5.87042	0.322724	0.0694716	0.844998
Q9W374	Q9W374	su(r)	FALSE	0	-0.128311	-0.398752	0.142131	23.1847	-1.25561	0.269716	0.600806	-6.15826	0.366747	0.10219	0.845238
Q9VYV5	Q9VYV5	FucT6	FALSE	0	-0.153149	-0.528248	0.22195	20.3004	-1.08052	0.333683	0.647809	-6.3479	0.395439	0.141736	0.845277
Q9VMW7	Q9VMW7	CG8891	FALSE	0	0.115777	-0.107924	0.339478	22.5765	1.36968	0.234336	0.568545	-6.02734	0.347054	0.0845284	0.84536
Q9VSL9	Q9VSL9	CG6638	FALSE	0	-0.120053	-0.359712	0.119606	21.6862	-1.3257	0.247424	0.581698	-6.07842	0.355083	0.0905584	0.845631
Q7JRB2	Q7JRB2	CG14591	FALSE	0	0.0976656	-0.0658451	0.261176	21.966	1.58074	0.18031	0.510555	-5.77381	0.311655	0.0617847	0.845938
Q9VPR1	Q9VPR1	Tspo	FALSE	0	0.143525	-0.191274	0.478324	24.597	1.13451	0.312642	0.635769	-6.29108	0.388089	0.126508	0.846305
M9PFF0	M9PFF0	RpL13	FALSE	0	-0.121035	-0.365644	0.123575	25.8082	-1.30949	0.252421	0.587235	-6.09706	0.358463	0.0924289	0.846518
Q7K0W1	Q7K0W1	CG8531	FALSE	0	0.100982	-0.0738531	0.275817	20.2074	1.52855	0.192401	0.519338	-5.83763	0.317017	0.0660639	0.846677
Q9Y0I1	Q9Y0I1	MRG15	FALSE	0	-0.235336	-1.0718	0.601124	24.4346	-0.744576	0.493063	0.746141	-6.65947	0.455463	0.316068	0.846698
A0A0B4KEX0	A0A0B4KEX0	clu	FALSE	0	0.130372	-0.151144	0.411889	21.8199	1.22559	0.279822	0.607197	-6.19182	0.370648	0.106375	0.847011
Q9V3V9	Q9V3V9	EndoGI	FALSE	0	-0.12284	-0.375495	0.129815	22.9086	-1.2867	0.259605	0.592533	-6.12309	0.361697	0.095469	0.847333
Q86PD3	Q86PD3	CG30022	FALSE	0	-0.111687	-0.323919	0.100545	22.4423	-1.39269	0.227754	0.561557	-6.00035	0.342788	0.0801947	0.847691
Q9VDB8	Q9VDB8	CG17298	FALSE	0	-0.194386	-0.787216	0.398444	24.6406	-0.867758	0.428794	0.708361	-6.55459	0.432401	0.224009	0.848232
Q9W1C8	Q9W1C8	CG3163	FALSE	0	0.109258	-0.0953042	0.31382	19.7288	1.41349	0.22196	0.555554	-5.9758	0.339124	0.0772965	0.848351
Q8SYQ8	Q8SYQ8	CG3420	FALSE	0	0.219316	-0.522995	0.961627	22.1595	0.781897	0.472873	0.735525	-6.62897	0.448983	0.280492	0.848528
Q9VZQ1	Q9VZQ1	Ythdc1	TRUE	2	-0.273446	-1.39252	0.845631	18.9689	-0.646662	0.548957	0.780691	-6.7338	0.476553	0.422859	0.848746
Q8IM86	Q8IM86	unc-13	FALSE	0	-0.118388	-0.356502	0.119726	21.9332	-1.31579	0.250466	0.586188	-6.08982	0.357824	0.0899746	0.848827
Q9VQ84	Q9VQ84	CG10874	FALSE	0	0.182577	-0.347589	0.712742	19.029	0.911378	0.407667	0.696755	-6.51468	0.425316	0.20033	0.848889
O61443	O61443	p38b	FALSE	0	0.148314	-0.21328	0.509907	24.3863	1.08549	0.331695	0.647269	-6.34274	0.395109	0.136633	0.849022
Q9VR53	Q9VR53	wap	FALSE	0	0.134589	-0.167789	0.436967	20.9385	1.17794	0.29658	0.624347	-6.24425	0.381117	0.114258	0.849095
Q7K3Z8	Q7K3Z8	CG17292	FALSE	0	-0.120878	-0.36908	0.127323	19.246	-1.28887	0.258914	0.592533	-6.12062	0.361697	0.0937863	0.849304
Q9VGP7	Q9VGP7	mRpL40	TRUE	3	0.370168	-1.61138	2.35172	19.3341	0.494377	0.64391	0.8356	-6.83166	0.510071	0.748756	0.849637
Q9W196	Q9W196	CG3356	FALSE	0	0.186892	-0.369392	0.743175	20.1567	0.889117	0.418343	0.702214	-6.53522	0.428649	0.210199	0.849704
Q9VD58	Q9VD58	Idh3b	FALSE	0	-0.123239	-0.381169	0.134691	27.3251	-1.26448	0.266795	0.598234	-6.14827	0.365177	0.0974625	0.849734
Q7K3B7	Q7K3B7	Hacl	FALSE	0	0.108323	-0.0947567	0.311403	22.009	1.41163	0.222473	0.555647	-5.97801	0.339181	0.0767366	0.849757
Q9VM47	Q9VM47	Mnn1	FALSE	0	0.111576	-0.103104	0.326256	21.8866	1.37545	0.23267	0.566944	-6.0206	0.346077	0.0811198	0.849852
M9PB69	M9PB69	Piezo	FALSE	0	-0.136803	-0.449937	0.17633	21.7518	-1.1562	0.304527	0.630622	-6.26781	0.384947	0.118322	0.849881
Q9VIG0	Q9VIG0	CG9257	FALSE	0	0.0969885	-0.0686183	0.262595	21.3462	1.54991	0.187358	0.518427	-5.81159	0.316461	0.0625768	0.850076
Q9Y113	Q9Y113	NELF-B	FALSE	0	-0.159358	-0.575268	0.256552	21.5145	-1.014	0.361295	0.667157	-6.41563	0.407249	0.157157	0.85024
O62602	O62602	lic	FALSE	0	0.160679	-0.262299	0.583656	21.6026	1.00532	0.365037	0.670005	-6.42427	0.408988	0.159828	0.850505
P22817	P22817	Ide	FALSE	0	0.0968564	-0.0689108	0.262623	23.1981	1.5463	0.188201	0.51901	-5.81599	0.316816	0.0626374	0.850633
Q9VJD0	Q9VJD0	CG5131	FALSE	0	0.133076	-0.165985	0.432136	20.7653	1.17762	0.296698	0.624347	-6.2446	0.381117	0.113004	0.850703
Q24314	Q24314	dor	FALSE	0	0.180512	-0.344711	0.705735	23.8947	0.909552	0.408535	0.696969	-6.51638	0.425447	0.198463	0.850789
X2J6X1	X2J6X1	Swip-1	FALSE	0	0.237826	-0.637511	1.11316	22.0902	0.719033	0.507239	0.755401	-6.67967	0.461115	0.330758	0.850926
C1C553	C1C553	Mf	FALSE	0	0.0972271	-0.0701713	0.264625	24.4533	1.5371	0.190368	0.519151	-5.82723	0.316902	0.0632538	0.851054
Q8IPH0	Q8IPH0	Tg	FALSE	0	-0.0977929	-0.267091	0.0715056	23.606	-1.52869	0.192369	0.519338	-5.83746	0.317017	0.0639717	0.851125
Q9W0U0	Q9W0U0	Gk1	FALSE	0	-0.12204	-0.377605	0.133524	22.6562	-1.26377	0.267027	0.598234	-6.14906	0.365177	0.0965685	0.85117
Q9VQR2	Q9VQR2	ND-PDSW	FALSE	0	-0.0980707	-0.268392	0.0722502	24.6458	-1.52383	0.193535	0.519738	-5.84337	0.317261	0.0643581	0.85124
M9NDL5	M9NDL5	trol	FALSE	0	-0.0947131	-0.254483	0.0650569	25.5976	-1.56884	0.182998	0.513461	-5.78841	0.313429	0.0603713	0.85142
P48159	P48159	RpL23	FALSE	0	-0.165665	-0.617055	0.285725	28.031	-0.971277	0.380038	0.680216	-6.45771	0.415221	0.170564	0.851907
Q9VXI6	Q9VXI6	UQCR-14	FALSE	0	-0.135628	-0.44773	0.176474	25.8347	-1.15005	0.306806	0.631383	-6.27442	0.385412	0.117932	0.851931
P23226	P23226	Map205	FALSE	0	-0.131027	-0.424059	0.162005	22.3651	-1.18334	0.294637	0.622795	-6.23836	0.380169	0.110726	0.852045
A1Z968	A1Z968	NAT1	FALSE	0	-0.133338	-0.436628	0.169951	23.0193	-1.16349	0.301841	0.628703	-6.25994	0.383776	0.114602	0.852383
Q9VHG4	Q9VHG4	ATP6AP2	FALSE	0	-0.156609	-0.565745	0.252527	21.9631	-1.01301	0.36172	0.667157	-6.41662	0.407249	0.154597	0.85278
Q94883	Q94883	Dref	FALSE	0	0.174616	-0.326102	0.675335	22.5256	0.922903	0.402227	0.692316	-6.50391	0.422607	0.189203	0.852971
A4V2K7	A4V2K7	D1	FALSE	0	0.102519	-0.0849662	0.290005	24.157	1.44711	0.212891	0.544654	-5.93582	0.33247	0.0708439	0.853342
Q9VD30	Q9VD30	rdhB	FALSE	0	-0.148161	-0.51888	0.222558	26.1883	-1.05768	0.34295	0.655983	-6.37145	0.400429	0.140081	0.853374
P13678	P13678	Pkc98E	FALSE	0	0.142525	-0.202786	0.487835	25.737	1.09231	0.328985	0.644985	-6.33563	0.393715	0.13048	0.853465
Q9V3D6	Q9V3D6	Cpsf100	FALSE	0	0.160099	-0.26791	0.588108	19.8129	0.989922	0.371761	0.674126	-6.43949	0.411503	0.161729	0.853492
Q7K7G0	Q7K7G0	deltaCOP	FALSE	0	0.0909487	-0.0591466	0.241044	25.2379	1.60359	0.175257	0.504294	-5.74567	0.307834	0.0567156	0.853519
Q9VQT5	Q9VQT5	CG16704	FALSE	0	0.151488	-0.236814	0.539789	21.7389	1.03246	0.353443	0.661134	-6.3971	0.403573	0.146725	0.854232
A0A0B4LFD2	A0A0B4LFD2	Hsc70-5	FALSE	0	-0.0997741	-0.279074	0.0795262	25.8506	-1.47266	0.206244	0.53832	-5.90522	0.328604	0.0677511	0.854266
A0A0B4KFS3	A0A0B4KFS3	CG14721	TRUE	3	0.299702	-1.07745	1.67686	19.0043	0.575932	0.591891	0.80207	-6.78206	0.489604	0.520377	0.854556
Q9VAQ7	Q9VAQ7	Slu7	TRUE	2	-0.118109	-0.364015	0.127797	17.656	-1.2711	0.264634	0.597242	-6.14079	0.364572	0.0929189	0.854691
M9NDH5	M9NDH5	Appl	FALSE	0	-0.137068	-0.460868	0.186732	18.611	-1.12028	0.318072	0.640056	-6.30621	0.390706	0.122352	0.854697
Q9VZC9	Q9VZC9	Syx17	TRUE	1	0.217952	-0.54519	0.981093	19.241	0.755823	0.486913	0.74165	-6.6504	0.452722	0.288363	0.85483
P00399	P00399	COX1	FALSE	0	0.133111	-0.174362	0.440584	24.7574	1.1457	0.308429	0.632683	-6.2791	0.386205	0.116183	0.855068
M9PBX3	M9PBX3	CG31689	TRUE	3	-0.262835	-1.34802	0.822353	18.6323	-0.640979	0.552329	0.782664	-6.73785	0.477758	0.410053	0.85554
A0A0B4LG52	A0A0B4LG52	RpS16	FALSE	0	0.109476	-0.10575	0.324701	24.6048	1.34614	0.241258	0.576827	-6.05477	0.352109	0.0813259	0.855848
Q8IPT9	Q8IPT9	CG10512	FALSE	0	-0.179555	-0.716608	0.357498	22.9933	-0.8848	0.420439	0.702214	-6.53916	0.428649	0.202933	0.855921
A1Z7M0	A1Z7M0	spab	FALSE	0	-0.139612	-0.477504	0.198279	21.131	-1.09348	0.328521	0.644985	-6.3344	0.393715	0.127677	0.856064
Q9Y114	Q9Y114	CG8042	FALSE	0	0.118204	-0.130286	0.366693	22.3445	1.25889	0.268633	0.599409	-6.15457	0.365894	0.0938953	0.8561
P16620	P16620	Ptp69D	FALSE	0	0.11735	-0.12788	0.362579	21.7637	1.26641	0.266163	0.598234	-6.14609	0.365177	0.0926632	0.856133
Q9W385	Q9W385	fh	FALSE	0	0.104572	-0.0935913	0.302735	20.5928	1.39655	0.226669	0.55958	-5.99581	0.341582	0.0748786	0.856233
Q0E8F8	Q0E8F8	FoxK	FALSE	0	-0.148425	-0.527476	0.230625	21.1048	-1.03628	0.351837	0.660008	-6.39324	0.402886	0.143229	0.856378
Q9VLV9	Q9VLV9	Proc	FALSE	0	0.0953085	-0.0724375	0.263054	21.3283	1.50364	0.198454	0.527917	-5.86785	0.322254	0.0633851	0.857158
A0A0B4LJ24	A0A0B4LJ24	RhoGAP100F	FALSE	0	0.15006	-0.238717	0.538838	22.6516	1.02148	0.358095	0.665255	-6.40815	0.406088	0.146905	0.857182
Q7JV09	Q7JV09	jp	FALSE	0	-0.107556	-0.318061	0.10295	19.0839	-1.35218	0.239464	0.574509	-6.04775	0.350694	0.0795424	0.8575
Q9VCH4	Q9VCH4	mbc	FALSE	0	0.0965973	-0.0758503	0.269045	20.1891	1.48243	0.203756	0.53481	-5.89347	0.326461	0.0651617	0.857555
Q9V470	Q9V470	ScsbetaG	FALSE	0	-0.108979	-0.324985	0.107027	24.1246	-1.33519	0.244544	0.578802	-6.06746	0.353315	0.0816207	0.857716
Q9V3I2	Q9V3I2	Rab5	FALSE	0	-0.134085	-0.451542	0.183372	24.1512	-1.11779	0.319029	0.640326	-6.30884	0.390871	0.119955	0.857968
Q9V3G1	Q9V3G1	RpL8	FALSE	0	0.0907874	-0.0633318	0.244907	24.5	1.55896	0.185262	0.516755	-5.80053	0.31544	0.058236	0.858073
Q0E8J3	Q0E8J3	zormin	FALSE	0	0.0964035	-0.0763032	0.26911	23.6789	1.47723	0.205075	0.537127	-5.89972	0.327875	0.0652596	0.858353
A0A0B4LET2	A0A0B4LET2	Cyp6u1	TRUE	1	0.228734	-0.626331	1.0838	19.035	0.707939	0.513485	0.761243	-6.68826	0.464681	0.323098	0.858594
Q8T0U6	Q8T0U6	flw	FALSE	0	-0.144508	-0.510722	0.221706	23.9978	-1.04429	0.348488	0.659537	-6.38512	0.402598	0.138379	0.858702
Q9W074	Q9W074	HBS1	FALSE	0	-0.103013	-0.299182	0.0931552	20.0413	-1.38973	0.228594	0.56222	-6.00384	0.343193	0.074125	0.858964
M9NCY3	M9NCY3	Lar	FALSE	0	-0.113601	-0.34903	0.121828	19.8303	-1.27699	0.262726	0.596019	-6.13412	0.363825	0.0889601	0.859123
P55841	P55841	RpL14	FALSE	0	-0.0920122	-0.251345	0.0673204	26.03	-1.52829	0.192464	0.519338	-5.83795	0.317017	0.060206	0.859313
Q9VSY6	Q9VSY6	aay	FALSE	0	0.144448	-0.223281	0.512178	20.7407	1.03956	0.350463	0.659834	-6.38992	0.402779	0.138952	0.859457
Q9VCU0	Q9VCU0	CG13841	TRUE	2	0.125438	-0.15828	0.409156	20.8887	1.17006	0.29944	0.625352	-6.25282	0.38173	0.107207	0.859625
Q9VGR2	Q9VGR2	CG17726	FALSE	0	-0.116788	-0.36673	0.133153	20.8634	-1.23659	0.276079	0.605994	-6.17957	0.369914	0.0944439	0.860437
Q9VDH3	Q9VDH3	Ktl	FALSE	0	-0.106576	-0.318061	0.104908	25.8937	-1.33367	0.245002	0.578956	-6.06921	0.353409	0.0799122	0.860795
Q9W0H8	Q9W0H8	scf	FALSE	0	0.116644	-0.133338	0.366626	21.5546	1.23486	0.276665	0.606021	-6.1815	0.36993	0.0944592	0.86081
Q8IPE8	Q8IPE8	Mtpalpha	FALSE	0	-0.0886219	-0.238767	0.0615236	29.9395	-1.56205	0.184552	0.516352	-5.79674	0.315194	0.0567345	0.860918
X2JCI6	X2JCI6	TpnC73F	FALSE	0	-0.0892324	-0.241386	0.0629216	23.4459	-1.55204	0.186862	0.518427	-5.80898	0.316461	0.0574935	0.860986
B7YZT2	B7YZT2	Fis1	FALSE	0	0.143763	-0.224667	0.512194	25.0788	1.03266	0.353359	0.661134	-6.3969	0.403573	0.139217	0.861093
Q7KTJ7	Q7KTJ7	Bsg	FALSE	0	-0.0884231	-0.238363	0.0615164	24.8852	-1.56068	0.184865	0.516495	-5.79841	0.315282	0.0566567	0.861337
[truncated: 1,946 more rows]

## Sheet: Legend
List of proteins from differential analysis of proteome between fed control (w1118) and chmRNAi flies
