# Supplementary material for: The fruit fly acetyltransferase chameau promotes starvation resilience at the expense of longevity
Source: EMBO Rep. 2023 Sep 19;24(10):e57023. doi: 10.15252/embr.202357023 (PMC10561354; doi:10.15252/embr.202357023)
Supplement: Supplementary file 6 — Dataset EV4 [file EMBR-24-e57023-s017.xlsx]

## Sheet: Dataset-EV4
ID	Description	setSize	enrichmentScore	NES	pvalue	p.adjust	qvalues	rank	leading_edge	core_enrichment
GO:0044281	small molecule metabolic process	454	-0.453608	-2.21497	3.74725e-18	2.33454e-15	2.13396e-15	560	tags=30%, list=14%, signal=29%	HINT1/CG11899/Galk/Uros1/PCB/CG8132/awd/ATPCL/CG6465/CG11334/AsnS/Pgk/Eip75B/dj-1beta/CG16758/Faa/CG16935/Nos/Sarm/GlyRS/Etf-QO/Gbs-76A/ninaB/AcCoAS/Pmm2/SerRS/Amacr/Gycbeta100B/ACC/CG11407/Dera/bur/ADPS/Pgd/AspRS/CG7834/Coq9/CG7328/T3dh/Coq3/CPT2/CG4390/CG1129/Dhod/Echs1/bgm/Pdk/Mpi/v/GlyS/yip2/whd/CG11089/CG12338/Got2/GstE14/CG8839/sNPF/CG10623/CG9149/CG9547/NT5E-2/Sodh-1/CG5599/Rpi/Pect/CG8298…
GO:0009607	response to biotic stimulus	198	0.542913	2.3272	3.18197e-11	4.95592e-09	4.53012e-09	295	tags=20%, list=7%, signal=20%	Mtk/IM18/Tsf1/PGRP-SB1/AttA/AGO2/IMPPP/fon/Fuca/PPO1/Tep4/Obp99c/IM33/Drs/GNBP3/Pitslre/Hml/MP1/CG18067/Rel/Npc2h/CG9372/TotC/Tep3/EbpIII/Cyp6a20/Trx-2/TotM/Listericin/PPO2/lola/TotA/GILT1/CG17919/Def/ClC-b/Vav/CG14411/grass/Phk-3
GO:0043207	response to external biotic stimulus	198	0.542913	2.3272	3.18197e-11	4.95592e-09	4.53012e-09	295	tags=20%, list=7%, signal=20%	Mtk/IM18/Tsf1/PGRP-SB1/AttA/AGO2/IMPPP/fon/Fuca/PPO1/Tep4/Obp99c/IM33/Drs/GNBP3/Pitslre/Hml/MP1/CG18067/Rel/Npc2h/CG9372/TotC/Tep3/EbpIII/Cyp6a20/Trx-2/TotM/Listericin/PPO2/lola/TotA/GILT1/CG17919/Def/ClC-b/Vav/CG14411/grass/Phk-3
GO:0051707	response to other organism	198	0.542913	2.3272	3.18197e-11	4.95592e-09	4.53012e-09	295	tags=20%, list=7%, signal=20%	Mtk/IM18/Tsf1/PGRP-SB1/AttA/AGO2/IMPPP/fon/Fuca/PPO1/Tep4/Obp99c/IM33/Drs/GNBP3/Pitslre/Hml/MP1/CG18067/Rel/Npc2h/CG9372/TotC/Tep3/EbpIII/Cyp6a20/Trx-2/TotM/Listericin/PPO2/lola/TotA/GILT1/CG17919/Def/ClC-b/Vav/CG14411/grass/Phk-3
GO:0044419	biological process involved in interspecies interaction between organisms	224	0.520312	2.24791	7.32282e-11	9.12424e-09	8.34031e-09	295	tags=19%, list=7%, signal=18%	Mtk/IM18/Tsf1/PGRP-SB1/AttA/AGO2/IMPPP/fon/Fuca/PPO1/Tep4/Obp99c/IM33/Drs/GNBP3/Pitslre/Hml/MP1/CG18067/Rel/Npc2h/CG9372/TotC/Tep3/EbpIII/Cyp6a20/Trx-2/TotM/Listericin/PPO2/lola/TotA/Rab1/Sec10/GILT1/CG17919/Def/ClC-b/Vav/CG14411/grass/Phk-3
GO:0006082	organic acid metabolic process	245	-0.458436	-2.10519	1.46601e-10	1.52221e-08	1.39143e-08	537	tags=32%, list=14%, signal=29%	Uros1/PCB/CG8132/ATPCL/CG6465/CG11334/AsnS/Pgk/dj-1beta/Faa/CG16935/Nos/GlyRS/Etf-QO/AcCoAS/SerRS/Amacr/ACC/CG11407/Pgd/AspRS/CG7834/T3dh/CPT2/Echs1/bgm/v/yip2/whd/CG12338/Got2/CG8839/CG10623/CG9149/CG9547/CG5599/Acsl/Shmt/Idh/CG3603/Gs1/AsnRS/CG3961/CG31075/Ass/Men/Sply/ppl/CG7900/Pgi/Hex-C/r/Dhpr/Mcad/Mtap/CG8665/CG7470/Desat1/P5cr-2/CG6415/pyd3/Mccc2/scu/CG3699/Mdh1/Oscillin/Gip/pug/D2hgdh/Arg…
GO:0019752	carboxylic acid metabolic process	242	-0.455801	-2.09801	3.08647e-10	2.74696e-08	2.51095e-08	537	tags=32%, list=14%, signal=29%	Uros1/PCB/CG8132/ATPCL/CG6465/CG11334/AsnS/Pgk/dj-1beta/Faa/CG16935/Nos/GlyRS/Etf-QO/AcCoAS/SerRS/Amacr/ACC/CG11407/Pgd/AspRS/CG7834/T3dh/CPT2/Echs1/bgm/v/yip2/whd/CG12338/Got2/CG8839/CG10623/CG9149/CG9547/CG5599/Acsl/Shmt/Idh/CG3603/Gs1/AsnRS/CG3961/CG31075/Ass/Men/Sply/ppl/CG7900/Pgi/Hex-C/r/Dhpr/Mcad/Mtap/CG8665/CG7470/Desat1/P5cr-2/CG6415/pyd3/Mccc2/scu/CG3699/Mdh1/Oscillin/Gip/pug/Argl/Acbp2…
GO:0043436	oxoacid metabolic process	243	-0.453973	-2.08816	7.35786e-10	5.72993e-08	5.23763e-08	537	tags=32%, list=14%, signal=29%	Uros1/PCB/CG8132/ATPCL/CG6465/CG11334/AsnS/Pgk/dj-1beta/Faa/CG16935/Nos/GlyRS/Etf-QO/AcCoAS/SerRS/Amacr/ACC/CG11407/Pgd/AspRS/CG7834/T3dh/CPT2/Echs1/bgm/v/yip2/whd/CG12338/Got2/CG8839/CG10623/CG9149/CG9547/CG5599/Acsl/Shmt/Idh/CG3603/Gs1/AsnRS/CG3961/CG31075/Ass/Men/Sply/ppl/CG7900/Pgi/Hex-C/r/Dhpr/Mcad/Mtap/CG8665/CG7470/Desat1/P5cr-2/CG6415/pyd3/Mccc2/scu/CG3699/Mdh1/Oscillin/Gip/pug/Argl/Acbp2…
GO:0044282	small molecule catabolic process	122	-0.516796	-2.18247	6.58584e-08	4.55886e-06	4.16718e-06	474	tags=33%, list=12%, signal=30%	Faa/Nos/Etf-QO/Amacr/Pgd/CG7834/T3dh/CPT2/CG4390/Echs1/v/yip2/CG12338/Got2/CG8839/CG9149/CG9547/Sodh-1/CG5599/Shmt/Gale/ppl/CG7900/CG17029/CG17224/Dhpr/Mcad/CG8665/PhKgamma/CG6415/Mccc2/CG3699/CG8360/Oscillin/CG10184/CG11241/Galt/Spat/CG32444/CG3999
GO:0006952	defense response	173	0.509852	2.16143	7.65575e-08	4.65808e-06	4.25787e-06	294	tags=17%, list=7%, signal=17%	Mtk/IM18/PGRP-SB1/AttA/AGO2/IMPPP/fon/Fuca/PPO1/Tep4/Drs/GNBP3/Hml/MP1/Rel/Npc2h/Tep3/Cyp6a20/FMRFa/Trx-2/TotM/Listericin/PPO2/lola/GILT1/Def/ClC-b/Vav/CG14411/grass
GO:0098542	defense response to other organism	168	0.510051	2.15944	8.22454e-08	4.65808e-06	4.25787e-06	294	tags=17%, list=7%, signal=17%	Mtk/IM18/PGRP-SB1/AttA/AGO2/IMPPP/fon/Fuca/PPO1/Tep4/Drs/GNBP3/Hml/MP1/Rel/Npc2h/Tep3/Cyp6a20/Trx-2/TotM/Listericin/PPO2/lola/GILT1/Def/ClC-b/Vav/CG14411/grass
GO:0009605	response to external stimulus	447	0.375887	1.76089	8.22642e-07	4.27088e-05	3.90394e-05	582	tags=19%, list=15%, signal=18%	Mtk/IM18/Tsf1/PGRP-SB1/Pepck1/AttA/AGO2/IMPPP/fon/Fuca/PPO1/Gnmt/Tep4/Obp99c/IM33/Drs/GNBP3/Pitslre/Hml/Lrpprc2/MP1/CG18067/Rel/sgg/Npc2h/CG9372/TotC/Tep3/Ddc/EbpIII/Cyp6a20/Trx-2/TotM/RagA-B/Arc1/trpl/Listericin/PPO2/lola/TotA/Pi3K92E/Dscam2/GILT1/CG17919/lap/Def/nocte/ClC-b/Vav/CG14411/kis/grass/Phk-3/chb/slgA/Ppt1/Plc21C/faf/psh/Tig/Sra-1/CG10543/jbug/ninaC/Dab/car/Med/Gbeta76C/Tep2/unc-45/PDC…
GO:0009617	response to bacterium	102	0.553671	2.15556	3.62247e-06	0.0001736	0.000158685	295	tags=24%, list=7%, signal=22%	Mtk/IM18/AttA/Fuca/PPO1/IM33/Drs/Rel/Npc2h/TotC/Tep3/Cyp6a20/TotM/Listericin/PPO2/lola/TotA/GILT1/CG17919/Def/ClC-b/CG14411/grass/Phk-3
GO:0044283	small molecule biosynthetic process	109	-0.4825	-1.98891	5.13013e-06	0.000228291	0.000208677	674	tags=44%, list=17%, signal=38%	Npc2b/Coq7/Fatp3/Pgm2a/Marf/AdenoK/GLS/CG11899/Uros1/PCB/ATPCL/CG11334/AsnS/Pgk/dj-1beta/ninaB/AcCoAS/ACC/CG11407/Coq9/Coq3/CPT2/bgm/Got2/GstE14/CG10623/Acsl/Shmt/CG3603/Gs1/CG3961/Ass/Fdx2/Pgi/r/Dhpr/Mtap/CG7470/Desat1/P5cr-2/pyd3/Cyp311a1/pug/Argl/CG10184/Pdxk/Spat/FASN1
GO:0032787	monocarboxylic acid metabolic process	110	-0.480315	-1.99017	5.54938e-06	0.000230484	0.000210682	530	tags=35%, list=13%, signal=32%	PCB/ATPCL/Pgk/dj-1beta/Faa/CG16935/Etf-QO/AcCoAS/Amacr/ACC/CG11407/Pgd/CG7834/CPT2/Echs1/bgm/yip2/whd/CG8839/CG9149/CG9547/Acsl/CG3603/CG3961/CG31075/Men/CG7900/Pgi/Hex-C/Mcad/Desat1/scu/CG3699/Gip/Acbp2/Had1/CG11241/Spat/FASN1
GO:0006955	immune response	126	0.531125	2.12644	6.56299e-06	0.000255547	0.000233591	154	tags=16%, list=4%, signal=16%	Mtk/PGRP-SB1/AttA/AGO2/IMPPP/fon/PPO1/CG4847/Nplp2/Tep4/Drs/GNBP3/Pitslre/Hml/MP1/CG18067/Rel/Tep3/PPO2/lola
GO:1901605	alpha-amino acid metabolic process	74	-0.534912	-2.07444	7.63106e-06	0.000264119	0.000241427	583	tags=41%, list=15%, signal=35%	Kyat/GLS/CG11899/CG8132/CG11334/AsnS/Faa/Nos/T3dh/v/CG12338/Got2/CG10623/CG5599/Shmt/Gs1/Ass/ppl/r/Dhpr/Mtap/CG7470/P5cr-2/CG6415/Mccc2/Argl/CG10184/CG11241/Spat/CG3999
GO:0046395	carboxylic acid catabolic process	90	-0.505596	-2.00512	7.25019e-06	0.000264119	0.000241427	474	tags=34%, list=12%, signal=31%	Faa/Nos/Etf-QO/Amacr/Pgd/CG7834/T3dh/CPT2/Echs1/v/yip2/CG12338/Got2/CG8839/CG9149/CG9547/CG5599/Shmt/ppl/CG7900/Dhpr/Mcad/CG8665/CG6415/Mccc2/CG3699/Oscillin/CG10184/CG11241/Spat/CG3999
GO:0016054	organic acid catabolic process	91	-0.499906	-1.99094	8.10915e-06	0.000265895	0.00024305	474	tags=34%, list=12%, signal=31%	Faa/Nos/Etf-QO/Amacr/Pgd/CG7834/T3dh/CPT2/Echs1/v/yip2/CG12338/Got2/CG8839/CG9149/CG9547/CG5599/Shmt/ppl/CG7900/Dhpr/Mcad/CG8665/CG6415/Mccc2/CG3699/Oscillin/CG10184/CG11241/Spat/CG3999
GO:0006950	response to stress	497	0.342974	1.6226	1.16912e-05	0.000364179	0.00033289	597	tags=18%, list=15%, signal=18%	Mtk/IM18/l(2)efl/PGRP-SB1/Pepck1/AttA/AGO2/CG4461/IMPPP/fon/Fuca/NLaz/PPO1/Idgf3/Gnmt/Tep4/Drs/GNBP3/Hml/MP1/Rel/sgg/Idgf4/Npc2h/TotC/Tep3/Ddc/Drat/Cyp6a20/FMRFa/Trx-2/TotM/RagA-B/Arc1/trpl/Listericin/PPO2/lola/TotA/Tm1/Letm1/Pi3K92E/Rok/CG9934/GILT1/tho2/Sod3/Def/Faf2/ClC-b/Idgf5/Vav/MCU/Idgf6/CG14411/grass/Pp4-19C/syd/faf/psh/Tm1/Strip/car/iPLA2-VIA/CG5446/Tep2/rump/Ccs/Rad23/Calr/Hcs/unc-45/PD…
GO:0044262	cellular carbohydrate metabolic process	60	-0.559551	-2.09944	1.64255e-05	0.00048729	0.000445424	445	tags=42%, list=11%, signal=38%	Gbs-76A/ACC/CG8475/Pgd/Atg18a/CG7328/Pdk/GlyS/Rpe/sNPF/Sodh-1/CG6218/CG8298/Atg9/CG9485/CG17029/PhKgamma/UGP/Pgm1/GlyP/CG5171/CG3534/FASN1/AGBE/Tps1
GO:0055086	nucleobase-containing small molecule metabolic process	148	-0.422241	-1.81945	1.97132e-05	0.000558242	0.00051028	879	tags=41%, list=22%, signal=33%	FucT6/AdSL/Hmgs/muc/Aprt/cN-IIIB/CG8080/su(r)/Fitm/Ahcy/kri/Scox/ScsbetaG/Prps/CG33056/CG2846/sun/Pde1c/Ac76E/ATP8/Pgm2a/AdenoK/HINT1/awd/ATPCL/Pgk/dj-1beta/CG16758/Nos/Sarm/AcCoAS/Pmm2/Gycbeta100B/CG11407/Dera/bur/CG1129/Dhod/Mpi/v/CG11089/CG9547/NT5E-2/Acsl/Shmt/CG1774/CG32549/Pgi/Hex-C/r/Gart/AMPdeam/CG17224/Mtap/pyd3/DhpD/Mccc2/scu/UGP/CG8360/Prat2
GO:0016053	organic acid biosynthetic process	65	-0.528946	-2.00685	4.13085e-05	0.000953156	0.000871263	577	tags=46%, list=15%, signal=40%	GLS/CG11899/Uros1/ATPCL/CG11334/AsnS/dj-1beta/AcCoAS/ACC/CG11407/bgm/Got2/CG10623/Acsl/Shmt/CG3603/Gs1/CG3961/Ass/r/Mtap/CG7470/Desat1/P5cr-2/pyd3/pug/Argl/CG10184/Spat/FASN1
GO:0046394	carboxylic acid biosynthetic process	65	-0.528946	-2.00685	4.13085e-05	0.000953156	0.000871263	577	tags=46%, list=15%, signal=40%	GLS/CG11899/Uros1/ATPCL/CG11334/AsnS/dj-1beta/AcCoAS/ACC/CG11407/bgm/Got2/CG10623/Acsl/Shmt/CG3603/Gs1/CG3961/Ass/r/Mtap/CG7470/Desat1/P5cr-2/pyd3/pug/Argl/CG10184/Spat/FASN1
GO:0002376	immune system process	182	0.456147	1.94588	3.75226e-05	0.000953156	0.000871263	367	tags=18%, list=9%, signal=17%	Mtk/PGRP-SB1/AttA/AGO2/IMPPP/fon/PPO1/CG4847/mfas/Nplp2/Tep4/Drs/GNBP3/Pitslre/Hml/MP1/CG18067/Rel/TotC/Tep3/TotM/PPO2/lola/TotA/Pi3K92E/Def/Vav/grass/chb/CG8149/CSN5/faf/psh
GO:0005975	carbohydrate metabolic process	139	-0.432445	-1.84173	3.62586e-05	0.000953156	0.000871263	546	tags=35%, list=14%, signal=31%	Pgant7/Galk/PCB/CG7766/CG11594/Pgk/Gbs-76A/Pmm2/ACC/Cht6/Dera/CG8475/Pgd/Atg18a/CG7328/Pdk/Mpi/GlyS/Rpe/sNPF/Sodh-1/CG6218/Rpi/CG8298/Hexo2/Gale/Taldo/Atg9/Pgi/Hex-C/CG9485/CG17029/NANS/PhKgamma/UGP/Mdh1/Oscillin/Pgm1/GlyP/Zw/Galt/CG5171/CG3534/CG32444/FASN1/AGBE/CG7322/Tps1
GO:0006091	generation of precursor metabolites and energy	132	-0.426604	-1.80973	4.05971e-05	0.000953156	0.000871263	521	tags=25%, list=13%, signal=22%	Nipsnap/CG7766/Pgk/dj-1beta/Sirup/Etf-QO/Gbs-76A/ACC/CG8475/Pgd/Atg18a/CG7328/CPT2/GlyS/Rpe/Rpi/Fdx2/Men/Taldo/Atg9/Pgi/Hex-C/CG9485/aralar1/PhKgamma/UGP/Mdh1/Oscillin/Pgm1/GlyP/Zw/FASN1/AGBE
GO:0006520	cellular amino acid metabolic process	118	-0.440326	-1.84659	0.000137135	0.00305125	0.0027891	583	tags=31%, list=15%, signal=28%	Kyat/GLS/CG11899/CG8132/CG6465/CG11334/AsnS/Faa/Nos/GlyRS/SerRS/AspRS/T3dh/v/CG12338/Got2/CG10623/CG5599/Shmt/Gs1/AsnRS/Ass/ppl/r/Dhpr/Mtap/CG7470/P5cr-2/CG6415/pyd3/Mccc2/pug/Argl/CG10184/CG11241/Spat/CG3999
GO:0040003	chitin-based cuticle development	78	0.543004	2.0114	0.000555126	0.0119256	0.010901	703	tags=46%, list=18%, signal=39%	Cpr64Ad/Ccp84Ae/Ccp84Ag/Idgf3/Cpr64Ab/Vajk4/Vajk1/sgg/Idgf4/Cpr97Eb/Cpr57A/pot/Lcp65Ad/obst-E/CG34461/Idgf5/Cpr50Cb/Idgf6/Cpr72Ec/Cpr100A/Cpr73D/wol/Cpr66Cb/Cpr67B/Lcp65Ac/Cpr76Bd/arm/Cpr30F/Lam/Idgf1/Cpr49Ag/Sar1/Pu/Cpr49Aa/Cpr47Ea/Cpr62Bc
GO:0042742	defense response to bacterium	90	0.49311	1.8767	0.000625366	0.0129868	0.011871	493	tags=27%, list=12%, signal=24%	Mtk/AttA/Fuca/PPO1/Drs/Rel/Npc2h/Tep3/Cyp6a20/TotM/Listericin/PPO2/lola/GILT1/Def/ClC-b/CG14411/grass/faf/psh/Tep2/unc-45/PDCD-5/Cul1
GO:0009117	nucleotide metabolic process	111	-0.416033	-1.73182	0.000929377	0.0186775	0.0170728	1254	tags=50%, list=32%, signal=35%	Gapdh2/sesB/Pdha/Adk1/Nadsyn/Pfas/Paics/CG30427/ATPsynD/PyK/ras/Ald1/AdSL/Hmgs/muc/Aprt/CG8080/Fitm/Scox/ScsbetaG/Prps/CG2846/sun/Pde1c/Ac76E/ATP8/AdenoK/HINT1/awd/ATPCL/Pgk/dj-1beta/Nos/Sarm/AcCoAS/Gycbeta100B/CG11407/Dera/bur/Dhod/v/CG11089/CG9547/NT5E-2/Acsl/CG1774/Pgi/Hex-C/r/Gart/AMPdeam/CG17224/Mccc2/scu/Prat2
GO:0006753	nucleoside phosphate metabolic process	115	-0.40904	-1.70898	0.00102431	0.0199421	0.0182287	1254	tags=50%, list=32%, signal=35%	Gapdh2/sesB/CG42813/Pdha/Adk1/Nadsyn/Pfas/Paics/CG30427/ATPsynD/PyK/ras/Ald1/AdSL/Hmgs/muc/Aprt/cN-IIIB/CG8080/Fitm/Scox/ScsbetaG/Prps/CG2846/sun/Pde1c/Ac76E/ATP8/AdenoK/HINT1/awd/ATPCL/Pgk/dj-1beta/Nos/Sarm/AcCoAS/Gycbeta100B/CG11407/Dera/bur/Dhod/v/CG11089/CG9547/NT5E-2/Acsl/CG1774/Pgi/Hex-C/r/Gart/AMPdeam/CG17224/Mccc2/scu/Prat2
GO:0009611	response to wounding	70	0.515329	1.88537	0.00168306	0.0317741	0.0290441	266	tags=17%, list=7%, signal=16%	Mtk/fon/PPO1/Idgf3/Drs/Hml/Idgf4/Ddc/PPO2/Rok/Idgf5/Idgf6
GO:0042335	cuticle development	98	0.478998	1.85293	0.00196134	0.0359386	0.0328509	703	tags=40%, list=18%, signal=34%	Cpr64Ad/Ccp84Ae/Ccp84Ag/Idgf3/Cpr64Ab/Vajk4/Vajk1/sgg/Idgf4/Ddc/Cpr97Eb/Cpr57A/pot/Lcp65Ad/obst-E/CG34461/Idgf5/Cpr50Cb/Idgf6/Cpr72Ec/Cpr100A/Cpr73D/wol/Cpr66Cb/Cpr67B/e/Lcp65Ac/WASp/Cpr76Bd/arm/Cpr30F/Lam/Idgf1/Cpr49Ag/Sar1/Pu/Cpr49Aa/Cpr47Ea/Cpr62Bc
GO:0006631	fatty acid metabolic process	76	-0.434366	-1.69541	0.00225914	0.0402127	0.0367577	516	tags=36%, list=13%, signal=31%	ATPCL/CG16935/Etf-QO/AcCoAS/Amacr/ACC/CG11407/CG7834/CPT2/Echs1/bgm/yip2/whd/CG8839/CG9149/CG9547/Acsl/CG3603/CG3961/CG7900/Mcad/Desat1/scu/CG3699/Acbp2/Had1/FASN1
GO:0051321	meiotic cell cycle	66	0.521346	1.88779	0.00265899	0.0460152	0.0420617	949	tags=44%, list=24%, signal=34%	lid/Klp10A/Syx13/bond/sgg/enc/tsr/Rab1/gammaTub23C/larp/baf/CanB2/Arf51F/Cul1/sau/hts/Synd/Lam/bol/Nup154/fws/Pp2B-14D/gammaCOP/Arf79F/fbl/chic/hyd/mod(mdg4)/mgr

## Sheet: Legend
GO term list from GSEA of proteome between fed control (w1118) and chmRNAi flies (FDR < 0.05)
