# Supplementary material for: The fruit fly acetyltransferase chameau promotes starvation resilience at the expense of longevity
Source: EMBO Rep. 2023 Sep 19;24(10):e57023. doi: 10.15252/embr.202357023 (PMC10561354; doi:10.15252/embr.202357023)
Supplement: Supplementary file 7 — Dataset EV5 [file EMBR-24-e57023-s011.xlsx]

## Sheet: Dataset-EV5
name	Uniprot	Probability	siteScore	Acetyl..K..Probabilities	symbol	imputed	num_NAs	chm_0_vs_wt_0.chm_0_vs_wt_0.logFC	chm_0_vs_wt_0.chm_0_vs_wt_0.CI.L	chm_0_vs_wt_0.chm_0_vs_wt_0.CI.R	chm_0_vs_wt_0.chm_0_vs_wt_0.AveExpr	chm_0_vs_wt_0.chm_0_vs_wt_0.t	chm_0_vs_wt_0.chm_0_vs_wt_0.P.Value	chm_0_vs_wt_0.chm_0_vs_wt_0.adj.P.Val	chm_0_vs_wt_0.chm_0_vs_wt_0.B	chm_0_vs_wt_0.chm_0_vs_wt_0.q.val	chm_0_vs_wt_0.chm_0_vs_wt_0.SEM	chm_0_vs_wt_0.chm_0_vs_wt_0.SIGMA
Q9Y119.6	Q9Y119	1	81.4874	YIGYNHK(1)LALLLDYDGTLAPIAPHPDLATLSPEIK	Tps1	TRUE	4	-5.10578	-5.7188	-4.49276	23.163	-22.0205	8.06406e-06	0.0137814	2.8753	0.00931762	0.231864	9.86278e-27
O62530.4	O62530	1	50.0294	WTRPPISMNFEVPFAPSGFK(1)VR	AP-2mu	TRUE	4	-3.6843	-4.16325	-3.20534	22.8128	-20.3376	1.15664e-05	0.0137814	2.75715	0.00931762	0.181157	6.47672e-19
A8JNU6.12	A8JNU6	1	74.0624	VADWALGEAMAFGSLLK(1)EGIHVR	Nc73EF	TRUE	4	-3.36505	-3.93421	-2.7959	22.3178	-15.6317	3.80061e-05	0.0255578	2.26342	0.0172797	0.215271	1.33648e-15
A1ZAK8	A1ZAK8	1	62.6046	IQPSQQGGGTAGPSPPSSGGGPGFK(1)R	Psi	TRUE	4	3.33954	2.75931	3.91978	22.5045	15.2168	4.29003e-05	0.0255578	2.20347	0.0172797	0.219464	2.59662e-15
Q7KUB1.5	Q7KUB1	0.999992	50.9585	FKDIFEDLYNK(1)QYK	Idh	TRUE	4	2.54445	2.00392	3.08499	22.0162	12.4455	0.000105669	0.050362	1.69775	0.0340499	0.204447	7.64061e-11
Q8T4D6.1	Q8T4D6	1	158.075	IHETNLK(1)K	mAcon2	TRUE	3	4.2579	1.62515	6.89065	24.2742	4.2759	0.00961125	0.72885	-2.20438	0.492778	0.995791	2.57558e-09
Q9VL70.1	Q9VL70	1	82.7163	EYNLK(1)PLAR	yip2	TRUE	3	2.79045	1.80645	3.77445	22.5469	7.49761	0.000976384	0.293017	0.0137703	0.198109	0.372179	3.97819e-09
L0MPS3.12	L0MPS3	1	132.96	FNGK(1)YHR	apolpp	TRUE	3	-5.09085	-9.13723	-1.04446	24.6151	-3.32633	0.0238431	0.72885	-3.15414	0.492778	1.53047	5.48789e-09
Q9W287.1	Q9W287	1	65.5772	SYAAPVAVK(1)VAAPATSYSHFSSVVSHATPIVK	CG34205	TRUE	3	-3.51524	-5.53251	-1.49797	23.5701	-4.60715	0.00721746	0.72885	-1.90975	0.492778	0.762996	2.96288e-08
A4UZZ4.11	A4UZZ4	1	168.295	QIIK(1)LICAVGNVVNNDPIVGDKLK	GlyP	TRUE	5	-4.01765	-6.74224	-1.29306	22.912	-3.89863	0.0135678	0.72885	-2.56268	0.492778	1.03053	3.14107e-08
P13607.4	P13607	1	134.15	EGEK(1)LTLR	Atpalpha	TRUE	3	3.56193	1.22879	5.89506	23.5905	4.03633	0.0119352	0.72885	-2.42904	0.492778	0.882468	1.41191e-07
Q7K0B6.1	Q7K0B6	1	97.4563	LCQYNVNEK(1)QFPK	GstT1	TRUE	4	2.11827	1.41015	2.82639	21.7264	7.90892	0.000776155	0.293017	0.213601	0.198109	0.267833	2.58265e-07
Q7K0B6	Q7K0B6	1	66.3	DATNPYYDEAHSFVYK(1)TSQQAVK	GstT1	TRUE	5	3.33456	1.16425	5.50487	22.3894	4.06217	0.011655	0.72885	-2.40432	0.492778	0.820881	3.56994e-07
A0A0B4KF27	A0A0B4KF27	1	101.542	ALVVTK(1)LSR	CG8080	TRUE	3	-3.95612	-7.15025	-0.761996	23.9256	-3.27461	0.0251532	0.72885	-3.21044	0.492778	1.20812	4.70492e-07
A0A0B4KHF0.1	A0A0B4KHF0	1	63.0615	NRPGFQK(1)LYQGLSDR	Fer2LCH	TRUE	5	-3.20259	-5.45109	-0.954091	22.343	-3.76574	0.015396	0.72885	-2.69483	0.492778	0.850455	1.5668e-06
B7Z0X1.5	B7Z0X1	1	50.294	INQAVFPSLQGGPHNNAVAGIATAFK(1)QAK	Shmt	TRUE	5	2.77021	0.990953	4.54947	22.2011	4.11638	0.0110919	0.72885	-2.35286	0.492778	0.672973	3.83934e-06
Q9Y119.4	Q9Y119	1	86.6243	TIEALEK(1)CLAK	Tps1	TRUE	3	-2.53492	-3.99972	-1.07012	22.5256	-4.57539	0.00741376	0.72885	-1.93721	0.492778	0.554034	3.98762e-06
X2JES1	X2JES1	1	95.4009	TIK(1)YGGIFIYPATK	fbp	TRUE	3	3.21542	0.652554	5.77828	23.2833	3.31706	0.0240719	0.72885	-3.16419	0.492778	0.969358	6.24998e-06
P16378.1	P16378	1	56.3391	MHDTEPFSEELLAAMK(1)R	Galphao	TRUE	3	2.4733	0.9987	3.94791	22.1735	4.43449	0.00836427	0.72885	-2.06104	0.492778	0.557742	7.27e-06
Q6IDF5	Q6IDF5	1	160.87	KHEATLK(1)LR	ND-B15	TRUE	4	-3.27733	-6.13071	-0.423936	23.2568	-3.03669	0.0323503	0.72885	-3.47535	0.492778	1.07924	1.30734e-05
Q960T2	Q960T2	1	48.2163	HFGSFLSSAISK(1)AGSK	Sap47	TRUE	3	1.85164	1.03692	2.66635	22.206	6.00884	0.00248202	0.537696	-0.8479	0.363537	0.308152	1.50012e-05
Q9VPN5	Q9VPN5	1	78.1882	AACYTK(1)LAAFDLGLKDCDTCIK	Stip1	TRUE	3	-2.4152	-3.9506	-0.879805	22.5946	-4.15886	0.0106729	0.72885	-2.31289	0.492778	0.580736	1.72946e-05
Q9W4X9	Q9W4X9	1	135.845	EIHDMLENLGSEGLDALDEANVK(1)MAGNGR	Zw10	TRUE	3	-3.10351	-5.79958	-0.407443	23.4168	-3.04344	0.0321162	0.72885	-3.46771	0.492778	1.01974	2.32061e-05
Q9VWV6.3	Q9VWV6	1	48.1815	DARPELECVQSTDCVVALTK(1)K	Tsf1	TRUE	3	1.9437	0.957796	2.92961	21.9997	5.21238	0.0044324	0.70416	-1.41663	0.476085	0.372901	2.66543e-05
Q9V4C8.4	Q9V4C8	1	87.2981	TVTLATK(1)SINAK	Hcf	FALSE	0	1.62402	0.943085	2.30495	24.1713	6.30564	0.00203135	0.48407	-0.656772	0.327281	0.25755	4.24422e-05
Q7K221.2	Q7K221	1	87.9322	VLIDQYHIYLLK(1)TGR	Got1	TRUE	3	2.80321	0.466617	5.13981	23.0663	3.17186	0.0280092	0.72885	-3.32367	0.492778	0.883775	4.44075e-05
A8JNU6.8	A8JNU6	1	59.469	NGHNEIDEPMFTQPLMYQK(1)IR	Nc73EF	TRUE	5	-2.99112	-5.69346	-0.288784	22.3575	-2.92642	0.0364653	0.72885	-3.60131	0.492778	1.02211	4.99352e-05
X2JCV2.3	X2JCV2	1	211.64	GGEEHVLNK(1)DRR	Lsp2	TRUE	3	-2.53568	-4.45997	-0.611399	22.2388	-3.48391	0.0203106	0.72885	-2.98548	0.492778	0.727826	5.11589e-05
Q7K0B6.2	Q7K0B6	1	76.9272	LGK(1)TPFEDCPVALR	GstT1	FALSE	0	1.42345	0.920624	1.92627	24.1398	7.48457	0.000983691	0.293017	0.00719152	0.198109	0.190185	5.24186e-05
E2QD73	E2QD73	0.991842	20.8487	IQVLENLVHCADLSNPTK(0.008)PLPLYK(0.992)R	dnc	TRUE	5	-2.35818	-4.2411	-0.475254	21.9246	-3.3112	0.024218	0.72885	-3.17056	0.492778	0.712182	0.000154708
P18432	P18432	0.999988	49.2132	MATSGANDEDEVVIAAFK(1)TFDNDGLIDGDKFR	Mlc2	TRUE	4	2.78353	0.110718	5.45634	23.1828	2.7534	0.0441753	0.72885	-3.80275	0.492778	1.01094	0.000169362
Q7K1W5.1	Q7K1W5	1	56.2147	QLAEQPSK(1)LECHLQIPVR	CG8187	TRUE	2	2.25445	0.511241	3.99766	23.2571	3.41927	0.0216812	0.72885	-3.05414	0.492778	0.659338	0.000177331
Q9VWV6.7	Q9VWV6	0.999973	45.7653	YANLCALCEK(1)PEQCNYPDKFSGYDGAIR	Tsf1	FALSE	0	1.28705	0.807464	1.76663	24.2574	7.09533	0.00123547	0.327126	-0.196454	0.221171	0.181394	0.000180739
Q9VBP6.1	Q9VBP6	1	68.5575	AVDGAMASK(1)FR	Ssadh	TRUE	3	2.59539	0.254875	4.9359	22.5931	2.93179	0.0362514	0.72885	-3.59513	0.492778	0.885257	0.000182344
P00334.7	P00334	1	348.924	TTLVHK(1)FNSWLDVEPQVAEK	Adh	TRUE	4	2.8238	0.0428356	5.60476	22.8173	2.6846	0.047739	0.72885	-3.88405	0.492778	1.05185	0.000185955
M9NEW2.1	M9NEW2	1	110.306	K(1)PAPSNLNASK(1)SK	chm	FALSE	0	-2.03217	-3.52992	-0.534427	24.3978	-3.58727	0.0183221	0.72885	-2.87724	0.492778	0.566496	0.000295166
Q9W287	Q9W287	1	62.8329	SYAAPAISYAHAAPAISYAAPTVVK(1)SYAAPVAVK	CG34205	TRUE	5	-2.43137	-4.6068	-0.25594	22.2601	-2.95493	0.0353468	0.72885	-3.56855	0.492778	0.822817	0.000295463
Q9W1H8	Q9W1H8	1	123.191	ELIDYIVYGSVIQEVK(1)TSNIAR	Mtpbeta	TRUE	2	-2.72177	-5.51361	0.0700747	24.0619	-2.57752	0.0539455	0.72885	-4.01186	0.492778	1.05596	0.000353732
Q7JXC4	Q7JXC4	1	47.9189	GISQEFAEK(1)LSDLATAHEHTSYIGLLEK	P32	TRUE	2	-2.73797	-5.56771	0.0917611	24.5173	-2.55815	0.0551619	0.72885	-4.03513	0.492778	1.0703	0.000358625
P06002	P06002	1	50.3923	SAACYNPIVYGISHPK(1)YR	ninaE	TRUE	3	-2.03639	-3.65364	-0.419141	22.5549	-3.32909	0.0237753	0.72885	-3.15114	0.492778	0.611696	0.00049335
X2JB48.2	X2JB48	1	129.772	QEGTGAFFK(1)GAFSNILR	sesB	TRUE	4	3.1088	-0.701027	6.91864	23.7163	2.15739	0.0885417	0.72885	-4.52462	0.492778	1.441	0.000533196
B7Z001.24	B7Z001	1	241.8	LNAEGVFAK(1)AVNSSGYAFHSK	FASN1	FALSE	0	-1.26169	-1.83098	-0.692406	27.2054	-5.85956	0.00275363	0.546824	-0.948115	0.369709	0.215322	0.000588777
Q9W2X6.4	Q9W2X6	0.997922	26.8136	QIDVPSFSGSFGILAK(0.998)HVPTLAVLK(0.002)PGVVQVVENDGK	ATPsyndelta	TRUE	4	2.55792	-0.0823942	5.19824	23.1563	2.56137	0.0549571	0.72885	-4.03125	0.492778	0.998653	0.000598518
Q24368	Q24368	1	77.1237	DIDVVNGAGK(1)VEK	Iswi	TRUE	2	1.49317	0.62595	2.3604	22.3336	4.55219	0.00756109	0.72885	-1.95737	0.492778	0.328012	0.000679766
A4V4U5.3	A4V4U5	1	123.903	SFGVKPILDYSVEEDITQEEAEK(1)R	slgA	TRUE	4	2.31248	0.0265362	4.59843	22.8434	2.67457	0.0482852	0.72885	-3.89596	0.492778	0.864619	0.00090436
Q9W2X6.3	Q9W2X6	1	55.2999	TLK(1)FFVSSGSVTVNEDSSVQVLAEEAHNIEDIDANEAR	ATPsyndelta	TRUE	4	-2.2833	-4.54643	-0.0201708	22.6588	-2.66744	0.0486775	0.72885	-3.90443	0.492778	0.855988	0.00100641
Q24439.3	Q24439	1	52.7196	LSQLDQVEK(1)DLTALQATIR	ATPsynO	TRUE	4	2.23747	0.0359244	4.43902	22.7984	2.68702	0.0476084	0.72885	-3.88118	0.492778	0.832695	0.00109991
Q7JVH6	Q7JVH6	1	68.7615	EMPTLGLGTWK(1)SFESDAYHSTR	CG9436	TRUE	5	-2.17124	-4.25294	-0.0895357	22.019	-2.7576	0.0439678	0.72885	-3.79781	0.492778	0.787366	0.0011322
B7Z001.19	B7Z001	1	77.192	VGWDHTQK(1)WLVAK	FASN1	FALSE	0	-1.46974	-2.42475	-0.514737	23.4348	-4.0689	0.0115833	0.72885	-2.39791	0.492778	0.361213	0.0014267
P05661.15	P05661	1	102.45	IHFGPTGK(1)LAGADIETYLLEK	Mhc	TRUE	4	2.61475	-0.598734	5.82823	23.3761	2.15127	0.0891982	0.72885	-4.53218	0.492778	1.21544	0.00180071
Q9VLC5	Q9VLC5	1	108.697	DLDK(1)ANYIVGGLR	Aldh	TRUE	2	1.9743	0.0935895	3.855	23.0635	2.77545	0.0430972	0.72885	-3.77683	0.492778	0.711343	0.00201372
P13060.4	P13060	0.999993	51.2671	LLMK(1)ALPMPDGLPEDIDNGDVSAKDEFK	eEF2	TRUE	4	2.25969	-0.23543	4.75482	22.7673	2.39441	0.0667491	0.72885	-4.23348	0.492778	0.943736	0.00220601
Q7KJ73	Q7KJ73	1	107.172	GGVFDTIQK(1)SLHCCGSSSALDYIGK	Tsp42Ee	TRUE	2	-2.03356	-4.10487	0.0377398	24.0775	-2.59571	0.0528306	0.72885	-3.99005	0.492778	0.783433	0.00252875
P05661.21	P05661	0.998083	27.1649	K(0.002)GGGFATVSSAYK(0.998)EQLNSLMTTLR	Mhc	FALSE	0	-1.05307	-1.5551	-0.551046	26.0045	-5.54591	0.00344935	0.611419	-1.16805	0.413382	0.189883	0.00255303
M9PBV1.1	M9PBV1	1	71.692	LYK(1)THACR	Hn	TRUE	2	-2.55878	-5.84024	0.72267	24.4783	-2.06162	0.0994415	0.72885	-4.64301	0.492778	1.24115	0.00272265
P05661.30	P05661	1	95.8152	NAK(1)LTAQK	Mhc	TRUE	1	-2.51295	-5.69247	0.666581	25.2205	-2.0896	0.0961159	0.72885	-4.60841	0.492778	1.2026	0.00277856
Q8SY69	Q8SY69	1	114.497	DNIFEEK(1)ICNR	CG41128	TRUE	2	-2.33251	-5.12802	0.463013	24.416	-2.20598	0.0835106	0.72885	-4.46467	0.492778	1.05735	0.00305461
Q8T0L3.2	Q8T0L3	1	43.1624	SIPICTLK(1)NFPNAIEHTLQWAR	Uba1	TRUE	4	2.09184	-0.173454	4.35713	22.5211	2.44144	0.0631672	0.72885	-4.17623	0.492778	0.856806	0.00309617
B5RIM9.2	B5RIM9	1	192.861	ICTNQLK(1)PNDLIDCIR	Gpdh1	TRUE	2	2.24051	-0.373023	4.85405	23.3944	2.26653	0.0776713	0.72885	-4.39012	0.492778	0.988523	0.00326299
P29613.4	P29613	1	120.872	NLLPCELGLAGQNAYK(1)VAK	Tpi	TRUE	2	-2.246	-4.8727	0.380701	24.453	-2.26069	0.0782144	0.72885	-4.3973	0.492778	0.993503	0.00326829
O18640.1	O18640	1	67.0795	TIK(1)LWNTLAECK	Rack1	TRUE	2	-2.06026	-4.29874	0.178228	24.4354	-2.43337	0.063766	0.72885	-4.18603	0.492778	0.846666	0.00344467
A1Z784.1	A1Z784	1	102.601	VIQIDNSHIILTGYAALNK(1)LLGR	ACC	TRUE	2	-2.19979	-4.74791	0.348328	23.4408	-2.28246	0.0762093	0.72885	-4.37054	0.492778	0.963781	0.00347256
Q8T076	Q8T076	1	140.031	GSIITYSPSK(1)FLTSVGTGR	Rcd1	TRUE	4	2.62514	-0.966043	6.21632	23.3685	1.93266	0.116439	0.72885	-4.80245	0.492778	1.3583	0.00353491
X2JCV2.16	X2JCV2	1	57.9338	YDEHGHEIPLEHNYQNFFELEHFK(1)VHLEAGVNHIK	Lsp2	TRUE	2	-2.62661	-6.24271	0.989489	24.7957	-1.92042	0.118205	0.72885	-4.81757	0.492778	1.36772	0.00366588
Q8IRD6	Q8IRD6	1	157.678	VSGHCSASLK(1)CWCEQC	Drsl4	TRUE	1	-1.45465	-2.57503	-0.334276	23.1501	-3.43271	0.0213876	0.72885	-3.0398	0.492778	0.423763	0.00372363
Q59E30.3	Q59E30	1	55.0402	LVGLK(1)YENVDHK	fax	TRUE	2	-2.37496	-5.36533	0.615406	24.5856	-2.09978	0.094935	0.72885	-4.59582	0.492778	1.13105	0.00372757
M9PE32	M9PE32	1	51.0726	IVIHDVDSGPICASK(1)R	Fife	TRUE	5	1.60124	0.217141	2.98533	21.6404	3.05866	0.0315951	0.72885	-3.45049	0.492778	0.523509	0.00395856
Q9VAC1.10	Q9VAC1	0.976846	16.2519	SNNLECVTVCHMHTEGPGEYAK(0.023)PEYK(0.977)DHFR	CG7920	TRUE	2	-1.91188	-3.89345	0.0696896	23.029	-2.5509	0.0556249	0.72885	-4.04385	0.492778	0.749492	0.00399124
Q0E8E8.4	Q0E8E8	1	77.5223	YFALCGIGGILSCGTTHTFVVPLDLVK(1)CR	Mpcp2	TRUE	2	-2.901	-7.40017	1.59818	26.0687	-1.70473	0.154371	0.742226	-5.0822	0.501821	1.70173	0.00442623
Q7K5J8	Q7K5J8	1	116.944	IAQEHANHTPGQVALANAPHASAAVAHATQK(1)HLSAFER	Cpr57A	TRUE	2	-2.17567	-4.80797	0.456632	23.5875	-2.18524	0.0856195	0.72885	-4.49025	0.492778	0.995621	0.00476026
Q7K0W4.7	Q7K0W4	1	102.531	VDVPQPYIVEK(1)K	Vajk4	TRUE	2	2.42885	-0.827545	5.68525	24.878	1.97199	0.11095	0.72885	-4.75386	0.492778	1.23167	0.00479464
P36241.1	P36241	1	156.929	HCGFGK(1)R	RpL19	TRUE	2	-2.13614	-4.70751	0.435224	23.7717	-2.19638	0.0844795	0.72885	-4.4765	0.492778	0.972573	0.00509787
Q9VIE8.6	Q9VIE8	1	41.9161	GFDPGQDTYTAPPPSGENVK(1)VAVDPK	mAcon1	TRUE	4	2.19581	-0.543043	4.93466	23.0174	2.11967	0.0926737	0.72885	-4.57123	0.492778	1.03592	0.00539056
A0A0B4KHL7.3	A0A0B4KHL7	1	182.217	KLAVENQK(1)K	Mitofilin	TRUE	2	-2.22356	-5.05426	0.607141	24.0971	-2.07681	0.097621	0.72885	-4.62422	0.492778	1.07066	0.00566484
Q9VZ66	Q9VZ66	1	76.5225	SEAVPESEFVGK(1)IAPR	CG15209	TRUE	3	-1.50969	-2.84119	-0.178196	21.8242	-2.99771	0.0337412	0.72885	-3.51965	0.492778	0.503615	0.00599752
M9MSI3.1	M9MSI3	1	62.6828	VPYEVPAPYPVEK(1)QVHVPVHVHYDRPVPVK	Vajk1	TRUE	4	1.67182	0.0263974	3.31724	21.8615	2.6863	0.0476476	0.72885	-3.88205	0.492778	0.622351	0.00616489
A8JNP1.17	A8JNP1	1	44.0521	SMQGYPFNPCLTEAQYK(1)EMESK	Argk	TRUE	1	-1.34927	-2.42088	-0.277652	23.6804	-3.3289	0.02378	0.72885	-3.15135	0.492778	0.405319	0.0064428
Q9VVU1.6	Q9VVU1	1	100.542	IGAIYEGTTNMQLSTIAK(1)CIK	CG3902	TRUE	2	-1.71591	-3.47804	0.0462326	22.9866	-2.57451	0.0541322	0.72885	-4.01546	0.492778	0.666497	0.00671011
Q9W0H6	Q9W0H6	1	99.5357	AGLPIQVPAYGINMLCGSGLK(1)TVALGYQAIR	CG9149	TRUE	2	1.94559	-0.327458	4.21863	23.7798	2.263	0.077999	0.72885	-4.39446	0.492778	0.859738	0.00698981
M9MQH9	M9MQH9	1	85.3773	YMVAEK(1)FVDLQK	Pp2A-29B	TRUE	4	1.1121	0.388565	1.83564	21.3439	4.06373	0.0116383	0.72885	-2.40283	0.492778	0.273665	0.00706429
P48596.1	P48596	1	147.156	GVQK(1)INSK	Pu	TRUE	3	2.23972	-0.765842	5.24529	23.6744	1.9702	0.111195	0.72885	-4.75608	0.492778	1.1368	0.00730287
Q8IRW8.2	Q8IRW8	1	68.0445	LTTANTPTK(1)LSVSLAPDVVK	trr	TRUE	2	-2.12037	-4.82881	0.588078	24.1045	-2.06982	0.0984543	0.72885	-4.63287	0.492778	1.02442	0.00733313
Q9W401.11	Q9W401	1	49.0361	QHGATK(1)MGETTIDMMYGGMR	kdn	TRUE	3	-1.35923	-2.48527	-0.233177	21.9601	-3.19136	0.0274397	0.72885	-3.30204	0.492778	0.425908	0.00754059
Q9VL70.7	Q9VL70	1	67.6144	LVAFSFVGVKPEIMGIGPVPAIQNVLK(1)VSGK	yip2	TRUE	2	-2.09939	-4.78751	0.588728	23.8091	-2.06484	0.0990526	0.72885	-4.63903	0.492778	1.01673	0.00779702
Q9VCW3	Q9VCW3	1	83.6152	DTEK(1)FNVLQQQFEAQR	Nup133	TRUE	1	-2.06339	-4.67665	0.549868	24.5962	-2.08757	0.0963529	0.72885	-4.61092	0.492778	0.988418	0.00800417
Q9VQ61.2	Q9VQ61	0.938048	11.8017	K(0.062)IPEK(0.938)SIVLLHACAHNPTGVDPTLEQWR	Got2	TRUE	2	-1.64821	-3.35318	0.0567486	22.6101	-2.55588	0.0553062	0.72885	-4.03785	0.492778	0.644872	0.00846878
Q7K5K3.2	Q7K5K3	1	85.0065	VQDLVEATLK(1)VLGGK	Pdhb	TRUE	2	2.27605	-0.942165	5.49426	24.5114	1.86986	0.125806	0.735468	-4.87993	0.497252	1.21723	0.00893047
M9NEW2	M9NEW2	1	110.306	K(1)PAPSNLNASK(1)SK	chm	FALSE	0	-0.837529	-1.2408	-0.434257	22.9756	-5.4909	0.00359205	0.611419	-1.20798	0.413382	0.15253	0.00896457
A0A0B4JCU8.4	A0A0B4JCU8	1	119.063	NIGFVGLGNMGANMASNLIK(1)AGHK	CG15093	TRUE	4	2.22536	-0.874936	5.32566	22.9491	1.89775	0.121552	0.72885	-4.84555	0.492778	1.17263	0.00918897
P42281.2	P42281	1	50.4929	SLTK(1)RPSDDEFLQLYALFK	Acbp2	TRUE	1	-2.02967	-4.64122	0.581878	25.6507	-2.0548	0.100271	0.72885	-4.65145	0.492778	0.987772	0.00939108
M9MRR4	M9MRR4	1	41.6438	ALNGFTPLHIACK(1)K	Ank2	TRUE	5	-1.74066	-3.69838	0.217059	21.794	-2.35074	0.0702768	0.72885	-4.28683	0.492778	0.740472	0.00983313
Q9VJ43	Q9VJ43	1	77.6625	GSLSSK(1)YFDR	ScpX	TRUE	2	-1.45207	-2.83204	-0.0720898	22.5668	-2.782	0.0427827	0.72885	-3.76915	0.492778	0.521951	0.0102923
Q8SZM2.3	Q8SZM2	1	72.1873	VIHK(1)VPVHVERPVPYK	Vajk2	FALSE	0	-0.973443	-1.58156	-0.365322	26.7161	-4.23216	0.00999283	0.72885	-2.24466	0.492778	0.230011	0.011293
Q9Y125.2	Q9Y125	1	83.8686	QVMEGFCK(1)QSK	Sap-r	TRUE	2	-1.24493	-2.27944	-0.210411	22.3412	-3.18162	0.0277225	0.72885	-3.31283	0.492778	0.391287	0.0115197
Q9VB81.2	Q9VB81	1	199.019	EIEYGASK(1)R	Cpr97Eb	TRUE	2	1.79448	-0.369643	3.95859	23.8992	2.19229	0.0848962	0.72885	-4.48155	0.492778	0.818539	0.0119651
P17336.2	P17336	1	158.99	GTPDGYCHMNGYGSHTFK(1)LINAK	Cat	FALSE	0	-1.27487	-2.38746	-0.162285	28.1742	-3.02952	0.0326011	0.72885	-3.48348	0.492778	0.420817	0.0127221
A1Z7G2	A1Z7G2	1	48.704	VHVPVVK(1)HVPVPIYK	CG14752	TRUE	2	-0.942818	-1.53323	-0.352411	21.5888	-4.222	0.010084	0.72885	-2.25406	0.492778	0.223311	0.0131156
Q7JR71	Q7JR71	1	41.9882	GVVVHELEDDLGLGNHTDSK(1)K	Sod3	TRUE	4	1.49297	-0.0550216	3.04095	22.0049	2.54991	0.0556885	0.72885	-4.04504	0.492778	0.585499	0.0134113
B7Z001.38	B7Z001	1	67.3299	TTPLLIGSVK(1)SNMGHSEPASGVCSVAK	FASN1	TRUE	1	-1.49486	-3.05494	0.0652115	22.82	-2.53336	0.0567626	0.72885	-4.06496	0.492778	0.590071	0.0137244
P05661.1	P05661	1	46.6431	AEELHAAEVK(1)VR	Mhc	TRUE	3	-1.29165	-2.46068	-0.122619	21.8022	-2.92119	0.0366744	0.72885	-3.60733	0.492778	0.442164	0.013985
Q7KVX5.1	Q7KVX5	1	69.1326	HK(1)FMVQSVLAPMDADLSDLNK	Vap33	TRUE	2	1.95637	-0.70536	4.6181	23.5967	1.94325	0.114934	0.72885	-4.78938	0.492778	1.00675	0.0145174
Q9VNW6.5	Q9VNW6	1	84.6146	ETLNPK(1)DSK	CG7470	TRUE	2	-1.94912	-4.60633	0.708076	23.9885	-1.93935	0.115485	0.72885	-4.79419	0.492778	1.00504	0.014885
Q9VKR4.6	Q9VKR4	1	67.4165	TTPVEAALAWLVTK(1)R	CG6415	FALSE	0	-1.10684	-1.97144	-0.242239	23.5915	-3.38463	0.0224594	0.72885	-3.09123	0.492778	0.32702	0.0149714
A8JNU6.13	A8JNU6	1	69.0163	VVNAPIFHVNADDPEAVMHVCK(1)VAAEWR	Nc73EF	TRUE	2	-2.53054	-6.88907	1.82799	24.5115	-1.53502	0.190678	0.746166	-5.28617	0.504485	1.64854	0.0150929
Q9W401.9	Q9W401	1	97.9113	IYK(1)VVPPILTETGK	kdn	TRUE	2	1.71324	-0.370464	3.79695	23.2164	2.17382	0.0868048	0.72885	-4.50434	0.492778	0.788125	0.0151868
Q9VKR4.3	Q9VKR4	1	79.3106	LYEAEVTK(1)MPFVK	CG6415	TRUE	5	1.51773	-0.130077	3.16553	21.5406	2.43517	0.0636318	0.72885	-4.18385	0.492778	0.623253	0.0152863
Q24439.5	Q24439	1	83.3966	VMATALK(1)EASEK	ATPsynO	TRUE	4	0.837527	0.363131	1.31192	21.3396	4.66766	0.0068602	0.72885	-1.85788	0.492778	0.179432	0.0154125
M9PCE0.3	M9PCE0	1	92.2893	ASLAK(1)LGDVYVNDAFGTAHR	Pgk	TRUE	2	1.9414	-0.720265	4.60307	23.8116	1.92843	0.117047	0.72885	-4.80769	0.492778	1.00673	0.0155351
E1JHJ4.1	E1JHJ4	1	60.0624	LQQFFNHHMFVLEQEEYK(1)R	Mhc	TRUE	2	-1.44873	-2.96812	0.0706638	22.848	-2.52092	0.057586	0.72885	-4.07998	0.492778	0.574682	0.015997
B7Z001.14	B7Z001	1	132.473	FAELMSNEITQPVETIK(1)K	FASN1	FALSE	0	-1.04405	-1.8232	-0.26491	23.0644	-3.5428	0.0191486	0.72885	-2.92358	0.492778	0.294697	0.0160864
B7Z0X1.1	B7Z0X1	1	105.649	ANGDK(1)VLYDLEER	Shmt	TRUE	3	1.15658	0.182418	2.13075	21.8414	3.13896	0.029001	0.72885	-3.3603	0.492778	0.36846	0.0166592
A0A0B4K6V0.10	A0A0B4K6V0	1	74.0935	LDK(1)TLMELETIR	brp	TRUE	1	1.19508	0.151282	2.23887	23.1633	3.02707	0.0326874	0.72885	-3.48626	0.492778	0.394796	0.0167715
Q9VRZ1.3	Q9VRZ1	1	74.4602	TVDIVERPDYK(1)R	Prat2	TRUE	2	-1.19493	-2.26773	-0.122123	22.2164	-2.94485	0.0357379	0.72885	-3.58013	0.492778	0.405769	0.0186679
Q9VKR4.4	Q9VKR4	1	128.313	NIAMGYVAENLK(1)APGTK	CG6415	FALSE	0	-0.97583	-1.68472	-0.266937	22.9568	-3.63945	0.0174046	0.72885	-2.82333	0.492778	0.268126	0.0191949
Q9VGM2.2	Q9VGM2	1	61.3438	SIITLDGNK(1)LTQEQK	fabp	TRUE	1	0.952407	0.275405	1.62941	22.0867	3.71941	0.0160998	0.72885	-2.74164	0.492778	0.256064	0.0195958
P15007.8	P15007	1	149.216	SVLK(1)AVGHVNDTLGPELIK	Eno	TRUE	2	1.84346	-0.705405	4.39232	23.7207	1.91218	0.119411	0.72885	-4.82775	0.492778	0.964061	0.019887
Q9V3E5	Q9V3E5	1	64.203	LVPRDEDCTTNPSDSNSFYK(1)K	Tsp66E	FALSE	0	-1.05383	-1.89935	-0.208304	24.4908	-3.29523	0.0246212	0.72885	-3.18794	0.492778	0.319804	0.0201707
Q9U616	Q9U616	1	102.212	NAEVEDTPALVNSSCYEK(1)GWLFK	ppl	TRUE	2	-1.82767	-4.35726	0.701926	23.8725	-1.91024	0.119696	0.72885	-4.83014	0.492778	0.956774	0.0206555
Q9VRP4	Q9VRP4	1	158.857	ASSTGLLVVSNIK(1)HLGK	Ppat-Dpck	TRUE	2	-1.58573	-3.51325	0.341779	23.1793	-2.17508	0.0866736	0.72885	-4.50279	0.492778	0.729047	0.0206905
P13395.7	P13395	1	117.792	ECVVALYDYTEK(1)SPR	alpha-Spec	TRUE	5	1.03745	0.200295	1.8746	21.4659	3.27645	0.0251052	0.72885	-3.20843	0.492778	0.316639	0.0218694
P05661.13	P05661	1	98.6294	HADAQK(1)NLR	Mhc	TRUE	2	1.29134	-0.0265067	2.60919	22.7049	2.5907	0.0531348	0.72885	-3.99604	0.492778	0.498452	0.022596
Q9VND7	Q9VND7	1	87.9998	NIEDELSRFEAEISK(1)PPAR	CG2931	TRUE	2	1.75435	-0.636857	4.14556	23.7941	1.93973	0.115432	0.72885	-4.79373	0.492778	0.904432	0.0226461
A0A0B4LGN1	A0A0B4LGN1	1	106.025	AK(1)FNTTIAFVENYLCNVATK	Itpr	TRUE	2	-1.49201	-3.2487	0.264679	23.1307	-2.24553	0.0796445	0.72885	-4.41595	0.492778	0.664437	0.0229357
Q9VV21	Q9VV21	1	50.8273	SYAAPIVAHPVATSYANTYK(1)VATK	CG4962	FALSE	0	-0.763146	-1.19977	-0.326521	25.9557	-4.62105	0.00713347	0.72885	-1.89778	0.492778	0.165146	0.0230014
Q8IP71	Q8IP71	1	144.65	AK(1)SEEVVAK(1)K	Ing5	FALSE	0	-0.838142	-1.38039	-0.295899	25.538	-4.08663	0.0113969	0.72885	-2.38104	0.492778	0.205094	0.0235131
Q8IP71.1	Q8IP71	1	144.65	AK(1)SEEVVAK(1)K	Ing5	FALSE	0	-0.838142	-1.38039	-0.295899	25.538	-4.08663	0.0113969	0.72885	-2.38104	0.492778	0.205094	0.0235131
Q0KHZ6.1	Q0KHZ6	1	50.7699	GVHVEIPAAEYELLQPIHVSK(1)ILAK	CG7834	TRUE	4	2.0629	-1.22154	5.34734	23.1331	1.66058	0.163085	0.746166	-5.13575	0.504485	1.24228	0.0237296
Q7KUB1.9	Q7KUB1	1	125.252	VEEFNLK(1)K	Idh	TRUE	4	-1.47382	-3.2167	0.26906	22.3192	-2.23573	0.0805843	0.72885	-4.42802	0.492778	0.659214	0.0244347
O18333	O18333	1	134.976	QIK(1)LQIWDTAGQEAFR	Rab2	TRUE	2	1.58591	-0.424352	3.59618	23.5275	2.08578	0.0965628	0.72885	-4.61313	0.492778	0.760347	0.0245469
Q9VQG4	Q9VQG4	1	102.524	DLIVK(1)DGPLALYR	colt	TRUE	2	1.82397	-0.802193	4.45014	23.1723	1.83628	0.131135	0.739252	-4.92127	0.49981	0.9933	0.0245892
Q9W4U2.3	Q9W4U2	1	154.357	NLK(1)AAQETVQELGSER	CG3603	TRUE	3	1.11643	0.109255	2.1236	21.5198	2.93068	0.0362956	0.72885	-3.59641	0.492778	0.380945	0.0246707
Q9VHC7.1	Q9VHC7	1	70.4884	GCGIVEFK(1)DPENVQK	rump	TRUE	4	0.948422	0.228963	1.66788	21.1936	3.48528	0.0202828	0.72885	-2.98404	0.492778	0.272122	0.0247995
Q4V6M1	Q4V6M1	1	51.834	NPCQEPILSEEHTDLK(1)WLPK	Apf	TRUE	2	-1.55732	-3.54882	0.434188	23.512	-2.06746	0.0987373	0.72885	-4.63578	0.492778	0.753251	0.0271699
Q9U1L2	Q9U1L2	1	65.5005	AVLPHLLK(1)TK	CG3699	TRUE	1	-1.07889	-2.04865	-0.109134	22.1697	-2.94141	0.0358721	0.72885	-3.58407	0.492778	0.366794	0.0275892
Q59E09.1	Q59E09	1	65.5625	FGEGPVLK(1)HNLSGLK	AcCoAS	TRUE	4	1.63263	-0.57087	3.83614	22.097	1.95892	0.112744	0.72885	-4.77002	0.492778	0.833436	0.0283408
P41964	P41964	1	151.147	SSGHCSPSLK(1)CWCEGC	Drs	FALSE	0	-1.38752	-3.02133	0.246297	24.941	-2.24531	0.0796649	0.72885	-4.41622	0.492778	0.617961	0.0298875
Q9VXY5	Q9VXY5	1	120.155	ACCACPETK(1)R	CG9065	TRUE	1	-2.25987	-6.3818	1.86207	24.4551	-1.44952	0.212079	0.746166	-5.38664	0.504485	1.55905	0.030059
Q9V3N7	Q9V3N7	1	74.7755	ACVLAHQMK(1)TPLFVSGLTSK	CRMP	TRUE	2	-1.44786	-3.22566	0.32994	22.7706	-2.1532	0.0889905	0.72885	-4.52979	0.492778	0.67242	0.0301161
A0A0B4K727	A0A0B4K727	1	70.0282	DK(1)DNNSSPGDLR	Pkn	TRUE	1	1.74267	-0.800708	4.28605	25.8823	1.81153	0.135212	0.739731	-4.95167	0.500134	0.961988	0.0305945
Q8IQN8.5	Q8IQN8	1	95.6181	VYPLEIK(1)PQWTGK	Pdh	TRUE	2	1.55494	-0.495595	3.60547	23.1576	2.00488	0.106571	0.72885	-4.7132	0.492778	0.775576	0.0307639
Q0KI68	Q0KI68	0.999999	62.5308	KSATNSSSSNSTQQQQNHHGTK(1)INNHHLNGYGDQWGEQSR	nsl1	TRUE	1	-1.38395	-3.02996	0.262052	22.0745	-2.22296	0.0818263	0.72885	-4.44374	0.492778	0.622572	0.0312964
B7Z001.5	B7Z001	1	355.218	LKDSDLENFDQQFFGVHQK(1)QAECMDPLLR	FASN1	FALSE	0	-1.22831	-2.54158	0.0849649	26.9527	-2.47283	0.0608943	0.72885	-4.13814	0.492778	0.496722	0.032143
A0A0B4KFT0.1	A0A0B4KFT0	1	162.32	CGDQK(1)ATLYPYLLEK	COX5A	TRUE	2	-1.44658	-3.25795	0.364795	22.9675	-2.11142	0.0936038	0.72885	-4.58142	0.492778	0.685119	0.0325009
B7Z001.1	B7Z001	1	63.6823	RALGPDATNLSLVK(1)R	FASN1	FALSE	0	-0.785107	-1.31234	-0.257878	29.9445	-3.93705	0.0130874	0.72885	-2.52506	0.492778	0.199415	0.0332298
Q9V468.2	Q9V468	1	175.015	SSKPSNNSLPGGK(1)K	CG9776	TRUE	2	1.47381	-0.415376	3.363	23.4069	2.06257	0.0993268	0.72885	-4.64183	0.492778	0.714551	0.0332557
Q7JZB1	Q7JZB1	1	192.604	DLLAGNSK(1)L	CG12338	TRUE	5	-1.17126	-2.37877	0.0362519	21.2012	-2.56451	0.0547593	0.72885	-4.02748	0.492778	0.456719	0.0332972
X2J9R2.1	X2J9R2	1	152.041	GTK(1)FGLYTPGAR	Coprox	TRUE	4	1.68352	-0.758925	4.12597	22.6872	1.82237	0.133411	0.739731	-4.93836	0.500134	0.923812	0.0336696
Q24323	Q24323	1	116.546	IYSDWCHEFEK(1)YK	Sema2a	TRUE	1	-1.1435	-2.30012	0.0131309	23.2196	-2.61386	0.0517432	0.72885	-3.96832	0.492778	0.437473	0.0338296
Q23983	Q23983	1	106.17	AALCHLSVDLLNAQHAIEK(1)YAQQYPAFQDSR	alphaSnap	TRUE	1	-1.78254	-4.50753	0.942456	25.5787	-1.72948	0.149696	0.742226	-5.05207	0.501821	1.03068	0.0338673
Q9VNW6.1	Q9VNW6	1	89.6786	DLAEAQK(1)SGLAK	CG7470	FALSE	0	-0.978086	-1.83009	-0.126081	25.0699	-3.03513	0.0324048	0.72885	-3.47712	0.492778	0.322256	0.034934
P02283.3	P02283	1	210.982	HAVSEGTK(1)AVTK	His2B:CG17949	TRUE	2	1.72987	-0.867381	4.32713	23.7197	1.76093	0.143964	0.739731	-5.01367	0.500134	0.982365	0.0349854
Q7JWD6	Q7JWD6	1	103.221	LISSDGHEFVVK(1)R	EloC	TRUE	2	1.36095	-0.284584	3.00647	22.8741	2.18664	0.0854756	0.72885	-4.48853	0.492778	0.622392	0.03518
Q7KN97.9	Q7KN97	1	94.5515	HGLPVIFK(1)AAYGGGGR	PCB	TRUE	2	1.46726	-0.439859	3.37438	22.7005	2.03409	0.102834	0.72885	-4.67706	0.492778	0.721333	0.0355264
Q8IPE8.7	Q8IPE8	1	70.7836	GTRPVNNDALEIVK(1)QK	Mtpalpha	FALSE	0	-1.07607	-2.11615	-0.0359873	21.2659	-2.73536	0.04508	0.72885	-3.82401	0.492778	0.393393	0.0356116
Q7JYZ0	Q7JYZ0	1	186.537	FGQDCNGDNAIDCYDFAAIHK(1)LGGYGCK	CG6426	TRUE	1	-2.09486	-5.84764	1.65792	27.1025	-1.47586	0.205247	0.746166	-5.35589	0.504485	1.41942	0.0362506
Q9W3N9.3	Q9W3N9	1	177.688	QAAIFAGLPTNVCCTTVNK(1)VCSSGMK	CG10932	TRUE	1	-2.21403	-6.38489	1.95682	28.2809	-1.40346	0.224561	0.746166	-5.43993	0.504485	1.57755	0.0366296
Q8WR08	Q8WR08	1	132.084	AHVQAK(1)LAK	Dg	TRUE	2	-1.68009	-4.16909	0.808911	23.3688	-1.78463	0.139793	0.739731	-4.98466	0.500134	0.941419	0.0366726
C0HL67.2	C0HL67	1	105.808	QLATK(1)AAR		FALSE	0	-1.7561	-4.46701	0.954816	26.345	-1.71267	0.152854	0.742226	-5.07254	0.501821	1.02535	0.0369413
Q9VZ64	Q9VZ64	1	61.212	ADTSQPLDACAADYEAK(1)VK	CG17333	TRUE	2	-0.697501	-1.11975	-0.275247	21.5182	-4.3673	0.00886781	0.72885	-2.12125	0.492778	0.15971	0.037034
Q9V3Z9	Q9V3Z9	1	131.567	AVNVQVPVHVDRPYPVYVK(1)VPVVSHSVVK	Vajk3	FALSE	0	-0.863408	-1.53559	-0.191224	28.499	-3.39602	0.0222	0.72885	-3.07901	0.492778	0.254241	0.0373447
P25439	P25439	1	55.3526	VHVVEQCTGK(1)K	brm	TRUE	3	-1.526	-3.62766	0.575653	21.9915	-1.91971	0.118309	0.72885	-4.81845	0.492778	0.794914	0.0384966
A1Z6N5	A1Z6N5	1	50.1076	GAHILAK(1)NSK	CG3270	TRUE	4	-1.78477	-4.61734	1.04781	22.2329	-1.66587	0.162014	0.746115	-5.12934	0.50445	1.07137	0.038836
P13395.22	P13395	1	47.9424	VAANK(1)FIESGHFDADNIR	alpha-Spec	TRUE	4	1.44092	-0.454398	3.33624	22.195	2.01002	0.105903	0.72885	-4.70684	0.492778	0.716871	0.0393524
Q95029	Q95029	1	87.3628	LAVNK(1)YADLLHHEFR	Cp1	TRUE	1	-1.32546	-2.94951	0.298589	23.6642	-2.15779	0.0884993	0.72885	-4.52413	0.492778	0.614267	0.0401987
A8JNP1.1	A8JNP1	0.999734	35.748	AKLEEVAAK(1)YNLQVR	Argk	TRUE	2	-1.06407	-2.1215	-0.00664946	22.4168	-2.66051	0.0490628	0.72885	-3.91268	0.492778	0.399951	0.040445
Q9W1N3	Q9W1N3	1	86.8981	QEFVK(1)YDYLR	levy	TRUE	2	-1.40847	-3.2495	0.432564	22.5679	-2.02268	0.104277	0.72885	-4.69118	0.492778	0.696337	0.0414147
Q9VGF1	Q9VGF1	1	70.1001	EAYYIATK(1)VAR	CG3397	FALSE	0	-0.819383	-1.44846	-0.190305	25.6003	-3.44369	0.0211512	0.72885	-3.02811	0.492778	0.237937	0.0424432
P25007.3	P25007	1	193.719	KIESYGSQSGK(1)TSK	Cyp1	TRUE	1	0.948346	0.0968878	1.7998	20.0654	2.94473	0.0357425	0.72885	-3.58026	0.492778	0.322049	0.042454
B7Z001.35	B7Z001	1	168.234	TIQSILK(1)R	FASN1	FALSE	0	-1.51294	-3.64227	0.616395	26.3942	-1.87853	0.124466	0.734268	-4.86924	0.49644	0.805382	0.0427433
B7Z001.27	B7Z001	1	241.273	NAISVEIAPHGLLQAILK(1)R	FASN1	FALSE	0	-0.7475	-1.26707	-0.227925	29.9327	-3.80369	0.0148461	0.72885	-2.65677	0.492778	0.19652	0.0429815
Q9W0I2	Q9W0I2	1	45.7844	YHGMHLASISSQEENDRLEK(1)HIR	tfc	TRUE	3	-1.15057	-2.4185	0.117367	21.6336	-2.39915	0.0663786	0.72885	-4.22771	0.492778	0.479573	0.0441229
Q9TVP3.3	Q9TVP3	1	47.732	SAVDAIINYK(1)R	jdp	TRUE	3	-1.73479	-4.51888	1.04931	22.7635	-1.64742	0.165778	0.746166	-5.15164	0.504485	1.05303	0.0442635
Q9V405	Q9V405	1	116.838	VVGSEFVQK(1)YLGEGPR	Rpt3	TRUE	1	-1.30303	-2.92279	0.316723	23.6956	-2.1269	0.0918655	0.72885	-4.56229	0.492778	0.612643	0.0445609
Q7YZH1.1	Q7YZH1	1	166.04	AAAGATSTSK(1)SK(1)STK	rno	TRUE	3	1.41699	-0.486406	3.32039	22.6318	1.96825	0.111461	0.72885	-4.75849	0.492778	0.719927	0.0446456
Q9V3Z9.2	Q9V3Z9	1	42.309	GIPVPVHVDRPYPVVHEK(1)R	Vajk3	FALSE	0	-0.744454	-1.26992	-0.218993	26.655	-3.74575	0.0156952	0.72885	-2.71498	0.492778	0.198746	0.0453764
A0A0B4KH34.1	A0A0B4KH34	1	73.2482	GFLAIVK(1)CCK	AnxB9	TRUE	2	-1.25941	-2.79516	0.276331	22.9018	-2.16816	0.0873994	0.72885	-4.51133	0.492778	0.580868	0.0464431
Q960M4.2	Q960M4	0.999954	43.4001	VGDSLPSVDLFEDSPANK(1)INTGDLVNGKK	Prx5	TRUE	2	-1.41435	-3.34284	0.514135	23.7843	-1.93902	0.115533	0.72885	-4.7946	0.492778	0.729416	0.0472426
P13607.9	P13607	1	94.7208	GAEFTHENPLETK(1)NLAFFSTNAVEGTAK	Atpalpha	TRUE	1	1.37437	-0.452659	3.2014	24.3084	1.98884	0.108683	0.72885	-4.73303	0.492778	0.691041	0.0473514
Q8SXB3	Q8SXB3	1	47.2042	SK(1)FSAEEWSYIGRPHHDER	CG32099	TRUE	2	-1.1654	-2.49886	0.168073	22.3195	-2.31064	0.0736972	0.72885	-4.33595	0.492778	0.504361	0.0478776
Q7JXB5	Q7JXB5	1	45.5111	AGNPVLNYLQSGDGQFVK(1)CLHSVGTPK	Pepck2	TRUE	4	-1.71351	-4.50071	1.07368	22.2836	-1.6254	0.170383	0.746166	-5.17818	0.504485	1.05421	0.0481989
Q9VKX2.3	Q9VKX2	1	115.764	LGVPISAVK(1)NIIIWGNHSSTQYPDAGQAK	Mdh1	TRUE	1	-1.8173	-4.9311	1.2965	25.8661	-1.54304	0.188784	0.746166	-5.27666	0.504485	1.17774	0.0483295
Q9Y119.3	Q9Y119	1	111.739	SLIEK(1)YGFK	Tps1	FALSE	0	-0.700053	-1.17701	-0.223097	27.0285	-3.88056	0.0138009	0.72885	-2.58047	0.492778	0.1804	0.0498699
P05661.27	P05661	1	174.826	TALLDSLSGEK(1)GALQDYQER	Mhc	TRUE	3	1.33243	-0.424214	3.08907	22.6144	2.00541	0.106502	0.72885	-4.71254	0.492778	0.664419	0.0505854
Q9VZ60	Q9VZ60	1	73.4995	RLHGHGDK(1)PR	CG2186	FALSE	0	0.804217	0.153423	1.45501	19.8676	3.26717	0.0253485	0.72885	-3.21858	0.492778	0.246151	0.0520513
Q9VAN0	Q9VAN0	1	90.0053	EAAQYGTVNAVLPK(1)LAK	CG11899	TRUE	2	1.13641	-0.175008	2.44783	22.2806	2.29106	0.0754334	0.72885	-4.35999	0.492778	0.496021	0.0530212
Q9V470.5	Q9V470	0.996769	24.8925	FLEFK(0.003)GDSVK(0.997)R	ScsbetaG	TRUE	4	1.39418	-0.549945	3.33831	21.9746	1.89599	0.121816	0.72885	-4.84772	0.492778	0.735331	0.0531257
A1ZBD8	A1ZBD8	1	78.3345	SEDLPANHK(1)LH	CG15080	TRUE	2	-0.994945	-2.0083	0.0184049	22.6	-2.59586	0.0528213	0.72885	-3.98986	0.492778	0.383282	0.0536124
O97059.1	O97059	1	90.3359	TVAAPVAQYAAPAVAHYAAPAVVK(1)TVAPVAHYAAPAVVK	Ccp84Ab	FALSE	0	-0.772677	-1.38202	-0.163332	26.9589	-3.35256	0.0232087	0.72885	-3.12576	0.492778	0.230474	0.0545979
Q8IPT9	Q8IPT9	1	71.2408	SAAAPK(1)LVAVAESR	CG10512	TRUE	4	1.07069	-0.118717	2.26009	21.8087	2.37999	0.0678924	0.72885	-4.25108	0.492778	0.449871	0.0561364
Q0E8X7.2	Q0E8X7	1	76.1427	ISK(1)LANSPENK	roh	TRUE	4	1.46283	-0.704562	3.63022	22.1016	1.78442	0.13983	0.739731	-4.98491	0.500134	0.819777	0.0562545
A0A0B4K6V0.6	A0A0B4K6V0	1	58.592	ELEK(1)AQMHLAK	brp	TRUE	3	0.889516	0.0659063	1.71313	21.2067	2.85545	0.0394273	0.72885	-3.6834	0.492778	0.311516	0.0563559
P02255.6	P02255	0.980397	16.9907	TAVGAADK(0.98)K(0.02)PK	His1:CG31617	TRUE	2	2.39265	-3.04811	7.83341	20.7877	1.16268	0.301981	0.74989	-5.7064	0.507002	2.05787	0.0569868
P02283.1	P02283	1	152.314	AQK(1)NITK	His2B:CG17949	FALSE	0	1.69207	-1.17638	4.56053	30.3548	1.5596	0.184932	0.746166	-5.25697	0.504485	1.08494	0.0575082
P84345	P84345	1	136.932	SNELK(1)NINLNSMNWK	ATP8	TRUE	4	1.39895	-0.613875	3.41178	22.3371	1.83755	0.130929	0.739252	-4.9197	0.49981	0.761316	0.05818
B7Z001	B7Z001	1	96.1713	AEK(1)FSLTSTLYR	FASN1	TRUE	4	1.36955	-0.566127	3.30524	22.6734	1.87063	0.125686	0.735468	-4.87899	0.497252	0.732137	0.0584019
Q9VA02	Q9VA02	1	91.8667	EQVLSESK(1)AK	CG1544	TRUE	5	-0.900848	-1.75817	-0.0435224	21.0501	-2.7781	0.0429696	0.72885	-3.77372	0.492778	0.324268	0.0587064
O96553.2	O96553	1	85.3773	IISGTAVAK(1)SIR	pug	FALSE	0	-0.843361	-1.5952	-0.0915203	25.3374	-2.96571	0.0349341	0.72885	-3.5562	0.492778	0.28437	0.059079
P54385.9	P54385	1	124.62	IIAEAANGPTTPAADK(1)ILIDR	Gdh	TRUE	2	0.916469	0.0151343	1.8178	21.7307	2.68827	0.047541	0.72885	-3.8797	0.492778	0.340914	0.0613161
Q9V3W0	Q9V3W0	1	82.2654	ALENLEAVLK(1)AADSGVDK	UK114	TRUE	1	-0.910624	-1.80706	-0.0141885	23.5516	-2.68573	0.0476783	0.72885	-3.88272	0.492778	0.33906	0.0625818
P02283	P02283	1	99.8552	AGK(1)AQK(1)NITK	His2B:CG17949	FALSE	0	1.6275	-1.11399	4.36899	30.3226	1.56956	0.182653	0.746166	-5.2451	0.504485	1.03692	0.0628486
Q8SZM2.1	Q8SZM2	1	90.4121	TVTYPVK(1)VPVPQPYPVEK	Vajk2	FALSE	0	-0.693406	-1.20654	-0.180273	27.5438	-3.57272	0.0185879	0.72885	-2.89236	0.492778	0.194083	0.0630774
Q7KN97.8	Q7KN97	1	64.2726	TNIPFLLNVLENQK(1)FLHGVLDTYFIDEHPQLFK	PCB	TRUE	1	-1.9174	-5.67005	1.83524	27.2258	-1.35088	0.239676	0.74989	-5.49998	0.507002	1.41937	0.0646386
O77134.1	O77134	1	93.4285	DAK(1)LAEEK	ATPsynE	TRUE	1	1.0693	-0.181967	2.32057	23.2838	2.25939	0.0783358	0.72885	-4.3989	0.492778	0.47327	0.0656613
O62619.2	O62619	1	72.033	GLVPLIYK(1)EPGLGDWLKDVDVR	PyK	TRUE	2	1.61267	-1.12374	4.34908	23.8463	1.55814	0.185269	0.746166	-5.25871	0.504485	1.035	0.0659488
Q9VNW6.15	Q9VNW6	1	83.8829	VGTGGMDSK(1)VK	CG7470	TRUE	1	-1.85644	-5.45647	1.74359	23.6268	-1.36338	0.235999	0.74989	-5.48579	0.507002	1.36165	0.0685244
X2JCV2.4	X2JCV2	1	110.31	GSSYVIK(1)AR	Lsp2	TRUE	1	-1.56351	-4.18367	1.05665	24.8592	-1.57767	0.180818	0.746166	-5.23542	0.504485	0.991028	0.0689744
P48596.2	P48596	1	82.2787	ILGLSK(1)LAR	Pu	TRUE	3	-1.70944	-4.80787	1.38899	24.5682	-1.45866	0.209684	0.746166	-5.37599	0.504485	1.17193	0.0692241
Q9VLS4	Q9VLS4	1	68.8931	AK(1)WEAWNNRK	Acbp1	FALSE	0	-1.25693	-3.02137	0.507513	25.4079	-1.88341	0.12372	0.734268	-4.86323	0.49644	0.667368	0.0723203
Q9VLC5.4	Q9VLC5	1	105.358	NAFK(1)LGSPWR	Aldh	TRUE	1	-1.50439	-3.99373	0.984944	24.9233	-1.59779	0.176343	0.746166	-5.21135	0.504485	0.941547	0.0734896
E2QCF1.3	E2QCF1	0.980279	16.9641	LAVDHPWLLTTPLVCK(0.02)PDQLIK(0.98)R	ATPCL	TRUE	1	-1.15811	-2.67863	0.362416	23.3776	-2.01371	0.105426	0.72885	-4.70227	0.492778	0.575111	0.0738701
Q9VEX6.4	Q9VEX6	1	74.162	FK(1)LDTFDYGK	bor	TRUE	2	-1.10755	-2.50703	0.291931	22.504	-2.09237	0.0957931	0.72885	-4.60498	0.492778	0.529328	0.0744352
O01666.1	O01666	1	114.987	VFCVGDK(1)SR	ATPsyngamma	TRUE	1	1.20954	-0.460923	2.88	23.6562	1.91437	0.11909	0.72885	-4.82505	0.492778	0.631822	0.0762491
Q9VWV6.8	Q9VWV6	0.999166	30.7869	YANLCALCEK(0.001)PEQCNYPDK(0.999)FSGYDGAIR	Tsf1	FALSE	0	0.687198	0.139733	1.23466	25.7059	3.31869	0.0240315	0.72885	-3.16242	0.492778	0.207069	0.0771392
Q9VZG2.1	Q9VZG2	1	64.3937	REGAVVK(1)AVAPVAK	Cpr64Aa	FALSE	0	-0.725987	-1.34303	-0.108939	27.8514	-3.11065	0.0298866	0.72885	-3.39197	0.492778	0.233387	0.0782017
Q8IPQ2	Q8IPQ2	1	75.7097	ADVYIEDGIIK(1)FVGPSSEITIPGGVR	CRMP	TRUE	1	1.75262	-1.66084	5.16607	25.7107	1.35749	0.237726	0.74989	-5.49249	0.507002	1.29108	0.0806305
Q9VLX0	Q9VLX0	1	82.1017	RAPFGPTHVQK(1)LVK	LKRSDH	TRUE	1	-0.806455	-1.58072	-0.0321916	22.2261	-2.7538	0.0441552	0.72885	-3.80227	0.492778	0.292851	0.0807679
A5XCL5.3	A5XCL5	1	145.987	LGENHFSK(1)VK	UGP	TRUE	2	-1.17705	-2.79813	0.444024	22.5367	-1.9197	0.11831	0.72885	-4.81846	0.492778	0.613142	0.0810775
O97479.1	O97479	1	41.4008	ELGATHTLLLK(1)R	Sodh-1	FALSE	0	-0.693611	-1.26546	-0.121765	23.7735	-3.20685	0.0269969	0.72885	-3.28491	0.492778	0.216291	0.0816473
L0MPS3.34	L0MPS3	1	112.43	SFCDNCVEQIITEK(1)R	apolpp	TRUE	1	-1.18448	-2.83082	0.461871	23.4637	-1.90216	0.120894	0.72885	-4.84011	0.492778	0.622701	0.0818708
M9PBF6.2	M9PBF6	1	58.9778	DTSMSEMSQLK(1)AR	Dap160	TRUE	2	0.962238	-0.146625	2.0711	22.0454	2.29428	0.0751445	0.72885	-4.35603	0.492778	0.419408	0.0828601
B7Z001.26	B7Z001	1	58.4895	MQGSEFHK(1)TPVVMENLVFHR	FASN1	FALSE	0	-0.753051	-1.43683	-0.0692689	23.6237	-2.91171	0.0370577	0.72885	-3.61826	0.492778	0.258628	0.0836166
Q9XYZ9.2	Q9XYZ9	1	137.505	MHAWLK(1)R	GstE12	TRUE	1	-0.902226	-1.88667	0.082219	22.8014	-2.42307	0.0645406	0.72885	-4.19857	0.492778	0.372349	0.0843724
P13607.18	P13607	1	65.5874	VLGFCDFMLPSDK(1)YPNGFK(1)FNTDDINFPIDNLR	Atpalpha	TRUE	1	1.93375	-2.26423	6.13172	27.414	1.21787	0.282317	0.74989	-5.64741	0.507002	1.58781	0.0866688
Q9VNX4.6	Q9VNX4	1	59.9429	LVHTSTK(1)FALTGAVFGQDEDFVK	P5CDh1	TRUE	4	1.54836	-1.23744	4.33415	22.8693	1.46948	0.206881	0.746166	-5.36335	0.504485	1.05368	0.0871949
Q9V7Y2	Q9V7Y2	1	66.3353	GVTSISADTHK(1)YGFAPK	Sply	FALSE	0	-0.654654	-1.17693	-0.132378	22.4699	-3.31401	0.0241479	0.72885	-3.16751	0.492778	0.197542	0.0873665
Q9VYT0.1	Q9VYT0	1	92.0512	TSEQCVK(1)LFAK	CG15739	TRUE	1	-1.01129	-2.26355	0.240971	22.2935	-2.13512	0.0909564	0.72885	-4.55213	0.492778	0.473646	0.0885273
A0A0B4KEH0.4	A0A0B4KEH0	1	86.6702	GK(1)MQPTHPIR	14-3-3zeta	FALSE	0	0.789337	0.0117644	1.56691	21.8247	2.68388	0.0477782	0.72885	-3.88491	0.492778	0.294103	0.0906706
Q9W266	Q9W266	1	127.871	LNLK(1)HNQLTSDKLR	wdp	FALSE	0	-0.597535	-1.03633	-0.158744	24.2096	-3.60037	0.0180866	0.72885	-2.86366	0.492778	0.165965	0.0909305
Q9Y119.1	Q9Y119	1	62.2584	VSDLLK(1)ALQDSVCR	Tps1	TRUE	1	-1.145	-2.75658	0.466588	23.1476	-1.87842	0.124483	0.734268	-4.86938	0.49644	0.609554	0.0920247
Q9VJ19	Q9VJ19	1	90.6136	AK(1)LVLIASNTPALR	RpL30	TRUE	2	1.10207	-0.400668	2.6048	22.1812	1.93895	0.115542	0.72885	-4.79469	0.492778	0.568382	0.0926999
Q9VW68.14	Q9VW68	1	86.3126	YPLDENVAHNK(1)K	Gabat	TRUE	1	0.799068	-0.00609538	1.60423	22.3835	2.62386	0.051155	0.72885	-3.95636	0.492778	0.304539	0.0929636
Q9W3X6.4	Q9W3X6	1	69.8636	VPADK(1)YYGAQTMR	Fum1	TRUE	2	0.960408	-0.197037	2.11785	21.6259	2.1938	0.0847422	0.72885	-4.47969	0.492778	0.437783	0.0934411
H8F4T6.1	H8F4T6	1	49.2981	FVAPNHEMVPLAK(1)FK	CG16935	TRUE	1	-0.974751	-2.16999	0.220489	23.4696	-2.15616	0.088674	0.72885	-4.52615	0.492778	0.452078	0.0942677
Q0KI25	Q0KI25	1	88.811	FLQAK(1)WFELEKR	CG4467	TRUE	2	-1.11448	-2.66116	0.432204	22.2341	-1.90508	0.12046	0.72885	-4.83651	0.492778	0.585005	0.0945404
Q9VKE2	Q9VKE2	1	112.842	DSLTGDDK(1)R	Crys	TRUE	1	0.902419	-0.129742	1.93458	22.6636	2.31155	0.0736178	0.72885	-4.33484	0.492778	0.390396	0.0949607
L0MPS3.36	L0MPS3	1	79.0217	SLELLK(1)NRNEDSELR	apolpp	TRUE	2	-1.07878	-2.54071	0.383159	22.7026	-1.95095	0.113853	0.72885	-4.77987	0.492778	0.552951	0.095941
Q9VNB9.1	Q9VNB9	1	45.1397	NQHENQAILK(1)IEGAR	RpL35A	TRUE	2	1.08194	-0.388536	2.55241	22.0893	1.9453	0.114645	0.72885	-4.78685	0.492778	0.55618	0.0960023
B7Z001.7	B7Z001	1	120.896	VDNALVAGAGLILK(1)PTMSLQFK	FASN1	FALSE	0	-0.696935	-1.31704	-0.0768274	26.3616	-2.97144	0.0347172	0.72885	-3.54965	0.492778	0.234545	0.0961289
Q9VIV6	Q9VIV6	1	53.2552	NVGHVK(1)GPRPDIFHTK	CG10194	TRUE	2	-1.22109	-3.08551	0.643335	22.6852	-1.73159	0.149305	0.742226	-5.0495	0.501821	0.705184	0.0980558
A4V441.1	A4V441	1	74.9616	TPGNLK(1)LECNK	sn	TRUE	2	1.07078	-0.382983	2.52454	22.2041	1.94737	0.114354	0.72885	-4.78429	0.492778	0.54986	0.0980832
Q7YZH1	Q7YZH1	1	166.04	AAAGATSTSK(1)SK(1)STK	rno	TRUE	3	1.2077	-0.620024	3.03542	22.7364	1.74699	0.146476	0.742226	-5.03071	0.501821	0.691302	0.0982881
Q9VAC1.1	Q9VAC1	1	62.5577	LIVAQINPK(1)MPR	CG7920	TRUE	3	0.643231	0.109638	1.17682	21.2794	3.18712	0.0275625	0.72885	-3.30674	0.492778	0.201822	0.0992576
Q9VM12	Q9VM12	1	133.582	ALSPSFSK(1)R	CG5958	TRUE	1	-0.948663	-2.11383	0.216505	22.639	-2.15261	0.0890545	0.72885	-4.53053	0.492778	0.440704	0.100827
Q53YH3	Q53YH3	1	125.757	EFGK(1)FVLTPGTFYNDAEADKGIQTSQDAR	Calr	TRUE	1	-1.31138	-3.47919	0.856432	24.1988	-1.59937	0.175997	0.746166	-5.20946	0.504485	0.819935	0.102465
B7Z001.8	B7Z001	1	71.2552	VDNALVAGAGLILKPTMSLQFK(1)R	FASN1	FALSE	0	-0.988453	-2.25779	0.280883	29.8024	-2.05883	0.0997798	0.72885	-4.64646	0.492778	0.480104	0.102471
Q27580	Q27580	1	54.2918	GLSEETTTGVHNLYK(1)MFK	Ahcy	TRUE	3	-0.830877	-1.73705	0.0752983	22.3594	-2.42419	0.0644559	0.72885	-4.19721	0.492778	0.342745	0.102481
P52034	P52034	1	87.1843	MAAK(1)CVDWLAAQIK	Pfk	TRUE	2	-1.08917	-2.62038	0.442047	22.697	-1.88062	0.124147	0.734268	-4.86668	0.49644	0.579154	0.103073
A0A0B4K7V5.1	A0A0B4K7V5	1	67.6901	YMYSTAPQPSK(1)SDLHTVPLAGYGYGLPISR	Pdk	TRUE	4	-1.34486	-3.62652	0.936799	22.5569	-1.55836	0.185217	0.746166	-5.25845	0.504485	0.862997	0.103546
Q9VXW3	Q9VXW3	1	76.6913	VNTLK(1)FTPDLSHLLSGSDDGHMIATR	CG12608	TRUE	3	1.18013	-0.613121	2.97338	22.8736	1.73992	0.147767	0.742226	-5.03933	0.501821	0.678264	0.104712
Q95RA9	Q95RA9	1	74.1339	LKEPLTSVPTILFNEQFDK(1)K	GILT1	TRUE	4	-1.19825	-3.04448	0.64799	22.3344	-1.71593	0.152236	0.742226	-5.06857	0.501821	0.698305	0.104823
Q7KVX1.3	Q7KVX1	1	105.17	RLETAAGNLYK(1)EK	Pdha	TRUE	1	-1.26297	-3.30425	0.778311	24.3201	-1.63581	0.168191	0.746166	-5.16565	0.504485	0.772079	0.105247
Q7K3S2.1	Q7K3S2	1	107.055	NTEK(1)YIERNPK	CG1814	FALSE	0	1.64314	-1.68919	4.97547	24.9919	1.30367	0.254069	0.74989	-5.55309	0.507002	1.26039	0.105257
A0A0B4JDA0.1	A0A0B4JDA0	0.999943	42.4458	ASAGGK(1)FNPNFGLANSGIAGTGNDKDDEEGK	mor	TRUE	4	-1.4146	-3.93843	1.10922	22.0104	-1.48189	0.203712	0.746166	-5.34882	0.504485	0.954592	0.105325
Q9W0X2	Q9W0X2	1	75.1607	AGEWK(1)LLLNKYDPQGIYR	Phk-3	TRUE	4	-1.78707	-5.70923	2.13509	22.3298	-1.20464	0.286921	0.74989	-5.66167	0.507002	1.48349	0.107395
Q7KMM4	Q7KMM4	1	61.5599	AHAHIDTK(1)R	GCS2alpha	FALSE	0	-0.663508	-1.25546	-0.0715557	21.3542	-2.96347	0.0350194	0.72885	-3.55877	0.492778	0.223895	0.108178
P42281	P42281	1	110.218	AK(1)WEAWNK	Acbp2	FALSE	0	-0.64129	-1.1973	-0.0852855	29.0544	-3.04942	0.0319101	0.72885	-3.46093	0.492778	0.210299	0.109795
Q9VQQ0	Q9VQQ0	1	57.1739	LGHVAPPPSK(1)R	Ptpa	FALSE	0	0.562729	0.138971	0.986487	22.5543	3.51094	0.0197676	0.72885	-2.957	0.492778	0.160279	0.109922
Q9VT68	Q9VT68	1	42.2418	CPCNCLLICK(1)SSSQR	CG6707	TRUE	1	-0.734485	-1.46679	-0.00218179	21.5786	-2.65176	0.0495535	0.72885	-3.9231	0.492778	0.276981	0.11004
Q7KVB1.2	Q7KVB1	0.999953	43.3035	YFNNEKYEAGCYNEVLK(1)K	ABCB7	TRUE	4	0.815432	-0.0880295	1.71889	21.3728	2.38627	0.0673918	0.72885	-4.24341	0.492778	0.341718	0.110868
A0A0B4LGG6.2	A0A0B4LGG6	1	119.274	SGK(1)FVLHR	Lpt	TRUE	1	-1.13705	-2.84967	0.575569	23.9823	-1.75534	0.144966	0.739731	-5.02051	0.500134	0.647768	0.111255
Q8T0L3.1	Q8T0L3	1	42.1179	IAK(1)FAHENGIALIIAETR	Uba1	TRUE	1	-1.70089	-5.34482	1.94304	26.3709	-1.23409	0.276763	0.74989	-5.62981	0.507002	1.37825	0.112484
Q9VPE2	Q9VPE2	1	73.91	DAVK(1)HSNVVINLVGR	ND-39	FALSE	0	0.623298	0.0922266	1.15437	23.1713	3.10302	0.0301308	0.72885	-3.40053	0.492778	0.200868	0.112712
P20659.5	P20659	1	97.9655	STEASSGK(1)LAK	trx	TRUE	1	-1.08935	-2.68142	0.50271	21.9434	-1.80905	0.135628	0.739731	-4.95472	0.500134	0.60217	0.113454
B7Z001.2	B7Z001	1	127.765	ATILNK(1)NAVVK	FASN1	FALSE	0	-0.605792	-1.1093	-0.102285	25.8913	-3.18097	0.0277416	0.72885	-3.31356	0.492778	0.190443	0.113988
Q94516.5	Q94516	1	92.7158	HMVNWITTNVLASISPQQEK(1)ETLNK	ATPsynB	TRUE	1	-1.51266	-4.47017	1.44486	24.4175	-1.35224	0.239272	0.74989	-5.49843	0.507002	1.11863	0.114942
Q94523.1	Q94523	1	85.7159	AFGGQSLK(1)FGK	SdhA	TRUE	1	-1.56833	-4.73133	1.59467	26.1928	-1.31093	0.251804	0.74989	-5.54497	0.507002	1.19635	0.114992
Q9V3D8.2	Q9V3D8	1	88.4407	LVLADGVCYANK(1)DLK	grsm	TRUE	1	0.753193	-0.0370499	1.54344	22.3695	2.51992	0.0576524	0.72885	-4.08118	0.492778	0.298895	0.116589
Q86PD3	Q86PD3	1	101.532	NGQAVIIDPVLEQAK(1)R	CG30022	TRUE	1	-0.813736	-1.73515	0.10768	22.5296	-2.33491	0.0716062	0.72885	-4.30621	0.492778	0.348509	0.117012
Q9VM14.6	Q9VM14	1	141.101	TQLPHYYVTVQCQVDK(1)LLK	muc	TRUE	1	1.80353	-2.33537	5.94243	27.3759	1.15208	0.3059	0.74989	-5.71758	0.507002	1.56546	0.118094
Q9V4C8	Q9V4C8	1	124.821	GTPPHGISIANPHLASGITQIQGSTVPGSQIQK(1)PIVSGNVLK	Hcf	TRUE	3	1.41481	-1.23865	4.06827	23.7994	1.4097	0.22283	0.746166	-5.43276	0.504485	1.00362	0.119539
Q9V419	Q9V419	1	73.7813	NK(1)YDAVGIFGSR	Cyp28a5	TRUE	4	-0.976247	-2.29863	0.346136	21.7988	-1.95184	0.113728	0.72885	-4.77877	0.492778	0.500168	0.119755
Q9VJ19.1	Q9VJ19	1	124.08	SGK(1)YCLGYK	RpL30	FALSE	0	-1.41222	-4.06291	1.23846	26.3312	-1.4086	0.223134	0.746166	-5.43402	0.504485	1.00257	0.120235
A8JNP1.4	A8JNP1	1	129.11	AVQQQLIDDHFLFK(1)EGDR	Argk	FALSE	0	-0.798423	-1.70149	0.104649	25.3764	-2.3375	0.0713863	0.72885	-4.30303	0.492778	0.341571	0.121535
Q7KJ73.1	Q7KJ73	1	95.4009	GK(1)FVELMTTGSDNAK	Tsp42Ee	TRUE	3	0.917306	-0.271084	2.1057	21.397	2.04078	0.101999	0.72885	-4.66878	0.492778	0.449487	0.123191
E2QCY9	E2QCY9	1	50.787	FPSVLK(1)AGHCHGGVATAR	Syn	TRUE	2	0.793733	-0.104664	1.69213	21.1942	2.33587	0.0715248	0.72885	-4.30503	0.492778	0.339802	0.123238
B7YZG6.1	B7YZG6	1	140.244	QQTK(1)FSGDELALYQQR	shot	TRUE	1	-0.709201	-1.43187	0.0134716	21.9382	-2.59459	0.0528981	0.72885	-3.99138	0.492778	0.273338	0.124355
Q94521.3	Q94521	0.999997	55.4207	MQFADYKPQGEVVFK(1)PAAPHVGIQVMAK	AANAT1	FALSE	0	-0.674195	-1.3331	-0.0152883	24.0085	-2.70522	0.046638	0.72885	-3.85961	0.492778	0.24922	0.126611
A0A0B4KFT0.2	A0A0B4KFT0	1	124.079	YEK(1)YFSR	COX5A	TRUE	1	-1.71221	-5.58455	2.16012	27.4073	-1.16903	0.299657	0.74989	-5.69968	0.507002	1.46464	0.127019
P22700.6	P22700	1	110.872	VPLTSALK(1)AK	SERCA	TRUE	1	-1.24421	-3.38623	0.897811	24.3694	-1.53572	0.190513	0.746166	-5.28535	0.504485	0.810181	0.127079
Q9W4U2.2	Q9W4U2	1	77.5932	K(1)FQQAPTIVVNSAGITR	CG3603	TRUE	2	0.747065	-0.0637583	1.55789	20.9933	2.43598	0.0635717	0.72885	-4.18286	0.492778	0.306679	0.127632
A0A0B4JD46	A0A0B4JD46	1	64.6536	CYK(1)CNQFGHFAR	CNBP	TRUE	1	-0.593439	-1.10444	-0.0824426	22.4387	-3.07043	0.0311986	0.72885	-3.4372	0.492778	0.193275	0.12775
P05661.6	P05661	1	74.3379	ATDQTFSEK(1)LTNTHLGK	Mhc	TRUE	1	1.51758	-1.59014	4.62531	25.5555	1.29108	0.258043	0.74989	-5.56712	0.507002	1.17544	0.127995
A0A0B4KHG5	A0A0B4KHG5	1	64.6747	ASLSGIQSHAFK(1)HVR	chp	TRUE	2	-0.850277	-1.89932	0.198764	22.0417	-2.14294	0.090101	0.72885	-4.54248	0.492778	0.396781	0.129191
Q9VMI3.3	Q9VMI3	1	82.7066	LISFYK(1)HESCGQCTPCR	ND-51	TRUE	1	-1.16279	-3.07362	0.748032	23.7126	-1.60888	0.173925	0.746166	-5.19804	0.504485	0.722736	0.130827
P91938.1	P91938	0.999957	43.6455	VACLDFVKPTPTLGTK(1)WGVGGTCVNVGCIPK	Trxr-1	TRUE	1	-1.39547	-4.09282	1.30189	25.0506	-1.3678	0.234709	0.749775	-5.48075	0.506925	1.02023	0.13231
P41094.1	P41094	1	79.659	SLVIPEK(1)FQHILR	RpS18	TRUE	1	1.22318	-0.895367	3.34172	24.0372	1.52649	0.192715	0.746166	-5.29628	0.504485	0.801301	0.133452
A0A0B4KHJ5	A0A0B4KHJ5	1	125.729	AYVSTEEMGEQLCMMGPYK(1)EHCAR	GlyS	TRUE	4	-1.33607	-3.83393	1.1618	21.8761	-1.41417	0.221598	0.746166	-5.4276	0.504485	0.944773	0.133547
C7LA75.5	C7LA75	1	63.2832	K(1)FDDAAVQSDMK	Hsc70-4	TRUE	1	0.622584	0.0460029	1.19916	21.5899	2.85482	0.0394545	0.72885	-3.68412	0.492778	0.218081	0.133645
L0MPS3.29	L0MPS3	1	173.392	QNHYAK(1)LNTK	apolpp	TRUE	3	-1.05341	-2.6641	0.557272	21.466	-1.72914	0.149759	0.742226	-5.05248	0.501821	0.609213	0.135316
A0A0B4LFJ1	A0A0B4LFJ1	1	59.7573	GLCTNEK(1)YPILR	Idgf6	FALSE	0	0.664463	-0.00293983	1.33187	24.5301	2.63223	0.0506684	0.72885	-3.94637	0.492778	0.252433	0.137831
Q94521	Q94521	1	90.6531	AADSCEHPK(1)FK	AANAT1	FALSE	0	-0.841882	-1.90351	0.219745	27.8724	-2.09663	0.095299	0.72885	-4.59972	0.492778	0.401541	0.138202
P29613.1	P29613	1	60.2551	FCVGGNWK(1)MNGDQK	Tpi	FALSE	0	-0.720261	-1.50423	0.0637047	23.6022	-2.42904	0.0640905	0.72885	-4.19131	0.492778	0.296521	0.138223
Q9VV23	Q9VV23	1	77.3103	VGAVVK(1)SVPTAVSHQSLTQVHSTPVVEDVVAPVVK	CG13044	FALSE	0	-0.615323	-1.18831	-0.0423407	26.1554	-2.83925	0.0401409	0.72885	-3.70224	0.492778	0.21672	0.138278
Q9VV39	Q9VV39	1	131.433	ILK(1)VQSVDEQPGEIR	mRpS34	TRUE	4	0.60161	0.0541093	1.14911	21.4095	2.90517	0.0373246	0.72885	-3.6258	0.492778	0.207082	0.138324
X2JGP4.8	X2JGP4	1	60.2551	SVFEGELNEENLK(1)K	Pdi	TRUE	1	-1.02455	-2.57339	0.524281	23.3962	-1.74893	0.146124	0.742226	-5.02834	0.501821	0.585819	0.139384
A0A0B4LHS1.1	A0A0B4LHS1	1	101.719	IK(1)LDEFLPIYSQVK	Mlc1	TRUE	3	1.49346	-1.6419	4.62882	22.4674	1.25936	0.268313	0.74989	-5.60218	0.507002	1.18589	0.140184
Q9Y112	Q9Y112	1	43.2463	SSK(1)IPYVK	CG10863	TRUE	1	-0.727539	-1.53451	0.0794299	21.8814	-2.38364	0.0676007	0.72885	-4.24662	0.492778	0.305222	0.140846
Q9W4U2	Q9W4U2	1	72.6443	DGYLLK(1)MPERDYDDVYGVNLK	CG3603	TRUE	1	-1.28907	-3.68413	1.10598	25.5246	-1.423	0.219182	0.746166	-5.4174	0.504485	0.905887	0.141335
P41094	P41094	1	83.9477	IMNTNIDGK(1)R	RpS18	TRUE	1	1.07705	-0.637039	2.79113	22.9388	1.66128	0.162942	0.746166	-5.13489	0.504485	0.648322	0.141685
Q9VM33	Q9VM33	1	97.2141	ETLVGPCEFDYLHK(1)K	mEFG1	TRUE	2	1.06866	-0.621945	2.75926	22.2103	1.67124	0.160936	0.744679	-5.12284	0.503479	0.63944	0.141965
M9PGL7	M9PGL7	1	50.0528	DAALENPGTVEELHK(1)K	Tom40	TRUE	2	0.78247	-0.152618	1.71756	21.3725	2.21237	0.0828729	0.72885	-4.4568	0.492778	0.35368	0.142459
P17336	P17336	1	93.2946	DAASNQLIDYK(1)NSQTVSPGAITTGNGAPIGIK	Cat	TRUE	1	-1.03685	-2.63711	0.563415	24.5523	-1.71303	0.152786	0.742226	-5.0721	0.501821	0.605271	0.142567
Q9VK12	Q9VK12	1	62.3026	NAK(1)IYGFSSNR	CG5945	FALSE	0	-0.512578	-0.914179	-0.110976	23.2017	-3.37447	0.0226936	0.72885	-3.10214	0.492778	0.151899	0.143639
P07764.2	P07764	0.999996	54.305	ALSDHHVYLEGTLLKPNMVTAGQSAK(1)K	Ald1	TRUE	4	-0.849178	-1.95251	0.254154	21.5078	-2.03486	0.102738	0.72885	-4.67611	0.492778	0.417315	0.144806
P05661.7	P05661	1	117.16	ATLLGK(1)FR	Mhc	TRUE	3	1.09732	-0.703149	2.89779	23.3421	1.61135	0.173391	0.746166	-5.19508	0.504485	0.680995	0.146207
B7Z001.34	B7Z001	1	69.9401	TFLIEDQSLK(1)TIQSILK	FASN1	FALSE	0	-0.612656	-1.19958	-0.0257346	26.2387	-2.75981	0.0438589	0.72885	-3.79521	0.492778	0.221992	0.147248
M9PDK5.1	M9PDK5	1	85.3546	VLK(1)QLSILEQR	VhaSFD	FALSE	0	0.584586	0.0504478	1.11872	22.3879	2.89359	0.0378029	0.72885	-3.63919	0.492778	0.202028	0.147381
A8JR25.2	A8JR25	0.999786	36.687	HLAISDKEYTMK(1)DLVK	Fas1	TRUE	4	-0.954889	-2.34817	0.438388	21.3015	-1.812	0.135134	0.739731	-4.9511	0.500134	0.526982	0.147903
P02283.5	P02283	1	118.233	PPK(1)TSGK(1)AAK	His2B:CG17949	TRUE	3	-1.29236	-3.74825	1.16354	23.8373	-1.39128	0.227979	0.746166	-5.45393	0.504485	0.928898	0.14797
Q9VY92	Q9VY92	1	135.083	IAGNIMLTQK(1)LAPLLK	CG11151	TRUE	1	1.12955	-0.786189	3.04529	23.3532	1.55887	0.185099	0.746166	-5.25784	0.504485	0.724595	0.148763
P07486.6	P07486	1	89.5591	ITVFSERDPANINWASAGAEYVVESTGVFTTIDK(1)ASTHLK	Gapdh1	TRUE	1	1.36641	-1.36433	4.09715	25.1723	1.32294	0.248097	0.74989	-5.5315	0.507002	1.03285	0.14887
Q9VVL7.10	Q9VVL7	1	147.947	VGK(1)FPFLANSR	CG7430	FALSE	0	-1.50983	-4.80068	1.78102	28.719	-1.213	0.284003	0.74989	-5.65267	0.507002	1.2447	0.14949
Q9V470.3	Q9V470	1	65.4537	EILK(1)NSGLPIQTASDLDDAAHK	ScsbetaG	TRUE	1	1.09497	-0.726886	2.91683	23.7133	1.58902	0.178279	0.746166	-5.22185	0.504485	0.689084	0.151348
P13395.19	P13395	1	84.17	QCSGSEDAVQK(1)R	alpha-Spec	TRUE	3	-1.04083	-2.70327	0.621609	20.8028	-1.6553	0.16416	0.746166	-5.14213	0.504485	0.628788	0.152485
Q9VWP1	Q9VWP1	1	151.441	AQTQAPAAK(1)R	Usp39	TRUE	1	-1.62529	-5.44054	2.18996	26.7385	-1.12629	0.315616	0.74989	-5.74451	0.507002	1.44305	0.153457
Q9VGA4	Q9VGA4	1	47.3309	AK(1)LEAPDLPNVPQPEAAIDPEECQYR	MBD-R2	FALSE	0	0.59205	0.0310614	1.15304	25.0417	2.79027	0.0423891	0.72885	-3.75945	0.492778	0.212184	0.15391
Q8T4D6	Q8T4D6	1	224.815	CTTDHISAAGPWLK(1)YR	mAcon2	TRUE	1	1.86061	-3.06015	6.78137	28.4677	0.999689	0.367349	0.753194	-5.8716	0.509236	1.86119	0.155161
A0A0C4DHA8.3	A0A0C4DHA8	1	163.232	VPGQAFLIDNK(1)DEISALPAR	CG17816	TRUE	3	1.10134	-0.767174	2.96985	22.8384	1.55835	0.185219	0.746166	-5.25845	0.504485	0.706731	0.156126
Q0KHZ6.3	Q0KHZ6	1	116.521	YATLPNIMK(1)AK	CG7834	TRUE	1	-1.56623	-5.16736	2.03491	27.467	-1.14989	0.306712	0.74989	-5.71987	0.507002	1.36206	0.157074
Q9VWH4.6	Q9VWH4	1	80.7875	GPLMTPVGK(1)GHR	Idh3a	TRUE	4	-0.68573	-1.4459	0.0744395	20.9094	-2.38498	0.0674945	0.72885	-4.24499	0.492778	0.28752	0.157469
Q9VHX4.1	Q9VHX4	1	96.3311	GIAK(1)FNAGAGIVR	CG2767	TRUE	2	-0.920727	-2.26314	0.42168	22.0578	-1.81338	0.134903	0.739731	-4.9494	0.500134	0.507742	0.15812
P12982	P12982	1	77.3051	AHQVVEDGYEFFAK(1)R	Pp1-87B	TRUE	3	0.893128	-0.374443	2.1607	21.9941	1.86287	0.126895	0.735746	-4.88854	0.49744	0.479436	0.15822
Q9VZD8	Q9VZD8	1	44.8161	ANMPDIITAAGELFDK(1)HFLK	CG15014	TRUE	3	-1.7856	-6.39233	2.82114	26.2973	-1.02478	0.356552	0.753194	-5.84713	0.509236	1.74241	0.158588
Q7K511	Q7K511	0.996825	24.9691	GEIQDGTVTGDPGK(0.003)VQEIWK(0.997)IR	D2hgdh	TRUE	1	-0.679688	-1.4305	0.0711281	22.4433	-2.39341	0.0668277	0.72885	-4.2347	0.492778	0.283983	0.158978
M9PD26.1	M9PD26	1	64.7489	INDGIYDFTSFIDK(1)HPGGPFWIR	Cyt-b5-r	TRUE	1	-1.24477	-3.62028	1.13074	25.3859	-1.3854	0.229648	0.746166	-5.46066	0.504485	0.898494	0.160202
B7Z001.28	B7Z001	1	106.042	NENGGK(1)LAR	FASN1	FALSE	0	-0.826358	-1.9314	0.278683	28.2444	-1.97711	0.110256	0.72885	-4.74753	0.492778	0.417962	0.161689
Q7K0E3	Q7K0E3	1	59.177	ESSVTK(1)LGSVCR	Mob4	TRUE	1	-1.16607	-3.28355	0.951399	24.4358	-1.45596	0.210388	0.746166	-5.37913	0.504485	0.800896	0.162402
P07487.4	P07487	1	105.747	ITVFSERDPANINWASAGAEYIVESTGVFTTIDK(1)ASTHLK	Gapdh2	TRUE	1	-1.36412	-4.20343	1.4752	25.4444	-1.27022	0.264754	0.74989	-5.59021	0.507002	1.07392	0.163188
P13395.6	P13395	1	48.8834	DQLINASHAQSPAILK(1)R	alpha-Spec	TRUE	3	0.77879	-0.213282	1.77086	21.4669	2.07548	0.0977788	0.72885	-4.62587	0.492778	0.375234	0.163536
Q9VZG2	Q9VZG2	1	97.9735	AVAPVAK(1)VLAPAPLLHASPLVAK	Cpr64Aa	FALSE	0	-0.696309	-1.50305	0.110433	27.5391	-2.28196	0.0762544	0.72885	-4.37115	0.492778	0.305136	0.166614
P09491.1	P09491	1	85.845	DNAIDK(1)ADTCENQAK	Tm2	TRUE	3	0.882977	-0.394588	2.16054	20.828	1.82729	0.1326	0.739252	-4.93231	0.49981	0.483216	0.167968
Q9VUY9.2	Q9VUY9	1	59.8981	TITAPEFVGK(1)SYSSGGK	Pgm1	TRUE	2	-0.874771	-2.13599	0.386453	22.016	-1.83377	0.131543	0.739252	-4.92435	0.49981	0.477035	0.169584
O97059.2	O97059	1	90.6853	GEYSLIDADGYK(1)R	Ccp84Ab	TRUE	1	-1.0271	-2.73896	0.684773	23.0908	-1.58629	0.178887	0.746166	-5.22512	0.504485	0.647484	0.170736
Q24372	Q24372	1	77.6404	QYGDYVCK(1)ATNR	Lac	FALSE	0	-0.58824	-1.17803	0.0015464	21.4725	-2.63695	0.0503967	0.72885	-3.94075	0.492778	0.223076	0.172465
Q9VWH4.9	Q9VWH4	1	129.421	LITEEASK(1)R	Idh3a	TRUE	1	1.29003	-1.33955	3.91961	24.7539	1.29705	0.256153	0.74989	-5.56048	0.507002	0.994593	0.172562
Q9V3Z9.1	Q9V3Z9	1	146.502	EYVK(1)VPVPVPQPYEVIR	Vajk3	FALSE	0	-0.664448	-1.41484	0.0859444	27.5881	-2.34107	0.0710856	0.72885	-4.29867	0.492778	0.283822	0.172611
Q8IPE8.8	Q8IPE8	1	145.458	IDSPNAK(1)VNSLGSEVSDEFER	Mtpalpha	FALSE	0	0.516255	0.0624398	0.970071	28.7323	3.00765	0.0333803	0.72885	-3.50833	0.492778	0.171648	0.17288
Q9VRZ1.2	Q9VRZ1	1	91.2151	K(1)FGALAQNVEGK	Prat2	TRUE	3	-0.929236	-2.35894	0.500469	22.1559	-1.71839	0.151773	0.742226	-5.06558	0.501821	0.54076	0.173434
A0A0B4LGQ1.3	A0A0B4LGQ1	1	124.103	SDTTK(1)LIQLAPALR	Sod2	FALSE	0	0.498273	0.0741068	0.922439	25.6658	3.1058	0.0300417	0.72885	-3.39742	0.492778	0.160433	0.174378
Q9VSL9	Q9VSL9	1	64.1212	GSSTCELVFQDLK(1)VPAK	CG6638	TRUE	3	-1.12582	-3.17963	0.92799	23.2964	-1.44927	0.212144	0.746166	-5.38692	0.504485	0.776817	0.174545
P35381.6	P35381	1	50.3534	FEK(1)EFLQHIK	blw	FALSE	0	0.525585	0.052082	0.999088	24.9103	2.93469	0.0361368	0.72885	-3.5918	0.492778	0.179094	0.174614
A4V3Q6.4	A4V3Q6	1	75.2289	SVNFK(1)ETTSGK	eEF1alpha2	TRUE	1	0.890287	-0.43452	2.21509	22.1657	1.77672	0.141171	0.739731	-4.99435	0.500134	0.501084	0.174997
Q9VDN4	Q9VDN4	1	42.746	AAESSTPTSLLNYQPQTGSGK(1)HR	CG4360	TRUE	2	-0.93702	-2.4004	0.526362	22.5627	-1.69291	0.156657	0.742226	-5.09657	0.501821	0.553498	0.176056
Q8MRT7	Q8MRT7	1	77.6404	MSNGPQLTEEDLK(1)R	CG4210	FALSE	0	-0.533969	-1.02645	-0.0414846	22.3065	-2.86659	0.0389448	0.72885	-3.67046	0.492778	0.186273	0.176744
A4V3Q6.5	A4V3Q6	0.999997	55.3783	TIEK(1)FEKEAQEMGK	eEF1alpha2	FALSE	0	-0.617355	-1.27618	0.041469	22.992	-2.47746	0.0605665	0.72885	-4.13252	0.492778	0.249188	0.177095
A0A0B4KHL7	A0A0B4KHL7	1	62.2711	ANYK(1)LQLAGMLGK	Mitofilin	TRUE	3	0.920474	-0.501071	2.34202	22.2497	1.71196	0.152991	0.742226	-5.07341	0.501821	0.537674	0.177626
Q2QBM1.3	Q2QBM1	1	44.2378	IVEYAYK(1)NGLATVRPEPVNK	Men	FALSE	0	-0.536395	-1.03746	-0.0353291	24.1311	-2.83029	0.0405417	0.72885	-3.71267	0.492778	0.189519	0.179178
Q7KV27.1	Q7KV27	1	72.3251	AGEIEK(1)ELEK	CG1640	TRUE	1	0.674304	-0.114157	1.46277	21.112	2.26109	0.0781773	0.72885	-4.39681	0.492778	0.298222	0.179308
P23779.1	P23779	1	89.4035	IWTQPWLK(1)ENGTNIK	Cys	TRUE	1	-1.06588	-2.94682	0.815069	23.2435	-1.49821	0.199619	0.746166	-5.32965	0.504485	0.711434	0.179515
A0A0B4JD46.1	A0A0B4JD46	1	99.6529	GPTNVSCYK(1)CNR	CNBP	TRUE	1	-0.725965	-1.63705	0.185119	23.0517	-2.10668	0.0941436	0.72885	-4.58728	0.492778	0.344601	0.17989
Q8MKJ5	Q8MKJ5	1	59.3058	NSGATGSYCGNVK(1)CGSFEK	CG30197	TRUE	5	0.638244	-0.0726001	1.34909	20.8751	2.37385	0.068385	0.72885	-4.25857	0.492778	0.268864	0.180476
L0MPS3.21	L0MPS3	1	62.8229	IVYILK(1)GLGNAK	apolpp	TRUE	1	0.826934	-0.346569	2.00044	23.1023	1.86307	0.126865	0.735746	-4.8883	0.49744	0.443856	0.181352
A0A0B4KFZ9	A0A0B4KFZ9	1	55.3137	DAVTYTEHAK(1)RK	His4r	FALSE	0	0.494423	0.0643374	0.924509	25.2288	3.03938	0.0322566	0.72885	-3.4723	0.492778	0.162672	0.183074
Q9VUJ1	Q9VUJ1	1	120.488	NYELANK(1)K	Prosbeta2	TRUE	2	0.544625	0.0196784	1.06957	21.775	2.74299	0.0446948	0.72885	-3.81501	0.492778	0.198552	0.184033
Q9VMS1.1	Q9VMS1	1	138.975	GLHNATIK(1)R	cype	FALSE	0	-1.26818	-3.90332	1.36695	23.6211	-1.2724	0.264046	0.74989	-5.58781	0.507002	0.996691	0.18475
Q9VPY7.1	Q9VPY7	1	85.1462	TSHLESEVVK(1)NWVPCCYFAR	CG5126	TRUE	1	-1.10677	-3.15663	0.943094	23.9517	-1.42749	0.217962	0.746166	-5.4122	0.504485	0.775323	0.185243
Q7K084	Q7K084	1	79.492	VENLVAQLGQGK(1)EDK	Obp44a	TRUE	1	-0.776119	-1.82999	0.277754	23.2086	-1.94707	0.114396	0.72885	-4.78466	0.492778	0.398609	0.185872
A0A0B4KH84	A0A0B4KH84	1	68.5253	GK(1)YGYVDETGK	Cpr97Ea	TRUE	4	-0.698909	-1.56129	0.163471	21.4913	-2.14271	0.0901256	0.72885	-4.54276	0.492778	0.32618	0.186009
A4V3G9	A4V3G9	0.999594	33.9093	LLTDKTTGK(1)R	Rb97D	FALSE	0	0.546018	0.0139651	1.07807	23.2136	2.71327	0.0462159	0.72885	-3.85009	0.492778	0.201239	0.186618
Q9VQB6	Q9VQB6	1	194.373	LINEILNNFDESALDTSQQQSQQQAQNGSLSHPAQATK(1)R	Atxn7	FALSE	0	-0.894933	-2.27947	0.489609	27.9241	-1.70894	0.153566	0.742226	-5.07708	0.501821	0.523678	0.186977
A0A0B4KFZ9.1	A0A0B4KFZ9	1	122.516	GK(1)GGK(1)GLGK	His4r	TRUE	2	0.770306	-0.273719	1.81433	23.6205	1.95072	0.113885	0.72885	-4.78016	0.492778	0.394884	0.187582
Q8T076.2	Q8T076	1	53.5503	TK(1)FVPHNDAQDYGDAQTTAGGSASLPK	Rcd1	TRUE	4	-0.953487	-2.52271	0.615737	21.8433	-1.60647	0.174448	0.746166	-5.20094	0.504485	0.593531	0.189208
Q8SZM2.4	Q8SZM2	1	62.5281	VPVEVPQPYPVEK(1)VIR	Vajk2	FALSE	0	-0.573856	-1.16647	0.0187587	24.6178	-2.56019	0.0550321	0.72885	-4.03267	0.492778	0.224146	0.189363
Q9W141	Q9W141	1	49.8648	ADVPFGQVK(1)LGEIGAWLGRR	ATPsynF	TRUE	1	-1.35342	-4.36606	1.65923	25.9503	-1.18775	0.2929	0.74989	-5.67978	0.507002	1.13948	0.189779
Q9VFP6	Q9VFP6	1	83.3966	VLINCAEK(1)AANIAR	Ipp	TRUE	4	1.10453	-0.965771	3.17484	21.5236	1.41054	0.222596	0.746166	-5.43178	0.504485	0.783056	0.190244
Q7KRW8	Q7KRW8	1	84.6583	ETVGGGVGK(1)SPK	CG1646	FALSE	0	0.481151	0.0628282	0.899474	23.6238	3.04097	0.0322017	0.72885	-3.4705	0.492778	0.158223	0.191454
Q9VBT1	Q9VBT1	1	134.478	ENVENPK(1)YR	CG31098	TRUE	2	0.527242	0.0230092	1.03147	21.6481	2.76453	0.0436275	0.72885	-3.78966	0.492778	0.190717	0.19179
Q8IPE8.6	Q8IPE8	1	169.372	GLETAVK(1)R	Mtpalpha	FALSE	0	-1.43921	-4.83999	1.96158	30.484	-1.11889	0.318456	0.74989	-5.75218	0.507002	1.28629	0.192657
Q9VW68.9	Q9VW68	1	113.531	NGLLSLEK(1)EFPHILNSTR	Gabat	FALSE	0	0.541964	0.0055669	1.07836	25.9248	2.67132	0.0484638	0.72885	-3.89983	0.492778	0.202883	0.193885
Q7K511.2	Q7K511	1	98.5924	RVEPFVYEYTSK(1)LK	D2hgdh	FALSE	0	-0.665733	-1.47024	0.138779	22.2976	-2.18781	0.0853551	0.72885	-4.48708	0.492778	0.304292	0.194305
A0A0B4KHJ5.2	A0A0B4KHJ5	1	83.2647	GHAVIK(1)QLR	GlyS	FALSE	0	-0.933207	-2.4629	0.596486	23.9548	-1.61293	0.17305	0.746166	-5.19318	0.504485	0.578579	0.194561
M9MS37	M9MS37	1	75.294	VLGPCADILK(1)R	Pka-R1	TRUE	1	0.688692	-0.17462	1.552	22.7947	2.10911	0.093867	0.72885	-4.58428	0.492778	0.326532	0.196055
B7Z001.3	B7Z001	1	88.441	DALIEDQTAK(1)DFK	FASN1	FALSE	0	-0.485871	-0.919156	-0.0525865	24.1118	-2.96476	0.0349705	0.72885	-3.55729	0.492778	0.163882	0.196077
X2JCV2.9	X2JCV2	1	163.382	LMDATNSDYK(1)FK	Lsp2	FALSE	0	-0.499165	-0.957076	-0.0412539	25.7793	-2.88207	0.0382852	0.72885	-3.65251	0.492778	0.173197	0.1962
Q8SYD9	Q8SYD9	1	90.3969	QAEITK(1)LLLDGISTSQASHLR	EndoB	TRUE	3	1.0738	-0.924712	3.07231	23.0267	1.42056	0.219847	0.746166	-5.42023	0.504485	0.755901	0.196594
Q9I7S8.1	Q9I7S8	1	113.504	LATGSFLK(1)R	Paics	TRUE	1	-1.1659	-3.49971	1.16791	24.5172	-1.3208	0.248754	0.74989	-5.53391	0.507002	0.882721	0.197483
Q7KV27	Q7KV27	1	64.5504	AELVHK(1)ALNSFEGYK	CG1640	FALSE	0	-0.555463	-1.12562	0.014698	24.1535	-2.57572	0.0540569	0.72885	-4.01401	0.492778	0.215653	0.197763
Q9W3L1	Q9W3L1	1	52.4505	RIDWQDPETNCYAIK(1)CLSK	Upf2	TRUE	1	-0.879238	-2.26539	0.50691	23.144	-1.67702	0.159783	0.742226	-5.11584	0.501821	0.524286	0.199394
O02649.2	O02649	1	111.607	DGVITVK(1)DGK	Hsp60A	TRUE	1	1.01702	-0.803334	2.83737	24.6529	1.47712	0.204925	0.746166	-5.35441	0.504485	0.688516	0.199471
Q9VV24	Q9VV24	1	42.8647	VGAVVK(1)SVPTAVSHQSQSVVHSHAHVVEDVVAPVVK	CG13043	FALSE	0	-0.628393	-1.35878	0.101998	26.3015	-2.27467	0.0769206	0.72885	-4.38012	0.492778	0.276257	0.199525
Q9V431	Q9V431	1	88.6806	FYSPPSGK(1)YSNK	cass	TRUE	1	-1.06495	-3.05438	0.924484	24.1401	-1.41527	0.221293	0.746166	-5.42632	0.504485	0.752467	0.200644
Q9VNX4.14	Q9VNX4	1	69.6016	IWEK(1)AADLMATTYR	P5CDh1	TRUE	3	1.60471	-2.64643	5.85586	23.3033	0.998007	0.368082	0.753194	-5.87323	0.509236	1.60792	0.201125
P92177.4	P92177	1	109.862	GQVEK(1)ELR	14-3-3epsilon	TRUE	3	1.01102	-0.812863	2.8349	23.2516	1.46556	0.207892	0.746166	-5.36793	0.504485	0.68985	0.204325
E1JHQ1.3	E1JHQ1	1	65.5653	VLDKVPSSVEDLPDWQYDGSSTYQAHGENSDTTLK(1)PR	Gs1	TRUE	3	0.951969	-0.679994	2.58393	22.7184	1.54225	0.188971	0.746166	-5.2776	0.504485	0.617261	0.204715
P05661.37	P05661	1	71.6851	QLQHTLNEVQSK(1)LDETNR	Mhc	TRUE	3	0.969649	-0.723792	2.66309	21.9113	1.51386	0.195768	0.746166	-5.3112	0.504485	0.640514	0.205702
P92177.2	P92177	1	68.4126	HLIPCATSGESK(1)VFYYK	14-3-3epsilon	TRUE	3	0.939625	-0.657468	2.53672	22.1556	1.55549	0.185881	0.746166	-5.26187	0.504485	0.604072	0.205758
Q8SZM2	Q8SZM2	1	66.2888	HVPYPVEK(1)TVTYPVK	Vajk2	FALSE	0	-0.528776	-1.05877	0.00121449	23.2066	-2.63782	0.0503465	0.72885	-3.93971	0.492778	0.20046	0.205889
A4V1N8.2	A4V1N8	1	127.565	HNVELK(1)SR	Prm	TRUE	2	0.801224	-0.385398	1.98785	22.161	1.78519	0.139698	0.739731	-4.98398	0.500134	0.448818	0.206588
Q8SXF0	Q8SXF0	1	63.4265	LIASPYAYK(1)SK	mRpS9	TRUE	1	-1.18497	-3.65434	1.28441	24.6466	-1.26871	0.265247	0.74989	-5.59188	0.507002	0.933996	0.207513
Q9W4P5	Q9W4P5	1	87.1795	NIVWIAECVAQK(1)HR	VhaAC39-1	TRUE	3	-0.6896	-1.5842	0.204997	22.2952	-2.03804	0.102341	0.72885	-4.67218	0.492778	0.338365	0.207649
Q9VVU1	Q9VVU1	1	197.54	VPEENILGTFGHGYK(1)YAAGFLNEGR	CG3902	FALSE	0	-0.477672	-0.912924	-0.0424209	28.8038	-2.90156	0.037473	0.72885	-3.62997	0.492778	0.164626	0.208307
Q9VMG0.2	Q9VMG0	1	168.016	GFPVVTSTCSNQNSK(1)R	AANATL2	FALSE	0	-0.502179	-0.984856	-0.0195012	27.4551	-2.7507	0.0443094	0.72885	-3.80593	0.492778	0.182564	0.209074
P53777	P53777	1	64.5202	ALDSTNCTEHEK(1)ELFCK	Mlp60A	FALSE	0	0.844064	-0.479938	2.16807	23.0589	1.6855	0.158106	0.742226	-5.10556	0.501821	0.50078	0.210796
A0A0B4KEK1	A0A0B4KEK1	1	148.074	ELNAAK(1)R	E(Pc)	TRUE	1	1.20214	-1.35849	3.76278	25.0358	1.24122	0.274354	0.74989	-5.62204	0.507002	0.968515	0.211237
P50887.1	P50887	1	101.388	VNGK(1)VNNLGNNVTFER	RpL22	TRUE	3	0.566486	-0.0514248	1.1844	21.2927	2.42385	0.0644817	0.72885	-4.19762	0.492778	0.233714	0.211623
Q9VMH9.1	Q9VMH9	1	68.8931	ETELVTPSNTQK(1)LK	CG9150	FALSE	0	-0.463115	-0.877125	-0.0491049	25.2111	-2.95746	0.0352494	0.72885	-3.56565	0.492778	0.156592	0.212405
Q9VVL7.8	Q9VVL7	1	105.935	TFQK(1)VLTK	CG7430	TRUE	1	-1.42957	-4.96702	2.10789	26.569	-1.06845	0.338407	0.74989	-5.80368	0.507002	1.33798	0.212472
Q9TVP3.1	Q9TVP3	1	95.9093	FQQLK(1)EAK	jdp	TRUE	1	0.651314	-0.162263	1.46489	23.5522	2.11657	0.0930215	0.72885	-4.57505	0.492778	0.307721	0.212924
Q9VM14.4	Q9VM14	1	72.6431	GVLEISK(1)DVK	muc	TRUE	1	1.14975	-1.21885	3.51835	23.616	1.28338	0.260502	0.74989	-5.57566	0.507002	0.89588	0.212975
P05661.5	P05661	1	156.755	ANAEAQK(1)NIK	Mhc	TRUE	3	-1.05067	-3.06207	0.960737	21.7164	-1.38104	0.230891	0.748589	-5.46565	0.506123	0.760777	0.214365
Q9VLC5.1	Q9VLC5	1	114.894	ILGMIK(1)TGK	Aldh	FALSE	0	-1.07548	-3.17867	1.02771	25.819	-1.35197	0.239355	0.74989	-5.49875	0.507002	0.795493	0.214868
O16797.2	O16797	0.999987	48.765	FQTPADK(1)LAFMGPLKK	RpL3	TRUE	2	0.532633	-0.0224449	1.08771	22.605	2.53697	0.0565264	0.72885	-4.06062	0.492778	0.209948	0.216475
Q9VWV6.6	Q9VWV6	1	78.7943	NTHVLK(1)VSADPQISATER	Tsf1	TRUE	4	0.873533	-0.560389	2.30746	21.957	1.61063	0.173546	0.746166	-5.19594	0.504485	0.542355	0.216573
Q7K0W4.6	Q7K0W4	1	94.7278	IPYEVK(1)VPVPQPYEVIK	Vajk4	FALSE	0	0.614492	-0.120641	1.34962	25.4834	2.21	0.0831089	0.72885	-4.45972	0.492778	0.278051	0.216837
Q9VUY9	Q9VUY9	1	126.595	FNCENGGPAPDAFTNHIYK(1)ITTEIK	Pgm1	FALSE	0	-0.47337	-0.915054	-0.0316856	25.3999	-2.83355	0.0403956	0.72885	-3.70888	0.492778	0.167059	0.218918
Q9W321.4	Q9W321	1	212.764	QAEAAEAAAAANLFSIEENEVSGDGK(1)K(1)K	nej	TRUE	1	1.22985	-1.49794	3.95764	25.2554	1.19202	0.291378	0.74989	-5.67521	0.507002	1.03174	0.219463
Q7K0S5	Q7K0S5	0.999636	34.3931	YLENLIKNPEEEK(1)FCK	Gint3	TRUE	3	0.629112	-0.146518	1.40474	21.5163	2.14445	0.0899368	0.72885	-4.54061	0.492778	0.293368	0.21974
X2JCV2	X2JCV2	1	142.097	FK(1)LDQSEAHCGVPNR	Lsp2	FALSE	0	-0.447344	-0.843057	-0.0516317	29.7974	-2.98885	0.034067	0.72885	-3.52976	0.492778	0.149671	0.22052
Q9VNW6.16	Q9VNW6	1	148.206	SQLK(1)YAR	CG7470	TRUE	3	-1.97295	-8.52293	4.57704	24.7929	-0.796373	0.465101	0.774567	-6.05454	0.523687	2.47741	0.220846
M9PD18.1	M9PD18	1	61.3533	VCPFYK(1)TVGMLR	Vha68-1	TRUE	1	1.12569	-1.20595	3.45733	23.403	1.27643	0.262738	0.74989	-5.58335	0.507002	0.881903	0.222107
X2JCV2.14	X2JCV2	1	166.086	TTYLELYQK(1)LMDATNSDYK	Lsp2	TRUE	1	1.17928	-1.3635	3.72205	24.5855	1.22617	0.279463	0.74989	-5.63842	0.507002	0.961759	0.222363
A0A0B4KI24.1	A0A0B4KI24	1	62.454	AVNPDVEFYESK(1)VTFK	Nlp	TRUE	1	1.0188	-0.921618	2.95922	23.622	1.38815	0.228866	0.746166	-5.45751	0.504485	0.733929	0.222607
A1Z7S3.1	A1Z7S3	1	99.5223	CDQEK(1)QGIITQPEK	Rab32	FALSE	0	0.70621	-0.270235	1.68266	21.4534	1.91218	0.119411	0.72885	-4.82775	0.492778	0.369323	0.222946
D5A7M1.2	D5A7M1	1	214.26	LFGNYFK(1)CLVDNGK	EbpIII	TRUE	1	-1.38665	-4.82529	2.05199	26.1708	-1.06616	0.339339	0.74989	-5.80599	0.507002	1.3006	0.223436
Q9I7P4	Q9I7P4	1	63.1343	QQLTSIAESLDTIK(1)HR	kkv	TRUE	4	-0.909073	-2.48362	0.665477	21.5423	-1.52645	0.192723	0.746166	-5.29632	0.504485	0.595545	0.223848
Q5U126	Q5U126	1	64.199	YSFNYGIK(1)DPHTGDIK	CG34461	FALSE	0	-0.706801	-1.68748	0.273875	23.3142	-1.90552	0.120394	0.72885	-4.83597	0.492778	0.370923	0.22396
Q9VNX4.16	Q9VNX4	1	100.187	SAFEYCGQK(1)CSACSR	P5CDh1	FALSE	0	0.546508	-0.0504074	1.14342	22.4488	2.42061	0.0647265	0.72885	-4.20156	0.492778	0.225773	0.223999
Q9VL68.1	Q9VL68	1	70.4517	FLFFVNQPAVQK(1)GLGIYLEGLK	CG4598	TRUE	3	1.1229	-1.21854	3.46434	23.1734	1.26794	0.265497	0.74989	-5.59273	0.507002	0.885609	0.225567
Q94516.7	Q94516	1	87.2044	WADGEIDKIESEWK(1)EGR	ATPsynB	FALSE	0	0.576087	-0.0889389	1.24111	25.2344	2.29029	0.0755018	0.72885	-4.36092	0.492778	0.251534	0.225739
Q0E8X7	Q0E8X7	1	79.8202	AAAEK(1)PAGRPMR	roh	TRUE	3	0.699583	-0.268195	1.66736	21.7444	1.9112	0.119555	0.72885	-4.82896	0.492778	0.366045	0.226299
B7YZI0	B7YZI0	1	59.6797	QHNLCNNYK(1)FHIPDLK	Vha44	TRUE	1	0.78238	-0.414171	1.97893	23.3619	1.72873	0.149834	0.742226	-5.05298	0.501821	0.452574	0.226472
A4UZZ4.2	A4UZZ4	1	100.722	GIAEVGNVTEVK(1)K	GlyP	FALSE	0	-0.492547	-0.982462	-0.00263281	26.8151	-2.65809	0.0491978	0.72885	-3.91556	0.492778	0.185301	0.226841
E2QD65	E2QD65	1	79.5963	IANQIVFK(1)QR	RpS19a	TRUE	1	-1.00611	-2.92421	0.911983	23.623	-1.38681	0.229245	0.746166	-5.45904	0.504485	0.725485	0.227191
Q9VNW6.8	Q9VNW6	1	106.108	RLEK(1)AHPTFTER	CG7470	FALSE	0	0.494998	-0.00125813	0.991253	24.2646	2.63718	0.0503835	0.72885	-3.94047	0.492778	0.1877	0.227843
L0MPS3.31	L0MPS3	1	83.9983	SDSLEYK(1)NWWK	apolpp	TRUE	1	-0.854687	-2.27403	0.564661	22.8443	-1.59206	0.177605	0.746166	-5.21821	0.504485	0.536843	0.228307
A1ZA23	A1ZA23	1	97.4306	NAK(1)QQSNYLK	CG8192	TRUE	4	-1.13587	-3.54562	1.27388	21.4925	-1.24623	0.272673	0.74989	-5.61656	0.507002	0.911445	0.22854
Q7KV27.11	Q7KV27	1	57.5896	VFHAEFMK(1)K	CG1640	FALSE	0	-0.466587	-0.908895	-0.024279	24.4826	-2.78901	0.0424489	0.72885	-3.76093	0.492778	0.167295	0.228971
B7Z001.42	B7Z001	1	85.4573	YQFVPNINTTDLNENSEK(1)AR	FASN1	FALSE	0	-0.567554	-1.21961	0.0845057	24.4688	-2.30124	0.0745251	0.72885	-4.34749	0.492778	0.24663	0.229072
A0A0C4DHE7	A0A0C4DHE7	1	78.692	TFK(1)CACVDVPFGGAK	Gdh	FALSE	0	0.454373	0.0347089	0.874037	22.9118	2.86255	0.039119	0.72885	-3.67515	0.492778	0.15873	0.229308
P15007.2	P15007	1	78.9077	DGQYDLDFK(1)NEK	Eno	TRUE	4	0.566015	-0.0865377	1.21857	21.1237	2.29326	0.0752354	0.72885	-4.35727	0.492778	0.246816	0.231227
C7LA75.7	C7LA75	1	86.1144	LVTHFVQEFK(1)R	Hsc70-4	FALSE	0	-0.608058	-1.36179	0.145669	25.9011	-2.13291	0.0912001	0.72885	-4.55487	0.492778	0.285084	0.23314
P25007.5	P25007	1	43.6963	TAWLDNK(1)HVVFGEVVEGLDVVK	Cyp1	TRUE	3	-1.16439	-3.72879	1.40001	22.9781	-1.20048	0.288386	0.74989	-5.66615	0.507002	0.969939	0.235072
Q9VXN2	Q9VXN2	1	46.797	DASHVK(1)FTPWANGK	sun	FALSE	0	-0.529209	-1.10873	0.0503078	21.4991	-2.41436	0.0652027	0.72885	-4.20917	0.492778	0.219192	0.235776
Q9VL70.5	Q9VL70	1	48.7591	LDTSK(1)LNVNGGAIALGHPLGASGSR	yip2	TRUE	1	1.15125	-1.36781	3.67031	23.6593	1.2083	0.285643	0.74989	-5.65774	0.507002	0.952789	0.236329
P55935.1	P55935	1	57.7875	HIDFSLK(1)SPFGGGRPGR	RpS9	TRUE	4	-1.02262	-3.04811	1.00286	21.6737	-1.33484	0.244479	0.74989	-5.51812	0.507002	0.766104	0.23681
C7LA75.6	C7LA75	1	108.915	LDK(1)SVIHDIVLVGGSTR	Hsc70-4	TRUE	1	-1.23903	-4.14153	1.66348	25.0763	-1.12863	0.314725	0.74989	-5.74209	0.507002	1.09782	0.238738
P13395.20	P13395	1	136.635	SGK(1)LNHQEFK	alpha-Spec	FALSE	0	0.488935	-0.012849	0.990718	22.5427	2.57618	0.0540286	0.72885	-4.01346	0.492778	0.189791	0.240069
B7Z001.15	B7Z001	1	61.5241	FLEIGK(1)FDLSNNSPLGMSVFLK	FASN1	TRUE	3	-1.3148	-4.56434	1.93475	24.3581	-1.06974	0.337885	0.74989	-5.80238	0.507002	1.22908	0.24012
A8JNP1.7	A8JNP1	1	71.2408	EMYDGITELIK(1)LEK	Argk	TRUE	3	1.23704	-1.70918	4.18327	23.2961	1.1101	0.321857	0.74989	-5.76126	0.507002	1.11436	0.246013
Q9VV75.2	Q9VV75	1	152.949	FQLGK(1)LSSESLLHYVAQTFAAGR	UQCR-C2	FALSE	0	-0.510712	-1.06704	0.0456167	29.3932	-2.42709	0.0642369	0.72885	-4.19367	0.492778	0.210421	0.246105
A8DYD3.1	A8DYD3	1	86.0142	VITAGGASTVVK(1)K	cg	FALSE	0	0.445197	0.021696	0.868697	23.033	2.77933	0.0429106	0.72885	-3.77228	0.492778	0.160182	0.246163
M9MRC9	M9MRC9	1	94.6162	INFDK(1)YHPGYFGK	RpL27A	FALSE	0	-0.646076	-1.52448	0.232328	24.4231	-1.9446	0.114743	0.72885	-4.78771	0.492778	0.33224	0.246895
Q94522.3	Q94522	1	93.6488	GNLK(1)LNGDSR	Scsalpha1	TRUE	1	-1.3082	-4.5874	1.97099	25.7582	-1.05475	0.344013	0.751446	-5.81743	0.508055	1.2403	0.247598
A8JR25	A8JR25	1	48.1146	AGHSDTPNNPNALK(1)FLK	Fas1	FALSE	0	-0.652706	-1.55024	0.244831	28.5352	-1.92268	0.117878	0.72885	-4.81479	0.492778	0.339477	0.247695
Q9W401.1	Q9W401	1	94.9087	AYSDGVHK(1)SK	kdn	FALSE	0	-1.22816	-4.15181	1.69548	31.3357	-1.11064	0.321645	0.74989	-5.7607	0.507002	1.10582	0.248301
A1Z7H3.2	A1Z7H3	1	62.0879	ILPFNQVVK(1)TGQDSK	Acsl	TRUE	1	-0.575445	-1.282	0.131106	21.8657	-2.15329	0.0889814	0.72885	-4.52969	0.492778	0.26724	0.24853
Q7KSQ0.1	Q7KSQ0	1	99.0214	GFAHGVGQIIK(1)SEGISGIYK	sea	TRUE	3	0.923811	-0.80419	2.65181	22.1181	1.41345	0.221795	0.746166	-5.42843	0.504485	0.653585	0.248761
A0A0B4KFE9.3	A0A0B4KFE9	0.993354	21.7457	QNQATEEYVGK(0.993)LK(0.007)K	Mtor	TRUE	1	-0.687601	-1.68306	0.307854	22.513	-1.82623	0.132774	0.739252	-4.93361	0.49981	0.376513	0.249489
Q7K148.1	Q7K148	1	110.633	VLSK(1)ECR	Prosbeta5	TRUE	2	0.857344	-0.650274	2.36496	22.4019	1.50351	0.198307	0.746166	-5.32341	0.504485	0.570229	0.249791
A4V3Q6.3	A4V3Q6	1	106.578	STTTGHLIYK(1)CGGIDK	eEF1alpha2	FALSE	0	-0.475901	-0.966722	0.0149209	26.9622	-2.56351	0.0548223	0.72885	-4.02869	0.492778	0.185644	0.251113
Q9VHC8	Q9VHC8	1	137.895	TSSAPDAAAPTK(1)K	CG8149	FALSE	0	0.502414	-0.0446754	1.0495	23.6252	2.42798	0.0641701	0.72885	-4.1926	0.492778	0.206927	0.251645
Q9VID9	Q9VID9	1	132.567	LATQAEK(1)K	CG8677	FALSE	0	0.507517	-0.0510343	1.06607	28.4109	2.40231	0.0661322	0.72885	-4.22385	0.492778	0.211262	0.251965
L0MPS3.37	L0MPS3	1	55.7239	STLK(1)SLEINSHGK	apolpp	TRUE	4	0.836966	-0.6147	2.28863	21.8202	1.52434	0.19323	0.746166	-5.29882	0.504485	0.549067	0.25262
Q9V470.6	Q9V470	0.999959	43.8856	TVPLDIGKPIPESTLLEVAK(1)FLEFK	ScsbetaG	TRUE	1	-1.25083	-4.3118	1.81014	24.7812	-1.08039	0.333589	0.74989	-5.79162	0.507002	1.15776	0.253291
A8JNP1.5	A8JNP1	1	88.7155	EMESK(1)VSSTLSGLEGELK	Argk	TRUE	3	-1.12994	-3.66918	1.40929	23.1932	-1.17651	0.296941	0.74989	-5.69175	0.507002	0.960419	0.253599
P05661.26	P05661	1	108.954	LKVDDLAAELDASQK(1)ECR	Mhc	FALSE	0	0.527298	-0.0779475	1.13254	24.2077	2.30338	0.0743353	0.72885	-4.34485	0.492778	0.228923	0.253971
P91638	P91638	1	58.8772	TTNGDGVAAAAAPPPPTPAVQGSALK(1)R	smid	TRUE	1	-1.0203	-3.12532	1.08473	23.7902	-1.28148	0.261112	0.74989	-5.57777	0.507002	0.796189	0.254092
Q05856	Q05856	1	69.9535	NNK(1)MIQHLNYR	SmB	TRUE	4	-0.515874	-1.09643	0.0646823	21.1582	-2.34931	0.0703957	0.72885	-4.28858	0.492778	0.219585	0.254378
A1Z7H3.3	A1Z7H3	1	107.847	LQK(1)YEVPAAITLCK	Acsl	FALSE	0	-0.426142	-0.824344	-0.0279393	25.9216	-2.82938	0.0405827	0.72885	-3.71373	0.492778	0.150613	0.255244
P15348	P15348	1	144.089	ALSIEQMYQK(1)K	Top2	TRUE	3	-0.531493	-1.15007	0.0870884	21.2787	-2.27165	0.0771974	0.72885	-4.38382	0.492778	0.233967	0.256312
P54385	P54385	1	143.004	AGLK(1)INPK	Gdh	FALSE	0	0.513535	-0.0671276	1.0942	30.3488	2.33823	0.0713247	0.72885	-4.30214	0.492778	0.219625	0.257691
Q9VY92.2	Q9VY92	1	72.0057	NAK(1)AYEGPAQGIK	CG11151	FALSE	0	0.783262	-0.5167	2.08322	22.1455	1.59301	0.177396	0.746166	-5.21707	0.504485	0.491688	0.258063
Q94516	Q94516	1	88.3697	AMNVYSEVK(1)R	ATPsynB	TRUE	3	0.901788	-0.794519	2.5981	22.7236	1.40553	0.223984	0.746166	-5.43755	0.504485	0.641598	0.259438
A4UZZ4.7	A4UZZ4	1	139.54	LWSAK(1)SPIDFNLK	GlyP	TRUE	1	1.08763	-1.31585	3.4911	24.5254	1.19642	0.289819	0.74989	-5.67051	0.507002	0.90907	0.260014
C0HL67.5	C0HL67	1	138.975	K(1)STGGK(1)APR		FALSE	0	0.541912	-0.108548	1.19237	29.8286	2.20267	0.0838435	0.72885	-4.46875	0.492778	0.246025	0.260985
Q9VT61	Q9VT61	1	44.4397	SRDK(1)FTHHNSSSGR	CG8108	FALSE	0	-0.735691	-1.90346	0.432075	20.6035	-1.66564	0.162061	0.746115	-5.12962	0.50445	0.441686	0.262161
Q9VW68.5	Q9VW68	1	58.6296	LLANVDVAGK(1)VLK	Gabat	FALSE	0	0.580688	-0.165089	1.32647	22.9996	2.05862	0.0998059	0.72885	-4.64672	0.492778	0.282077	0.262314
X2JCV2.17	X2JCV2	1	78.2358	YVDALPFGFPFNRPVK(1)HDYYFDVHNFK	Lsp2	TRUE	3	-1.18495	-4.02119	1.6513	23.9201	-1.10458	0.324008	0.74989	-5.76693	0.507002	1.07276	0.263047
Q9VNW6.14	Q9VNW6	1	91.5493	SK(1)VGTGGMDSK	CG7470	FALSE	0	0.834628	-0.650145	2.3194	21.7619	1.48619	0.202626	0.746166	-5.34377	0.504485	0.561589	0.263845
P46415	P46415	1	43.1155	AGDHVIALYIPQCNECK(1)FCK	Fdh	TRUE	3	0.900024	-0.812643	2.61269	22.5565	1.38939	0.228516	0.746166	-5.4561	0.504485	0.647786	0.264855
C0HL67.6	C0HL67	1	94.6624	STGGK(1)APR		FALSE	0	0.538886	-0.111347	1.18912	29.8371	2.19114	0.0850141	0.72885	-4.48297	0.492778	0.245939	0.264922
B7Z001.17	B7Z001	1	51.6064	GK(1)MAAVGLSWEDAHSR	FASN1	FALSE	0	-0.623178	-1.48413	0.237777	22.255	-1.9137	0.119188	0.72885	-4.82587	0.492778	0.32564	0.265661
Q7K0W4.9	Q7K0W4	1	107.166	VPIEK(1)PIPVYTEVK	Vajk4	FALSE	0	0.523261	-0.0970285	1.14355	23.5481	2.23031	0.0811086	0.72885	-4.43469	0.492778	0.234613	0.268632
P35122	P35122	1	100.454	AFILLFPCSETYEK(1)HR	Uch	TRUE	1	0.91746	-0.877451	2.71237	24.3596	1.35141	0.239521	0.74989	-5.49939	0.507002	0.678893	0.269508
M9NE89.5	M9NE89	1	78.6898	HGQEIDLLEK(1)ELIR	Lam	TRUE	3	-0.764037	-2.04438	0.516302	22.6686	-1.57772	0.180805	0.746166	-5.23536	0.504485	0.484265	0.270696
X2JC31.2	X2JC31	1	114.72	LADLEEFISGPNHADIQK(1)IGNR	Chc	TRUE	1	-1.1844	-4.08339	1.71459	24.8019	-1.08017	0.333676	0.74989	-5.79184	0.507002	1.09649	0.272538
Q9W499	Q9W499	1	132.25	VTGGAPSK(1)LSK	RpL35	FALSE	0	-1.17617	-4.04621	1.69388	26.5879	-1.08348	0.33235	0.74989	-5.78848	0.507002	1.08554	0.273726
B7Z001.12	B7Z001	1	222.165	VGDPQEVNSITDFFCK(1)DR	FASN1	FALSE	0	-0.483868	-1.02474	0.0570069	26.9204	-2.36522	0.0690851	0.72885	-4.26912	0.492778	0.204576	0.27442
E2QCF1.6	E2QCF1	1	49.2981	SIGFIGHYMDQK(1)R	ATPCL	FALSE	0	-0.689549	-1.75683	0.377734	22.4544	-1.70816	0.153715	0.742226	-5.07803	0.501821	0.40368	0.274917
A1ZA47	A1ZA47	1	73.0666	GACPSYK(1)VNQGYAR	Zasp52	TRUE	1	0.586557	-0.201983	1.3751	20.8795	1.96665	0.111679	0.72885	-4.76046	0.492778	0.298251	0.276427
Q7KUX7	Q7KUX7	1	63.3202	IK(1)LDDLSAPLR	eIF4H1	FALSE	0	0.52996	-0.121763	1.18168	23.3261	2.14992	0.0893446	0.72885	-4.53386	0.492778	0.246503	0.27804
Q8SXQ1	Q8SXQ1	1	102.621	GPSVTSYDPGTGQPIAK(1)VR	Aldh7A1	TRUE	1	1.30965	-2.2273	4.8466	26.3891	0.978967	0.376471	0.756	-5.89152	0.511134	1.33779	0.2782
M9PCK6	M9PCK6	1	73.7813	FSTLVGQSTK(1)FR	Sps2	TRUE	1	-0.99736	-3.1419	1.14718	24.3075	-1.22959	0.278295	0.74989	-5.63471	0.507002	0.811133	0.279236
A0A4P7VAW6	A0A4P7VAW6	1	69.0102	VK(1)LQIWDTAGQER		TRUE	1	0.782523	-0.587041	2.15209	23.4466	1.51062	0.196558	0.746166	-5.31502	0.504485	0.518013	0.279988
P13607.17	P13607	1	65.5874	VLGFCDFMLPSDK(1)YPNGFK(1)FNTDDINFPIDNLR	Atpalpha	FALSE	0	0.916797	-0.926272	2.75987	28.1282	1.31514	0.250498	0.74989	-5.54025	0.507002	0.697108	0.281077
X2JJG8.1	X2JJG8	0.999791	36.7948	GNNILVMCDTYK(1)FDGTPTDTNKR	Gs2	FALSE	0	-0.563352	-1.30264	0.175931	23.5051	-2.0147	0.105299	0.72885	-4.70105	0.492778	0.279621	0.281372
A0A0B4JCW4.4	A0A0B4JCW4	1	97.6019	FAVAK(1)NGK	ScsbetaA	TRUE	1	-1.12905	-3.83986	1.58176	25.1956	-1.10118	0.325341	0.74989	-5.77042	0.507002	1.02531	0.281453
Q9Y119.5	Q9Y119	1	92.4736	TSK(1)MQIILGVDRLDYTK	Tps1	FALSE	0	-0.443689	-0.909765	0.0223866	27.0338	-2.51689	0.0578555	0.72885	-4.08484	0.492778	0.176285	0.282401
Q9VZ64.2	Q9VZ64	1	136.268	SCNLK(1)TAK	CG17333	FALSE	0	-0.84373	-2.4295	0.742035	26.1374	-1.40672	0.223656	0.746166	-5.43619	0.504485	0.599787	0.282633
P29613.2	P29613	1	87.0009	MNGDQK(1)SIAEIAK	Tpi	TRUE	3	-0.715006	-1.88069	0.450679	22.134	-1.6217	0.171171	0.746166	-5.18264	0.504485	0.440899	0.283073
P13395.15	P13395	1	93.5098	LMQSHPDTAEQTYAK(1)QK	alpha-Spec	TRUE	1	0.635092	-0.310868	1.58105	21.8103	1.77503	0.141468	0.739731	-4.99642	0.500134	0.357793	0.288795
Q9VEX6.3	Q9VEX6	0.999609	34.08	FAFLDALKNPLHYLK(1)R	bor	TRUE	4	1.30461	-2.29727	4.90648	22.3691	0.957619	0.386067	0.762219	-5.91175	0.515338	1.36234	0.288907
Q9W3X6.1	Q9W3X6	1	76.5225	LGSK(1)TPVHPNDHVNK	Fum1	FALSE	0	0.56684	-0.196231	1.32991	23.3472	1.96398	0.112046	0.72885	-4.76376	0.492778	0.288618	0.289174
P06605.2	P06605	1	42.0835	HGK(1)YMACCMLYR	alphaTub84D	TRUE	1	-0.756064	-2.06957	0.557441	23.281	-1.52184	0.193834	0.746166	-5.30178	0.504485	0.49681	0.289235
C1C553	C1C553	1	77.3176	AK(1)FWQSYIR	Mf	TRUE	1	-0.731567	-1.96704	0.503908	23.2929	-1.56553	0.183571	0.746166	-5.2499	0.504485	0.467296	0.289349
B7Z001.4	B7Z001	1	72.607	IEAFAK(1)TIQR	FASN1	FALSE	0	-0.430281	-0.878519	0.0179579	24.7671	-2.53796	0.0564621	0.72885	-4.05943	0.492778	0.169538	0.290339
E1JIT4	E1JIT4	1	144.444	QEFEQEITNVQDSLSTLHGCQAK(1)YAGSK	Pfdn5	TRUE	1	-0.94836	-2.95444	1.05772	23.9409	-1.24987	0.271457	0.74989	-5.61258	0.507002	0.758765	0.290365
C7LA75.1	C7LA75	1	75.2151	CNETIK(1)WLDANQLADKEEYEHR	Hsc70-4	TRUE	1	-0.745793	-2.03145	0.539868	22.8799	-1.53368	0.190998	0.746166	-5.28777	0.504485	0.486278	0.290936
Q7JXB5.5	Q7JXB5	1	89.2957	LLQGIMLK(1)K	Pepck2	TRUE	1	-1.16786	-4.11874	1.78301	25.2072	-1.04636	0.347483	0.751446	-5.8258	0.508055	1.11611	0.290987
A5XCL5	A5XCL5	1	63.2832	GGTLIQMENK(1)LR	UGP	TRUE	1	-0.803007	-2.28504	0.679029	22.4885	-1.43252	0.216604	0.746166	-5.40637	0.504485	0.560554	0.292776
A0A0B4LHX6	A0A0B4LHX6	1	47.2269	ELLEK(1)HYADLSAR	awd	TRUE	3	-0.798641	-2.2662	0.668917	21.6564	-1.43879	0.214925	0.746166	-5.3991	0.504485	0.555077	0.292911
Q7KV27.2	Q7KV27	0.999262	31.3146	AGEIEK(0.001)ELEK(0.999)GVK	CG1640	TRUE	1	-0.748409	-2.04879	0.551972	21.6369	-1.52163	0.193883	0.746166	-5.30202	0.504485	0.491846	0.292947
P02283.6	P02283	1	118.233	PPK(1)TSGK(1)AAK	His2B:CG17949	TRUE	3	-1.10456	-3.7878	1.57868	23.8593	-1.08836	0.330405	0.74989	-5.78352	0.507002	1.01489	0.294278
A0A0B4K6B8	A0A0B4K6B8	1	102.531	SSLTPASSSAGVK(1)R	mod(mdg4)	TRUE	1	0.924907	-1.00984	2.85966	23.1663	1.2639	0.266818	0.74989	-5.59717	0.507002	0.731785	0.294647
Q9W3X6.3	Q9W3X6	0.999993	51.6982	VESDTFGELK(1)VPADKYYGAQTMR	Fum1	TRUE	1	0.995998	-1.22351	3.21551	24.9431	1.18643	0.293372	0.74989	-5.68119	0.507002	0.83949	0.294815
Q9VIE8.20	Q9VIE8	1	67.5633	VAMQDATAQMALLQFISSGLK(1)K	mAcon1	TRUE	1	-1.18919	-4.26929	1.8909	25.1942	-1.02077	0.358258	0.753194	-5.85107	0.509236	1.16499	0.29502
L0MPS3.45	L0MPS3	0.999625	34.2533	YEQTASFFIDK(1)LQKPDDVAR	apolpp	TRUE	1	-1.11088	-3.8315	1.60974	24.8637	-1.07954	0.333928	0.74989	-5.79247	0.507002	1.02903	0.295691
Q9VRD4	Q9VRD4	1	73.0568	HEEFK(1)EGCDAACNGPYDNR	CG1532	TRUE	2	-0.65437	-1.67658	0.367837	21.5892	-1.69249	0.156738	0.742226	-5.09707	0.501821	0.386632	0.297403
Q9VVL7.2	Q9VVL7	1	131.439	ALTGGIAMLFK(1)K	CG7430	TRUE	1	-1.17464	-4.20362	1.85433	25.3765	-1.0253	0.356331	0.753194	-5.84662	0.509236	1.14566	0.29757
A0A0B4LGD3	A0A0B4LGD3	1	77.5932	IFTVAQIEDNSIQMK(1)K	kcc	TRUE	1	-0.856429	-2.54672	0.833859	23.5557	-1.33959	0.243046	0.74989	-5.51275	0.507002	0.639321	0.297774
Q8MMD3.3	Q8MMD3	1	78.8139	RLDDLQAQVTK(1)IR	Eps-15	FALSE	0	0.47331	-0.0796667	1.02629	23.5565	2.26298	0.0780008	0.72885	-4.39449	0.492778	0.209153	0.298965
Q7JRL9.1	Q7JRL9	1	80.9793	SLGIK(1)DSELGDVK	CG31221	FALSE	0	0.49961	-0.114783	1.114	22.1265	2.14994	0.0893418	0.72885	-4.53382	0.492778	0.232383	0.299182
L0MPS3.38	L0MPS3	1	85.7338	SYGLDTTFYHSAHK(1)K	apolpp	FALSE	0	-0.444947	-0.935895	0.0460016	23.6368	-2.39615	0.066613	0.72885	-4.23136	0.492778	0.185692	0.299603
Q94522.9	Q94522	1	52.4633	SPAK(1)MGHELFK	Scsalpha1	TRUE	1	-1.03507	-3.44569	1.37554	24.5434	-1.13523	0.312216	0.74989	-5.73521	0.507002	0.911772	0.299727
P92177.6	P92177	1	54.2226	YLAEFATGSDRK(1)DAAENSLIAYK	14-3-3epsilon	TRUE	1	0.61045	-0.292516	1.51342	22.3257	1.78739	0.139316	0.739731	-4.98128	0.500134	0.341531	0.300231
Q9VZW7.2	Q9VZW7	1	57.1732	SLQADLLEPEVYHMNAK(1)K	CPT2	TRUE	1	-0.986976	-3.20009	1.22614	24.3563	-1.17908	0.296012	0.74989	-5.68902	0.507002	0.837071	0.300743
Q960M4	Q960M4	1	58.9799	VIIFGVPGAFTPGCSK(1)THLPGYVSSADELK	Prx5	TRUE	1	-1.15336	-4.11094	1.80422	25.1777	-1.03103	0.353907	0.753194	-5.84099	0.509236	1.11865	0.301791
Q7KW39.8	Q7KW39	1	134.676	LFIDGK(1)FVESK	CG17896	FALSE	0	0.863334	-0.869479	2.59615	24.7062	1.31725	0.249847	0.74989	-5.53789	0.507002	0.655405	0.301989
Q9VBP6	Q9VBP6	1	87.618	AAPIGDLFCK(1)SPDVR	Ssadh	TRUE	1	1.10188	-1.6221	3.82586	25.2405	1.06948	0.33799	0.74989	-5.80264	0.507002	1.0303	0.302627
A0A0B4LGQ1	A0A0B4LGQ1	1	65.3502	AIESQWK(1)SLEEFKK	Sod2	TRUE	1	-1.03527	-3.46786	1.39732	24.759	-1.12519	0.316037	0.74989	-5.74566	0.507002	0.920084	0.303456
Q9VCW2.1	Q9VCW2	1	84.687	LK(1)LGDSHWYER	cd	FALSE	0	-0.700184	-1.87839	0.47802	24.2797	-1.57121	0.182278	0.746166	-5.24314	0.504485	0.445635	0.303653
A4UZZ4	A4UZZ4	1	88.441	AQDLVSK(1)TYQNQAK	GlyP	FALSE	0	-0.438232	-0.921583	0.0451187	25.8283	-2.39709	0.0665397	0.72885	-4.23022	0.492778	0.182819	0.304955
M9PBF6.1	M9PBF6	1	106.291	CEDLYK(1)EYDVQR	Dap160	FALSE	0	0.467264	-0.0810275	1.01556	23.1165	2.25316	0.0789209	0.72885	-4.40656	0.492778	0.207381	0.30528
Q9VL68	Q9VL68	1	120.96	CVAFIGTFAK(1)VNPLAR	CG4598	TRUE	1	-0.945518	-3.01431	1.12327	24.424	-1.20836	0.285622	0.74989	-5.65768	0.507002	0.782483	0.305802
B7YZH7	B7YZH7	0.996967	25.1674	K(0.003)GGAGVPGAQTANQK(0.997)LAGGPAIEDYELPAR	CG44242	TRUE	3	-0.745992	-2.08217	0.590189	21.9472	-1.47608	0.205189	0.746166	-5.35562	0.504485	0.505387	0.306812
Q9VIE8.1	Q9VIE8	1	147.519	AIIVK(1)SFAR	mAcon1	TRUE	1	-0.949122	-3.03765	1.13941	24.6077	-1.2015	0.288026	0.74989	-5.66505	0.507002	0.789949	0.306856
M9MSI3.6	M9MSI3	1	130.435	HVTYK(1)EPEFHHK	Vajk1	FALSE	0	0.462415	-0.0783522	1.00318	24.7888	2.26081	0.0782035	0.72885	-4.39716	0.492778	0.204535	0.30776
I0DHK3	I0DHK3	1	54.5979	LITNLGNK(1)MQTTTQR	Prosalpha6	FALSE	0	-0.535838	-1.25423	0.182552	23.1378	-1.97204	0.110944	0.72885	-4.7538	0.492778	0.271718	0.307844
Q9VQ61.9	Q9VQ61	1	72.2121	YYDKDTCALDFGGLIEDLK(1)K	Got2	TRUE	1	-1.12412	-3.99475	1.74652	25.4862	-1.03532	0.352098	0.753194	-5.83675	0.509236	1.08577	0.309312
Q86BS7.1	Q86BS7	1	62.9238	IVLYTNYPAEGQK(1)FVR	CG9485	TRUE	2	-0.682552	-1.82956	0.464459	22.2286	-1.57329	0.181805	0.746166	-5.24064	0.504485	0.433836	0.312351
M9PBV1	M9PBV1	1	59.0026	DSSLSSGALANILAIFK(1)K	Hn	TRUE	2	-0.769118	-2.20911	0.670874	22.8203	-1.41213	0.222159	0.746166	-5.42995	0.504485	0.544651	0.314418
P53777.1	P53777	0.999634	34.3593	ALDSTNCTEHEKELFCK(1)NCHGR	Mlp60A	TRUE	2	0.748809	-0.621778	2.11939	21.0072	1.44446	0.213416	0.746166	-5.39252	0.504485	0.5184	0.314571
X2J6D4.3	X2J6D4	0.971095	15.2629	MIFAGLK(0.971)K(0.029)PNER	Cyt-c-p	TRUE	1	0.918765	-1.08652	2.92405	23.8442	1.21135	0.284577	0.74989	-5.65445	0.507002	0.758462	0.315165
Q9VB10.1	Q9VB10	0.999998	57.6472	ALKLEK(1)LMK	CG5590	FALSE	0	-1.281	-4.98725	2.42525	24.8362	-0.91381	0.406389	0.763632	-5.95235	0.516294	1.40182	0.315541
P13060	P13060	0.956113	13.3817	ALPMPDGLPEDIDNGDVSAK(0.044)DEFK(0.956)AR	eEF2	TRUE	1	-0.783662	-2.27989	0.712563	22.8956	-1.38476	0.22983	0.746166	-5.4614	0.504485	0.56592	0.315907
D1YSG7.4	D1YSG7	1	48.8228	ITAAEALK(1)HPWICQR	CaMKII	FALSE	0	-0.413975	-0.860147	0.0321975	24.7034	-2.45309	0.0623129	0.72885	-4.16208	0.492778	0.168757	0.316946
Q9VDT1.1	Q9VDT1	1	57.2379	DFANNELSGNAAK(1)FDREHLYPEK	Arc42	FALSE	0	-0.515499	-1.19823	0.167233	23.9108	-1.99627	0.107699	0.72885	-4.72384	0.492778	0.258231	0.317035
Q9VWV2.2	Q9VWV2	1	75.7029	IGTHVGPLQPGQVYSGGSCELFTK(1)FINAK	CG32549	FALSE	0	-0.484467	-1.09064	0.121706	25.0485	-2.11305	0.0934199	0.72885	-4.57941	0.492778	0.229274	0.317111
Q9VID9.1	Q9VID9	1	62.8229	MLAEK(1)NAEGAK	CG8677	TRUE	2	0.543332	-0.213646	1.30031	20.9432	1.89768	0.121562	0.72885	-4.84563	0.492778	0.286313	0.31823
Q7JWF1	Q7JWF1	0.999503	33.032	HGPQDHESLK(1)PASSCPPIVYPKPDGK	Etf-QO	TRUE	4	-0.641767	-1.67937	0.395837	21.5811	-1.63526	0.168305	0.746166	-5.16631	0.504485	0.392455	0.318665
Q9W2X6.1	Q9W2X6	1	52.7196	HVPTLAVLK(1)PGVVQVVENDGK	ATPsyndelta	TRUE	1	-1.02505	-3.50001	1.44992	25.2234	-1.09501	0.327771	0.74989	-5.77674	0.507002	0.936111	0.31874
P55828	P55828	1	87.5193	DIEK(1)PHVGDSASVHR	RpS20	FALSE	0	0.477547	-0.114532	1.06963	23.3848	2.13245	0.0912513	0.72885	-4.55544	0.492778	0.223943	0.318761
Q9VK60.2	Q9VK60	1	68.4326	TMEEHCVVPDVIAK(1)APAQTAVVEYPGDIVVKPGQVLTPTQVK	CG6180	TRUE	3	1.29667	-2.53031	5.12366	23.1533	0.89581	0.414988	0.763632	-5.96865	0.516294	1.44749	0.31968
M9PBL3.5	M9PBL3	1	90.9056	FYDQFSK(1)NLK	Hsp83	TRUE	1	0.857348	-0.926708	2.6414	23.8386	1.27055	0.264648	0.74989	-5.58985	0.507002	0.674787	0.319909
A0A0B4K7G4.3	A0A0B4K7G4	0.999994	52.0484	STK(1)VQEEETVVPQSPSKK	mod	FALSE	0	0.520282	-0.182902	1.22347	22.0574	1.95619	0.113122	0.72885	-4.77339	0.492778	0.265967	0.321794
Q9VBP6.8	Q9VBP6	1	130.272	NSADGIK(1)R	Ssadh	FALSE	0	0.481195	-0.124654	1.08704	24.517	2.0999	0.0949212	0.72885	-4.59567	0.492778	0.229151	0.322042
P55935	P55935	0.99953	33.2761	ELLTLDEKDEK(1)R	RpS9	TRUE	1	0.544643	-0.223388	1.31267	22.3283	1.87489	0.125028	0.735468	-4.87374	0.497252	0.290494	0.322248
Q8IMG6	Q8IMG6	1	52.0081	TPGDAVHK(1)IYPAACIK	Med	TRUE	3	-0.519821	-1.22352	0.183876	21.4601	-1.95303	0.113561	0.72885	-4.77729	0.492778	0.266161	0.322767
E1JJA4.4	E1JJA4	1	59.8396	K(1)FSSFDEIRK	shi	FALSE	0	0.419857	-0.0460547	0.885768	22.9471	2.38254	0.0676889	0.72885	-4.24797	0.492778	0.176223	0.322838
Q94516.4	Q94516	1	166.704	ETLNK(1)CIADLSALALR	ATPsynB	TRUE	1	-1.03864	-3.60006	1.52277	25.0846	-1.07208	0.336937	0.74989	-5.80002	0.507002	0.968809	0.323067
O62619.5	O62619	1	103.881	LGYEHPVAIALDTK(1)GPEIR	PyK	TRUE	4	-0.865591	-2.69586	0.964675	21.5646	-1.25037	0.27129	0.74989	-5.61203	0.507002	0.692265	0.323285
Q7KVB1	Q7KVB1	1	89.5479	QTGALSK(1)TIDR	ABCB7	TRUE	4	0.581571	-0.290856	1.454	21.3667	1.76244	0.143693	0.739731	-5.01182	0.500134	0.32998	0.323586
Q9VNW6.2	Q9VNW6	1	99.815	SGLAK(1)PLLSR	CG7470	TRUE	1	-0.926698	-3.01004	1.15665	24.4318	-1.17603	0.297115	0.74989	-5.69226	0.507002	0.787987	0.324758
Q24478.1	Q24478	1	54.1572	GEVK(1)SVK	Cp190	TRUE	3	0.48404	-0.133003	1.10108	20.2853	2.07399	0.0979556	0.72885	-4.6277	0.492778	0.233386	0.324801
A0A0B4LGB0.1	A0A0B4LGB0	0.999995	53.1359	NSFVYQK(1)LSEDIVKPTSK	Gp150	FALSE	0	-0.460092	-1.02183	0.101641	23.7802	-2.16549	0.0876809	0.72885	-4.51462	0.492778	0.212466	0.326316
C9QP42	C9QP42	1	67.4565	GIYGYGFEK(1)PSAIQQR	eIF4A	TRUE	1	0.69673	-0.537668	1.93113	23.0004	1.49228	0.201096	0.746166	-5.33662	0.504485	0.466889	0.327085
A1Z7X7	A1Z7X7	1	63.022	K(1)FEQLTDEYKK	GstT2	FALSE	0	0.405956	-0.037163	0.849075	22.7779	2.42215	0.0646103	0.72885	-4.19969	0.492778	0.167602	0.328878
Q7KSU6.4	Q7KSU6	1	57.5301	LAYGTALAK(1)IGQNNLR	CG8036	FALSE	0	-0.400335	-0.833277	0.0326073	22.9258	-2.44475	0.0629226	0.72885	-4.1722	0.492778	0.163753	0.330461
Q9VHX4.2	Q9VHX4	1	89.0474	HPEFTFK(1)NQYTN	CG2767	TRUE	1	-0.589242	-1.49978	0.321294	22.805	-1.71095	0.153181	0.742226	-5.07463	0.501821	0.344394	0.331047
P07486.1	P07486	1	80.7549	ASTHLK(1)GGAK	Gapdh1	TRUE	3	0.715368	-0.594038	2.02477	21.6995	1.44443	0.213424	0.746166	-5.39255	0.504485	0.495259	0.331255
Q86BQ4	Q86BQ4	0.98094	17.1153	EIPCK(0.981)FIHEDDK(0.019)CVAFHDVAPQAPTHFLVIPR	HINT1	TRUE	3	-1.42683	-6.12441	3.27075	23.6763	-0.803046	0.461599	0.774567	-6.04901	0.523687	1.77678	0.331866
E2QC56.1	E2QC56	1	301.777	HTLVSSSNK(1)K	CG10417	TRUE	1	-0.851176	-2.66495	0.962595	24.0654	-1.24073	0.274518	0.74989	-5.62257	0.507002	0.686027	0.332756
Q9VGA4.1	Q9VGA4	1	108.461	MQELAVK(1)R	MBD-R2	TRUE	4	-0.609621	-1.58434	0.365093	21.4892	-1.65358	0.164512	0.746166	-5.14421	0.504485	0.368668	0.332795
A8JNP1.8	A8JNP1	1	40.3194	GIYHNDAK(1)TFLVWCNEEDHLR	Argk	FALSE	0	-0.433773	-0.94481	0.0772636	24.0954	-2.24415	0.0797758	0.72885	-4.41765	0.492778	0.19329	0.333935
Q9VXY3.2	Q9VXY3	1	74.8765	TPSAAPSGAASVSVPADRVEVLK(1)GVR	CG5599	TRUE	1	-0.709912	-2.00992	0.590096	23.4699	-1.44378	0.213597	0.746166	-5.39331	0.504485	0.491705	0.33425
M9PD26.2	M9PD26	1	65.3952	NSALITTHSWQK(1)GK	Cyt-b5-r	FALSE	0	-0.715227	-2.03431	0.603855	22.5164	-1.43355	0.216328	0.746166	-5.40518	0.504485	0.498919	0.334545
Q9VKU1.3	Q9VKU1	0.999999	62.4333	YILATKPSEYDQK(1)HR	Fatp1	FALSE	0	-0.454734	-1.01599	0.10652	22.6384	-2.1421	0.0901922	0.72885	-4.54351	0.492778	0.212284	0.334873
P13395.13	P13395	1	124.624	LK(1)FATDDSYLDPTNLNGK	alpha-Spec	TRUE	1	-0.905733	-2.95579	1.14433	24.28	-1.16809	0.300002	0.74989	-5.70069	0.507002	0.775398	0.336058
M9PI17.5	M9PI17	1	99.3717	YLDLYLIHWPMGYK(1)EGCDLFPTDKDGK	Akr1B	FALSE	0	-0.496085	-1.16139	0.169216	27.0255	-1.97142	0.111028	0.72885	-4.75456	0.492778	0.251638	0.336087
O77460.2	O77460	0.999996	53.7907	TPMNPIKQDIK(1)K	Nurf-38	TRUE	1	-0.799882	-2.42991	0.830142	23.65	-1.2974	0.256041	0.74989	-5.56008	0.507002	0.616527	0.336293
Q9VMG0.1	Q9VMG0	1	59.5419	IHK(1)FLAGIER	AANATL2	FALSE	0	-0.411237	-0.874804	0.0523308	23.9146	-2.34542	0.0707206	0.72885	-4.29334	0.492778	0.175336	0.336427
Q9VW68.7	Q9VW68	1	128.269	LYK(1)VFNNEQNLK	Gabat	FALSE	0	0.421351	-0.0659467	0.90865	25.0235	2.28608	0.0758815	0.72885	-4.36609	0.492778	0.184312	0.337399
B7Z001.21	B7Z001	0.947083	12.5279	IGK(0.947)LK(0.053)DSDLENFDQQFFGVHQK	FASN1	TRUE	3	1.01188	-1.51509	3.53884	23.251	1.05869	0.342392	0.751446	-5.81349	0.508055	0.95578	0.338062
B5RIM9.5	B5RIM9	1	90.5339	NADILIFVVPHQFIPNFCK(1)QLLGK	Gpdh1	TRUE	3	-1.395	-5.97614	3.18614	23.5807	-0.805087	0.460532	0.774567	-6.04731	0.523687	1.73274	0.339037
Q94521.1	Q94521	1	83.9079	ELEK(1)YSLKPLPDNCSYK	AANAT1	FALSE	0	-0.491423	-1.15084	0.167999	27.6095	-1.9703	0.11118	0.72885	-4.75595	0.492778	0.249415	0.339779
Q9VHX4.5	Q9VHX4	1	42.3376	VPPVSNRPHEVEPTIK(1)K	CG2767	TRUE	2	-0.655573	-1.79544	0.484296	22.1317	-1.52057	0.194139	0.746166	-5.30327	0.504485	0.431135	0.341433
B7Z001.10	B7Z001	1	184.657	TNTDGFKEQGITYPIGK(1)MQNR	FASN1	FALSE	0	-0.534867	-1.31451	0.244773	26.8186	-1.81382	0.13483	0.739731	-4.94886	0.500134	0.294885	0.342414
Q9VM33.2	Q9VM33	1	81.6249	TFTPVLVGTALK(1)NK	mEFG1	TRUE	2	-0.652284	-1.78468	0.480109	21.8489	-1.52293	0.193569	0.746166	-5.30048	0.504485	0.428307	0.342622
Q7K3W2	Q7K3W2	1	80.9793	TSDGPQK(1)VNTPSK	CG8728	FALSE	0	0.444662	-0.104977	0.9943	23.8418	2.13892	0.0905398	0.72885	-4.54744	0.492778	0.207891	0.343674
Q9VC99	Q9VC99	1	112.842	K(1)FADVIIPR	Uck	FALSE	0	0.431706	-0.0880462	0.951458	21.5408	2.19601	0.0845178	0.72885	-4.47697	0.492778	0.196587	0.344157
P05661.8	P05661	1	92.231	CIIPNEMK(1)QPGVVDAHLVMHQLTCNGVLEGIR	Mhc	TRUE	3	-0.931467	-3.132	1.26906	23.0391	-1.11913	0.31836	0.74989	-5.75193	0.507002	0.832311	0.344338
Q9VM55	Q9VM55	1	73.4995	GIECIATCK(1)PGFR	uif	TRUE	2	-0.666705	-1.85753	0.52412	21.9631	-1.48022	0.204135	0.746166	-5.35077	0.504485	0.450408	0.346672
X2JC31.5	X2JC31	1	100.477	YIQAACK(1)TNQIK	Chc	TRUE	1	-0.890835	-2.93337	1.1517	23.9048	-1.15311	0.305516	0.74989	-5.71649	0.507002	0.772551	0.347737
Q8MMD3.1	Q8MMD3	1	84.2893	GTGAIEAMTAAK(1)FLK	Eps-15	TRUE	1	-0.693382	-1.97834	0.591573	23.6228	-1.42668	0.218182	0.746166	-5.41314	0.504485	0.486011	0.347976
X2JJG8.2	X2JJG8	1	85.7374	RLTGK(1)HETSSINDFSAGVANR	Gs2	FALSE	0	0.532015	-0.253446	1.31748	23.903	1.79078	0.138733	0.739731	-4.97713	0.500134	0.297086	0.349645
A0A0B4JCW4.7	A0A0B4JCW4	1	42.8061	VGLGGDGEDTHVQMLLNLYDLFVK(1)K	ScsbetaA	TRUE	3	1.32366	-2.94754	5.59486	23.3573	0.819345	0.453129	0.774104	-6.03535	0.523374	1.6155	0.350717
D5A7M1.4	D5A7M1	0.999997	55.5354	YIIENKPEEWK(1)QLQAK	EbpIII	TRUE	1	0.753829	-0.759614	2.26727	22.8634	1.31689	0.249959	0.74989	-5.5383	0.507002	0.572433	0.351638
P92177.5	P92177	1	57.0193	NLLSVAYK(1)NVIGAR	14-3-3epsilon	TRUE	3	-0.981928	-3.45013	1.48627	23.9796	-1.05182	0.345222	0.751446	-5.82036	0.508055	0.933552	0.351921
Q9VAM6.1	Q9VAM6	1	54.7643	VVDMIDVEDIAEK(1)AAFCR	Cisd2	TRUE	1	-0.86791	-2.83689	1.10107	23.4399	-1.1654	0.300986	0.74989	-5.70353	0.507002	0.744732	0.352716
Q9VTU8	Q9VTU8	1	123.625	FPK(1)LEFFNFK	CAH2	TRUE	3	-0.819811	-2.59349	0.953865	22.4722	-1.22203	0.280884	0.74989	-5.64291	0.507002	0.670861	0.353099
Q9VLX0.1	Q9VLX0	1	87.258	DSTK(1)YGNLYGLGR	LKRSDH	FALSE	0	-0.375859	-0.783205	0.0314882	22.9104	-2.43951	0.06331	0.72885	-4.17858	0.492778	0.154072	0.354424
L0MPS3.25	L0MPS3	1	124.432	NINALK(1)TILSDLVDSTGDYVKK	apolpp	TRUE	3	1.62533	-4.70018	7.95083	24.5813	0.679339	0.529747	0.813726	-6.14572	0.550162	2.39251	0.356059
E1JHQ1.2	E1JHQ1	0.939883	11.9408	NDVIVLCDTYSADGK(0.06)PTASNK(0.94)R	Gs1	TRUE	3	0.620276	-0.444371	1.68492	21.6459	1.54036	0.189416	0.746166	-5.27985	0.504485	0.402684	0.356286
Q9VZG0.1	Q9VZG0	1	81.5655	VLAAPVAVAK(1)VAVAEPYDPNPQYSFSYGVTDHHTGDSK	Cpr64Ac	FALSE	0	-0.52794	-1.31482	0.258944	26.5406	-1.77384	0.141676	0.739731	-4.99787	0.500134	0.297625	0.356398
Q7K2D2	Q7K2D2	1	70.1001	VLGAQPDK(1)LSR	DCTN2-p50	TRUE	4	0.38583	-0.0457237	0.817385	20.6824	2.36376	0.0692045	0.72885	-4.27091	0.492778	0.163228	0.356852
Q0E8E8	Q0E8E8	1	93.2669	FGLYELFK(1)VK	Mpcp2	TRUE	1	0.856457	-1.09531	2.80823	23.6544	1.16016	0.302909	0.74989	-5.70906	0.507002	0.738222	0.359556
Q9VSD6.1	Q9VSD6	1	100.554	YGSPSNVVSEK(1)YQK	msk	FALSE	0	-0.419169	-0.93051	0.0921716	22.0204	-2.16731	0.087489	0.72885	-4.51238	0.492778	0.193405	0.360163
M9NFC0	M9NFC0	0.99983	37.6886	VYSLEGDKFDLEHVQK(1)VK	wupA	TRUE	3	-0.443716	-1.01548	0.128049	21.838	-2.05177	0.100642	0.72885	-4.65519	0.492778	0.21626	0.361008
A4V0B5.1	A4V0B5	1	90.7309	GQVCDVDIK(1)TWSPCTK	nrv2	TRUE	3	0.768436	-0.835134	2.37201	21.598	1.26696	0.265819	0.74989	-5.59381	0.507002	0.606522	0.361269
Q9V3Z9.5	Q9V3Z9	1	111.95	VPVEVK(1)VPVPQPYEVIR	Vajk3	FALSE	0	-0.500449	-1.22029	0.219389	26.4589	-1.83809	0.130841	0.739252	-4.91904	0.49981	0.272266	0.361389
P02255.8	P02255	1	107.244	YITATYK(1)CDAQK	His1:CG31617	FALSE	0	0.383879	-0.0484914	0.81625	23.4882	2.34736	0.0705583	0.72885	-4.29096	0.492778	0.163537	0.361394
P13395.2	P13395	1	72.9579	ANALNNDDLGK(1)DLR	alpha-Spec	TRUE	1	0.48364	-0.191297	1.15858	21.799	1.89453	0.122036	0.72885	-4.84953	0.492778	0.255283	0.361567
M9PF16.13	M9PF16	1	71.8403	VVVQNSQK(1)FLSDDPESYKPCDPEIIVSR	beta-Spec	TRUE	1	-0.9754	-3.46846	1.51766	24.2254	-1.03441	0.352482	0.753194	-5.83765	0.509236	0.942956	0.361641
Q8I937	Q8I937	1	60.5185	SSTASVGK(1)FQNK	CG32409	FALSE	0	-0.51869	-1.29039	0.253013	22.0839	-1.77705	0.141114	0.739731	-4.99395	0.500134	0.291883	0.362151
Q7JXB5.6	Q7JXB5	1	130.982	SEATAAAEFK(1)GK	Pepck2	TRUE	1	0.602307	-0.419991	1.62461	22.4918	1.55769	0.185371	0.746166	-5.25924	0.504485	0.386666	0.362357
Q7KVX5	Q7KVX5	1	132.319	DLEPEQLMDAK(1)LK	Vap33	FALSE	0	0.544084	-0.300869	1.38904	25.6996	1.70245	0.154808	0.742226	-5.08497	0.501821	0.319589	0.362393
M9MSI3.9	M9MSI3	1	60.9678	IVHVPVEK(1)HIHVPVK	Vajk1	TRUE	1	1.03693	-1.76368	3.83754	25.3144	0.9789	0.376501	0.756	-5.89158	0.511134	1.05928	0.363161
B7Z043	B7Z043	1	54.6997	NILHTEK(1)PIEK	Mrtf	TRUE	1	0.423213	-0.10269	0.949117	21.3374	2.12762	0.0917852	0.72885	-4.5614	0.492778	0.198914	0.363942
Q7K0W4.4	Q7K0W4	1	93.3246	VPVDK(1)PYEVK	Vajk4	FALSE	0	0.41128	-0.0866596	0.909219	24.4269	2.18375	0.0857733	0.72885	-4.49209	0.492778	0.188337	0.364175
P54385.11	P54385	1	88.5476	ISGASEK(1)DIVHSGLDYTMER	Gdh	FALSE	0	0.473778	-0.17996	1.12752	24.2257	1.91608	0.118839	0.72885	-4.82294	0.492778	0.247265	0.364533
Q8IPP8.1	Q8IPP8	1	75.294	FAK(1)YGACLALNGR	CG31548	TRUE	1	-0.866889	-2.88818	1.1544	23.8821	-1.13391	0.312718	0.74989	-5.73659	0.507002	0.764515	0.365051
Q9W062	Q9W062	1	69.0102	YISGK(1)RPDYAR	Mfap1	TRUE	1	-0.727693	-2.19587	0.740488	23.3459	-1.31042	0.251963	0.74989	-5.54555	0.507002	0.555313	0.366739
Q9VFF0.5	Q9VFF0	1	92.1499	NIQSIGK(1)ADLTDYIQTHYK	UQCR-C1	TRUE	1	-0.998448	-3.63883	1.64193	25.0165	-0.999772	0.367313	0.753194	-5.87152	0.509236	0.998676	0.367884
Q9VM55.2	Q9VM55	1	79.3463	IDLCLSEPCK(1)HGTCVDR	uif	TRUE	3	0.722533	-0.731178	2.17624	22.1539	1.31408	0.250828	0.74989	-5.54145	0.507002	0.54984	0.368154
A0A0B4KHF0	A0A0B4KHF0	1	114.496	HESSGSVSTK(1)R	Fer2LCH	TRUE	2	0.930726	-1.39071	3.25217	21.5304	1.06	0.341856	0.751446	-5.81217	0.508055	0.878043	0.368244
Q9VCW2.3	Q9VCW2	1	69.4507	STGVCNNK(1)QHPR	cd	FALSE	0	-0.446738	-1.03881	0.14533	22.4878	-1.99491	0.107879	0.72885	-4.72552	0.492778	0.223939	0.369807
A0A0B4K6V0.5	A0A0B4K6V0	1	88.1679	EKLEK(1)TQVQLGR	brp	TRUE	2	-0.545008	-1.41042	0.320406	21.7163	-1.66502	0.162185	0.746115	-5.13036	0.50445	0.327327	0.371065
L0MPS3.40	L0MPS3	1	98.0402	VGNANIITK(1)AR	apolpp	FALSE	0	0.577644	-0.388452	1.54374	23.6748	1.58082	0.18011	0.746166	-5.23166	0.504485	0.365408	0.371506
A8JNU6.2	A8JNU6	1	77.5052	FSSPPPNAAEFVIHK(1)GLLR	Nc73EF	FALSE	0	-0.547123	-1.41988	0.325634	25.3724	-1.65742	0.163726	0.746166	-5.13956	0.504485	0.330104	0.371558
M9PI17.3	M9PI17	1	82.1708	SALENTLSSLK(1)LK	Akr1B	FALSE	0	0.385489	-0.0620264	0.833005	24.6751	2.27743	0.0766673	0.72885	-4.37672	0.492778	0.169265	0.371561
E1JJA4.2	E1JJA4	1	60.4336	K(1)FFLSHPSYR	shi	TRUE	1	-0.881806	-3.00124	1.23763	24.5803	-1.1	0.325801	0.74989	-5.77162	0.507002	0.801639	0.37198
A0A0B4K7D8	A0A0B4K7D8	1	84.17	FVEGTNDYNLK(1)R	CG6805	TRUE	2	-0.413081	-0.928349	0.102188	21.2641	-2.11954	0.0926875	0.72885	-4.57138	0.492778	0.194891	0.374366
P35381.13	P35381	1	120.645	QGDIVK(1)R	blw	TRUE	1	-0.984555	-3.59706	1.62795	25.3542	-0.996379	0.368793	0.753194	-5.8748	0.509236	0.988134	0.374519
Q94522.4	Q94522	1	247.755	HALISQSK(1)SR	Scsalpha1	FALSE	0	-0.407195	-0.911265	0.0968749	23.6824	-2.13576	0.0908857	0.72885	-4.55134	0.492778	0.190655	0.376621
A0A0B4KFT0	A0A0B4KFT0	0.999991	50.6163	ATLYPYLLEK(1)ITPTLQELGIPTIEELGYDKPELALK	COX5A	TRUE	3	1.70774	-5.581	8.99647	24.8156	0.619457	0.565141	0.82705	-6.18784	0.559171	2.75683	0.377354
M9PEL1.2	M9PEL1	0.952122	12.9855	VEQDLAMGTDAEGEK(0.952)IK(0.048)DHMR	Rop	TRUE	4	-0.700592	-2.10569	0.704504	21.6345	-1.31826	0.249536	0.74989	-5.53676	0.507002	0.531452	0.378126
Q9W1G0.4	Q9W1G0	1	66.2888	YQPLVQK(1)AVEYAK	Taldo	TRUE	1	-0.620852	-1.74832	0.50662	22.2159	-1.45587	0.21041	0.746166	-5.37923	0.504485	0.426446	0.379949
Q9XYN7	Q9XYN7	1	110.857	FGIQAQTISTDFK(1)K	Prosbeta3	TRUE	3	0.702798	-0.720042	2.12564	21.7272	1.30592	0.253365	0.74989	-5.55058	0.507002	0.538164	0.381026
A0A126GUQ4	A0A126GUQ4	1	73.4351	EAVVSHQTYAK(1)LALQGK	CRAT	TRUE	1	-0.712542	-2.17872	0.753636	23.3945	-1.28489	0.260018	0.74989	-5.57399	0.507002	0.554556	0.38297
P10676.5	P10676	1	57.7917	QEFPQEFHAK(1)YR	ninaC	TRUE	2	0.553353	-0.36705	1.47376	21.8653	1.58952	0.178168	0.746166	-5.22125	0.504485	0.348126	0.384986
M9NE89.6	M9NE89	1	71.4507	LSSEYDAK(1)LK	Lam	TRUE	1	0.734666	-0.824832	2.29416	23.6783	1.24551	0.272915	0.74989	-5.61736	0.507002	0.589852	0.385184
M9PGW0.1	M9PGW0	1	71.7079	MYK(1)LLGSLK	ogre	TRUE	1	-0.955606	-3.49163	1.58042	24.6706	-0.996248	0.36885	0.753194	-5.87493	0.509236	0.959205	0.385549
Q9W2U8.1	Q9W2U8	1	79.7441	LTGLSK(1)IFNGTTMSGR	Neb-cGP	TRUE	1	0.889186	-1.33364	3.11201	23.9828	1.05762	0.342833	0.751446	-5.81456	0.508055	0.840743	0.386013
A0A0B4LF15	A0A0B4LF15	1	64.6747	EAGAPTQGGIPSK(1)LAVSR	Camta	TRUE	1	0.627493	-0.540842	1.79583	22.1615	1.41998	0.220004	0.746166	-5.42089	0.504485	0.441902	0.386705
P61851	P61851	1	115.111	HLGDLGNIEATGDCPTK(1)VNITDSK	Sod1	FALSE	0	-0.622312	-1.77524	0.530612	27.9382	-1.42708	0.218073	0.746166	-5.41268	0.504485	0.436073	0.387618
E2QCF1.5	E2QCF1	1	67.5628	SGASLK(1)LTILNR	ATPCL	FALSE	0	0.408183	-0.112823	0.929189	27.856	2.07135	0.0982712	0.72885	-4.63097	0.492778	0.197061	0.387905
M9PF16	M9PF16	1	52.509	DGLAFNAIIHK(1)HRPDLVQFEK	beta-Spec	TRUE	4	0.74718	-0.875034	2.36939	21.5872	1.21775	0.282358	0.74989	-5.64754	0.507002	0.613573	0.388731
X2JH42.3	X2JH42	1	85.9323	GQK(1)VLDTGYPIRIPVGAETLGR	ATPsynbeta	FALSE	0	0.48826	-0.245964	1.22248	23.058	1.75818	0.144455	0.739731	-5.01703	0.500134	0.277707	0.388805
Q9VWY5	Q9VWY5	1	78.5564	TLESLK(1)CTLK	CG7135	TRUE	1	-1.0788	-4.27467	2.11706	26.2809	-0.892475	0.416596	0.763632	-5.97165	0.516294	1.20878	0.388819
P35381.8	P35381	1	41.1171	GHLDK(1)MDPAK	blw	FALSE	0	0.604569	-0.493396	1.70253	22.8882	1.45579	0.210432	0.746166	-5.37933	0.504485	0.415286	0.38974
P50887	P50887	1	78.6552	AEAAK(1)PAAAAAK	RpL22	TRUE	2	0.652974	-0.616943	1.92289	21.6781	1.35945	0.237149	0.74989	-5.49026	0.507002	0.480324	0.390756
A4V449.2	A4V449	1	121.092	CISAVNK(1)QQR	ND-75	FALSE	0	0.395731	-0.0987892	0.890251	22.1326	2.11572	0.0931181	0.72885	-4.57611	0.492778	0.187043	0.390854
Q9VRN3	Q9VRN3	1	150.056	SK(1)LSTNSSATAK(1)K	Eaf6	FALSE	0	0.590609	-0.46415	1.64537	26.8184	1.48043	0.204083	0.746166	-5.35053	0.504485	0.398943	0.39117
Q7KV27.10	Q7KV27	0.996536	24.5893	STILPQTDK(0.003)LK(0.997)LMMEK	CG1640	TRUE	1	0.75813	-0.91953	2.43579	23.4108	1.19476	0.290405	0.74989	-5.67228	0.507002	0.634545	0.39164
Q7KW39	Q7KW39	1	70.4884	ATQAEMQAALESNK(1)K	CG17896	TRUE	1	-0.481771	-1.20581	0.24227	21.3446	-1.75922	0.14427	0.739731	-5.01576	0.500134	0.273856	0.393473
P29327	P29327	1	56.2251	LFEVVDEHK(1)LR	RpS6	FALSE	0	-0.379527	-0.839217	0.080163	23.2472	-2.18283	0.0858684	0.72885	-4.49323	0.492778	0.17387	0.393877
M9PB54.1	M9PB54	1	80.6884	MALAQSCANAK(1)K	homer	FALSE	0	0.519809	-0.317475	1.35709	23.7915	1.64139	0.167025	0.746166	-5.15891	0.504485	0.316688	0.394453
Q9VXI3	Q9VXI3	1	51.8714	SEDDLPLIAIDSFK(1)HMYLFPHFSDMYSPGK	CG9911	TRUE	3	1.41269	-3.92426	6.74964	23.8115	0.699834	0.517989	0.80625	-6.13058	0.545107	2.0186	0.394843
C7LA75.8	C7LA75	1	107.646	NQVAMNPTQTIFDAK(1)R	Hsc70-4	FALSE	0	-0.370231	-0.809725	0.0692637	23.7439	-2.22721	0.0814108	0.72885	-4.43851	0.492778	0.166231	0.395095
Q9VQD7.1	Q9VQD7	1	72.0956	IGTLVGIDK(1)YGNK	ND-B17.2	FALSE	0	0.428643	-0.155209	1.0125	23.1349	1.94104	0.115246	0.72885	-4.79211	0.492778	0.220832	0.396071
A0A0B4JCU8.3	A0A0B4JCU8	1	66.5599	GATVYAK(1)TSELAK	CG15093	TRUE	1	-0.626465	-1.81858	0.56565	23.0937	-1.38938	0.228518	0.746166	-5.4561	0.504485	0.450896	0.39663
Q7KW39.7	Q7KW39	1	74.4602	INDLIESGVK(1)EGAK	CG17896	TRUE	3	0.522564	-0.328565	1.37369	20.9635	1.62325	0.17084	0.746166	-5.18077	0.504485	0.321924	0.397172
Q7KRU8	Q7KRU8	1	105.021	DTVNRPGFAEHFFK(1)AAK	Fer1HCH	FALSE	0	-0.388591	-0.87618	0.0989985	24.936	-2.10707	0.0940987	0.72885	-4.5868	0.492778	0.184422	0.399157
A8JNP1.11	A8JNP1	1	155.151	IISMQQGGDLGQIYK(1)R	Argk	FALSE	0	-0.474181	-1.18731	0.238952	25.5009	-1.75798	0.144491	0.739731	-5.01727	0.500134	0.26973	0.399588
Q9W147	Q9W147	1	84.8205	LAQK(1)LGHDDTRR	Fcp1	FALSE	0	-0.905159	-3.27973	1.46941	23.643	-1.00782	0.363821	0.753194	-5.86372	0.509236	0.898137	0.400436
P13607.19	P13607	1	71.4507	YLLVMK(1)GAPER	Atpalpha	FALSE	0	0.428512	-0.161582	1.01861	24.9664	1.91992	0.118278	0.72885	-4.81819	0.492778	0.223193	0.400616
A0A0B4LGG6	A0A0B4LGG6	1	143.249	LELNTAVYGTEPIGDK(1)K	Lpt	FALSE	0	0.398857	-0.115948	0.913662	23.4891	2.0484	0.101055	0.72885	-4.65935	0.492778	0.194716	0.400831
Q8IMI7.1	Q8IMI7	1	93.1432	VFQK(1)IQIILVR	RpS7	TRUE	1	0.754164	-0.943951	2.45228	22.9976	1.1742	0.29778	0.74989	-5.69421	0.507002	0.642281	0.40108
Q9VIX2	Q9VIX2	0.990176	20.0344	QGVNTVQK(0.99)GCCNACEK(0.01)PIVGQVITALGK	Pax	TRUE	1	0.709406	-0.810931	2.22974	23.0802	1.23366	0.276909	0.74989	-5.63028	0.507002	0.57504	0.402152
Q9GU68	Q9GU68	1	94.2966	IVEMSTSK(1)TGK	eEF5	FALSE	0	0.455551	-0.209882	1.12098	24.3893	1.80998	0.135472	0.739731	-4.95357	0.500134	0.251688	0.402266
M9PB54.2	M9PB54	1	75.294	QLHTYK(1)EENIR	homer	TRUE	1	0.642874	-0.625593	1.91134	22.2285	1.33995	0.242939	0.74989	-5.51235	0.507002	0.479775	0.402672
Q9VWH4.1	Q9VWH4	1	83.8618	EGK(1)YLTGDLGGR	Idh3a	FALSE	0	0.412685	-0.141918	0.967287	24.9371	1.96733	0.111586	0.72885	-4.75962	0.492778	0.209769	0.404541
Q9V470.1	Q9V470	1	128.811	DLLQK(1)YGVAIQQFK	ScsbetaG	TRUE	1	-0.678747	-2.0907	0.733205	23.5775	-1.27095	0.264515	0.74989	-5.58941	0.507002	0.534045	0.4055
M9PG83	M9PG83	0.999998	56.9706	YHPDKNPDNVDAADK(1)FK	Csp	TRUE	1	0.827771	-1.21714	2.87268	23.097	1.07023	0.337686	0.74989	-5.80189	0.507002	0.773451	0.407115
P48148	P48148	1	90.9258	INAFAYLECSAK(1)SK	Rho1	FALSE	0	0.382001	-0.0997636	0.863766	23.4972	2.09639	0.0953268	0.72885	-4.60001	0.492778	0.182219	0.407436
A0A0B4KFZ9.4	A0A0B4KFZ9	1	122.516	GK(1)GGK(1)GLGK	His4r	TRUE	2	0.617767	-0.574392	1.80993	23.6034	1.37004	0.234061	0.749775	-5.47821	0.506925	0.450913	0.407748
A0A0B4LHS1.2	A0A0B4LHS1	1	100.921	LDEFLPIYSQVK(1)K	Mlc1	FALSE	0	0.377093	-0.0937872	0.847972	25.9622	2.11729	0.0929413	0.72885	-4.57417	0.492778	0.178102	0.408243
P91926.2	P91926	1	51.9386	SAPLVQFK(1)LLHSK	AP-2alpha	TRUE	1	-0.567543	-1.5912	0.456114	22.0378	-1.46584	0.20782	0.746166	-5.36761	0.504485	0.38718	0.409976
A5XCL5.1	A5XCL5	1	68.0687	IQK(1)LPENAVMNYSNLK	UGP	FALSE	0	-0.485696	-1.25104	0.279643	23.3254	-1.67785	0.159619	0.742226	-5.11484	0.501821	0.289476	0.410148
Q9VZX9	Q9VZX9	1	73.8478	AGK(1)LTVPAMNVNDSVTK	AhcyL1	TRUE	1	0.514999	-0.341829	1.37183	22.3746	1.58911	0.178259	0.746166	-5.22174	0.504485	0.32408	0.411426
A0A0B4LFD2.3	A0A0B4LFD2	1	166.875	SK(1)LESLVGDLIKR	Hsc70-5	FALSE	0	0.351125	-0.063122	0.765372	26.5794	2.24101	0.0800761	0.72885	-4.42151	0.492778	0.156681	0.41209
O77134	O77134	1	127.397	ALAELSK(1)PTPK	ATPsynE	TRUE	1	0.622439	-0.599482	1.84436	22.9607	1.34678	0.240896	0.74989	-5.50463	0.507002	0.46217	0.412313
B7Z001.29	B7Z001	1	83.0592	QSPIFFISPIEGFASALEPLAK(1)R	FASN1	FALSE	0	-0.508311	-1.34897	0.332349	26.1688	-1.59864	0.176156	0.746166	-5.21033	0.504485	0.317964	0.413696
P91938	P91938	1	72.1837	LVQSVQNHIK(1)SVNWVTR	Trxr-1	TRUE	3	0.448426	-0.215923	1.11278	21.9164	1.78458	0.139802	0.739731	-4.98472	0.500134	0.251278	0.413834
Q94522.5	Q94522	1	58.6765	IGIMPGHIHK(1)R	Scsalpha1	TRUE	1	-0.752251	-2.4955	0.990998	23.5465	-1.14089	0.31008	0.74989	-5.7293	0.507002	0.659353	0.414439
M9NE67.1	M9NE67	1	81.865	SNGLSYECK(1)CPK	N	TRUE	2	-0.510317	-1.35953	0.338898	22.0119	-1.58878	0.178332	0.746166	-5.22214	0.504485	0.321201	0.414849
Q9VHR8.3	Q9VHR8	1	103.853	VNQHLLQAQK(1)YAANENESK	DppIII	FALSE	0	-0.372148	-0.839703	0.0954079	23.5605	-2.10438	0.094407	0.72885	-4.59013	0.492778	0.176844	0.41548
Q7K0W4.5	Q7K0W4	0.998476	28.1638	VPVDK(0.002)PYEVK(0.998)VPVPQPYEVIK	Vajk4	FALSE	0	0.402481	-0.140909	0.94587	26.1251	1.95828	0.112832	0.72885	-4.7708	0.492778	0.205527	0.415548
A0A0B4JCW4.5	A0A0B4JCW4	1	81.6482	LKTDNLVLK(1)AQVLAGGR	ScsbetaA	TRUE	1	-0.745004	-2.46555	0.975543	23.966	-1.14481	0.30861	0.74989	-5.7252	0.507002	0.650766	0.416494
A8JNU6.4	A8JNU6	1	41.2572	HPEAK(1)SPFSEMSEGSEFQR	Nc73EF	TRUE	4	-0.685059	-2.16114	0.791022	21.5728	-1.22704	0.279164	0.74989	-5.63747	0.507002	0.558301	0.417235
P42281.1	P42281	1	169.425	QASVGDNDTAKPGLLDLK(1)GK	Acbp2	FALSE	0	-0.399824	-0.93925	0.139602	31.1423	-1.95965	0.112643	0.72885	-4.76911	0.492778	0.204028	0.417684
A4V3W2	A4V3W2	1	66.3353	ITPLK(1)ACAHPFFDELR	sgg	TRUE	1	0.820794	-1.2441	2.88569	24.2639	1.05094	0.345585	0.751446	-5.82124	0.508055	0.781009	0.41807
Q9VGZ0.1	Q9VGZ0	1	55.4522	NFK(1)IGFDYPIENAFK	Cyp12e1	TRUE	3	-0.636159	-1.9283	0.655981	22.8425	-1.30166	0.254699	0.74989	-5.55533	0.507002	0.488729	0.418928
A0A126GV04	A0A126GV04	1	70.0761	TKQELEDLMADIK(1)K	Syx1A	TRUE	3	-0.797028	-2.75739	1.16333	22.6867	-1.07493	0.335787	0.74989	-5.79715	0.507002	0.741472	0.419044
Q9VU45	Q9VU45	1	93.2576	EFHGVVEK(1)YSNLQR	Syx13	FALSE	0	-0.426909	-1.04047	0.186654	22.0046	-1.83958	0.130601	0.739252	-4.91721	0.49981	0.232069	0.419362
P00334.1	P00334	1	136.62	DLK(1)NLVILDRIENPAAIAELK	Adh	FALSE	0	0.398849	-0.142021	0.939719	25.447	1.94965	0.114034	0.72885	-4.78147	0.492778	0.204574	0.420629
Q9VJ98	Q9VJ98	1	122.339	ALDLLDWSSGLK(1)CSSIPSR	CG5783	TRUE	3	1.17749	-2.87597	5.23095	23.4868	0.768022	0.480202	0.783656	-6.07766	0.529832	1.53315	0.42158
O16043	O16043	1	70.1001	ADEAVATPEK(1)K	Df31	FALSE	0	0.400135	-0.145874	0.946143	24.3308	1.93753	0.115745	0.72885	-4.79645	0.492778	0.206518	0.421963
Q7K0W4.1	Q7K0W4	1	67.3509	EYVK(1)VPVHVPKPYEVIK	Vajk4	FALSE	0	0.375677	-0.109293	0.860647	25.8525	2.04805	0.101099	0.72885	-4.65979	0.492778	0.183431	0.422772
A1Z847	A1Z847	1	72.4847	ECLK(1)NPCLYR	CG2269	TRUE	1	-0.464631	-1.19314	0.26388	21.9873	-1.68622	0.157965	0.742226	-5.10468	0.501821	0.275546	0.424254
P48604.1	P48604	1	59.1845	TVEPNTVVEVTK(1)LGYK	Roe1	TRUE	3	-0.528118	-1.4564	0.400164	21.8014	-1.50416	0.198147	0.746166	-5.32265	0.504485	0.351106	0.42533
Q9VL70.4	Q9VL70	1	155.109	KLEDIDLIEINEAFAAQTLACADALK(1)LDTSK	yip2	FALSE	0	0.417762	-0.181526	1.01705	26.9756	1.84304	0.130042	0.739252	-4.91295	0.49981	0.22667	0.42648
P02255.7	P02255	0.913032	10.2113	TAVGAADK(0.087)K(0.913)PK	His1:CG31617	TRUE	1	0.947762	-1.80477	3.70029	23.5964	0.910351	0.40803	0.763632	-5.9555	0.516294	1.04109	0.427592
Q8IQW5.1	Q8IQW5	1	151.902	NIPIK(1)LGDFSVIDTEFSNIR	CG14207	TRUE	1	0.872358	-1.49034	3.23506	24.2653	0.976176	0.377715	0.756432	-5.89418	0.511425	0.893649	0.427696
Q9V3Z9.3	Q9V3Z9	1	70.5633	QADVHK(1)TITITK	Vajk3	FALSE	0	-0.357928	-0.805754	0.0898982	24.4052	-2.11314	0.0934096	0.72885	-4.5793	0.492778	0.169382	0.42803
M9PIG8	M9PIG8	1	120.92	IVVFVGSPINHEEGDLVK(1)QAK	Rpn10	FALSE	0	-0.343635	-0.758268	0.0709985	23.531	-2.19116	0.0850115	0.72885	-4.48294	0.492778	0.156828	0.428678
Q59E09.4	Q59E09	1	49.6055	LLITADGAWRGEK(1)PLYLK	AcCoAS	TRUE	3	-1.06049	-4.4657	2.34472	22.8933	-0.82339	0.451046	0.774104	-6.03193	0.523374	1.28796	0.429837
P02283.2	P02283	1	138.098	AVTK(1)YTSSK	His2B:CG17949	FALSE	0	-0.508769	-1.38457	0.367032	24.9092	-1.53588	0.190475	0.746166	-5.28516	0.504485	0.331256	0.430134
A0A0B4LGB0	A0A0B4LGB0	1	79.2014	IQPDSFLTLK(1)NLR	Gp150	FALSE	0	-0.579909	-1.69905	0.539236	22.565	-1.36998	0.234076	0.749775	-5.47827	0.506925	0.423297	0.430809
Q8IPE8.9	Q8IPE8	1	240.797	QVLK(1)ASNGLYPAPLK	Mtpalpha	FALSE	0	-0.607049	-1.82609	0.611997	24.9327	-1.31657	0.250056	0.74989	-5.53865	0.507002	0.461082	0.431101
P13060.6	P13060	1	68.0687	YLSEK(1)YDYDVTEAR	eEF2	TRUE	1	-0.756213	-2.5874	1.07498	23.4706	-1.09182	0.32903	0.74989	-5.77999	0.507002	0.692615	0.431446
A8DYD3	A8DYD3	1	148.523	GLTAGGK(1)NNVVR	cg	FALSE	0	0.346598	-0.0794506	0.772646	22.5447	2.15084	0.0892447	0.72885	-4.53271	0.492778	0.161145	0.432787
E1JIJ5	E1JIJ5	1	42.4541	AVVGEEALTPDDLLYLEFLTK(1)FEK	Vha55	TRUE	1	-0.7929	-2.79967	1.21387	24.6593	-1.04463	0.348204	0.751446	-5.82752	0.508055	0.759025	0.433231
X2JCV2.13	X2JCV2	1	79.9695	TIVSHYWHLMETYPEYHK(1)K	Lsp2	TRUE	1	0.750869	-1.06456	2.56629	23.9371	1.09352	0.328357	0.74989	-5.77825	0.507002	0.686652	0.433351
P02572.6	P02572	1	72.7934	VAPEEHPVLLTEAPLNPK(1)ANR	Act42A	TRUE	1	0.757296	-1.08728	2.60187	22.9101	1.08545	0.331562	0.74989	-5.78647	0.507002	0.697676	0.433437
B7Z0X1.7	B7Z0X1	1	62.7994	SPEFK(1)AYQTQVLK	Shmt	TRUE	1	-0.461217	-1.19968	0.277247	21.7923	-1.65127	0.164985	0.746166	-5.14699	0.504485	0.279311	0.435585
Q9VG82	Q9VG82	1	62.4662	EAVDCLK(1)QDDSR	Cyp9f2	FALSE	0	0.599158	-0.603477	1.80179	20.9325	1.31719	0.249865	0.74989	-5.53796	0.507002	0.454875	0.435643
Q9VKA1	Q9VKA1	1	114.498	GHDSCGAYK(1)R	CG6583	FALSE	0	-0.351346	-0.792265	0.0895738	20.6637	-2.10677	0.0941336	0.72885	-4.58717	0.492778	0.16677	0.435943
P05661.3	P05661	1	126.278	AIQK(1)LEQR	Mhc	TRUE	1	-0.75059	-2.57734	1.07617	23.742	-1.08634	0.331211	0.74989	-5.78558	0.507002	0.690937	0.436311
Q9VC67	Q9VC67	1	94.4653	EFGIPPLEPLTVK(1)K	CG13618	FALSE	0	-0.48548	-1.30034	0.329378	23.7524	-1.57518	0.181377	0.746166	-5.23839	0.504485	0.308205	0.436573
X2J9E8	X2J9E8	1	88.441	VFK(1)LSCAQQSSQYK	Cals	FALSE	0	-0.375347	-0.876665	0.125972	22.0274	-1.97952	0.109931	0.72885	-4.74455	0.492778	0.189615	0.436603
Q9VU58	Q9VU58	1	156.507	AQGDFNEFIEK(1)LK	Nplp2	TRUE	1	-0.979904	-3.97778	2.01797	25.8001	-0.864195	0.430439	0.765956	-5.99674	0.517865	1.13389	0.437793
Q7KV34	Q7KV34	1	81.6249	GAEVEHIEK(1)QLAK	CG1561	FALSE	0	-0.433116	-1.0937	0.227469	22.0075	-1.73347	0.148955	0.742226	-5.0472	0.501821	0.249855	0.438366
M9MSI3.4	M9MSI3	1	83.3966	HVHVDK(1)PYPVEK	Vajk1	TRUE	1	-0.924997	-3.62807	1.77807	24.7987	-0.904743	0.410703	0.763632	-5.96059	0.516294	1.02239	0.43905
Q0E9B6	Q0E9B6	1	67.9969	SRDVGLGFK(1)TPR	RpS11	TRUE	3	0.491797	-0.349921	1.33352	21.6863	1.54476	0.188381	0.746166	-5.27462	0.504485	0.318365	0.440012
A0A023GQA5.1	A0A023GQA5	1	104.048	QVAQQEAEK(1)AR	l(2)37Cc	TRUE	1	0.524578	-0.425397	1.47455	21.436	1.45996	0.209346	0.746166	-5.37448	0.504485	0.359311	0.440291
A4V1N8.3	A4V1N8	1	121.989	IISK(1)LEAR	Prm	TRUE	1	-0.789965	-2.81864	1.23871	23.7329	-1.02953	0.35454	0.753194	-5.84247	0.509236	0.767308	0.44081
P15357.1	P15357	1	103.88	TITLEVEPSDTIENVK(1)AK	RpS27A	TRUE	3	-0.540386	-1.54574	0.464965	22.0249	-1.42111	0.219696	0.746166	-5.41958	0.504485	0.380256	0.44089
Q9VD30.2	Q9VD30	1	228.803	EK(1)FQAIHVLICNAGILK	rdhB	FALSE	0	-0.560052	-1.63852	0.51842	26.3947	-1.37297	0.233211	0.749775	-5.47486	0.506925	0.407913	0.442493
Q9W3N9.5	Q9W3N9	1	130.468	VNFDK(1)FGQLATVFQR	CG10932	FALSE	0	-0.408113	-1.00539	0.189167	27.2384	-1.80653	0.136053	0.739731	-4.95781	0.500134	0.225911	0.443051
A0A0B4LHX6.4	A0A0B4LHX6	1	111.057	TFIMVK(1)PDGVQR	awd	TRUE	1	0.589502	-0.598489	1.77749	22.3057	1.31194	0.25149	0.74989	-5.54384	0.507002	0.449336	0.443207
A0A0B4KFE5	A0A0B4KFE5	1	98.3921	YVANK(1)MVACR	Nmdmc	TRUE	1	-0.720875	-2.44871	1.00696	23.948	-1.10306	0.324602	0.74989	-5.76849	0.507002	0.653521	0.44437
D1FYT3.4	D1FYT3	1	75.8194	VHASEELVEK(1)YK	Obp99b	FALSE	0	-0.355701	-0.817023	0.105621	25.1911	-2.03856	0.102276	0.72885	-4.67154	0.492778	0.174487	0.444401
C1C553.1	C1C553	0.997782	26.531	TIPANYDAEK(0.002)AWNDHLK(0.998)R	Mf	TRUE	5	-0.472924	-1.26369	0.317841	21.0398	-1.5812	0.180025	0.746166	-5.23121	0.504485	0.299093	0.444456
Q9VTU8.1	Q9VTU8	1	66.0679	HQSPINIDQVSAVEK(1)K	CAH2	TRUE	2	-0.575256	-1.71477	0.564252	21.6069	-1.33471	0.244518	0.74989	-5.51827	0.507002	0.430999	0.444757
O62530	O62530	1	55.4522	SYLSGMPECK(1)FGINDK	AP-2mu	TRUE	1	-0.527688	-1.50197	0.446595	22.7447	-1.43197	0.216754	0.746166	-5.40702	0.504485	0.368505	0.44627
P45594.4	P45594	1	77.6605	NAEYDQFLEDIQK(1)CGPGECR	tsr	TRUE	3	1.10018	-2.69545	4.89581	23.0743	0.766337	0.481111	0.783656	-6.07901	0.529832	1.43563	0.44711
M9NGG5.1	M9NGG5	1	88.1769	IQEGLEK(1)LK	futsch	TRUE	1	0.761881	-1.17026	2.69402	23.1761	1.04253	0.349077	0.751446	-5.8296	0.508055	0.730797	0.448498
A4V2K7.2	A4V2K7	1	64.2653	NIDDDADDADSADQGQHNSK(1)K	D1	FALSE	0	0.358399	-0.1156	0.832399	22.632	1.99908	0.107329	0.72885	-4.72036	0.492778	0.179282	0.449376
P48604	P48604	1	111.008	ASLLQVFK(1)R	Roe1	TRUE	1	-0.449886	-1.17915	0.279379	22.4992	-1.63102	0.169196	0.746166	-5.17142	0.504485	0.275832	0.449639
Q9VVT6.2	Q9VVT6	1	82.3618	VVIFSK(1)TYCPYCTMAK	Grx1	TRUE	4	-0.823119	-3.05749	1.41125	21.4872	-0.973979	0.378696	0.757397	-5.89627	0.512078	0.84511	0.449658
P52172	P52172	1	87.0009	AGGGSLLSNAADSK(1)IR	srp	TRUE	1	0.671571	-0.864002	2.20714	22.937	1.15628	0.304341	0.74989	-5.71315	0.507002	0.580803	0.449821
A0A0B4KHJ5.1	A0A0B4KHJ5	1	80.6884	DTINNVQQAVGK(1)R	GlyS	FALSE	0	-0.391217	-0.952145	0.169712	24.6479	-1.84396	0.129895	0.739252	-4.91182	0.49981	0.212161	0.45001
Q9VH81	Q9VH81	1	109.012	LK(1)FTECNK	PpD3	TRUE	1	0.601307	-0.651813	1.85443	22.6553	1.26866	0.265262	0.74989	-5.59193	0.507002	0.47397	0.450248
Q9VHX4.4	Q9VHX4	1	67.9993	VNTK(1)FLTFNNGEK	CG2767	FALSE	0	-0.325227	-0.71983	0.0693772	24.5155	-2.17905	0.0862602	0.72885	-4.49789	0.492778	0.149252	0.45071
X2J969	X2J969	1	204.82	TTISLGK(1)TPTIIHTGPFYSMK	MED19	TRUE	1	0.768783	-1.2154	2.75297	24.2937	1.02439	0.35672	0.753194	-5.84752	0.509236	0.750482	0.452728
Q7KV27.9	Q7KV27	1	90.1488	STILPQTDK(1)LK	CG1640	TRUE	1	0.771117	-1.22769	2.76992	24.0637	1.01998	0.358597	0.753194	-5.85185	0.509236	0.756012	0.453471
H8F4T6.3	H8F4T6	0.980543	17.0239	ILAAPINPADINTIQGK(0.019)YPVK(0.981)PK	CG16935	TRUE	1	-0.690095	-2.32183	0.941635	23.347	-1.11816	0.318737	0.74989	-5.75294	0.507002	0.617173	0.454277
A0A0B4KG41.1	A0A0B4KG41	1	67.8972	IINEK(1)IQCGK	Arl6IP1	FALSE	0	0.40917	-0.209305	1.02764	22.3411	1.74913	0.146087	0.742226	-5.02809	0.501821	0.233927	0.455181
Q9VE24	Q9VE24	1	104.824	FCQTPNLDALAK(1)R	Sgsh	FALSE	0	-0.41169	-1.03807	0.214694	26.3755	-1.73769	0.148178	0.742226	-5.04206	0.501821	0.236918	0.455638
Q9VZ64.1	Q9VZ64	1	84.17	ITFTLPLINK(1)AR	CG17333	TRUE	3	-0.84852	-3.24663	1.54959	22.6243	-0.935482	0.39623	0.763632	-5.93242	0.516294	0.907041	0.455879
Q7KN97.12	Q7KN97	1	120.112	YYTNLADELVK(1)AGTHVLCIK	PCB	FALSE	0	-0.404076	-1.00973	0.201575	26.0965	-1.76393	0.143428	0.739731	-5.01	0.500134	0.229076	0.456264
A8JNP1.3	A8JNP1	1	110.115	VPK(1)LASNK	Argk	FALSE	0	0.471609	-0.340388	1.28361	25.2332	1.53557	0.190549	0.746166	-5.28552	0.504485	0.307123	0.457556
Q9VIE8.2	Q9VIE8	1	85.42	ANGIK(1)WVAVGDENYGEGSSR	mAcon1	TRUE	1	0.738353	-1.12934	2.60605	23.8188	1.0452	0.347966	0.751446	-5.82695	0.508055	0.706422	0.458662
E2QC56	E2QC56	0.996628	24.7059	CASQNADADDEILEK(0.003)NNSK(0.997)R	CG10417	TRUE	3	-0.51596	-1.48052	0.448605	21.1753	-1.41425	0.221575	0.746166	-5.42751	0.504485	0.364829	0.459532
A0A0B4K6V0.9	A0A0B4K6V0	1	69.8117	HVQK(1)LESDVK	brp	FALSE	0	0.407182	-0.21242	1.02678	22.1028	1.73747	0.148217	0.742226	-5.04232	0.501821	0.234353	0.459627
X2JCV2.1	X2JCV2	1	79.4714	FVDVK(1)IFHRDEHTNVV	Lsp2	FALSE	0	-0.378598	-0.918922	0.161727	24.656	-1.85253	0.128527	0.739252	-4.90127	0.49981	0.204368	0.459904
P45594.2	P45594	1	124.103	LFLMSWCPDTAK(1)VK	tsr	FALSE	0	0.392818	-0.187318	0.972955	27.6321	1.79021	0.138831	0.739731	-4.97783	0.500134	0.219426	0.460418
B7Z0X1	B7Z0X1	1	158.166	AEYILEEVGIACNK(1)NTVPGDK	Shmt	TRUE	1	0.759379	-1.21869	2.73745	23.3965	1.01498	0.360735	0.753194	-5.85673	0.509236	0.748169	0.461039
Q9W1A9	Q9W1A9	1	114.742	GIGYSK(1)PAASTFATSPAANR	enok	FALSE	0	-0.324526	-0.729883	0.0808305	22.9666	-2.11667	0.0930102	0.72885	-4.57493	0.492778	0.153319	0.462659
Q8T0J5	Q8T0J5	0.990746	20.2965	NLETANAVK(0.009)DEIVK(0.991)ETK	CG7675	TRUE	2	-0.572989	-1.7537	0.607719	21.8827	-1.28305	0.260605	0.74989	-5.57602	0.507002	0.446582	0.46277
P02255.1	P02255	0.9015	9.61528	ASVSATAK(0.901)K(0.099)PK	His1:CG31617	FALSE	0	0.489201	-0.394982	1.37338	23.6711	1.46281	0.208605	0.746166	-5.37115	0.504485	0.334426	0.464529
A0A0B4LIF3.1	A0A0B4LIF3	1	95.6505	TATNSGPVIISQTIIQPAK(1)R	Nelf-A	TRUE	1	-0.447166	-1.19521	0.300874	22.0832	-1.58047	0.180188	0.746166	-5.23208	0.504485	0.282933	0.464714
P06754.3	P06754	1	68.8931	SLEVSEEK(1)ANQR	Tm1	TRUE	1	0.453513	-0.319123	1.22615	20.7645	1.55187	0.186719	0.746166	-5.26616	0.504485	0.292235	0.46717
X2JCV2.10	X2JCV2	1	82.0066	MHGFHHVK(1)QMDNIYNVVIR	Lsp2	FALSE	0	-0.464206	-1.27209	0.343675	24.1599	-1.51916	0.19448	0.746166	-5.30494	0.504485	0.305566	0.467618
Q9VN39	Q9VN39	1	122.128	VAGVK(1)SLR	CG9775	TRUE	1	-0.680535	-2.32257	0.961503	23.3685	-1.09574	0.327479	0.74989	-5.77598	0.507002	0.621072	0.467806
Q8T0L3	Q8T0L3	1	72.5823	AGGVDISGK(1)CQSK	Uba1	TRUE	1	-0.621895	-2.01781	0.774017	22.0912	-1.17788	0.296447	0.74989	-5.6903	0.507002	0.527978	0.469468
Q9VAN0.1	Q9VAN0	1	70.5845	SSNYAK(1)IHDATISDLR	CG11899	TRUE	1	0.508912	-0.458674	1.4765	22.5386	1.39058	0.228178	0.746166	-5.45473	0.504485	0.365972	0.471431
A0A0B4LHL7.2	A0A0B4LHL7	1	75.5035	DAFPDSALDPLNKPTFWPHTPEEQVGYK(1)SK	ATPsynD	TRUE	3	1.20973	-3.59892	6.01837	23.8154	0.665128	0.538007	0.816606	-6.156	0.552109	1.81878	0.472419
Q03427.1	Q03427	1	64.3269	YNEVNGK(1)YNQSLADRK	LamC	FALSE	0	-0.335833	-0.78017	0.108505	22.6245	-1.99826	0.107437	0.72885	-4.72138	0.492778	0.168063	0.472749
Q9VAJ9.1	Q9VAJ9	0.999907	40.3096	IQNMK(1)MVDGKPEYR	CG1907	TRUE	1	0.698251	-1.04512	2.44163	22.3145	1.05892	0.342299	0.751446	-5.81326	0.508055	0.6594	0.47304
X2JDI9	X2JDI9	1	115.312	LPIGSLGLLQVLESHK(1)R	CG12560	FALSE	0	-0.473747	-1.32586	0.378363	25.3386	-1.46992	0.206769	0.746166	-5.36284	0.504485	0.322295	0.473929
Q9VJ28.2	Q9VJ28	0.998489	28.1999	VAVLEK(0.002)ECK(0.998)LAK	L2HGDH	TRUE	1	-0.581572	-1.82928	0.66614	22.6248	-1.23234	0.277358	0.74989	-5.63171	0.507002	0.471925	0.474338
P02299.1	P02299	0.903288	9.70346	SAPATGGVK(0.903)K(0.097)PHR	His3:CG31613	TRUE	1	-0.761483	-2.81848	1.29552	23.3424	-0.97874	0.376572	0.756	-5.89173	0.511134	0.778024	0.475353
Q95RB2	Q95RB2	1	90.6566	AEETGTLK(1)K	Cpr49Ae	TRUE	2	0.651729	-0.894327	2.19778	21.4927	1.11451	0.320145	0.74989	-5.75671	0.507002	0.584768	0.476015
O16797.1	O16797	1	43.549	FIDTSSK(1)MGHGR	RpL3	TRUE	1	0.498417	-0.443595	1.44043	21.851	1.39887	0.225843	0.746166	-5.44521	0.504485	0.356299	0.47635
M9ND19	M9ND19	1	61.1808	FLPVTEEHPTGNCTSPYGK(1)TK	Gale	TRUE	1	-0.532355	-1.59716	0.532451	22.6075	-1.32182	0.248442	0.74989	-5.53277	0.507002	0.402744	0.47648
Q9W321.5	Q9W321	1	65.1596	YTFNPQVLCCYGK(1)QLCTIPR	nej	TRUE	1	-0.74777	-2.74485	1.24931	23.9703	-0.989953	0.371612	0.753194	-5.88099	0.509236	0.755359	0.477008
Q59E30.2	Q59E30	1	88.1865	YEK(1)YLDSGLTAEQR	fax	TRUE	1	0.565713	-0.629721	1.76115	22.2464	1.25116	0.271029	0.74989	-5.61117	0.507002	0.452151	0.477803
Q9W0E4.1	Q9W0E4	1	66.2667	TTCYK(1)AVLQDGDEK	Psa	FALSE	0	-0.344641	-0.817677	0.128395	26.8194	-1.92626	0.11736	0.72885	-4.81037	0.492778	0.178917	0.477879
A0A0B4LH50.1	A0A0B4LH50	1	87.1962	YPIEHGIITNWDDMEK(1)IWHHTFYNELR	Act87E	TRUE	3	0.93619	-2.10197	3.97435	23.6549	0.814696	0.455533	0.774392	-6.03927	0.523568	1.14913	0.478972
Q8I725	Q8I725	1	98.0331	ALYEALK(1)TK	CG1236	TRUE	3	-0.761566	-2.83704	1.31391	23.0171	-0.970133	0.380418	0.758005	-5.89992	0.512489	0.785012	0.479006
A8JNU6.5	A8JNU6	1	85.2884	IIPDNGPAGQNPSNVK(1)K	Nc73EF	FALSE	0	0.419951	-0.269137	1.10904	22.6071	1.61126	0.17341	0.746166	-5.19518	0.504485	0.260635	0.479124
A4V391.1	A4V391	1	107.154	SVHDALCVVK(1)R	CCT1	FALSE	0	-0.457676	-1.26754	0.352188	25.3271	-1.49413	0.200635	0.746166	-5.33445	0.504485	0.306316	0.479433
Q9VNX4.9	Q9VNX4	1	107.295	EYK(1)TPEVR	P5CDh1	FALSE	0	0.387483	-0.207269	0.982234	23.3499	1.7225	0.151	0.742226	-5.06058	0.501821	0.224954	0.480693
P35381	P35381	1	72.2432	AMK(1)QVAGSMK	blw	FALSE	0	0.486622	-0.425943	1.39919	23.1997	1.40984	0.222791	0.746166	-5.43259	0.504485	0.345161	0.481585
Q9VA32.1	Q9VA32	1	118.177	TPDGFTYSFNK(1)V	Cpr100A	TRUE	3	-0.768662	-2.89708	1.35975	23.1632	-0.954817	0.387341	0.762246	-5.91438	0.515356	0.805035	0.482373
P02255.2	P02255	1	120.09	CDAQK(1)LAPFIK	His1:CG31617	FALSE	0	0.42948	-0.298243	1.1572	25.4226	1.56034	0.184762	0.746166	-5.25609	0.504485	0.275248	0.4842
Q9W022	Q9W022	1	91.318	AWVAAAVK(1)QAK	CG8993	TRUE	1	-0.599026	-1.94901	0.750954	23.601	-1.17317	0.298153	0.74989	-5.6953	0.507002	0.510606	0.484368
P00334.3	P00334	1	166.35	LLAHPTQPSLACAENFVK(1)AIELNQNGAIWK	Adh	FALSE	0	0.420574	-0.282323	1.12347	27.8179	1.58195	0.179856	0.746166	-5.23031	0.504485	0.265858	0.486006
X2JCS6	X2JCS6	1	66.5955	VLEAVK(1)TNFNER	RpL7A	TRUE	3	0.500101	-0.47146	1.47166	21.8684	1.36091	0.23672	0.74989	-5.4886	0.507002	0.367476	0.486468
Q9VK69	Q9VK69	1	131.238	DAVSDLAQHFLDK(1)IK	CCT4	TRUE	3	1.15329	-3.41443	5.72102	24.085	0.667546	0.536596	0.816606	-6.15427	0.552109	1.72766	0.487758
P52034.1	P52034	1	57.0193	NEK(1)ASENYSTDFIYR	Pfk	FALSE	0	0.38039	-0.205049	0.965828	23.2822	1.71786	0.151872	0.742226	-5.06622	0.501821	0.221432	0.48825
P07764.5	P07764	1	180.968	ENIAAGQNELLK(1)R	Ald1	FALSE	0	-0.308952	-0.704478	0.0865732	26.493	-2.06518	0.0990113	0.72885	-4.6386	0.492778	0.1496	0.489457
Q9VIU8	Q9VIU8	1	96.1135	SEICIWDVK(1)NCCR	CG10132	TRUE	1	-0.545187	-1.69358	0.603209	22.871	-1.25515	0.269704	0.74989	-5.6068	0.507002	0.43436	0.489471
A0A0B4KFE9	A0A0B4KFE9	1	50.0792	ELTSSNCK(1)LMNTTEFQK	Mtor	FALSE	0	-0.470867	-1.34619	0.404454	26.4994	-1.42224	0.219389	0.746166	-5.41828	0.504485	0.331074	0.489553
Q9VEX6	Q9VEX6	1	126.145	AKPTDALQGVVLNPK(1)LEER	bor	TRUE	3	-0.812869	-3.21988	1.59414	23.2266	-0.892861	0.41641	0.763632	-5.9713	0.516294	0.910409	0.490592
P48375	P48375	1	80.7633	AK(1)LICSPDYAYGSR	Fkbp12	FALSE	0	0.45012	-0.357614	1.25785	26.1296	1.47334	0.205892	0.746166	-5.35884	0.504485	0.305511	0.49097
B7Z001.31	B7Z001	1	91.8667	SILDTQLAK(1)GK	FASN1	FALSE	0	-0.315382	-0.72869	0.0979263	24.4233	-2.01746	0.104945	0.72885	-4.69764	0.492778	0.156326	0.491166
Q9VTP4.2	Q9VTP4	1	163.99	SYDAFLASESLIK(1)QIPR	RpL10Ab	TRUE	1	0.773279	-1.42546	2.97202	23.3037	0.929831	0.398859	0.763632	-5.93765	0.516294	0.831634	0.491272
P13395	P13395	1	78.3345	ALAALDQK(1)IK	alpha-Spec	FALSE	0	0.315149	-0.100082	0.73038	24.3816	2.00663	0.106342	0.72885	-4.71102	0.492778	0.157054	0.493477
M9PGW0	M9PGW0	1	88.1769	LLGSLK(1)SYLK	ogre	FALSE	0	-0.384605	-0.990623	0.221413	24.0554	-1.67792	0.159604	0.742226	-5.11475	0.501821	0.229215	0.493726
Q9VLX0.3	Q9VLX0	1	87.1483	LNTPLDTLSHYLSK(1)R	LKRSDH	TRUE	3	-0.705159	-2.57313	1.16281	22.3041	-0.998064	0.368057	0.753194	-5.87317	0.509236	0.706527	0.494198
A4V3J6.2	A4V3J6	1	100.931	QDIDSPNAGATVK(1)K	Hrb98DE	FALSE	0	0.35693	-0.170467	0.884327	22.1894	1.78932	0.138984	0.739731	-4.97892	0.500134	0.199478	0.494422
X2JDP6	X2JDP6	1	67.4165	RVETDALLASIAAK(1)R	Ndf	TRUE	1	0.671755	-1.03779	2.3813	23.8945	1.03889	0.350599	0.753194	-5.83321	0.509236	0.646606	0.494566
M9MSI3.13	M9MSI3	0.999999	58.5369	KVPVPVPIEK(1)IVHVPVEK	Vajk1	FALSE	0	0.34678	-0.154225	0.847785	25.2476	1.83001	0.132155	0.739252	-4.92897	0.49981	0.189496	0.495688
P07487	P07487	1	80.7549	ASTHLK(1)GGAK	Gapdh2	TRUE	3	0.584076	-0.742031	1.91018	21.726	1.16448	0.301322	0.74989	-5.7045	0.507002	0.501576	0.496266
O62619.8	O62619	1	114.894	VFLAQK(1)AMIAR	PyK	FALSE	0	0.415793	-0.291002	1.12259	22.2813	1.55534	0.185915	0.746166	-5.26204	0.504485	0.267333	0.496805
A1Z9E3.3	A1Z9E3	1	90.1082	VLADK(1)QLAESK	mEFTu1	TRUE	3	0.538996	-0.606441	1.68443	21.4591	1.2441	0.273386	0.74989	-5.61889	0.507002	0.433241	0.497078
A0A0C4DHA8	A0A0C4DHA8	1	48.8717	ENFGFADAAVAAAALK(1)DEVDNR	CG17816	TRUE	1	-0.824273	-3.33596	1.68742	24.9549	-0.867654	0.428727	0.765956	-5.99371	0.517865	0.950002	0.497527
Q9V3U6	Q9V3U6	1	98.1846	LALLK(1)HGPLSVAIDASPK	26-29-p	FALSE	0	-0.377885	-0.970205	0.214435	24.1086	-1.68673	0.157865	0.742226	-5.10407	0.501821	0.224035	0.497788
Q9W321.11	Q9W321	1	48.8963	SNEHQSGNDLSTK(1)IYATMEK	nej	TRUE	1	-0.554794	-1.76732	0.657735	22.8392	-1.20971	0.285149	0.74989	-5.65622	0.507002	0.458618	0.498514
X2JEU3	X2JEU3	1	40.6142	HAVK(1)PAALSPSPSSPSAR	CG1737	TRUE	5	-0.387584	-1.01147	0.236304	21.2273	-1.64248	0.166799	0.746166	-5.1576	0.504485	0.235975	0.499498
P13607.15	P13607	1	127.373	VIMVTGDHPITAK(1)AIAK	Atpalpha	FALSE	0	-0.641485	-2.2308	0.947826	22.3097	-1.06713	0.338943	0.74989	-5.80501	0.507002	0.601128	0.499555
Q9V9A7	Q9V9A7	1	85.3773	NFTSQVLK(1)GGGQK	Mccc2	FALSE	0	-0.338724	-0.823953	0.146504	24.4014	-1.84562	0.129629	0.739252	-4.90978	0.49981	0.183529	0.500554
Q9VTC1	Q9VTC1	1	144.009	HGYSTLDSISQYTNATNLVGK(1)R	CG6418	FALSE	0	-0.347902	-0.859112	0.163308	25.3832	-1.79928	0.137278	0.739731	-4.9667	0.500134	0.193356	0.501153
A8JNP1	A8JNP1	1	98.0331	AK(1)LEEVAAK	Argk	FALSE	0	0.39534	-0.256513	1.04719	26.1771	1.60348	0.175099	0.746166	-5.20453	0.504485	0.246551	0.502157
X2JB48.10	X2JB48	1	122.187	QISPDK(1)QYK	sesB	FALSE	0	0.433607	-0.342486	1.2097	24.8057	1.47715	0.204917	0.746166	-5.35437	0.504485	0.293543	0.502916
Q9W1N1	Q9W1N1	1	93.1105	APMTMVASK(1)K	pita	FALSE	0	0.334798	-0.14287	0.812466	22.6794	1.8531	0.128437	0.739252	-4.90057	0.49981	0.180669	0.503027
Q9VKR4.5	Q9VKR4	1	50.0878	TALYDFHVQK(1)GGK	CG6415	TRUE	1	-0.333145	-0.807791	0.1415	21.4556	-1.85569	0.128025	0.739252	-4.89738	0.49981	0.179526	0.504196
Q7KN94	Q7KN94	1	46.8327	LDVSPISEIIDVK(1)SDDTFVR	wal	TRUE	1	-0.875277	-3.7302	1.97964	25.1294	-0.810575	0.457672	0.774567	-6.04273	0.523687	1.07982	0.504535
B7Z001.33	B7Z001	1	101.46	SLEK(1)IIPNAK	FASN1	FALSE	0	-0.313163	-0.73691	0.110583	23.2691	-1.95392	0.113438	0.72885	-4.7762	0.492778	0.160274	0.505807
M9PFR6	M9PFR6	1	106.492	ICEK(1)QQVVTDYEAGR	mbf1	FALSE	0	0.332337	-0.142492	0.807166	23.047	1.85047	0.128853	0.739252	-4.9038	0.49981	0.179596	0.506118
Q9VZE4	Q9VZE4	1	69.0102	TLNGAEICGTK(1)IK	CG1316	TRUE	2	-0.415204	-1.13711	0.306704	20.7327	-1.52062	0.194127	0.746166	-5.30322	0.504485	0.273049	0.506304
Q960K8	Q960K8	0.996165	24.1451	ALLIDK(0.996)DQK(0.004)PQWQPTK	CG5044	FALSE	0	0.369698	-0.211569	0.950964	24.4334	1.68156	0.158882	0.742226	-5.11033	0.501821	0.219854	0.50657
A4V303	A4V303	1	127.499	GVSDLAQHYLLK(1)AGITAIR	CCT3	FALSE	0	-0.321478	-0.76789	0.124934	24.441	-1.90395	0.120626	0.72885	-4.8379	0.492778	0.168847	0.506645
M9PFS8	M9PFS8	1	43.8008	LLAAK(1)PPVLHHNSHSPNASLQLPSPIITR	CG9705	TRUE	2	-0.394287	-1.05253	0.263957	22.686	-1.58368	0.179469	0.746166	-5.22824	0.504485	0.248969	0.507993
P20432	P20432	1	66.5955	AIQVYLVEK(1)YGK	GstD1	TRUE	1	-0.644955	-2.28774	0.997826	22.754	-1.03799	0.35098	0.753194	-5.83411	0.509236	0.621352	0.509011
L0MPS3.39	L0MPS3	1	123.863	VAALHAFSK(1)VK	apolpp	FALSE	0	0.336526	-0.156839	0.82989	24.4881	1.8034	0.13658	0.739731	-4.96165	0.500134	0.186606	0.511724
A4UZZ4.15	A4UZZ4	1	81.9717	YEYGIFAQK(1)IK	GlyP	FALSE	0	-0.319372	-0.766269	0.127526	23.6933	-1.88943	0.122805	0.731613	-4.85582	0.494645	0.169031	0.511825
Q9VNX4	Q9VNX4	1	85.3546	AIK(1)TAVETQPK	P5CDh1	FALSE	0	0.309084	-0.111504	0.729672	28.0447	1.94295	0.114976	0.72885	-4.78975	0.492778	0.15908	0.512447
P52034.2	P52034	1	71.5012	NMGTK(1)MAAK	Pfk	FALSE	0	-0.397252	-1.07255	0.278042	26.8646	-1.5553	0.185924	0.746166	-5.26209	0.504485	0.255418	0.512557
P02255.4	P02255	1	76.2278	SAVVNGK(1)LIQTK	His1:CG31617	FALSE	0	0.397968	-0.279835	1.07577	26.4973	1.55234	0.186612	0.746166	-5.26561	0.504485	0.256367	0.512693
L0MPS3.30	L0MPS3	1	84.4245	QSDSETLLELAAFPHPNK(1)VLAR	apolpp	TRUE	1	-0.716838	-2.74562	1.31194	24.3031	-0.934173	0.396838	0.763632	-5.93364	0.516294	0.767351	0.51555
D1YSG7	D1YSG7	1	63.7285	DLKPENLLLASK(1)AK	CaMKII	FALSE	0	0.33733	-0.163744	0.838403	22.7802	1.7799	0.140616	0.739731	-4.99046	0.500134	0.189522	0.51595
Q9VN21.1	Q9VN21	1	124.079	VQDIQK(1)FR	lost	TRUE	1	0.328689	-0.149477	0.806856	22.2928	1.81739	0.134235	0.739731	-4.94448	0.500134	0.180858	0.516819
Q9W401.2	Q9W401	1	88.5523	SK(1)YWEYVYEDSMDLIAK	kdn	TRUE	1	-0.780783	-3.16421	1.60264	24.1156	-0.866104	0.429493	0.765956	-5.99507	0.517865	0.901488	0.516915
A0A0B4LFD2.1	A0A0B4LFD2	1	86.3126	MEEFK(1)SQLPAEECEK	Hsc70-5	FALSE	0	-0.387734	-1.04227	0.266806	25.935	-1.56617	0.183424	0.746166	-5.24914	0.504485	0.247568	0.518104
L0MPS3.41	L0MPS3	1	84.6583	VIGTPDK(1)TNSDFR	apolpp	TRUE	1	0.489593	-0.520898	1.50008	22.1488	1.28099	0.26127	0.74989	-5.57831	0.507002	0.3822	0.518335
A0A0B7P9G0	A0A0B7P9G0	1	42.1233	LLHSITENEK(1)PSCFAQNQSTR	uex	TRUE	2	0.508567	-0.581492	1.59863	21.4322	1.2335	0.276963	0.74989	-5.63045	0.507002	0.412295	0.520516
Q9V5C6.1	Q9V5C6	1	47.5062	QQFEQAIPLK(1)HLCHR	Prosalpha7	FALSE	0	-0.33032	-0.818026	0.157385	22.1773	-1.79069	0.138749	0.739731	-4.97724	0.500134	0.184466	0.520788
Q7KN94.3	Q7KN94	1	83.7688	VAAK(1)LDVSPISEIIDVK	wal	TRUE	1	-0.64301	-2.32512	1.0391	23.3724	-1.01066	0.362593	0.753194	-5.86095	0.509236	0.636226	0.520837
Q7JW07.1	Q7JW07	1	80.5221	IMTVPLK(1)CVSAEESR	CG12935	TRUE	1	-0.565903	-1.8956	0.763789	22.0437	-1.12521	0.31603	0.74989	-5.74564	0.507002	0.502932	0.521068
Q9VT33.2	Q9VT33	1	97.2141	NSIIVSPDAGGAK(1)R	Prps	FALSE	0	-0.337014	-0.844496	0.170469	22.8056	-1.75577	0.144888	0.739731	-5.01997	0.500134	0.191946	0.521502
O76902	O76902	1	69.9792	VLVGEGVLTK(1)MCR	rush	TRUE	1	0.705891	-1.30042	2.7122	23.71	0.930212	0.398681	0.763632	-5.9373	0.516294	0.75885	0.522499
Q9VNW6.7	Q9VNW6	1	59.0026	IAQVLVTK(1)PDFYNEETR	CG7470	FALSE	0	-0.362743	-0.947887	0.222401	27.4231	-1.63899	0.167525	0.746166	-5.16181	0.504485	0.22132	0.523047
Q9VU35	Q9VU35	1	114.281	AEALTK(1)TK	CG11267	TRUE	1	0.592804	-0.872717	2.05833	22.4615	1.06945	0.338002	0.74989	-5.80267	0.507002	0.554307	0.525704
P21521.1	P21521	1	135.859	LEETHHSK(1)FR	Syt1	FALSE	0	-0.543861	-1.79501	0.707288	26.9806	-1.14927	0.306946	0.74989	-5.72053	0.507002	0.473225	0.526057
Q86BS3.1	Q86BS3	1	108.977	VIAAPPAAGIAK(1)R	Chro	FALSE	0	-0.439648	-1.28888	0.409581	24.3011	-1.36874	0.234436	0.749775	-5.47968	0.506925	0.321206	0.528484
Q7K0W4.12	Q7K0W4	1	113.445	VPVPQPYTVEK(1)K	Vajk4	FALSE	0	0.307846	-0.128132	0.743823	24.3468	1.86686	0.126273	0.735716	-4.88363	0.497419	0.164901	0.528861
Q7KSU6.9	Q7KSU6	1	67.3584	TGAAPDVDINNIK(1)LSSPPAYK	CG8036	FALSE	0	-0.302223	-0.723268	0.118821	24.3482	-1.89776	0.12155	0.72885	-4.84554	0.492778	0.159253	0.528923
P13607.14	P13607	1	62.9238	TSPQQK(1)LIIVEGCQR	Atpalpha	FALSE	0	0.441532	-0.417243	1.30031	23.709	1.35933	0.237184	0.74989	-5.49039	0.507002	0.324816	0.529762
Q961R8	Q961R8	1	139.28	AVAELK(1)AR	GlyRS	TRUE	1	-0.593758	-2.08808	0.900565	23.2431	-1.05053	0.345757	0.751446	-5.82165	0.508055	0.565201	0.532282
A4V1N8.1	A4V1N8	1	58.6706	HISK(1)LEVSISELNVK	Prm	FALSE	0	0.385559	-0.288095	1.05921	22.7185	1.5132	0.19593	0.746166	-5.31199	0.504485	0.254798	0.533413
M9NE89.8	M9NE89	1	172.804	VAEK(1)VELQNLNDR	Lam	FALSE	0	0.325018	-0.164164	0.8142	26.4795	1.75663	0.144735	0.739731	-5.01893	0.500134	0.185024	0.533545
M9PD73	M9PD73	1	96.1429	LNWENFK(1)PYIK	Tep4	TRUE	3	0.991338	-2.87587	4.85854	22.8434	0.677745	0.530669	0.813726	-6.14688	0.550162	1.4627	0.53359
Q9VKX2.2	Q9VKX2	1	90.6136	IVSGLTLSDFAK(1)TK	Mdh1	TRUE	1	-0.596265	-2.1078	0.915265	23.1014	-1.04295	0.348903	0.751446	-5.82919	0.508055	0.571709	0.533742
M9PH99.1	M9PH99	1	66.5955	SLNPNGYK(1)LSER	Gad1	TRUE	3	0.674921	-1.22487	2.57472	22.2177	0.939264	0.394478	0.763632	-5.92891	0.516294	0.718563	0.533762
Q59E09	Q59E09	1	145.904	ALMK(1)FGEGPVLK	AcCoAS	FALSE	0	-0.491093	-1.54804	0.565855	29.6925	-1.22843	0.278689	0.74989	-5.63596	0.507002	0.399772	0.533951
Q9W1H8.3	Q9W1H8	1	222.165	TPFLTSGTTYSK(1)LMPHELAR	Mtpbeta	FALSE	0	-0.475716	-1.47231	0.520873	26.0497	-1.26204	0.26743	0.74989	-5.59923	0.507002	0.376942	0.533967
E1JJA4.3	E1JJA4	1	129.382	K(1)FMLPLDGLK	shi	FALSE	0	0.496076	-0.586351	1.5785	26.0702	1.21169	0.28446	0.74989	-5.65408	0.507002	0.409408	0.535986
Q9Y125.3	Q9Y125	0.999951	43.0874	VIDK(1)YGDKIADLLLK	Sap-r	FALSE	0	-0.623842	-2.28006	1.03238	26.8777	-0.99586	0.36902	0.753194	-5.8753	0.509236	0.626435	0.536918
Q9VIE7	Q9VIE7	1	48.1774	VVEPLCDFHK(1)DEVR	bur	TRUE	2	0.347056	-0.212263	0.906375	21.5039	1.64052	0.167207	0.746166	-5.15997	0.504485	0.211552	0.537558
X2JCV2.12	X2JCV2	1	151.096	NSHYK(1)GSSYVIK	Lsp2	FALSE	0	-0.319891	-0.800033	0.160252	24.7762	-1.76146	0.143868	0.739731	-5.01302	0.500134	0.181605	0.537825
A0A0B4KHG5.2	A0A0B4KHG5	1	44.8161	IQK(1)PTETFNAVHYTLLK	chp	TRUE	3	-0.769586	-3.22657	1.6874	22.5758	-0.828124	0.448617	0.772187	-6.02791	0.522078	0.929312	0.53962
Q7K148	Q7K148	1	60.2551	ATGGSYIGSQSMK(1)K	Prosbeta5	TRUE	1	-0.377437	-1.03709	0.282215	22.1412	-1.51276	0.196035	0.746166	-5.3125	0.504485	0.249501	0.540631
Q9VGM2	Q9VGM2	0.966347	14.581	LTQEQK(0.034)GDK(0.966)PTTIVR	fabp	TRUE	1	0.520158	-0.676922	1.71724	22.4167	1.14883	0.30711	0.74989	-5.72099	0.507002	0.452774	0.541142
Q7KN62.1	Q7KN62	1	118.48	ELQELVQYPVEHPDK(1)FLK	TER94	FALSE	0	0.296251	-0.122799	0.715302	24.6339	1.86911	0.125921	0.735468	-4.88085	0.497252	0.158498	0.541257
X2JB48.4	X2JB48	0.999987	48.9909	DKYK(1)QVFLGGVDK	sesB	FALSE	0	-0.379226	-1.04652	0.288066	23.4298	-1.50253	0.198548	0.746166	-5.32456	0.504485	0.252391	0.541667
A1Z934.2	A1Z934	1	50.8308	SLSPGIFCAGADLK(1)ERK	CG8778	TRUE	1	-0.601158	-2.17522	0.972901	23.1751	-1.00974	0.362992	0.753194	-5.86185	0.509236	0.59536	0.543787
P54385.5	P54385	1	101.431	DVPTAK(1)DPR	Gdh	FALSE	0	0.330949	-0.189499	0.851397	27.0024	1.68122	0.15895	0.742226	-5.11074	0.501821	0.19685	0.544074
Q9VT68.1	Q9VT68	1	93.4953	EQHVVK(1)CTHCNEATPIR	CG6707	FALSE	0	-0.508177	-1.66734	0.65099	21.9533	-1.15907	0.30331	0.74989	-5.71021	0.507002	0.438434	0.54539
Q9Y119.2	Q9Y119	1	48.8228	LMAFEALLLK(1)YPQHK	Tps1	FALSE	0	-0.416345	-1.21867	0.385982	24.0301	-1.37197	0.233502	0.749775	-5.47601	0.506925	0.303466	0.545746
D1YSG0.2	D1YSG0	1	46.4104	HLTDDAASVVVK(1)NSK	bt	FALSE	0	-0.284885	-0.678751	0.10898	21.322	-1.91234	0.119388	0.72885	-4.82755	0.492778	0.148972	0.545807
Q9VC06	Q9VC06	1	70.9771	ASVLK(1)ASSQQEK	CG11771	FALSE	0	0.2984	-0.132113	0.728913	24.6697	1.83254	0.131742	0.739252	-4.92586	0.49981	0.162834	0.546167
M9PF16.2	M9PF16	1	92.0629	EILNK(1)WDHLLDLTK	beta-Spec	TRUE	1	-0.66811	-2.59277	1.25655	23.4131	-0.917772	0.404517	0.763632	-5.94873	0.516294	0.727969	0.546249
P13607.1	P13607	1	70.6389	AEFK(1)GGQDGVPILKK	Atpalpha	FALSE	0	0.375239	-0.287714	1.03819	24.6981	1.49647	0.200052	0.746166	-5.3317	0.504485	0.25075	0.546716
A8DYV5.2	A8DYV5	1	79.9695	GGGGGVSSMATK(1)HQQSWR	Ncoa6	TRUE	1	0.387017	-0.317079	1.09111	21.0779	1.45325	0.211098	0.746166	-5.38229	0.504485	0.266311	0.547727
I0DHK3.1	I0DHK3	0.999979	46.7698	NLNK(1)FLDSSKDEIIR	Prosalpha6	TRUE	1	-0.52225	-1.75471	0.710206	22.3459	-1.12034	0.317898	0.74989	-5.75068	0.507002	0.466155	0.549628
Q9W073	Q9W073	1	63.0734	GYNK(1)YAEDTTSR	CG12025	FALSE	0	-0.322802	-0.827389	0.181785	21.6942	-1.69138	0.156954	0.742226	-5.09842	0.501821	0.190851	0.55004
Q8MLW2	Q8MLW2	1	64.6536	GIASSSSK(1)QQK	dom	TRUE	1	0.425078	-0.420276	1.27043	20.8294	1.32945	0.246112	0.74989	-5.52419	0.507002	0.31974	0.551041
M9PF16.5	M9PF16	1	56.5139	ILEK(1)QHGVSDELGR	beta-Spec	FALSE	0	0.390362	-0.332545	1.11327	22.7216	1.42767	0.217915	0.746166	-5.412	0.504485	0.273427	0.551687
M9PC85	M9PC85	1	104.198	VELSTGK(1)YAR	x16	TRUE	1	0.48772	-0.605118	1.58056	23.3536	1.17993	0.295707	0.74989	-5.68812	0.507002	0.413346	0.551986
M9MSI3.14	M9MSI3	1	66.5454	QVHVPVHVHYDRPVPVK(1)VHVPAPYPVEK	Vajk1	TRUE	1	-0.76257	-3.2602	1.73506	24.737	-0.807222	0.459418	0.774567	-6.04553	0.523687	0.944685	0.552599
Q95RR1	Q95RR1	1	65.6375	VLGK(1)LGDKVEK	Atox1	FALSE	0	0.301536	-0.146083	0.749156	24.6143	1.78103	0.140419	0.739731	-4.98907	0.500134	0.169304	0.553245
Q9V3Z9.4	Q9V3Z9	1	41.9115	TITITK(1)GIPVPVHVDRPYPVVHEK	Vajk3	TRUE	4	0.957822	-2.86414	4.77978	22.0384	0.662583	0.539496	0.817325	-6.15783	0.552595	1.44559	0.553723
L0MPS3.17	L0MPS3	1	155.844	HK(1)LEIESK	apolpp	FALSE	0	0.323337	-0.187901	0.834574	23.3631	1.67214	0.160755	0.744679	-5.12175	0.503479	0.193367	0.553763
B7Z001.11	B7Z001	1	105.141	ETYEEIGLNPADVVYVEAHGTGTK(1)VGDPQEVNSITDFFCK	FASN1	FALSE	0	-0.575458	-2.06874	0.917829	28.4351	-1.01885	0.359078	0.753194	-5.85295	0.509236	0.564809	0.554664
Q8IQH2	Q8IQH2	1	72.2432	VLAK(1)LIGDQK	CG10638	FALSE	0	0.303087	-0.151627	0.757802	24.6411	1.76226	0.143726	0.739731	-5.01204	0.500134	0.171988	0.555468
B7Z001.36	B7Z001	1	205.622	TNTDGFK(1)EQGITYPIGK	FASN1	FALSE	0	-0.341716	-0.91192	0.228489	29.4121	-1.58444	0.179299	0.746166	-5.22733	0.504485	0.21567	0.555822
O01666.5	O01666	1	74.424	TEIQPDEK(1)AEPK	ATPsyngamma	FALSE	0	0.413466	-0.400649	1.22758	23.1489	1.34275	0.242098	0.74989	-5.50918	0.507002	0.307924	0.556291
Q9VW68.13	Q9VW68	1	91.8577	VIQEEK(1)LLANVDVAGK	Gabat	FALSE	0	0.362679	-0.275433	1.00079	25.1646	1.50268	0.198511	0.746166	-5.32439	0.504485	0.241354	0.556316
Q9VM14.1	Q9VM14	1	71.3794	PAAAAPAK(1)APR	muc	FALSE	0	0.516806	-0.713536	1.74715	25.4026	1.11056	0.321675	0.74989	-5.76077	0.507002	0.465355	0.556456
Q9VEX6.8	Q9VEX6	1	98.1049	LYFDK(1)YVLQPAAAGAK	bor	TRUE	3	-0.482646	-1.56709	0.601798	22.4996	-1.17669	0.296875	0.74989	-5.69156	0.507002	0.410171	0.556468
Q9VV42	Q9VV42	1	43.9365	NAVVTGGAGGIGLQVSK(1)QLLAAGAAK	Pdh	TRUE	3	0.918145	-2.65133	4.48762	22.95	0.680061	0.52933	0.813726	-6.14519	0.550162	1.35009	0.557623
P02283.7	P02283	1	160.524	VLK(1)QVHPDTGISSK	His2B:CG17949	FALSE	0	0.308671	-0.164906	0.782249	24.4661	1.72324	0.15086	0.742226	-5.05967	0.501821	0.179122	0.557762
Q8SZN1	Q8SZN1	1	69.5478	ECNVK(1)IWDRPWLHEQGEATNVK	CG31313	TRUE	3	-0.819067	-3.71252	2.07439	22.4295	-0.748419	0.490855	0.788212	-6.09326	0.532912	1.0944	0.558303
A8DYI6	A8DYI6	1	60.1024	AQSK(1)LNDLAGK	Phb2	FALSE	0	0.287932	-0.12805	0.703915	23.5992	1.83002	0.132153	0.739252	-4.92895	0.49981	0.157338	0.558379
Q9VKU1	Q9VKU1	1	65.1792	K(1)FSASNYFADCAK	Fatp1	TRUE	1	-0.345859	-0.935769	0.244051	21.6812	-1.55008	0.187136	0.746166	-5.26829	0.504485	0.223123	0.560105
Q7K332.2	Q7K332	1	120.457	LLPVK(1)LPGVR	CG30159	TRUE	3	-1.02353	-5.42671	3.37966	23.3838	-0.614573	0.568095	0.827147	-6.19113	0.559236	1.66543	0.560587
Q9VV75.7	Q9VV75	1	97.2141	YSSDGGLIK(1)EIGR	UQCR-C2	FALSE	0	0.321395	-0.193764	0.836553	26.8176	1.64945	0.165358	0.746166	-5.14919	0.504485	0.194849	0.560798
O18404.5	O18404	1	69.9535	TFNFNK(1)NVAHR	scu	FALSE	0	-0.474174	-1.54023	0.591885	23.3574	-1.17598	0.297135	0.74989	-5.69232	0.507002	0.403217	0.562456
O97418	O97418	1	78.4013	QLAAEGEAAK(1)APSSK	ND-B14.5A	FALSE	0	0.34655	-0.2512	0.944301	21.9734	1.53281	0.191205	0.746166	-5.2888	0.504485	0.226089	0.563641
M9PBL3.6	M9PBL3	1	58.831	NLK(1)LGVHEDSNNR	Hsp83	FALSE	0	0.304447	-0.167221	0.776114	23.1237	1.70654	0.154023	0.742226	-5.08	0.501821	0.1784	0.5658
Q9V470	Q9V470	1	60.6282	ADAEVVK(1)TFECPEYVVK	ScsbetaG	TRUE	1	-0.607265	-2.30568	1.09115	23.2619	-0.945315	0.391689	0.763632	-5.92328	0.516294	0.642394	0.565988
Q9VKM3.3	Q9VKM3	1	150.351	TGAYK(1)NLTVR	ATPsynG	FALSE	0	0.289631	-0.140389	0.719651	24.2161	1.78073	0.140471	0.739731	-4.98944	0.500134	0.162647	0.566389
Q8IN49	Q8IN49	1	55.9795	DYTHDLYK(1)INEWYR	CG31195	TRUE	1	0.638686	-1.22785	2.50522	23.4334	0.904677	0.410734	0.763632	-5.96065	0.516294	0.705983	0.566483
Q7JXB5.1	Q7JXB5	0.999999	62.4911	GVTVTDWLGK(1)LWSQESGKPAAHPNSR	Pepck2	TRUE	1	0.784963	-1.94774	3.51766	24.3752	0.759449	0.48484	0.784956	-6.08452	0.530711	1.0336	0.566508
Q9W0Y1	Q9W0Y1	1	44.2941	THK(1)HPAQDDLTYEAQN	Tina-1	FALSE	0	0.303794	-0.167401	0.774988	21.8517	1.70459	0.154398	0.742226	-5.08237	0.501821	0.178221	0.56691
Q8IQW2	Q8IQW2	1	57.8361	VYK(1)SMCPNAWVEK	COX6B	TRUE	1	0.643999	-1.25573	2.54373	22.3205	0.896263	0.414769	0.763632	-5.96825	0.516294	0.718538	0.567372
O62530.1	O62530	1	53.3954	VFEPK(1)LNYSDHDVVK	AP-2mu	FALSE	0	0.296699	-0.155004	0.748401	23.0547	1.73662	0.148374	0.742226	-5.04336	0.501821	0.170848	0.567731
Q9VXY3	Q9VXY3	1	40.2417	EHQLDLAK(1)VPATGK	CG5599	TRUE	4	-0.561106	-2.03588	0.913663	21.1502	-1.00592	0.364643	0.753194	-5.86556	0.509236	0.557805	0.567756
Q8SZM2.2	Q8SZM2	1	76.5863	VPVPQPYPVEK(1)IVHVPVK	Vajk2	TRUE	1	0.848866	-2.32613	4.02386	25.49	0.706868	0.513996	0.805054	-6.1253	0.544299	1.20088	0.568387
P13395.5	P13395	1	105.101	DLTSVQNLQK(1)K	alpha-Spec	TRUE	3	0.347106	-0.261051	0.955262	21.4678	1.50899	0.196957	0.746166	-5.31695	0.504485	0.230024	0.568948
X2JIQ5	X2JIQ5	1	73.8812	NTHETAQAIK(1)R	RpL17	FALSE	0	-0.487585	-1.63148	0.656315	25.7973	-1.12695	0.315365	0.74989	-5.74383	0.507002	0.43266	0.569678
Q9VGZ3	Q9VGZ3	1	121.989	LQSIQK(1)AR	Irp-1B	FALSE	0	-0.592951	-2.235	1.0491	22.6378	-0.954716	0.387388	0.762246	-5.91448	0.515356	0.621076	0.569889
Q7KVX1.1	Q7KVX1	1	137.587	DQALK(1)YYTQMQTIR	Pdha	FALSE	0	-0.429097	-1.33577	0.477572	23.7117	-1.25126	0.270994	0.74989	-5.61106	0.507002	0.342931	0.571064
Q7KSQ0.5	Q7KSQ0	1	61.3533	TQLQLDEK(1)GAAK	sea	FALSE	0	0.346611	-0.265435	0.958658	22.8573	1.49727	0.199852	0.746166	-5.33076	0.504485	0.231496	0.572292
B7Z0L6	B7Z0L6	1	88.441	FLESPDFQPSMAK(1)R	wrd	FALSE	0	0.428429	-0.478728	1.33559	22.3058	1.24864	0.271867	0.74989	-5.61393	0.507002	0.343116	0.57235
Q9V4C7	Q9V4C7	1	44.0536	ATIDGRPAQYGISLK(1)QLR	PMCA	TRUE	3	-0.567464	-2.09158	0.956651	22.1587	-0.984378	0.374071	0.754154	-5.88634	0.509885	0.576469	0.572357
M9PI17	M9PI17	1	64.4386	AGDPVILEEAK(1)IK	Akr1B	FALSE	0	-0.319263	-0.844318	0.205793	23.4072	-1.60763	0.174197	0.746166	-5.19955	0.504485	0.198593	0.57239
Q9VM55.1	Q9VM55	1	51.2956	GTYQSEAGQLQCSK(1)CPVIAGRPGVTAGPGAR	uif	TRUE	3	-0.421456	-1.30212	0.459209	21.3398	-1.26527	0.266371	0.74989	-5.59567	0.507002	0.333096	0.572622
D3DMM4	D3DMM4	1	60.0903	LSEQALVHTLGGVLK(1)PLTK	mfas	TRUE	1	-0.554037	-2.02574	0.917666	23.4182	-0.995314	0.369259	0.753194	-5.87583	0.509236	0.556645	0.575818
A0A0B4LGQ1.1	A0A0B4LGQ1	1	164.698	EIMELHHQK(1)HHQTYVNNLNAAEEQLEEAK	Sod2	FALSE	0	0.366509	-0.320102	1.05312	23.9291	1.41129	0.222391	0.746166	-5.43092	0.504485	0.259698	0.576386
L0MPS3.46	L0MPS3	0.999819	37.4224	YEQTASFFIDKLQK(1)PDDVAR	apolpp	TRUE	2	-0.784684	-3.59094	2.02157	23.4772	-0.73928	0.495879	0.792615	-6.10043	0.535889	1.06142	0.576721
M9PHM6	M9PHM6	1	85.9268	LLVVPK(1)LTVCALHVTQTAR	RpL18	FALSE	0	0.315407	-0.208229	0.839042	24.0695	1.59252	0.177505	0.746166	-5.21766	0.504485	0.198056	0.57969
X2JGP4.9	X2JGP4	1	96.8666	YKPESDDLSAETIEAFLK(1)K	Pdi	TRUE	3	0.959606	-3.15382	5.07303	23.3349	0.61678	0.566758	0.827147	-6.18964	0.559236	1.55583	0.579908
Q59E09.3	Q59E09	1	50.4989	TLYNNHERFEDTYFSK(1)FPGYYCTGDGAR	AcCoAS	FALSE	0	-0.47061	-1.57176	0.630541	24.9368	-1.12994	0.314224	0.74989	-5.74072	0.507002	0.416491	0.579957
Q9W0X2.2	Q9W0X2	1	113.757	TYTNK(1)YDSVNVDEVLGNNR	Phk-3	TRUE	3	-0.554284	-2.04358	0.935017	21.6293	-0.983992	0.374242	0.754154	-5.88671	0.509885	0.563301	0.57997
Q9W2X6	Q9W2X6	1	107.14	AQAAIAVEVAEALVK(1)AAE	ATPsyndelta	TRUE	3	0.764154	-1.93258	3.46089	23.6778	0.749176	0.49044	0.788212	-6.09267	0.532912	1.01999	0.580176
A0A0B4K6V0.14	A0A0B4K6V0	1	76.2278	VETQK(1)QTLIAR	brp	FALSE	0	0.316303	-0.212485	0.845091	22.8014	1.58148	0.179961	0.746166	-5.23087	0.504485	0.200005	0.581314
P15330	P15330	1	94.4091	AVFSNLGIQCVK(1)K	dl	TRUE	3	-0.61417	-2.42216	1.19382	22.4251	-0.898118	0.413877	0.763632	-5.96658	0.516294	0.683841	0.581693
C0HL67	C0HL67	1	115.825	EIAQDFK(1)TDLR		FALSE	0	0.278888	-0.14039	0.698167	25.7752	1.75861	0.144379	0.739731	-5.01651	0.500134	0.158584	0.582902
P13395.4	P13395	1	115.714	DLIGVQNLIK(1)K	alpha-Spec	FALSE	0	0.293245	-0.168137	0.754627	23.5268	1.6804	0.159113	0.742226	-5.11174	0.501821	0.174509	0.583316
Q9V4C8.1	Q9V4C8	1	48.8228	LVSPHTMAGGK(1)LIMK	Hcf	FALSE	0	0.493918	-0.72351	1.71135	22.7202	1.07264	0.336711	0.74989	-5.79946	0.507002	0.46047	0.584122
Q9VVL7.4	Q9VVL7	1	81.2635	LGTK(1)VTAASR	CG7430	FALSE	0	0.348649	-0.292484	0.989783	22.2328	1.43775	0.215204	0.746166	-5.40032	0.504485	0.242497	0.585327
P35992.1	P35992	1	46.4809	FSEEFEELK(1)HVGR	Ptp10D	FALSE	0	-0.314286	-0.843053	0.214481	22.5713	-1.57145	0.182222	0.746166	-5.24284	0.504485	0.199997	0.585622
Q2QBM1.6	Q2QBM1	1	150.02	LDK(1)YAQR	Men	TRUE	1	-0.586179	-2.26285	1.09049	22.9093	-0.924324	0.401435	0.763632	-5.94272	0.516294	0.634171	0.585662
P08736.1	P08736	1	90.1082	AVNFK(1)DASGGK	eEF1alpha1	TRUE	1	-0.586268	-2.26666	1.09412	23.721	-0.922418	0.402329	0.763632	-5.94447	0.516294	0.635577	0.58638
P13060.1	P13060	1	94.3092	CLYAAAITAK(1)PR	eEF2	TRUE	1	0.48123	-0.690155	1.65261	22.4025	1.08616	0.33128	0.74989	-5.78575	0.507002	0.443055	0.58763
Q960M4.3	Q960M4	1	58.3734	VTELNVEPDGTGLSCSLANNIGK(1)K	Prx5	FALSE	0	0.286985	-0.1619	0.735871	25.3217	1.69031	0.157164	0.742226	-5.09972	0.501821	0.169783	0.587983
Q9VF27	Q9VF27	1	95.1222	LLCNGDK(1)WESEIASNLQADHLYR	ND-23	FALSE	0	0.458151	-0.617577	1.53388	25.5432	1.12603	0.315717	0.74989	-5.74479	0.507002	0.406875	0.589661
Q95SI7	Q95SI7	1	73.7832	IICIGLNYQDHCDEQNK(1)PTPK	CG6028	TRUE	3	0.422605	-0.504454	1.34966	21.5033	1.20523	0.286716	0.74989	-5.66105	0.507002	0.350643	0.589816
M9PID3	M9PID3	1	91.8577	TVSQK(1)QLAASTGAAAEK	HIPP1	FALSE	0	0.313297	-0.219701	0.846295	21.1158	1.55407	0.186208	0.746166	-5.26355	0.504485	0.201597	0.5906
A4V449.3	A4V449	1	138.242	FACDGLK(1)R	ND-75	FALSE	0	0.458788	-0.623221	1.5408	24.9667	1.12104	0.317626	0.74989	-5.74995	0.507002	0.40925	0.590861
Q9W229.1	Q9W229	1	72.6443	QMVCDVLHPGLSSVNK(1)TEIR	RpS24	TRUE	2	-0.597942	-2.36411	1.16822	22.231	-0.895097	0.415331	0.763632	-5.96929	0.516294	0.66802	0.591319
X2J9R2	X2J9R2	1	95.5732	ALEAEENCGQK(1)FK	Coprox	FALSE	0	-0.284006	-0.728678	0.160666	21.5977	-1.68861	0.157496	0.742226	-5.10178	0.501821	0.168189	0.591589
B7Z001.40	B7Z001	1	154.241	VTATK(1)YLDQFSR	FASN1	FALSE	0	-0.29037	-0.755601	0.17486	26.365	-1.65016	0.165213	0.746166	-5.14834	0.504485	0.175965	0.592848
X2JCV2.7	X2JCV2	1	71.8502	VADKDFLMK(1)QK	Lsp2	FALSE	0	0.446441	-0.588695	1.48158	23.3275	1.14027	0.310314	0.74989	-5.72995	0.507002	0.391522	0.593088
P46415.2	P46415	1	102.061	K(1)FGFTDFVNPK	Fdh	FALSE	0	0.280428	-0.156033	0.716889	23.0435	1.6987	0.155532	0.742226	-5.08952	0.501821	0.165083	0.593422
Q9VG78	Q9VG78	1	116.884	LGPSPGK(1)R	pps	FALSE	0	0.371918	-0.371915	1.11575	25.9874	1.32194	0.248404	0.74989	-5.53263	0.507002	0.281342	0.595729
Q9VW59	Q9VW59	1	136.989	EIVHGLK(1)YVQK	RhoGDI	FALSE	0	-0.280736	-0.721373	0.159901	22.6441	-1.68445	0.158312	0.742226	-5.10682	0.501821	0.166663	0.596039
E2QCF1	E2QCF1	1	82.6513	AVK(1)LDVPVNSSLSLADVK	ATPCL	TRUE	1	-0.614544	-2.51259	1.2835	23.5831	-0.85603	0.434503	0.765956	-6.00388	0.517865	0.717901	0.599143
Q7K0W4.8	Q7K0W4	0.999434	32.4686	VEVPVPK(0.001)PYEVIK(0.999)K	Vajk4	TRUE	3	0.985545	-3.57831	5.5494	23.5192	0.570934	0.594928	0.841483	-6.21956	0.568929	1.7262	0.599411
Q6NLA3	Q6NLA3	1	105.396	EVNQNAEALK(1)R	Vha100-1	TRUE	1	-0.395436	-1.23793	0.447057	21.6786	-1.24094	0.274448	0.74989	-5.62234	0.507002	0.318658	0.599718
Q0E8E8.2	Q0E8E8	1	102.661	NLVHGFK(1)VTVAEEGAR	Mpcp2	FALSE	0	0.268502	-0.142571	0.679576	24.826	1.72691	0.150174	0.742226	-5.0552	0.501821	0.155481	0.601055
Q9VKM3	Q9VKM3	1	87.2981	PQLDVFLK(1)YAK	ATPsynG	FALSE	0	-0.372511	-1.13169	0.386666	26.6821	-1.29729	0.256074	0.74989	-5.5602	0.507002	0.287145	0.602018
Q9VV46.2	Q9VV46	1	126.549	VPIGAYYTLVSPNTK(1)YSVTTPTELR	Cpr72Ec	FALSE	0	-0.314407	-0.86851	0.239695	28.5336	-1.50018	0.199129	0.746166	-5.32733	0.504485	0.209579	0.602064
Q9W2U8	Q9W2U8	1	213.346	AGEGEK(1)LTGLSK	Neb-cGP	FALSE	0	0.363261	-0.361888	1.08841	24.9352	1.32444	0.247638	0.74989	-5.52982	0.507002	0.274275	0.602279
Q8SXQ5	Q8SXQ5	1	89.2472	VVVFMK(1)GNPQAPR	CG14407	TRUE	1	-0.494164	-1.77878	0.790449	21.8309	-1.01705	0.359851	0.753194	-5.85472	0.509236	0.485882	0.603465
P15007	P15007	1	142.792	ACNCLLLK(1)VNQIGTVTESIAAHLLAK	Eno	FALSE	0	0.870586	-2.80215	4.54332	29.4492	0.626705	0.560775	0.825403	-6.18291	0.558057	1.38915	0.604365
Q9VK59.2	Q9VK59	1	67.8659	PAGVPSRPPNAPGFPVQISQK(1)R	CG5787	FALSE	0	-0.337576	-0.975776	0.300624	22.7978	-1.39848	0.225953	0.746166	-5.44566	0.504485	0.241388	0.605246
A0A0B4K7G4.1	A0A0B4K7G4	0.999998	56.7335	ATNGEEKPLAK(1)R	mod	FALSE	0	-0.565826	-2.22767	1.09602	24.0638	-0.90019	0.412882	0.763632	-5.96471	0.516294	0.628563	0.606212
Q9VHR8.2	Q9VHR8	1	65.3469	IFLAEK(1)IPVLR	DppIII	TRUE	3	0.713116	-1.84482	3.27106	22.6587	0.737074	0.497097	0.792893	-6.10215	0.536077	0.967495	0.607474
Q7JZD3	Q7JZD3	1	48.6162	GPSATTRPAMTSAVK(1)PTVSK	Eb1	FALSE	0	0.372105	-0.397272	1.14148	21.9446	1.2787	0.262007	0.74989	-5.58085	0.507002	0.291003	0.607507
Q7KN97.11	Q7KN97	1	131.131	YDLK(1)YYTNLADELVK	PCB	FALSE	0	-0.350264	-1.03911	0.338586	25.2831	-1.34435	0.24162	0.74989	-5.50737	0.507002	0.260545	0.608042
L0MPS3.15	L0MPS3	1	58.32	GIHTQEAFSQK(1)WK	apolpp	TRUE	3	0.535336	-0.972837	2.04351	22.0835	0.938463	0.394849	0.763632	-5.92966	0.516294	0.57044	0.608071
A0A0B4K6U6	A0A0B4K6U6	1	102.872	DHFGK(1)YGEIESINVK	sqd	FALSE	0	0.269819	-0.154159	0.693796	23.4802	1.68256	0.158685	0.742226	-5.10912	0.501821	0.160362	0.608541
L0MPS3.23	L0MPS3	1	65.2776	LVATVDGK(1)DSK	apolpp	FALSE	0	0.373365	-0.403156	1.14989	23.1134	1.27122	0.264428	0.74989	-5.58911	0.507002	0.293705	0.608569
Q9W2X6.2	Q9W2X6	1	69.1175	HVPTLAVLKPGVVQVVENDGK(1)TLK	ATPsyndelta	TRUE	1	-0.628972	-2.66345	1.40551	23.9941	-0.817372	0.454148	0.774104	-6.03702	0.523374	0.769505	0.608677
Q7K1W5	Q7K1W5	1	122.732	NIK(1)ATHINLYSENGNINCQGTLLGK	CG8187	TRUE	3	0.408245	-0.508058	1.32455	21.8451	1.17794	0.296424	0.74989	-5.69023	0.507002	0.346575	0.608711
L0MPS3.13	L0MPS3	1	118.483	GDFTASIDTLK(1)TEPK	apolpp	FALSE	0	-0.294095	-0.793066	0.204875	23.0057	-1.55831	0.185228	0.746166	-5.2585	0.504485	0.188727	0.609027
Q9VGU6	Q9VGU6	1	171.451	EDDKPHVVAK(1)R	Adk3	FALSE	0	-0.622372	-2.62292	1.37817	26.7869	-0.822513	0.451497	0.774104	-6.03267	0.523374	0.756671	0.609631
Q9VNG0.1	Q9VNG0	1	118.866	MDK(1)LNSTLTAVK(1)NLR	MED27	FALSE	0	-0.31945	-0.903012	0.264113	24.102	-1.44729	0.212666	0.746166	-5.38923	0.504485	0.220722	0.609865
P06605	P06605	1	121.021	DVNAAIATIK(1)TK	alphaTub84D	TRUE	1	-0.584151	-2.36805	1.19975	23.3741	-0.865756	0.429666	0.765956	-5.99537	0.517865	0.674729	0.61051
Q9VEB1.7	Q9VEB1	1	125.252	LNDYEK(1)K	Mdh2	FALSE	0	0.361522	-0.375187	1.09823	25.2792	1.29742	0.256034	0.74989	-5.56006	0.507002	0.278647	0.611064
Q9VNW6	Q9VNW6	1	99.4417	AIK(1)TIIGGR	CG7470	FALSE	0	-0.283873	-0.753657	0.18591	25.7919	-1.5976	0.176384	0.746166	-5.21157	0.504485	0.177687	0.611069
A0A0B4KHL7.1	A0A0B4KHL7	1	112.411	LQLAGMLGK(1)LR	Mitofilin	FALSE	0	0.291362	-0.201918	0.784642	24.9054	1.56164	0.184463	0.746166	-5.25454	0.504485	0.186574	0.611102
Q9W401.7	Q9W401	1	118.08	EFALK(1)HLPEDETFQLVSK	kdn	FALSE	0	-0.378362	-1.1803	0.423572	25.2843	-1.24741	0.272278	0.74989	-5.61527	0.507002	0.303317	0.611266
Q9VQB4.1	Q9VQB4	0.999993	51.6768	HVLCEKPLAMNK(1)K	CG3609	TRUE	1	-0.365576	-1.11942	0.388269	20.9865	-1.28214	0.260897	0.74989	-5.57703	0.507002	0.285129	0.611893
Q8I935	Q8I935	1	63.1805	SIATSAVTYK(1)IQTTSPEK	CG33523	TRUE	2	0.345235	-0.336539	1.02701	21.1464	1.3388	0.243283	0.74989	-5.51364	0.507002	0.257869	0.613853
Q9W321.6	Q9W321	1	74.7479	MEK(1)LGFDIDDGSALADHK(1)QANPQEAR	nej	FALSE	0	0.598076	-1.2895	2.48566	25.2289	0.837708	0.44373	0.770903	-6.01972	0.52121	0.713943	0.615106
P07486.4	P07486	1	84.2973	GAAQNIIPAATGAAK(1)AVGK	Gapdh1	FALSE	0	-0.297541	-0.817369	0.222286	22.6162	-1.51332	0.195901	0.746166	-5.31185	0.504485	0.196615	0.615675
A0A0B4LFD2.4	A0A0B4LFD2	1	173.631	SKLESLVGDLIK(1)R	Hsc70-5	FALSE	0	0.301006	-0.23023	0.832242	26.301	1.49806	0.199655	0.746166	-5.32982	0.504485	0.20093	0.615716
M9MSI3	M9MSI3	1	134.615	EIVK(1)VPYEVPAPYPVEK	Vajk1	FALSE	0	0.329571	-0.299396	0.958538	26.101	1.38536	0.229659	0.746166	-5.46071	0.504485	0.237896	0.615788
Q94521.2	Q94521	0.999723	35.5815	YSLKPLPDNCSYK(1)AVNK	AANAT1	TRUE	1	0.37542	-0.425377	1.17622	21.5791	1.23947	0.274943	0.74989	-5.62395	0.507002	0.302887	0.615858
Q9VJ28.3	Q9VJ28	0.999927	41.3682	LIVATDEKEVK(1)LLK	L2HGDH	FALSE	0	0.294677	-0.218507	0.80786	24.7742	1.51815	0.194725	0.746166	-5.30614	0.504485	0.194102	0.617461
P91926.1	P91926	0.987819	19.09	FSIK(0.012)LPLSVNK(0.988)FFEPTEMNAESFFAR	AP-2alpha	TRUE	3	-0.995333	-5.89611	3.90545	23.4026	-0.536964	0.616352	0.847876	-6.24043	0.573251	1.85363	0.617746
A4V3J6	A4V3J6	0.999691	35.0926	DYFQHFGNIVDINIVIDKETGK(1)K	Hrb98DE	FALSE	0	-0.258466	-0.661135	0.144202	25.8074	-1.69706	0.155849	0.742226	-5.09152	0.501821	0.152302	0.618502
Q9VIT5	Q9VIT5	1	51.4453	SESK(1)QPVLSR	CG13077	FALSE	0	-0.354934	-1.08943	0.37956	21.8595	-1.27762	0.262355	0.74989	-5.58204	0.507002	0.277809	0.621934
A1Z7H3	A1Z7H3	1	53.9665	AILK(1)EIAEHAR	Acsl	FALSE	0	-0.310013	-0.881852	0.261826	21.6948	-1.43334	0.216386	0.746166	-5.40543	0.504485	0.216288	0.622175
A0A0B4LGD3.1	A0A0B4LGD3	1	105.396	LNDNLLPK(1)YR	kcc	FALSE	0	0.318994	-0.284071	0.922059	24.1685	1.39849	0.22595	0.746166	-5.44565	0.504485	0.228098	0.622205
Q9VB69	Q9VB69	1	96.8199	AECTAEDAYK(1)HTDAR	Men-b	FALSE	0	0.426828	-0.607589	1.46124	23.735	1.09094	0.329382	0.74989	-5.78089	0.507002	0.391249	0.622502
Q9V9X7	Q9V9X7	1	108.372	GNVVLQQDLLK(1)AIK	PNPase	TRUE	1	-0.586401	-2.44658	1.27377	23.1085	-0.833455	0.445893	0.772187	-6.02337	0.522078	0.703578	0.622743
Q7KSU6.1	Q7KSU6	1	97.5967	HLEGLIVNK(1)NVK	CG8036	FALSE	0	-0.27787	-0.744941	0.1892	23.6761	-1.5729	0.181894	0.746166	-5.24111	0.504485	0.176661	0.622766
M9PBF6.3	M9PBF6	1	98.4581	LK(1)YQEQFR	Dap160	TRUE	1	-0.637558	-2.81023	1.53511	22.9786	-0.775831	0.476007	0.782519	-6.07135	0.529063	0.821774	0.62296
Q9VD58.6	Q9VD58	1	72.0956	IAK(1)FAFDYATK	Idh3b	TRUE	1	0.599135	-1.33983	2.5381	23.8502	0.816953	0.454365	0.774104	-6.03737	0.523374	0.733377	0.62336
M9PF16.9	M9PF16	0.999938	42.0757	MLDTMTPGKDIEDVEIMK(1)HR	beta-Spec	TRUE	1	0.525138	-0.99667	2.04695	22.7566	0.912337	0.407088	0.763632	-5.95369	0.516294	0.575596	0.623781
Q9VVC2	Q9VVC2	1	228.55	ATTAAEPHSEIEIGNGIQTNALTSLQELHK(1)YR	CG13022	FALSE	0	-0.332142	-0.986111	0.321827	26.6552	-1.34279	0.242086	0.74989	-5.50914	0.507002	0.247352	0.624296
Q9VJZ4.1	Q9VJZ4	1	80.2387	AQYPEYFAK(1)R	ND-B22	FALSE	0	-0.297777	-0.831763	0.236208	26.3748	-1.47436	0.205629	0.746166	-5.35764	0.504485	0.20197	0.624384
B7Z0X1.2	B7Z0X1	1	80.2387	AYQTQVLK(1)NAK	Shmt	FALSE	0	-0.299238	-0.841395	0.24292	24.6459	-1.45926	0.209527	0.746166	-5.37529	0.504485	0.205061	0.626454
P05661.40	P05661	1	105.521	SK(1)YESDGVAR	Mhc	FALSE	0	0.297196	-0.239294	0.833685	24.88	1.46461	0.208137	0.746166	-5.36904	0.504485	0.202918	0.627215
Q9VWV6	Q9VWV6	1	85.3546	ASIK(1)FNENCER	Tsf1	TRUE	1	0.543736	-1.09582	2.1833	22.7028	0.876804	0.424223	0.765956	-5.98563	0.517865	0.620134	0.627349
Q960K8.2	Q960K8	1	62.1662	TLETLSK(1)MSPTSMK	CG5044	FALSE	0	-0.302418	-0.857441	0.252606	23.5376	-1.44058	0.214448	0.746166	-5.39703	0.504485	0.209928	0.62774
Q8IPP8.2	Q8IPP8	1	108.977	GGMDAETYK(1)K	CG31548	TRUE	2	0.727384	-2.09438	3.54915	22.489	0.681529	0.528482	0.813726	-6.14412	0.550162	1.06728	0.628835
F3YDH0.3	F3YDH0	1	53.5969	VMDHFIK(1)LYK	Hsc70-3	TRUE	1	-0.436581	-1.53501	0.661848	22.5724	-1.05083	0.345629	0.751446	-5.82134	0.508055	0.415461	0.628878
Q9VL70.10	Q9VL70	1	106.05	TTIEGLNKLPSLFK(1)K	yip2	FALSE	0	-0.357233	-1.11779	0.403327	25.9982	-1.24182	0.274151	0.74989	-5.62138	0.507002	0.287668	0.629842
M9NFZ9.3	M9NFZ9	1	107.14	QK(1)LASCGAPGVVSVSAGK	ringer	FALSE	0	0.431745	-0.650557	1.51405	23.6691	1.05468	0.344042	0.751446	-5.8175	0.508055	0.409361	0.630861
P35381.7	P35381	1	94.6917	FNEAQDESK(1)K	blw	FALSE	0	0.411081	-0.578435	1.4006	23.9692	1.09836	0.326446	0.74989	-5.7733	0.507002	0.374267	0.631156
P18091.1	P18091	1	49.4441	LEHLAQK(1)FK	Actn	TRUE	1	-0.401553	-1.34986	0.546752	22.5227	-1.11953	0.318207	0.74989	-5.75152	0.507002	0.35868	0.63141
Q9W3X6.2	Q9W3X6	1	78.122	IMNESLMLVTALNPHIGYDK(1)AAK	Fum1	FALSE	0	0.362048	-0.421565	1.14566	25.1001	1.22154	0.281053	0.74989	-5.64344	0.507002	0.296387	0.63159
Q9V468.1	Q9V468	1	72.6431	SHIQTSEK(1)IEK	CG9776	FALSE	0	0.488787	-0.880744	1.85832	20.8019	0.943603	0.392476	0.763632	-5.92488	0.516294	0.518	0.633084
P07764.6	P07764	1	79.8202	GILAADESGPTMGK(1)R	Ald1	FALSE	0	-0.349856	-1.08893	0.389222	26.5913	-1.25153	0.270905	0.74989	-5.61077	0.507002	0.279543	0.633239
Q960K8.3	Q960K8	1	80.2359	YHSPPEK(1)PFSLQPVLEQINK	CG5044	FALSE	0	0.349558	-0.390767	1.08988	25.7976	1.24835	0.271963	0.74989	-5.61424	0.507002	0.280015	0.63435
Q9VJQ3	Q9VJQ3	1	80.1093	LHPYPSWEANK(1)LPIDVQPQDQK	yellow-c	FALSE	0	-0.26973	-0.727153	0.187693	27.3362	-1.55902	0.185064	0.746166	-5.25766	0.504485	0.173012	0.634417
Q9VW68.12	Q9VW68	1	97.4572	YIHK(1)LDVPSFDWPIASFPEYR	Gabat	TRUE	2	0.316841	-0.301878	0.935561	24.1509	1.35391	0.23878	0.74989	-5.49655	0.507002	0.234019	0.63522
Q9VUY9.1	Q9VUY9	1	98.0331	ITTEIK(1)EYK	Pgm1	FALSE	0	-0.335717	-1.02704	0.355607	22.763	-1.28391	0.260332	0.74989	-5.57507	0.507002	0.261481	0.636476
A0A0B4LHL7.8	A0A0B4LHL7	1	98.0169	VSSQVDAEIK(1)ASQSEIDAYKK	ATPsynD	FALSE	0	0.310466	-0.288336	0.909267	23.8437	1.37079	0.233841	0.749775	-5.47735	0.506925	0.226486	0.636901
M9PBF6	M9PBF6	1	69.2612	AGVTNVK(1)TVIDGMR	Dap160	FALSE	0	0.287018	-0.232435	0.806471	22.9253	1.46085	0.209114	0.746166	-5.37344	0.504485	0.196474	0.638172
P54385.1	P54385	1	63.4796	AIMK(1)TAMK	Gdh	TRUE	1	-0.613184	-2.72774	1.50137	24.3779	-0.766679	0.480927	0.783656	-6.07873	0.529832	0.799793	0.638346
Q9VXZ8	Q9VXZ8	1	89.2829	LATMPCFK(1)PDDFMR	pdgy	TRUE	1	-0.669236	-3.15957	1.8211	23.7329	-0.710498	0.511944	0.804488	-6.12256	0.543916	0.941926	0.638853
Q9V5C6.2	Q9V5C6	1	44.0888	VTGGLHLINPSELTEK(1)AR	Prosalpha7	TRUE	4	0.545872	-1.16791	2.25966	21.4348	0.842126	0.441492	0.768498	-6.01593	0.519584	0.648208	0.63999
B7Z001.20	B7Z001	1	204.805	HLK(1)LETQQATLQVEHAYVNALVK	FASN1	FALSE	0	-0.252826	-0.66895	0.163297	24.5995	-1.60636	0.174472	0.746166	-5.20107	0.504485	0.157391	0.643114
P22700.1	P22700	1	67.8972	LGTGPK(1)LFVK	SERCA	TRUE	1	-0.538944	-2.23377	1.15588	23.3667	-0.840736	0.442195	0.76916	-6.01712	0.520031	0.641038	0.644178
Q9VBP6.5	Q9VBP6	1	151.542	GVINVVTTNK(1)AAPIGDLFCK	Ssadh	TRUE	1	-0.67341	-3.2336	1.88678	24.6995	-0.695423	0.520505	0.808412	-6.13387	0.54657	0.968346	0.644225
Q9VM14	Q9VM14	1	63.3973	AAAK(1)PAAAAPAK	muc	FALSE	0	0.259409	-0.180206	0.699025	21.7147	1.56011	0.184815	0.746166	-5.25637	0.504485	0.166277	0.645334
Q24276	Q24276	1	121.449	TPWNVDTISK(1)PGFEK	Cdc37	TRUE	1	0.487592	-0.927142	1.90233	22.4491	0.91122	0.407618	0.763632	-5.95471	0.516294	0.535098	0.645599
M9PF16.7	M9PF16	1	200.059	K(1)FEALISDLTQK	beta-Spec	FALSE	0	0.250145	-0.160923	0.661213	27.7184	1.60887	0.173928	0.746166	-5.19806	0.504485	0.155479	0.645627
A0A0B4KGK8	A0A0B4KGK8	1	69.7206	SAYLCGVMK(1)TYR	Syp	TRUE	3	-0.641962	-2.99816	1.71424	22.1283	-0.720343	0.506408	0.800777	-6.11507	0.541407	0.891189	0.646101
Q9VWH4	Q9VWH4	1	83.9477	AAFETIK(1)EGK	Idh3a	TRUE	3	-0.992203	-6.32427	4.33987	24.0019	-0.491979	0.645416	0.864177	-6.26634	0.584273	2.01676	0.647623
Q59E09.2	Q59E09	1	51.531	FANVLK(1)DHGIR	AcCoAS	FALSE	0	-0.266191	-0.732036	0.199654	23.6098	-1.51075	0.196527	0.746166	-5.31487	0.504485	0.176198	0.648508
Q9V4C8.2	Q9V4C8	1	59.5022	STIGSSNIANTFCSPHK(1)R	Hcf	TRUE	2	-0.546084	-2.31377	1.2216	22.3196	-0.816762	0.454464	0.774104	-6.03753	0.523374	0.668596	0.650079
Q9VVL7.9	Q9VVL7	1	110.633	VLTK(1)QGLK	CG7430	FALSE	0	0.255726	-0.1793	0.690752	26.22	1.55418	0.186184	0.746166	-5.26342	0.504485	0.164541	0.650587
Q94523.2	Q94523	1	118.233	DGPILQDGVNK(1)MK	SdhA	FALSE	0	-0.357285	-1.16726	0.452694	25.7723	-1.16623	0.300683	0.74989	-5.70266	0.507002	0.30636	0.650933
M9NE89.2	M9NE89	1	76.7593	ASHEPPSSLVMK(1)SQK	Lam	FALSE	0	0.392948	-0.572852	1.35875	23.7719	1.0757	0.335477	0.74989	-5.79637	0.507002	0.365296	0.651044
Q99323	Q99323	1	91.5838	AK(1)LAEIETAQR	zip	FALSE	0	0.267922	-0.207462	0.743307	21.9076	1.49006	0.201652	0.746166	-5.33923	0.504485	0.179806	0.651159
Q9VB10.5	Q9VB10	1	41.4831	GAPVENEAAAEDAAAPASGGDVK(1)IPQLFR	CG5590	TRUE	1	-0.736802	-3.83183	2.35823	25.1576	-0.629402	0.559157	0.823766	-6.18107	0.55695	1.17064	0.651602
A0A126GUT1	A0A126GUT1	1	78.6526	LEEK(1)SPDQVDIFK	Tctp	TRUE	1	-0.505364	-2.04604	1.03531	22.9736	-0.867229	0.428937	0.765956	-5.99408	0.517865	0.582734	0.651966
M9MSI3.16	M9MSI3	0.999999	61.3045	VPKPYPVIK(1)HIPYEVK	Vajk1	FALSE	0	-0.301307	-0.896016	0.293403	23.9652	-1.33951	0.243071	0.74989	-5.51285	0.507002	0.224938	0.653006
X2JB48.1	X2JB48	1	153.725	NTLHCWATIAK(1)QEGTGAFFK	sesB	FALSE	0	-0.256662	-0.698561	0.185238	27.6002	-1.5356	0.190541	0.746166	-5.28548	0.504485	0.167141	0.653432
P29613.5	P29613	1	76.4776	QMCAYAQK(1)IK	Tpi	FALSE	0	-0.32799	-1.02674	0.370762	23.1679	-1.24102	0.274421	0.74989	-5.62226	0.507002	0.264291	0.654345
Q960T2.1	Q960T2	1	75.358	VTQQAK(1)HFGSFLSSAISK	Sap47	TRUE	1	0.558337	-1.30757	2.42424	23.5384	0.791132	0.467866	0.775663	-6.05886	0.524428	0.705744	0.65436
Q8MLW2.2	Q8MLW2	1	61.4352	SQINAPTPAK(1)VAK	dom	FALSE	0	0.369394	-0.501333	1.24012	23.1092	1.12163	0.317401	0.74989	-5.74934	0.507002	0.329337	0.654481
Q9VNW6.10	Q9VNW6	1	193.732	LNQQLTFGPPAAK(1)SLK	CG7470	FALSE	0	-0.258765	-0.709107	0.191577	27.7145	-1.51917	0.194479	0.746166	-5.30494	0.504485	0.170334	0.654614
Q9U6R9.2	Q9U6R9	1	50.3066	SGIAAK(1)K	gammaSnap1	FALSE	0	0.249801	-0.173526	0.673128	23.0714	1.56013	0.184811	0.746166	-5.25634	0.504485	0.160116	0.655885
P10676.2	P10676	1	72.4172	LLIK(1)HLCYLGDGNR	ninaC	FALSE	0	0.242377	-0.158278	0.643031	25.4832	1.59942	0.175985	0.746166	-5.20939	0.504485	0.15154	0.656328
Q7JZK1	Q7JZK1	1	139.679	ESVEIWK(1)QK	ND-B14	TRUE	1	-0.363716	-1.21477	0.487336	21.9289	-1.12992	0.314232	0.74989	-5.74074	0.507002	0.321895	0.65636
M9PBU9	M9PBU9	1	64.3937	SK(1)FLGLGLEAGHLK	eys	FALSE	0	-0.33815	-1.08344	0.40714	21.438	-1.19957	0.288705	0.74989	-5.66712	0.507002	0.281892	0.656981
B7Z001.32	B7Z001	1	82.9999	SLATTCVASK(1)R	FASN1	FALSE	0	-0.295455	-0.879197	0.288288	27.1015	-1.33817	0.243473	0.74989	-5.51436	0.507002	0.22079	0.658755
M9NE68	M9NE68	1	127.018	QVGASSGSSGAVSK(1)IGK	Hsp23	FALSE	0	0.308247	-0.323331	0.939824	22.8843	1.29037	0.258269	0.74989	-5.5679	0.507002	0.238883	0.65883
Q7KT11.1	Q7KT11	1	56.5288	SISTMSAGIDYVDVPEVK(1)RR	CG9331	FALSE	0	-0.260798	-0.724553	0.202956	22.931	-1.48682	0.202467	0.746166	-5.34304	0.504485	0.175407	0.659323
Q0KHZ6.2	Q0KHZ6	1	81.3376	ILAK(1)LALDEK	CG7834	FALSE	0	0.273137	-0.23232	0.778595	23.286	1.42869	0.217638	0.746166	-5.41082	0.504485	0.19118	0.659342
A0A0B4LGD3.3	A0A0B4LGD3	1	117.022	NSWK(1)TFIQTVR	kcc	FALSE	0	-0.280354	-0.81101	0.250302	24.5041	-1.3968	0.226424	0.746166	-5.44759	0.504485	0.200711	0.659401
Q94516.6	Q94516	1	128.173	LSQK(1)HMVNWITTNVLASISPQQEK	ATPsynB	FALSE	0	0.302209	-0.307744	0.912162	25.3199	1.30995	0.25211	0.74989	-5.54608	0.507002	0.230704	0.659409
Q9VXI1.1	Q9VXI1	1	61.1103	GK(1)LTAAQQFACISGTNDLK	Had1	FALSE	0	-0.261495	-0.732107	0.209117	23.5587	-1.46907	0.206987	0.746166	-5.36383	0.504485	0.178	0.662403
A0A023GPM5	A0A023GPM5	1	85.8127	LLGK(1)FQHLLNPR	rdgA	FALSE	0	0.272317	-0.23839	0.783024	23.912	1.40976	0.222814	0.746166	-5.43269	0.504485	0.193166	0.664406
A1ZBJ2.3	A1ZBJ2	1	112.125	EGDGFK(1)VAMNILNNGR	CG7461	FALSE	0	0.267008	-0.225575	0.759592	26.9206	1.43313	0.216441	0.746166	-5.40567	0.504485	0.186311	0.664554
Q9W1H8.5	Q9W1H8	1	61.4352	VSGVDQIVDK(1)DNGIR	Mtpbeta	FALSE	0	0.267058	-0.227286	0.761401	23.5094	1.42829	0.217746	0.746166	-5.41128	0.504485	0.186977	0.665571
Q9U9Q4.2	Q9U9Q4	1	104.221	YQQVVFK(1)QDTEK	eIF3h	TRUE	4	-0.345985	-1.14484	0.452873	21.4388	-1.14506	0.308516	0.74989	-5.72494	0.507002	0.302153	0.66573
Q9VGF7.3	Q9VGF7	1	94.3023	VAAAAK(1)LAGK	GC1	TRUE	1	-0.483063	-1.97109	1.00496	23.0059	-0.858291	0.433374	0.765956	-6.00191	0.517865	0.562819	0.667701
Q7KSU6.5	Q7KSU6	1	79.9695	LGQSEATSLQHK(1)LDVYR	CG8036	FALSE	0	-0.252736	-0.703563	0.198091	25.4905	-1.48217	0.203641	0.746166	-5.34849	0.504485	0.170517	0.668845
P45594.6	P45594	1	213.991	SLVGVQK(1)YIQATDLSEASR	tsr	FALSE	0	0.28076	-0.267596	0.829116	26.5502	1.35367	0.238849	0.74989	-5.49681	0.507002	0.207406	0.668963
A0A0B4JCU8.1	A0A0B4JCU8	1	44.2941	LHVFDISK(1)PACDGLAAK	CG15093	TRUE	1	-0.480818	-1.97867	1.01704	22.6529	-0.848696	0.438178	0.767338	-6.01025	0.518799	0.566537	0.672511
X2JCX8	X2JCX8	1	69.9792	TLGITALHIK(1)LR	RpS14a	FALSE	0	0.274929	-0.258506	0.808364	22.7536	1.36264	0.236214	0.74989	-5.48663	0.507002	0.201762	0.672518
Q9W0H6.1	Q9W0H6	1	68.8931	AGSTVEGIQK(1)LR	CG9149	FALSE	0	-0.31759	-1.01437	0.379187	23.3909	-1.20508	0.286769	0.74989	-5.66121	0.507002	0.263543	0.67254
B7Z0X1.8	B7Z0X1	1	79.659	VGVQAAK(1)LAGSPK	Shmt	FALSE	0	-0.260252	-0.742249	0.221745	26.081	-1.42755	0.217947	0.746166	-5.41214	0.504485	0.182307	0.672674
Q8IMJ0	Q8IMJ0	1	107.055	EAAPGGEEEEK(1)AK	CG31030	TRUE	1	-0.554473	-2.51225	1.4033	23.2943	-0.748789	0.490651	0.788212	-6.09297	0.532912	0.740493	0.673817
O96553.1	O96553	1	46.6633	AIK(1)MHGGGAPVTPGAPLNK	pug	TRUE	3	0.485967	-1.0482	2.02013	21.3996	0.837485	0.443844	0.770903	-6.01992	0.52121	0.58027	0.673853
Q7K0W4.11	Q7K0W4	1	167.115	VPVPQPYEVIK(1)K	Vajk4	FALSE	0	0.245287	-0.190096	0.68067	26.3535	1.48952	0.201789	0.746166	-5.33987	0.504485	0.164676	0.675305
Q7JXB5.2	Q7JXB5	1	120.488	IGSTIAK(1)R	Pepck2	FALSE	0	0.239743	-0.177487	0.656973	23.6613	1.51919	0.194473	0.746166	-5.30491	0.504485	0.15781	0.675319
L0MPS3.3	L0MPS3	1	74.162	CVIK(1)SSTFVANK	apolpp	TRUE	1	-0.382145	-1.37751	0.613221	21.7892	-1.01505	0.360707	0.753194	-5.85667	0.509236	0.37648	0.677281
Q9VK59	Q9VK59	1	57.1479	NNK(1)TANLRPGNATGVQK	CG5787	TRUE	1	-0.339281	-1.13911	0.460552	21.5366	-1.12151	0.317448	0.74989	-5.74947	0.507002	0.302522	0.677528
Q7KW39.1	Q7KW39	1	108.595	AVSFVGSDQAGK(1)YIYER	CG17896	TRUE	3	0.442012	-0.864221	1.74825	21.7662	0.894654	0.415544	0.763632	-5.96969	0.516294	0.49406	0.678304
Q0E8E8.1	Q0E8E8	1	88.8188	LQVDQAK(1)YK	Mpcp2	FALSE	0	0.308933	-0.365824	0.983691	25.2051	1.21048	0.28488	0.74989	-5.65539	0.507002	0.255215	0.678464
Q7KUB1.4	Q7KUB1	1	73.6646	EAIICK(1)NVPR	Idh	FALSE	0	-0.232299	-0.629907	0.165308	24.5187	-1.54467	0.188402	0.746166	-5.27473	0.504485	0.150388	0.678583
M9NE89.7	M9NE89	1	110.807	TPSAAVK(1)R	Lam	TRUE	2	-0.958441	-6.48481	4.56793	24.3285	-0.458529	0.667518	0.874008	-6.28428	0.590919	2.09025	0.678825
Q9VUN7	Q9VUN7	1	134.056	HVLNAQK(1)K	CG7275	TRUE	1	-0.456584	-1.8459	0.932733	22.3588	-0.868883	0.42812	0.765956	-5.99262	0.517865	0.525484	0.678858
Q9VEX6.7	Q9VEX6	1	72.6431	LK(1)LLEHELR	bor	FALSE	0	0.248769	-0.204243	0.701781	22.8548	1.45187	0.21146	0.746166	-5.3839	0.504485	0.171344	0.679419
E2QD65.2	E2QD65	0.990481	20.1723	TGK(0.99)LK(0.01)VPDQMDIVK	RpS19a	TRUE	1	-0.377691	-1.36064	0.605259	22.8912	-1.01589	0.360346	0.753194	-5.85585	0.509236	0.371783	0.680107
Q7JMV3	Q7JMV3	1	64.2973	NLMCVTVEK(1)R	CaMKI	TRUE	5	-0.331286	-1.10597	0.443401	20.9117	-1.13062	0.313964	0.74989	-5.74001	0.507002	0.293011	0.681277
P31007	P31007	1	53.0339	HCILDVSGNAIK(1)R	dlg1	TRUE	1	-0.260481	-0.757008	0.236046	21.7062	-1.387	0.229193	0.746166	-5.45883	0.504485	0.187802	0.681309
Q7KSQ0.6	Q7KSQ0	1	103.833	VK(1)FINDQR	sea	FALSE	0	0.255277	-0.223524	0.734078	24.8608	1.40961	0.222855	0.746166	-5.43286	0.504485	0.181098	0.681656
Q9V3W0.1	Q9V3W0	1	64.6747	DLNDFGAVNEVYK(1)R	UK114	TRUE	1	0.500693	-1.16455	2.16594	23.1102	0.79494	0.465856	0.774567	-6.05572	0.523687	0.62985	0.682175
E1JHJ4	E1JHJ4	0.955912	13.361	DLLQQVNPPK(0.956)YEK(0.044)AEDMSNLTYLNDASVLHNLR	Mhc	TRUE	1	-0.652766	-3.38706	2.08153	25.1079	-0.631181	0.558091	0.823766	-6.17984	0.55695	1.0342	0.683373
A1Z9E3.1	A1Z9E3	1	44.2031	GMVMCK(1)PGSVK	mEFTu1	FALSE	0	0.373429	-0.599692	1.34655	22.664	1.01457	0.360912	0.753194	-5.85713	0.509236	0.368065	0.683472
P29829.3	P29829	0.990362	20.1181	LYDEINGMIQK(0.99)FK(0.01)DDQK	Gbeta76C	TRUE	2	0.334118	-0.465029	1.13327	22.918	1.10539	0.323691	0.74989	-5.7661	0.507002	0.302263	0.686003
Q7KN97.2	Q7KN97	1	107.295	EEALEFCK(1)K	PCB	FALSE	0	-0.293912	-0.925105	0.337281	28.0931	-1.23111	0.277776	0.74989	-5.63305	0.507002	0.238737	0.68627
Q9VNF5	Q9VNF5	1	41.0881	ENLQLDQHLTK(1)SDIK	CG12170	FALSE	0	0.254991	-0.231468	0.741451	22.3822	1.38586	0.229515	0.746166	-5.46013	0.504485	0.183994	0.687088
Q8IQN8.6	Q8IQN8	1	58.9376	SGIK(1)FVTVCPGATMTDMFTNFTEK	Pdh	FALSE	0	0.331545	-0.463526	1.12662	27.0389	1.1025	0.324822	0.74989	-5.76906	0.507002	0.300722	0.688792
Q7KN94.1	Q7KN94	1	113.145	SGDNFK(1)LLYDLADKFGAAVGASR	wal	FALSE	0	0.307696	-0.387712	1.0031	25.9604	1.16983	0.299366	0.74989	-5.69884	0.507002	0.263025	0.689969
Q9VEB1.5	Q9VEB1	1	169.655	IQEAGTEVVK(1)AK	Mdh2	FALSE	0	0.261942	-0.256088	0.779972	30.0622	1.33688	0.243863	0.74989	-5.51582	0.507002	0.195936	0.690983
Q03427	Q03427	1	124.811	QYEAK(1)LQQSLQELR	LamC	TRUE	1	-0.466658	-1.97472	1.04141	22.6122	-0.818127	0.453758	0.774104	-6.03638	0.523374	0.570398	0.691599
Q9VHR8	Q9VHR8	0.926361	10.9967	DICLAHK(0.926)K(0.074)PR	DppIII	TRUE	2	-0.339057	-1.17575	0.497639	21.893	-1.07139	0.337217	0.74989	-5.80072	0.507002	0.316465	0.691726
Q9VZQ8.1	Q9VZQ8	1	97.5941	VDVNGDNAAPLYK(1)YLK	PHGPx	FALSE	0	-0.289417	-0.914355	0.335521	25.2492	-1.22441	0.280064	0.74989	-5.64032	0.507002	0.236372	0.691874
Q9VL70.2	Q9VL70	1	107.673	GIYIVAAK(1)R	yip2	FALSE	0	-0.339453	-1.18143	0.502521	25.393	-1.06591	0.339439	0.74989	-5.80623	0.507002	0.318462	0.692972
Q9VB10.7	Q9VB10	1	85.3546	NFFDMFSGK(1)LK	CG5590	FALSE	0	0.267638	-0.275408	0.810685	26.5185	1.30303	0.254271	0.74989	-5.55381	0.507002	0.205397	0.693162
E1JGZ9	E1JGZ9	1	95.5732	TLEANSYLEK(1)K	Prosalpha1	FALSE	0	-0.246351	-0.712774	0.220072	23.3898	-1.39642	0.22653	0.746166	-5.44803	0.504485	0.176416	0.693641
Q9VQF7.1	Q9VQF7	1	72.9579	VAADDVSAVK(1)DDLK	Bacc	FALSE	0	0.269118	-0.280473	0.818709	24.0464	1.29463	0.256917	0.74989	-5.56317	0.507002	0.207873	0.693689
A0A0B4KI24.2	A0A0B4KI24	1	94.6877	DSVQIPIAVLK(1)AGETR	Nlp	TRUE	1	-0.559822	-2.6887	1.56906	23.3098	-0.69525	0.520603	0.808412	-6.134	0.54657	0.80521	0.693896
Q9VKJ1	Q9VKJ1	1	49.3096	NSPAPSPGK(1)FSVSDIAR	CG4751	FALSE	0	0.230501	-0.182093	0.643095	22.7423	1.47704	0.204945	0.746166	-5.3545	0.504485	0.156056	0.693956
M9PH99.2	M9PH99	1	88.5548	TGK(1)LTAYDLMPTTVTAGPETR	Gad1	FALSE	0	-0.326755	-1.11414	0.46063	24.7872	-1.09718	0.326913	0.74989	-5.77452	0.507002	0.297815	0.693966
O62619.4	O62619	1	80.1045	IK(1)LTTNKEFLEK	PyK	TRUE	1	0.526977	-1.38043	2.43438	23.6437	0.730451	0.500768	0.796962	-6.10729	0.538828	0.721441	0.694569
A4V449	A4V449	1	80.2387	AGAQTAVK(1)AQPK	ND-75	TRUE	2	0.634114	-2.0567	3.32493	22.4466	0.623054	0.562972	0.826679	-6.1854	0.55892	1.01775	0.694673
X2JJG8.3	X2JJG8	1	46.3563	NGFPGPQGPYYCGVGANK(1)VYAR	Gs2	TRUE	3	-0.618014	-3.18534	1.94931	22.3606	-0.636441	0.554946	0.822411	-6.17622	0.556034	0.971046	0.694934
P09491	P09491	1	118.177	ADK(1)LNEEVR	Tm2	FALSE	0	0.332079	-0.482185	1.14634	23.2284	1.07825	0.33445	0.74989	-5.79379	0.507002	0.307981	0.695089
Q9V4E0	Q9V4E0	1	44.8066	APGFAHLAALEK(1)IGK	ND-49	TRUE	2	0.363221	-0.598893	1.32533	21.5902	0.998127	0.36803	0.753194	-5.87311	0.509236	0.363902	0.695536
Q9VL70.3	Q9VL70	1	52.7902	HVGLNCGVPIEK(1)PALGINR	yip2	TRUE	1	-0.62459	-3.24938	2.00019	25.184	-0.629134	0.559318	0.823766	-6.18125	0.55695	0.992778	0.695649
Q9VMI3	Q9VMI3	1	171.053	GADWIVNEIK(1)TSGLR	ND-51	FALSE	0	0.245445	-0.221879	0.712768	27.5479	1.3886	0.228738	0.746166	-5.457	0.504485	0.176757	0.69623
Q9W3R8	Q9W3R8	1	114.721	GISK(1)ALVR	CG2059	TRUE	1	-0.470091	-2.0233	1.08312	22.6436	-0.800189	0.463096	0.774567	-6.05138	0.523687	0.587475	0.696362
Q9VWK2	Q9VWK2	1	44.2463	ITTEAPGTTEK(1)ITTEAPGTTEK	Muc18B	FALSE	0	-0.4186	-1.67473	0.837531	26.4001	-0.881061	0.42214	0.765759	-5.98185	0.517731	0.475109	0.696973
Q7PLE6	Q7PLE6	1	50.5386	VAGWDTPFPHVFEPFYMPDK(1)HR	CG17691	TRUE	3	-0.56515	-2.75517	1.62487	22.9134	-0.682273	0.528053	0.813726	-6.14357	0.550162	0.828334	0.697061
Q9VB10.6	Q9VB10	1	58.4333	MINTGK(1)LAGR	CG5590	TRUE	1	-0.4858	-2.14517	1.17357	23.4886	-0.774025	0.476975	0.782785	-6.07281	0.529243	0.627628	0.697932
Q2QBM1.7	Q2QBM1	1	106.618	VEGLTEEEAK(1)AR	Men	FALSE	0	-0.262702	-0.796778	0.271375	25.5262	-1.30047	0.255072	0.74989	-5.55666	0.507002	0.202005	0.698441
Q9VNW6.3	Q9VNW6	1	89.4007	EGVK(1)IYAGPR	CG7470	FALSE	0	-0.286742	-0.915369	0.341884	24.6364	-1.20598	0.286452	0.74989	-5.66023	0.507002	0.237767	0.698737
P53501	P53501	1	70.3208	EITSLAPSTIK(1)IK	Act57B	FALSE	0	0.25801	-0.26203	0.778049	26.536	1.31172	0.251558	0.74989	-5.54409	0.507002	0.196696	0.700421
Q9VKW5.3	Q9VKW5	1	108.667	YLILAIVK(1)DCR	CG5355	TRUE	3	-0.46452	-2.00636	1.07732	22.589	-0.796537	0.465015	0.774567	-6.05441	0.523687	0.583174	0.7007
O77134.2	O77134	1	60.1571	LREIEAQQK(1)AVR	ATPsynE	FALSE	0	0.242003	-0.221727	0.705734	21.5419	1.37974	0.231264	0.748779	-5.46713	0.506251	0.175398	0.701636
Q7JR71.1	Q7JR71	1	144.77	VQLEGLK(1)EGK	Sod3	FALSE	0	0.229161	-0.189957	0.64828	22.8682	1.44559	0.213116	0.746166	-5.3912	0.504485	0.158524	0.701689
Q9VQB6.1	Q9VQB6	1	99.2502	LLAGK(1)LEQLQPLGRPSFTLPLQSNHNASQSQSHSPQQLLK	Atxn7	TRUE	3	-0.447761	-1.89779	1.00227	22.2003	-0.816414	0.454644	0.774104	-6.03782	0.523374	0.548448	0.702617
Q9VLT7	Q9VLT7	1	80.1654	MECTECK(1)YR	RpL36A	FALSE	0	0.315036	-0.444207	1.07428	22.0528	1.09704	0.326969	0.74989	-5.77466	0.507002	0.28717	0.703156
Q9VTU4	Q9VTU4	1	68.8931	VLEPIEIHK(1)K	eIF3l	FALSE	0	0.476811	-1.15698	2.1106	22.4477	0.771599	0.478278	0.782785	-6.07477	0.529243	0.617952	0.703506
Q9V5C6	Q9V5C6	1	69.4507	IITSK(1)LYEPDAGGR	Prosalpha7	FALSE	0	-0.238285	-0.692097	0.215526	23.4253	-1.38824	0.228842	0.746166	-5.45741	0.504485	0.171646	0.703699
O96553.3	O96553	1	92.8564	TITVGQSPTEK(1)GISR	pug	FALSE	0	-0.28984	-0.942184	0.362504	23.982	-1.17469	0.297601	0.74989	-5.69369	0.507002	0.246737	0.703782
B5RIV0	B5RIV0	1	81.9717	QSISNAQK(1)VQK	bgm	TRUE	1	0.394206	-0.758836	1.54725	21.5048	0.903898	0.411106	0.763632	-5.96135	0.516294	0.436117	0.704398
A0A126GUT1.4	A0A126GUT1	1	97.9147	SYTLYLK(1)DYMK	Tctp	FALSE	0	-0.297378	-0.982972	0.388217	22.3283	-1.14679	0.307871	0.74989	-5.72313	0.507002	0.259314	0.704453
Q24560	Q24560	1	77.5932	INVYYNEASGGK(1)YVPR	betaTub56D	FALSE	0	0.281924	-0.344596	0.908443	23.8442	1.1897	0.292203	0.74989	-5.67769	0.507002	0.23697	0.70691
Q7KSU6.7	Q7KSU6	1	61.3753	LSSPPAYK(1)LGDSIATR	CG8036	FALSE	0	-0.222935	-0.633786	0.187915	24.3963	-1.43462	0.216041	0.746166	-5.40394	0.504485	0.155397	0.710632
A0A0B4KHG5.5	A0A0B4KHG5	1	56.7186	SSTDLGIVHCK(1)NVPFPALPR	chp	FALSE	0	0.261791	-0.293187	0.816769	25.0024	1.24716	0.272363	0.74989	-5.61555	0.507002	0.20991	0.711421
Q9VEB1	Q9VEB1	1	126.278	AGVYDPK(1)R	Mdh2	FALSE	0	0.218876	-0.179896	0.617649	27.1826	1.45116	0.211647	0.746166	-5.38473	0.504485	0.150828	0.711856
Q9VLC5.5	Q9VLC5	1	138.236	TFVEDK(1)IYDEFVER	Aldh	FALSE	0	0.257087	-0.280902	0.795076	27.3503	1.26342	0.266976	0.74989	-5.5977	0.507002	0.203485	0.71212
M9MSI3.5	M9MSI3	0.999998	56.3551	HVPEYHEK(1)HVTYKEPEFHHK	Vajk1	FALSE	0	0.279798	-0.349453	0.909049	24.3436	1.17561	0.297269	0.74989	-5.69271	0.507002	0.238003	0.712178
Q9VGM2.3	Q9VGM2	0.999999	62.9326	YK(1)LDKSENFDEYMK	fabp	FALSE	0	0.301955	-0.425858	1.02977	25.6281	1.09689	0.327026	0.74989	-5.77481	0.507002	0.275282	0.713552
Q9I7S8.2	Q9I7S8	1	104.244	NLASVTASDLDTVK(1)R	Paics	FALSE	0	0.230832	-0.213411	0.675075	25.6369	1.37378	0.232978	0.749775	-5.47394	0.506925	0.168027	0.714424
Q8INH5	Q8INH5	1	109.156	SIISTK(1)FEPTYAR	CG32473	FALSE	0	-0.248528	-0.757986	0.26093	25.4892	-1.28976	0.258462	0.74989	-5.56858	0.507002	0.192693	0.714437
O17452	O17452	1	43.3061	DCSTTYIK(1)CAHGEPHEQDCDAGLAYDER	Peritrophin-A	TRUE	3	0.562977	-1.75449	2.88044	22.2143	0.642273	0.551475	0.822381	-6.17217	0.556014	0.876539	0.715294
Q5U0V7	Q5U0V7	1	89.2306	DVAIDCVK(1)TGLGGATGNK	Synj	TRUE	1	-0.448445	-1.97483	1.07793	22.3208	-0.776763	0.475508	0.782519	-6.0706	0.529063	0.577326	0.716511
C0HL67.1	C0HL67	1	138.975	K(1)QLATK(1)AAR		FALSE	0	-0.459342	-2.05859	1.1399	25.5237	-0.759386	0.484874	0.784956	-6.08457	0.530711	0.604887	0.717127
A0A0B4LGC0	A0A0B4LGC0	1	59.814	ITDPNRGEDIGK(1)FFVHTNQLLPK	TppII	FALSE	0	-0.258326	-0.81135	0.294698	25.3086	-1.235	0.276456	0.74989	-5.62882	0.507002	0.209171	0.717393
P05661.32	P05661	1	142.403	NKDPLNDTVVDQFK(1)K	Mhc	FALSE	0	-0.378193	-1.49645	0.74006	21.9177	-0.89416	0.415783	0.763632	-5.97014	0.516294	0.422959	0.71756
P45594.5	P45594	1	119.448	QK(1)LFLMSWCPDTAK	tsr	FALSE	0	0.302571	-0.439574	1.04472	25.1313	1.0779	0.334587	0.74989	-5.79413	0.507002	0.280703	0.718009
Q9VHD3	Q9VHD3	1	67.113	EVNPMQK(1)VPSLK	GstZ1	FALSE	0	-0.278992	-0.91853	0.360546	23.6116	-1.15336	0.305422	0.74989	-5.71622	0.507002	0.241894	0.718276
Q9VM14.7	Q9VM14	0.999478	32.8191	TQLPHYYVTVQCQVDK(0.001)LLK(0.999)FR	muc	FALSE	0	-0.348716	-1.31506	0.617628	27.2697	-0.954074	0.38768	0.762246	-5.91508	0.515356	0.365502	0.718612
Q9VP57.1	Q9VP57	1	81.3376	IYK(1)CTSCDYK	pzg	FALSE	0	0.284824	-0.380464	0.950112	21.9556	1.1319	0.313478	0.74989	-5.73868	0.507002	0.251633	0.718634
P05389	P05389	1	100.569	SIDDLIK(1)EGR	RpLP2	TRUE	1	-0.380613	-1.51776	0.756531	22.8774	-0.884932	0.420253	0.765759	-5.9784	0.517731	0.430105	0.718958
M9PF16.8	M9PF16	1	108.667	LQDAYAGDK(1)AK	beta-Spec	FALSE	0	0.238837	-0.243127	0.7208	23.9218	1.31017	0.252039	0.74989	-5.54582	0.507002	0.182294	0.719529
Q95SI7.2	Q95SI7	1	117.699	LCNK(1)IVAP	CG6028	FALSE	0	-0.407964	-1.70774	0.891812	25.6839	-0.829841	0.447738	0.772187	-6.02645	0.522078	0.491617	0.720494
Q9VKR4.7	Q9VKR4	1	63.6242	VGLQMLGTK(1)PPPAR	CG6415	FALSE	0	-0.253849	-0.7963	0.288602	22.5385	-1.23725	0.275695	0.74989	-5.62637	0.507002	0.205172	0.72103
M9MSL3.2	M9MSL3	0.999992	50.8203	LLTEIEK(1)LKK	Hsc70Cb	FALSE	0	-0.261935	-0.841993	0.318123	25.8451	-1.19389	0.290715	0.74989	-5.67322	0.507002	0.219397	0.723541
P54385.8	P54385	1	127.373	GCQIAEESLVDDMK(1)GK	Gdh	FALSE	0	-0.39052	-1.60357	0.822531	23.9168	-0.851149	0.436946	0.767312	-6.00813	0.518782	0.458815	0.723736
O18404.4	O18404	1	137.459	TFLAK(1)SIPFPQR	scu	FALSE	0	-0.3136	-1.12621	0.49901	28.8768	-1.02032	0.358453	0.753194	-5.85152	0.509236	0.307355	0.724887
Q9VIQ8	Q9VIQ8	1	76.1427	LSTQEIK(1)ALYR	COX4	FALSE	0	0.236282	-0.245619	0.718184	21.6069	1.29633	0.256379	0.74989	-5.56127	0.507002	0.18227	0.724986
P35381.12	P35381	1	83.1494	LIK(1)QGDIVKR	blw	FALSE	0	0.228195	-0.224286	0.680677	24.32	1.33336	0.244925	0.74989	-5.51978	0.507002	0.171143	0.725405
X2JC31.1	X2JC31	1	75.4785	FNK(1)LFTAGQYAEAAK	Chc	TRUE	1	0.300348	-0.45261	1.05331	22.1409	1.05462	0.344067	0.751446	-5.81756	0.508055	0.284793	0.725825
Q9VBP6.2	Q9VBP6	0.999753	36.0661	FFVQDSVYDK(1)FVGQLKK	Ssadh	FALSE	0	0.254424	-0.299993	0.808842	24.5765	1.21329	0.283905	0.74989	-5.65236	0.507002	0.209699	0.725895
P13607	P13607	1	65.3052	AAVPDAVAK(1)CR	Atpalpha	FALSE	0	0.268968	-0.346945	0.884881	26.227	1.15458	0.304972	0.74989	-5.71495	0.507002	0.232958	0.726578
Q9VG78.1	Q9VG78	1	110.077	SVAASTPPTSAK(1)VVR	pps	FALSE	0	0.217573	-0.200808	0.635954	26.311	1.37491	0.232651	0.749775	-5.47265	0.506925	0.158245	0.728136
A4V449.4	A4V449	1	111.685	IDLSYDHENLGADAALVK(1)DVCSGAHAFSK	ND-75	FALSE	0	-0.214301	-0.622189	0.193587	26.0804	-1.38907	0.228604	0.746166	-5.45645	0.504485	0.154276	0.728871
X2JH42.1	X2JH42	1	73.5464	TREGNDLYNEMIEGGVISLK(1)DK	ATPsynbeta	FALSE	0	0.247289	-0.284639	0.779216	25.6374	1.22912	0.278455	0.74989	-5.63522	0.507002	0.201192	0.728944
Q9VZG2.2	Q9VZG2	1	123.95	VPAYGPALAPAYPALAHGYGPALAPAYGPALPK(1)LALPALSPLGYH	Cpr64Aa	FALSE	0	-0.285471	-0.979701	0.408759	27.6172	-1.08718	0.330875	0.74989	-5.78472	0.507002	0.26258	0.729253
A1Z6L9	A1Z6L9	1	58.3699	TEHLLPK(1)WLR	Trap1	FALSE	0	0.221408	-0.213304	0.65612	22.525	1.34658	0.240954	0.74989	-5.50485	0.507002	0.164422	0.729718
A0A0B4K7A5.1	A0A0B4K7A5	1	70.9771	GVESMGYAK(1)GEK	hts	FALSE	0	0.388962	-0.843606	1.62153	22.971	0.83433	0.445448	0.772187	-6.02262	0.522078	0.466196	0.730122
Q9VRZ1	Q9VRZ1	1	167.123	AVQMNK(1)AHVNPLK	Prat2	FALSE	0	-0.414708	-1.80588	0.976469	21.7174	-0.788136	0.469452	0.776877	-6.06132	0.525249	0.526188	0.730813
F3YDH0.2	F3YDH0	1	69.4309	NQLTTNPENTVFDAK(1)R	Hsc70-3	FALSE	0	-0.231028	-0.704366	0.242311	22.8171	-1.29043	0.258249	0.74989	-5.56784	0.507002	0.179032	0.731416
Q0E8X8	Q0E8X8	1	55.0072	EAGGAFGK(1)LEAAREEEYFYK	CG13551	FALSE	0	0.276791	-0.384627	0.938209	23.7207	1.10642	0.323291	0.74989	-5.76504	0.507002	0.250169	0.731576
Q9VM14.8	Q9VM14	1	109.862	VYASPMAK(1)R	muc	TRUE	1	-0.474679	-2.26696	1.3176	23.2365	-0.700222	0.517769	0.80625	-6.13029	0.545107	0.677898	0.731655
M9PFZ6.2	M9PFZ6	1	123.853	EK(1)LCYVALDFEQEMATAAASTSLEK	Act79B	TRUE	3	-0.508609	-2.54605	1.52883	23.4135	-0.659994	0.541013	0.818388	-6.15968	0.553314	0.770627	0.731656
X2JJG8	X2JJG8	1	68.5575	FDGTPTDTNK(1)R	Gs2	FALSE	0	0.3043	-0.485812	1.09441	23.0435	1.01825	0.359335	0.753194	-5.85354	0.509236	0.298845	0.732384
Q9VXW2	Q9VXW2	1	77.6404	SFGK(1)LGIGLATK	CG6227	TRUE	1	-0.409742	-1.77971	0.96023	22.6474	-0.790752	0.468067	0.775663	-6.05917	0.524428	0.518167	0.732675
A1ZBJ2.1	A1ZBJ2	1	141.954	AFK(1)NPSANLGLIFK	CG7461	FALSE	0	0.242033	-0.27689	0.760956	26.097	1.23314	0.277085	0.74989	-5.63084	0.507002	0.196273	0.732983
P48611.1	P48611	1	41.6209	GPYPLNGIYNPINK(1)R	pr	FALSE	0	-0.279183	-0.957597	0.399232	24.3315	-1.08801	0.330542	0.74989	-5.78387	0.507002	0.256598	0.734136
Q9W141.2	Q9W141	1	92.2389	FYGK(1)ADVPFGQVK	ATPsynF	FALSE	0	0.286809	-0.426602	1.00022	24.3527	1.06291	0.340667	0.75098	-5.80926	0.50774	0.269835	0.734291
Q9VAC1.7	Q9VAC1	0.915045	10.3226	K(0.915)IGK(0.085)LIAENLVK	CG7920	FALSE	0	0.20949	-0.190353	0.609333	25.1151	1.38521	0.229702	0.746166	-5.46088	0.504485	0.151233	0.734802
M9NG39.3	M9NG39	1	65.2005	KSEGHLQLK(1)K	Pep	TRUE	3	0.786486	-3.91566	5.48863	23.7645	0.442218	0.678441	0.879611	-6.29261	0.594707	1.7785	0.737032
Q8SZK9	Q8SZK9	1	50.305	FLSLPVPAK(1)CASRPK	slf	FALSE	0	0.286853	-0.436517	1.01022	23.0532	1.04843	0.346624	0.751446	-5.82374	0.508055	0.273602	0.737916
X2J6D4.1	X2J6D4	1	65.5625	HK(1)VGPNLHGLIGR	Cyt-c-p	FALSE	0	0.24624	-0.299668	0.792148	23.5311	1.19256	0.291186	0.74989	-5.67464	0.507002	0.20648	0.738002
A0A0B4LGY5.1	A0A0B4LGY5	1	68.3555	SPTPGDLSSK(1)DSK	ps	TRUE	3	0.3153	-0.54907	1.17967	20.71	0.96442	0.382988	0.758024	-5.90534	0.512502	0.326932	0.738888
Q7K4G8	Q7K4G8	1	112.171	EELVCLFK(1)K	CG12391	FALSE	0	-0.231263	-0.720931	0.258404	24.1943	-1.24867	0.271858	0.74989	-5.6139	0.507002	0.185208	0.739919
Q9VSN3.1	Q9VSN3	1	104.198	TVK(1)YTADPK	Cpr66D	FALSE	0	-0.214851	-0.642935	0.213234	25.5663	-1.32693	0.246878	0.74989	-5.52702	0.507002	0.161915	0.740413
Q9VSA9	Q9VSA9	1	85.8127	TSGDTVVVEAK(1)HEK	CG7409	FALSE	0	-0.300052	-1.09546	0.49536	20.7986	-0.997346	0.368371	0.753194	-5.87387	0.509236	0.30085	0.741076
Q7K5M0	Q7K5M0	1	66.4345	EFLK(1)CAPGQQCVR	scaf	TRUE	1	-0.23726	-0.753865	0.279346	21.4523	-1.21425	0.283572	0.74989	-5.65132	0.507002	0.195397	0.741548
Q9VFR2	Q9VFR2	1	108.433	IEHK(1)IASAR	CG9297	FALSE	0	-0.320361	-1.22235	0.581625	23.8978	-0.939035	0.394584	0.763632	-5.92913	0.516294	0.34116	0.742367
Q9V3D8.1	Q9V3D8	1	138.936	LLQSIASTDEEPPSK(1)R	grsm	FALSE	0	0.242605	-0.297626	0.782836	21.4397	1.18731	0.293059	0.74989	-5.68025	0.507002	0.204333	0.742473
Q7JZB1.1	Q7JZB1	1	101.349	NHFIEK(1)LLPVYR	CG12338	FALSE	0	-0.219726	-0.66956	0.230108	22.8674	-1.29143	0.257931	0.74989	-5.56672	0.507002	0.170142	0.742492
A4V4U5	A4V4U5	1	113.224	DLEK(1)YYATLGDNK	slgA	FALSE	0	0.217469	-0.224118	0.659056	24.448	1.30204	0.254581	0.74989	-5.55491	0.507002	0.167022	0.742652
P02572.2	P02572	1	103.083	EITALAPSTMK(1)IK	Act42A	FALSE	0	-0.325728	-1.25685	0.605393	27.495	-0.92489	0.401169	0.763632	-5.9422	0.516294	0.35218	0.742665
A0A0B4LHL7	A0A0B4LHL7	1	114.401	ASQSEIDAYK(1)K	ATPsynD	FALSE	0	0.220596	-0.233157	0.674349	24.5401	1.28534	0.259872	0.74989	-5.57348	0.507002	0.171624	0.742846
Q9VWH4.10	Q9VWH4	1	157.2	SLEGYK(1)TLYDDVDVVTIR	Idh3a	FALSE	0	0.234712	-0.274506	0.743929	25.6217	1.21863	0.282053	0.74989	-5.64658	0.507002	0.192602	0.742996
Q7KUB1.7	Q7KUB1	1	111.906	LVTGWQK(1)PIVIGR	Idh	FALSE	0	-0.204737	-0.600491	0.191016	25.5158	-1.36777	0.234718	0.749775	-5.48079	0.506925	0.149687	0.743237
Q9VSL4	Q9VSL4	1	144.999	FPALK(1)YTLDEPYELDK	GstO2	FALSE	0	0.211799	-0.20968	0.633277	24.3278	1.32859	0.246375	0.74989	-5.52516	0.507002	0.159417	0.74326
Q9VWP5	Q9VWP5	0.993176	21.6297	YTSVIVEK(0.007)PLTIGGK(0.993)K	htk	FALSE	0	-0.239955	-0.771162	0.291251	21.9232	-1.19429	0.290573	0.74989	-5.67279	0.507002	0.200919	0.74337
M9PF08	M9PF08	1	106.025	AVPVPVPVPYEQYVK(1)DHPEYR	CG34382	FALSE	0	0.22663	-0.251467	0.704727	24.7993	1.25327	0.270328	0.74989	-5.60886	0.507002	0.180832	0.743446
Q9VKX2.4	Q9VKX2	1	68.4848	TQGQALDK(1)FAK	Mdh1	FALSE	0	-0.272574	-0.944956	0.399808	25.7269	-1.07179	0.337054	0.74989	-5.80031	0.507002	0.254316	0.743469
Q9VXE4	Q9VXE4	1	128.811	SNDDFLNSLK(1)R	CG9782	FALSE	0	-0.270025	-0.930924	0.390874	22.9011	-1.08022	0.333659	0.74989	-5.79179	0.507002	0.249973	0.743498
A0A0B4KFY4	A0A0B4KFY4	1	89.8046	LDGDTPLQAEK(1)LR	YME1L	TRUE	2	-0.265711	-0.9081	0.376677	21.4209	-1.09359	0.32833	0.74989	-5.77818	0.507002	0.242972	0.743838
A4UZZ4.1	A4UZZ4	1	108.697	ASK(1)FGSR	GlyP	TRUE	2	-0.26488	-0.903705	0.373944	22.8494	-1.09625	0.327279	0.74989	-5.77546	0.507002	0.241624	0.743895
Q9VBU9	Q9VBU9	1	76.4649	AK(1)LTEGCSFR	RpS27	FALSE	0	0.247327	-0.317027	0.811682	23.9935	1.15867	0.303457	0.74989	-5.71063	0.507002	0.213457	0.744575
A0A0B4LFM0	A0A0B4LFM0	1	127.397	MDSAAAAAAK(1)R	Cbp53E	FALSE	0	-0.238411	-0.767267	0.290444	22.748	-1.19188	0.291429	0.74989	-5.67537	0.507002	0.20003	0.745313
P05661.29	P05661	1	115.699	MQDLVDK(1)LQQK	Mhc	FALSE	0	0.278422	-0.42719	0.984034	23.9856	1.04323	0.348788	0.751446	-5.82891	0.508055	0.266885	0.745829
Q9W107	Q9W107	1	79.9739	IINAGGFYVNQK(1)R	TyrRS-m	TRUE	1	-0.308095	-1.16027	0.544077	21.6339	-0.955871	0.386862	0.762246	-5.91339	0.515356	0.322319	0.746325
P25007.1	P25007	1	64.4386	GFGYK(1)GSIFHR	Cyp1	TRUE	1	-0.303892	-1.13668	0.528898	22.086	-0.964775	0.382828	0.758024	-5.905	0.512502	0.314988	0.746927
E2QCF1.1	E2QCF1	1	121.239	LDVPVNSSLSLADVK(1)SK	ATPCL	FALSE	0	-0.214654	-0.653517	0.224208	25.9608	-1.29316	0.257381	0.74989	-5.5648	0.507002	0.165992	0.74727
Q7JUS9	Q7JUS9	1	72.6522	IQTTPGFAK(1)TLR	Mpcp1	FALSE	0	-0.20841	-0.62416	0.207339	26.2393	-1.32535	0.247362	0.74989	-5.5288	0.507002	0.15725	0.747419
Q9W3X6	Q9W3X6	1	82.1708	AIELLGGK(1)LGSK	Fum1	FALSE	0	0.240937	-0.303883	0.785757	25.8031	1.16921	0.299593	0.74989	-5.6995	0.507002	0.206069	0.747958
M9PD75	M9PD75	1	118.403	APPSYSDLGK(1)QAR	porin	FALSE	0	0.291914	-0.485966	1.06979	25.9394	0.992166	0.370639	0.753194	-5.87886	0.509236	0.294219	0.748464
Q9VAY2	Q9VAY2	1	69.2755	AEVEK(1)SPFVER	Gp93	TRUE	1	-0.246468	-0.81657	0.323634	21.3304	-1.14301	0.309285	0.74989	-5.72708	0.507002	0.215631	0.748841
Q9VGH2	Q9VGH2	1	98.9432	LHLEQNEITHFK(1)DR	CG6959	FALSE	0	-0.205113	-0.611289	0.201062	22.5037	-1.33512	0.244392	0.74989	-5.51779	0.507002	0.153629	0.749012
Q9VZU7	Q9VZU7	1	53.4034	FLLEDRVECLASHK(1)VK	Usp5	TRUE	1	0.24804	-0.330854	0.826935	22.0761	1.13283	0.313126	0.74989	-5.73771	0.507002	0.218956	0.749752
E2QD63	E2QD63	1	44.3175	AFTMQTGDLK(1)K	HIP-R	TRUE	1	-0.284953	-1.03765	0.467746	22.2547	-1.00091	0.366819	0.753194	-5.87042	0.509236	0.284695	0.751432
Q9U915	Q9U915	1	59.8622	EK(1)FCVCHLSTGDMLR	Adk2	FALSE	0	0.294475	-0.506312	1.09526	23.7612	0.97224	0.379474	0.757993	-5.89792	0.512481	0.302883	0.75176
Q9TVP3.2	Q9TVP3	1	151.431	KGEWGGENTDVANK(1)FR	jdp	FALSE	0	-0.211577	-0.646553	0.223399	24.5704	-1.28601	0.259659	0.74989	-5.57274	0.507002	0.164522	0.751798
Q9VAN7.3	Q9VAN7	1	62.193	SFDTPPPPMEPGHPYYENIVK(1)DPR	Pglym78	FALSE	0	-0.246229	-0.824068	0.33161	24.2294	-1.12661	0.315493	0.74989	-5.74418	0.507002	0.218557	0.752726
Q8INP8	Q8INP8	1	106.666	IAK(1)LNPSWQETGVDIEDRFR	CG11980	FALSE	0	-0.211443	-0.647634	0.224747	26.0351	-1.28162	0.261066	0.74989	-5.57761	0.507002	0.164981	0.752793
P92177.3	P92177	1	75.294	TERENNVYK(1)AK	14-3-3epsilon	FALSE	0	0.247492	-0.336266	0.83125	23.9565	1.12091	0.317678	0.74989	-5.75009	0.507002	0.220796	0.752915
Q99323.1	Q99323	1	99.1355	DDIQK(1)MNPPK	zip	TRUE	1	-0.343767	-1.41699	0.729456	22.0141	-0.846868	0.439098	0.767338	-6.01184	0.518799	0.405927	0.753571
A4V4I0	A4V4I0	1	49.1875	GHLAK(1)IYAMHWGNDSR	Gbeta13F	FALSE	0	-0.276968	-1.00052	0.446586	22.8054	-1.01205	0.361998	0.753194	-5.8596	0.509236	0.273671	0.754702
O96553	O96553	1	41.4912	AFGMPVVVSLNAHSADTPAEHELVK(1)K	pug	TRUE	3	-0.530739	-2.94634	1.88486	22.2253	-0.580895	0.588734	0.838026	-6.21323	0.566591	0.913657	0.754896
L0MPS3.8	L0MPS3	1	80.2397	ISFAK(1)LNLIVK	apolpp	FALSE	0	-0.220279	-0.695231	0.254672	23.4563	-1.22621	0.279448	0.74989	-5.63837	0.507002	0.179642	0.755147
X2JF59	X2JF59	1	109.357	DIK(1)LSDYK	Jafrac1	FALSE	0	-0.201136	-0.604077	0.201806	24.8049	-1.31974	0.24908	0.74989	-5.5351	0.507002	0.152405	0.756105
Q9W347.1	Q9W347	1	67.3409	VHQLSDEEKADVPEEIK(1)R	c12.2	FALSE	0	-0.208007	-0.636986	0.220973	23.909	-1.28198	0.260949	0.74989	-5.57721	0.507002	0.162254	0.756206
P36975	P36975	0.999267	31.3439	SQSFK(0.999)EDDGTWK(0.001)GNDDGK	Snap25	FALSE	0	0.247306	-0.346247	0.840859	21.3041	1.10158	0.325182	0.74989	-5.77001	0.507002	0.224501	0.757436
Q9W0H6.2	Q9W0H6	1	79.2831	TPIGSFNGTLSK(1)LK	CG9149	FALSE	0	-0.22428	-0.721688	0.273128	23.813	-1.19212	0.291344	0.74989	-5.67511	0.507002	0.188136	0.758363
A1Z9E2	A1Z9E2	1	76.0727	IGSTTIATK(1)STPGSITK	mip120	TRUE	1	-0.221856	-0.709431	0.26572	21.1271	-1.20301	0.287493	0.74989	-5.66343	0.507002	0.184417	0.758392
Q9VFF0.3	Q9VFF0	1	73.8478	EQTVFYAK(1)CLSK	UQCR-C1	FALSE	0	-0.306823	-1.19421	0.580562	26.1309	-0.914151	0.406228	0.763632	-5.95204	0.516294	0.335638	0.758511
P55830	P55830	1	72.1837	NVLCNFHGMDLTTDK(1)YR	RpS3A	FALSE	0	-0.226466	-0.734269	0.281338	24.1621	-1.17909	0.296008	0.74989	-5.68901	0.507002	0.192067	0.759047
Q9VNW6.13	Q9VNW6	1	82.3618	QIAEDSHK(1)NVGR	CG7470	TRUE	2	0.36008	-0.837875	1.55803	21.6095	0.794694	0.465986	0.774567	-6.05593	0.523687	0.453105	0.759605
A4V391	A4V391	1	93.2669	DATDLVAK(1)LR	CCT1	FALSE	0	-0.229204	-0.750381	0.291974	24.0702	-1.16273	0.301965	0.74989	-5.70635	0.507002	0.197126	0.759984
A0A0B4KI24	A0A0B4KI24	1	72.607	IENAADGK(1)NAK	Nlp	FALSE	0	0.3289	-0.687431	1.34523	26.5694	0.855599	0.434718	0.765956	-6.00426	0.517865	0.384409	0.760338
Q9W077.1	Q9W077	1	107.453	YHYNYGVADSHTGDVK(1)SQHEVR	Cpr62Bc	FALSE	0	0.238148	-0.325742	0.802037	23.3373	1.11659	0.319341	0.74989	-5.75456	0.507002	0.213281	0.761973
P45594.3	P45594	1	100.477	MLYSSSFDALK(1)K	tsr	FALSE	0	0.206941	-0.229201	0.643083	24.8599	1.25447	0.269929	0.74989	-5.60754	0.507002	0.164963	0.76261
Q9VXW7	Q9VXW7	1	46.4083	SISVVNVTAAK(1)HLR	gce	FALSE	0	0.288772	-0.518975	1.09652	21.9637	0.945195	0.391744	0.763632	-5.92339	0.516294	0.305516	0.762905
Q9W414	Q9W414	1	61.5599	LEILK(1)IHALK	Rpt4	FALSE	0	0.20929	-0.238285	0.656866	22.243	1.2363	0.276014	0.74989	-5.6274	0.507002	0.169288	0.763822
M9NDT5	M9NDT5	1	64.0645	AAPSQIPAK(1)QVK	ZAP3	FALSE	0	0.223995	-0.284417	0.732406	23.7517	1.16483	0.301193	0.74989	-5.70413	0.507002	0.192298	0.7643
Q9V4C7.1	Q9V4C7	1	59.5697	EVVAVTGDGTNDGPALK(1)K	PMCA	TRUE	1	0.277962	-0.47979	1.03571	22.2543	0.96984	0.380549	0.758005	-5.9002	0.512489	0.286606	0.764487
P23779	P23779	1	81.5478	ENGTNIK(1)IK	Cys	FALSE	0	0.221124	-0.275893	0.718141	24.2676	1.17627	0.29703	0.74989	-5.69201	0.507002	0.187988	0.764581
Q9VFI3	Q9VFI3	1	81.5478	ENGTNIK(1)IK	CG8066	FALSE	0	0.221124	-0.275893	0.718141	24.2676	1.17627	0.29703	0.74989	-5.69201	0.507002	0.187988	0.764581
P17336.5	P17336	1	122.266	YSSGDTEDNFGQVTDFWVHVLDK(1)CAK	Cat	FALSE	0	-0.231938	-0.776208	0.312331	27.0476	-1.12668	0.315467	0.74989	-5.74411	0.507002	0.20586	0.765223
X2JB48.7	X2JB48	1	153.245	IFK(1)SDGIVGLYR	sesB	FALSE	0	0.244707	-0.358819	0.848232	25.4366	1.07199	0.336972	0.74989	-5.80011	0.507002	0.228273	0.766301
Q8IQW2.1	Q8IQW2	1	59.5419	SAYK(1)LETAPFDPR	COX6B	TRUE	2	-0.244197	-0.846811	0.358417	24.0218	-1.07138	0.337221	0.74989	-5.80073	0.507002	0.227928	0.766864
Q9VPE2.1	Q9VPE2	1	139.313	IYQAVGPK(1)R	ND-39	FALSE	0	0.209911	-0.246741	0.666563	24.6178	1.21532	0.283198	0.74989	-5.65016	0.507002	0.17272	0.767339
Q9VVU1.3	Q9VVU1	1	116.584	ETVAK(1)LAQEQIQPLVK	CG3902	FALSE	0	-0.21461	-0.692008	0.262788	25.3422	-1.18853	0.292621	0.74989	-5.67894	0.507002	0.180567	0.768181
Q7K0W4.3	Q7K0W4	0.999932	41.7062	IPYEVK(1)VPVDKPYEVK	Vajk4	FALSE	0	0.23828	-0.341944	0.818504	24.5883	1.08576	0.331441	0.74989	-5.78616	0.507002	0.219459	0.768639
Q7K0W4.2	Q7K0W4	1	66.5363	VPVHVPKPYEVIK(1)K	Vajk4	FALSE	0	0.217921	-0.274253	0.710096	23.7862	1.17064	0.299073	0.74989	-5.69799	0.507002	0.186156	0.768707
M9PF16.4	M9PF16	1	79.3463	HLIK(1)LLEVLSGERLPK	beta-Spec	FALSE	0	0.264526	-0.440255	0.969307	26.6241	0.992329	0.370568	0.753194	-5.8787	0.509236	0.266571	0.76905
A4V4U5.1	A4V4U5	1	70.1001	EVNTDLEQAK(1)R	slgA	FALSE	0	0.239658	-0.349524	0.828839	25.3343	1.07543	0.335582	0.74989	-5.79663	0.507002	0.222847	0.769758
Q9VJD4	Q9VJD4	1	101.595	AVTDCK(1)SALVYNNNYSK	Sgt	FALSE	0	-0.219731	-0.722012	0.282551	22.1561	-1.1566	0.304221	0.74989	-5.71281	0.507002	0.189979	0.769912
B7YZG6.3	B7YZG6	1	91.4567	VQALFDWLDHAEHK(1)LR	shot	FALSE	0	-0.21128	-0.678773	0.256212	24.9879	-1.19488	0.290361	0.74989	-5.67215	0.507002	0.176821	0.770069
C0HL67.3	C0HL67	1	101.381	K(1)SAPSTGGVK(1)K		FALSE	0	0.228117	-0.310606	0.766841	22.0663	1.11953	0.31821	0.74989	-5.75152	0.507002	0.203762	0.770123
G3M3A2	G3M3A2	1	73.2601	ELTAMVQK(1)R	RpS3	TRUE	3	-0.222639	-0.739596	0.294319	20.8997	-1.13864	0.310927	0.74989	-5.73165	0.507002	0.19553	0.770985
Q9W2E8	Q9W2E8	1	61.1608	GGHHGEPYTVPHASTYK(1)VESVPQLVEVK	ND-B12	TRUE	3	0.581184	-2.48334	3.64571	22.7875	0.501409	0.639259	0.860167	-6.26107	0.581561	1.1591	0.771015
P29327.1	P29327	1	77.0451	LNVSYPATGCQK(1)LFEVVDEHK	RpS6	FALSE	0	0.282031	-0.518394	1.08246	25.0693	0.931576	0.398046	0.763632	-5.93604	0.516294	0.302746	0.771203
Q95RR6	Q95RR6	1	105.568	ISEVK(1)NNFR	Pur-alpha	FALSE	0	0.196461	-0.217826	0.610749	21.6814	1.25377	0.270162	0.74989	-5.60831	0.507002	0.156697	0.773279
P35381.16	P35381	1	193.379	VGSAAQTK(1)AMK	blw	FALSE	0	-0.288752	-1.13339	0.555882	29.3519	-0.903854	0.411127	0.763632	-5.96139	0.516294	0.319468	0.773633
Q9VXN2.1	Q9VXN2	1	148.043	ESLK(1)TGLR	sun	FALSE	0	0.201809	-0.234478	0.638095	26.1687	1.22295	0.280566	0.74989	-5.64191	0.507002	0.165018	0.773765
L0MPS3.4	L0MPS3	1	83.3863	DFGYPYEFELK(1)SQNTR	apolpp	FALSE	0	-0.253695	-0.920517	0.413126	26.7511	-1.00588	0.364661	0.753194	-5.8656	0.509236	0.252213	0.774201
Q8SZK9.1	Q8SZK9	1	44.2463	NMFLTTHVPALANK(1)K	slf	TRUE	1	-0.321839	-1.36133	0.717653	22.6968	-0.818577	0.453526	0.774104	-6.036	0.523374	0.393169	0.77532
O02649	O02649	1	76.5334	CIEK(1)LEGVETTNEDQK	Hsp60A	FALSE	0	-0.220763	-0.742984	0.301457	23.7846	-1.11767	0.318924	0.74989	-5.75344	0.507002	0.197521	0.77702
Q9V470.4	Q9V470	0.999163	30.7687	FLEFK(0.999)GDSVK(0.001)R	ScsbetaG	TRUE	3	-0.484582	-2.72932	1.76016	22.1875	-0.570747	0.595045	0.841483	-6.21968	0.568929	0.849032	0.77759
A0A0B4LHT3	A0A0B4LHT3	1	76.262	QIGTDVAGPGLGNEYGQEK(1)R	Inx3	FALSE	0	-0.210407	-0.690685	0.269872	22.1948	-1.15826	0.303608	0.74989	-5.71106	0.507002	0.181657	0.778172
Q9VHX4.3	Q9VHX4	1	67.9947	NCK(1)IRPANNQIEHHVYLQQR	CG2767	TRUE	3	-0.412033	-2.07681	1.25274	21.8764	-0.654363	0.544323	0.818388	-6.16368	0.553314	0.629671	0.778331
Q9VL68.3	Q9VL68	1	132.42	MFTTEEALK(1)VGLIDETANNKEEAIEK	CG4598	FALSE	0	0.196657	-0.228627	0.621941	26.0417	1.22257	0.280699	0.74989	-5.64233	0.507002	0.160856	0.778919
P29613.3	P29613	1	96.2529	K(1)FCVGGNWK	Tpi	TRUE	1	-0.482431	-2.72566	1.7608	23.8222	-0.568595	0.596389	0.84235	-6.22103	0.569515	0.848462	0.779307
Q9VK99	Q9VK99	1	93.2576	CYQCK(1)SLTDPNCAK	atilla	FALSE	0	-0.211948	-0.702443	0.278548	23.0957	-1.14245	0.309497	0.74989	-5.72767	0.507002	0.185521	0.779912
Q9V3P3	Q9V3P3	1	54.5244	NELEDRDSLPTK(1)R	REG	FALSE	0	0.221565	-0.311636	0.754766	22.4981	1.09863	0.326341	0.74989	-5.77303	0.507002	0.201674	0.780273
P18289	P18289	1	114.691	ILLSNNLMQTPQPGK(1)VFPTK	Jra	TRUE	3	0.324295	-0.75403	1.40262	21.6052	0.795119	0.465762	0.774567	-6.05558	0.523687	0.407857	0.780526
Q9VTP4.1	Q9VTP4	1	88.441	ANNVDFMDAEALK(1)K	RpL10Ab	FALSE	0	-0.273482	-1.07145	0.524484	23.2693	-0.906121	0.410045	0.763632	-5.95934	0.516294	0.301817	0.783639
Q9VGU6.4	Q9VGU6	1	107.895	VYNIGFK(1)NPK	Adk3	FALSE	0	0.194127	-0.231304	0.619558	25.5316	1.20642	0.286298	0.74989	-5.65976	0.507002	0.160912	0.784429
A1Z7S3.2	A1Z7S3	1	76.9431	SGTFDCVSK(1)WK	Rab32	FALSE	0	-0.237643	-0.855609	0.380324	22.7795	-1.01672	0.359991	0.753194	-5.85504	0.509236	0.233735	0.784433
P54385.6	P54385	1	51.2181	EYSEHELEK(1)ITRR	Gdh	FALSE	0	0.189374	-0.21703	0.595779	25.4358	1.23198	0.277479	0.74989	-5.6321	0.507002	0.153715	0.784444
C7LA75.2	C7LA75	1	51.6064	WLDANQLADK(1)EEYEHR	Hsc70-4	FALSE	0	0.196838	-0.240065	0.633741	23.588	1.19115	0.291689	0.74989	-5.67615	0.507002	0.165251	0.78465
Q9VEB1.6	Q9VEB1	1	132.875	LLEAAIPELK(1)K	Mdh2	FALSE	0	0.228117	-0.349556	0.80579	25.4521	1.04404	0.34845	0.751446	-5.82811	0.508055	0.218495	0.786239
Q960M4.1	Q960M4	1	58.9802	THLPGYVSSADELK(1)SK	Prx5	FALSE	0	0.190901	-0.225712	0.607515	23.0134	1.21148	0.284532	0.74989	-5.65431	0.507002	0.157577	0.786671
Q9VIE8.17	Q9VIE8	1	73.9806	LQLLEPFDK(1)WNGQDLTDLTVLIK	mAcon1	FALSE	0	-0.286344	-1.16878	0.596091	25.1891	-0.85792	0.43356	0.765956	-6.00224	0.517865	0.333765	0.787175
P23128.1	P23128	0.999977	46.3441	IEK(1)ELGTEIKPIPK	me31B	FALSE	0	0.226376	-0.347245	0.799996	22.84	1.04339	0.348721	0.751446	-5.82875	0.508055	0.216962	0.787822
P02255.3	P02255	1	96.6236	GGSSLLAIK(1)K	His1:CG31617	FALSE	0	0.199109	-0.253613	0.651831	24.203	1.16279	0.301942	0.74989	-5.70629	0.507002	0.171234	0.787858
Q8T6L6	Q8T6L6	1	72.6589	TQLQTLLAIVK(1)HR	Myo95E	FALSE	0	-0.191087	-0.61343	0.231255	23.2112	-1.19621	0.289891	0.74989	-5.67073	0.507002	0.159743	0.789296
X2JEU3.2	X2JEU3	1	79.3106	SLSAAVNHNNTTAGNPAK(1)R	CG1737	TRUE	3	0.507755	-2.08016	3.09567	22.0572	0.518735	0.628035	0.854472	-6.25117	0.577711	0.978832	0.789633
A0A0B4LFD2.2	A0A0B4LFD2	1	112.171	LFELAYK(1)K	Hsc70-5	FALSE	0	0.205448	-0.280863	0.691759	24.1759	1.11694	0.319206	0.74989	-5.7542	0.507002	0.183938	0.790883
Q9VNX4.5	Q9VNX4	1	107.176	ESDLLETMK(1)LVHTSTK	P5CDh1	FALSE	0	-0.273632	-1.09921	0.551942	24.3794	-0.8763	0.42447	0.765956	-5.98607	0.517865	0.312259	0.790982
L0MPS3.43	L0MPS3	1	69.2611	VSHDTTVVYELGNK(1)PK	apolpp	FALSE	0	0.258378	-0.484756	1.00151	22.5137	0.919244	0.403823	0.763632	-5.94738	0.516294	0.281077	0.791131
Q9VSU3	Q9VSU3	1	101.46	TNK(1)LQNFDR	CG13315	FALSE	0	-0.217489	-0.758927	0.323949	25.1929	-1.06201	0.341031	0.751087	-5.81015	0.507812	0.204789	0.791385
P29829.2	P29829	1	85.2884	ICHWDLEK(1)GVK	Gbeta76C	FALSE	0	0.246151	-0.434802	0.927104	22.752	0.955711	0.386934	0.762246	-5.91354	0.515356	0.257558	0.791583
Q24439.2	Q24439	1	79.9739	GNESLK(1)ITSR	ATPsynO	FALSE	0	0.1949	-0.248449	0.638248	25.7005	1.16227	0.302132	0.74989	-5.70683	0.507002	0.167689	0.791937
P20432.1	P20432	1	127.397	APADPEAFK(1)K	GstD1	FALSE	0	0.213621	-0.311939	0.73918	24.1118	1.07464	0.335902	0.74989	-5.79744	0.507002	0.198783	0.792117
A0A0B4LHL7.1	A0A0B4LHL7	1	128.694	AVLANPECPPQIDWANYK(1)K	ATPsynD	FALSE	0	-0.196407	-0.646785	0.253972	26.6731	-1.15298	0.305565	0.74989	-5.71663	0.507002	0.170348	0.792266
A0A0B4LGY5	A0A0B4LGY5	1	97.2141	GGETIASLQK(1)DTGAR	ps	FALSE	0	-0.190184	-0.615012	0.234645	23.3557	-1.18359	0.29439	0.74989	-5.68422	0.507002	0.160684	0.792498
Q9W141.1	Q9W141	1	122.192	AFGDYPAEYNPK(1)VHGPYDPAR	ATPsynF	FALSE	0	0.182932	-0.215744	0.581609	27.9221	1.21314	0.283955	0.74989	-5.65252	0.507002	0.150792	0.794295
L0MPN7	L0MPN7	1	59.1984	ILLK(1)HLPSDLK	Asator	FALSE	0	0.260454	-0.506176	1.02708	22.0883	0.89823	0.413823	0.763632	-5.96647	0.516294	0.289964	0.79469
Q9VM12.2	Q9VM12	1	87.6243	SLQK(1)FLDPSVLPANYK	CG5958	FALSE	0	-0.230024	-0.840239	0.380191	25.2454	-0.996627	0.368685	0.753194	-5.87456	0.509236	0.230803	0.794914
P32392	P32392	1	76.8267	YDTEPGK(1)WIR	Arp3	TRUE	1	0.343428	-0.942765	1.62962	22.4488	0.705946	0.514519	0.805054	-6.12599	0.544299	0.486479	0.795952
Q8IMK5	Q8IMK5	1	87.3076	YDEGPTLK(1)R	Gnpnat	FALSE	0	0.210799	-0.312189	0.733788	26.9771	1.06566	0.339543	0.74989	-5.80649	0.507002	0.197811	0.796367
P09491.2	P09491	1	53.4532	SQQDEERMDQLTNQLK(1)EAR	Tm2	FALSE	0	0.265349	-0.535164	1.06586	22.7921	0.876375	0.424433	0.765956	-5.98601	0.517865	0.30278	0.796599
M9PCE0.6	M9PCE0	1	72.8979	NIK(1)YTLAPVAAELK	Pgk	FALSE	0	-0.200489	-0.680628	0.279649	29.6942	-1.10399	0.324237	0.74989	-5.76753	0.507002	0.181604	0.797872
Q7K2W6	Q7K2W6	1	68.1732	FK(1)FCGCGWPQHLLLPK	PPO1	FALSE	0	0.233928	-0.405383	0.873238	26.6302	0.967413	0.38164	0.758005	-5.9025	0.512489	0.241808	0.798247
Q94522.6	Q94522	1	93.9232	KGGTQHLGLPVFASVAEAK(1)K	Scsalpha1	FALSE	0	-0.220861	-0.796913	0.355191	23.4317	-1.01368	0.361297	0.753194	-5.85801	0.509236	0.217881	0.798637
B5RIU6	B5RIU6	1	116.372	GLQETLQEK(1)R	EndoA	TRUE	1	-0.226436	-0.830702	0.377829	21.7273	-0.990741	0.371265	0.753194	-5.88023	0.509236	0.228552	0.799026
Q9W3Y0	Q9W3Y0	1	64.4724	AMETQPSKEDVVAGK(1)R	CG3224	TRUE	1	-0.405065	-2.18022	1.37008	22.8622	-0.603297	0.574953	0.831257	-6.19864	0.562015	0.671419	0.799163
Q9VFF0.6	Q9VFF0	1	64.8427	SAATLQK(1)TLLNIPATQVTK	UQCR-C1	FALSE	0	-0.302969	-1.34072	0.734784	25.0293	-0.771873	0.47813	0.782785	-6.07455	0.529243	0.392511	0.799673
Q7KN97.13	Q7KN97	0.999946	42.6556	TLSVK(1)ALAVSADLKPNGIR	PCB	TRUE	2	0.225297	-0.376962	0.827555	22.4166	0.989039	0.372014	0.753194	-5.88187	0.509236	0.227793	0.800292
Q9VQ61.1	Q9VQ61	1	67.3338	IGAAFLAK(1)FWQGNR	Got2	TRUE	3	0.54137	-2.54287	3.62561	22.7201	0.464074	0.663826	0.874008	-6.28138	0.590919	1.16656	0.801061
X2JF59.3	X2JF59	1	119.062	LVQAFQYTDK(1)YGEVCPANWKPGQK	Jafrac1	FALSE	0	-0.190389	-0.633513	0.252735	27.0211	-1.13595	0.311945	0.74989	-5.73446	0.507002	0.167604	0.801084
Q9V595	Q9V595	1	120.526	AIPVVPMTLFAK(1)GAGHSLK	Urod	FALSE	0	-0.18432	-0.602961	0.234321	28.0492	-1.16405	0.301479	0.74989	-5.70496	0.507002	0.158344	0.801709
Q9VIE8.11	Q9VIE8	1	149.885	ISLLNLK(1)SLAPGKPVDAEIK	mAcon1	FALSE	0	-0.24781	-0.975724	0.480104	27.4857	-0.90008	0.412935	0.763632	-5.96481	0.516294	0.27532	0.803177
A0A0B4LGC0.1	A0A0B4LGC0	1	83.499	SFSDLLPSK(1)VR	TppII	FALSE	0	0.187574	-0.249035	0.624183	23.9163	1.13585	0.311982	0.74989	-5.73456	0.507002	0.165139	0.803734
Q9VV75.3	Q9VV75	1	105.391	VGSSK(1)LAVGAIGHLANVPYASDLA	UQCR-C2	FALSE	0	0.244505	-0.468517	0.957528	25.3562	0.906623	0.409805	0.763632	-5.95889	0.516294	0.269688	0.804032
X2JEW2	X2JEW2	1	56.2251	ELMTSELPSCQK(1)FTR	CG2691	FALSE	0	-0.197363	-0.677939	0.283212	22.5498	-1.08579	0.331428	0.74989	-5.78613	0.507002	0.181769	0.80416
Q9VY05	Q9VY05	1	41.8379	ACMAMK(1)GESCHWPR	CG9512	TRUE	4	-0.279787	-1.19588	0.63631	21.1248	-0.807473	0.459287	0.774567	-6.04532	0.523687	0.346497	0.804369
A0A0B4LFE1	A0A0B4LFE1	1	69.6716	SSASSSSTTPYK(1)VK	CG10139	TRUE	5	0.278663	-0.636462	1.19379	20.927	0.805083	0.460534	0.774567	-6.04731	0.523687	0.34613	0.805682
Q9VIX4	Q9VIX4	1	105.324	EVITCLAITELSHGSNTK(1)SIR	CG17544	TRUE	1	0.304193	-0.776641	1.38503	23.7658	0.744101	0.493224	0.790419	-6.09666	0.534404	0.408806	0.806541
Q24583	Q24583	1	51.7487	ALHSAIK(1)GK	Vha14-1	TRUE	1	-0.253975	-1.02899	0.52104	22.0731	-0.866409	0.429343	0.765956	-5.9948	0.517865	0.293136	0.806754
P13060.3	P13060	1	78.1127	EDLYEK(1)AIQR	eEF2	FALSE	0	0.188602	-0.259443	0.636647	23.8799	1.11293	0.320758	0.74989	-5.75834	0.507002	0.169465	0.806983
A0A0B4LGG6.1	A0A0B4LGG6	1	41.9392	LGMMQNTPITQNNPMLSISGK(1)SQPSEGR	Lpt	FALSE	0	0.244479	-0.479115	0.968073	23.7688	0.893282	0.416207	0.763632	-5.97093	0.516294	0.273686	0.807103
A1ZBJ2.6	A1ZBJ2	1	130.94	SFGGVTNGPPEK(1)K	CG7461	FALSE	0	0.208783	-0.332904	0.750471	24.9994	1.01903	0.359001	0.753194	-5.85277	0.509236	0.204884	0.807442
P13395.14	P13395	1	100.787	LK(1)LDNLSALAAR	alpha-Spec	FALSE	0	-0.292473	-1.30388	0.718939	24.4253	-0.764538	0.482083	0.784128	-6.08045	0.530151	0.382548	0.807833
Q9VAC1.8	Q9VAC1	1	65.5625	IVPTLK(1)EGAGVVTSR	CG7920	FALSE	0	-0.212928	-0.777582	0.351727	25.9352	-0.996989	0.368527	0.753194	-5.87421	0.509236	0.213571	0.808517
Q9V406	Q9V406	1	95.8097	QCRPGVIVAK(1)QLPSS	crp	FALSE	0	-0.240907	-0.950746	0.468931	25.7234	-0.897288	0.414276	0.763632	-5.96732	0.516294	0.268484	0.808728
A0A0B4LH50	A0A0B4LH50	1	60.7469	GILTLK(1)YPIEHGIITNWDDMEK	Act87E	FALSE	0	0.230187	-0.426248	0.886623	25.7023	0.92711	0.40013	0.763632	-5.94016	0.516294	0.248285	0.809901
Q9VC06.1	Q9VC06	1	105.101	FCNQTVYK(1)ALK	CG11771	FALSE	0	-0.188331	-0.641721	0.265058	23.5968	-1.09823	0.326499	0.74989	-5.77344	0.507002	0.171486	0.809932
P07486.3	P07486	1	122.699	VIPALNGK(1)LTGMAFR	Gapdh1	FALSE	0	-0.2925	-1.31476	0.729761	25.5254	-0.756495	0.486445	0.786325	-6.08687	0.531636	0.386652	0.809949
P05661.11	P05661	1	61.9583	ELEALNAK(1)LLAEK	Mhc	FALSE	0	0.209391	-0.343176	0.761959	24.2912	1.00188	0.366395	0.753194	-5.86948	0.509236	0.208999	0.810391
Q0E8X8.1	Q0E8X8	1	62.8909	LEAAREEEYFYK(1)K	CG13551	FALSE	0	-0.193545	-0.672166	0.285076	24.8587	-1.06913	0.338131	0.74989	-5.80299	0.507002	0.18103	0.810694
E2QD65.1	E2QD65	1	117.792	SPAGVGSITK(1)IYGGR	RpS19a	TRUE	3	0.307128	-0.81605	1.43031	21.4129	0.722956	0.504945	0.799742	-6.11307	0.540707	0.424822	0.810696
Q9VYU9	Q9VYU9	1	67.1532	LQELK(1)ASLPADQASR	CG9360	TRUE	4	-0.261761	-1.09791	0.574391	21.0533	-0.827678	0.448845	0.772187	-6.02829	0.522078	0.316259	0.810835
Q7KSU6	Q7KSU6	1	134.685	AAEVVK(1)HLEGLIVNK	CG8036	TRUE	2	-0.20928	-0.762568	0.344007	22.2934	-1.00004	0.367194	0.753194	-5.87126	0.509236	0.209271	0.810851
P23128	P23128	1	103.7	GNEFEEFCLK(1)R	me31B	TRUE	2	-0.286683	-1.27659	0.703227	21.9007	-0.765681	0.481466	0.783697	-6.07954	0.52986	0.374416	0.810955
Q7JR58.2	Q7JR58	1	80.6095	LGEK(1)IGTHSNLIVQLCK	Echs1	TRUE	3	0.439737	-1.7567	2.63618	22.1387	0.529316	0.621238	0.850321	-6.24498	0.574904	0.830765	0.811125
P21521	P21521	1	58.9139	EVDRQEQEVLAEK(1)AAEAASQR	Syt1	FALSE	0	0.185094	-0.256906	0.627094	24.323	1.10716	0.322999	0.74989	-5.76428	0.507002	0.167179	0.811253
X2JEB6	X2JEB6	1	72.6522	GGCTGHDK(1)FPILR	Idgf4	FALSE	0	0.191163	-0.279051	0.661378	25.2971	1.07486	0.335815	0.74989	-5.79722	0.507002	0.17785	0.811722
X2JC31	X2JC31	1	63.7088	AHIAQLCEK(1)AGLLQR	Chc	TRUE	2	0.41524	-1.56426	2.39474	22.1899	0.554606	0.605168	0.845574	-6.22973	0.571695	0.748712	0.811757
Q9V3E7	Q9V3E7	1	87.3076	GGVAAGAVQK(1)AK	Ref1	TRUE	1	0.186161	-0.262543	0.634866	21.307	1.09691	0.32702	0.74989	-5.77479	0.507002	0.169714	0.812143
A0A0B4KHJ5.3	A0A0B4KHJ5	1	60.5489	K(1)FSAIHEFQNLHAVAK	GlyS	FALSE	0	-0.217262	-0.814086	0.379562	24.2867	-0.962451	0.383878	0.758524	-5.9072	0.51284	0.225738	0.812196
Q9VJ28.1	Q9VJ28	1	172.612	HPSLK(1)VAVLEK	L2HGDH	FALSE	0	-0.205025	-0.743895	0.333846	25.0545	-1.00592	0.364642	0.753194	-5.86556	0.509236	0.203818	0.813152
A8JR25.5	A8JR25	1	93.0956	SNTIVGDAK(1)HR	Fas1	TRUE	1	-0.345451	-1.76069	1.06979	22.6932	-0.645353	0.549647	0.821196	-6.17002	0.555213	0.53529	0.813227
Q7JZN0	Q7JZN0	1	89.5479	SAGSGGGSTLK(1)QR	Sec61beta	TRUE	2	-0.306564	-1.44116	0.82803	21.3084	-0.714369	0.509762	0.803483	-6.11962	0.543237	0.42914	0.813372
P00334.2	P00334	1	184.019	NLVILDRIENPAAIAELK(1)AINPK	Adh	FALSE	0	0.182201	-0.25227	0.616671	26.0326	1.10875	0.322383	0.74989	-5.76265	0.507002	0.164331	0.813626
Q27294	Q27294	1	57.4316	TGNYNEPPPNYGK(1)QGGGYDSGSGHR	caz	TRUE	1	-0.221892	-0.84707	0.403285	21.7163	-0.938384	0.394885	0.763632	-5.92973	0.516294	0.236462	0.813692
Q8MT58	Q8MT58	1	80.2397	LLGAYLHEVGK(1)L	Cndp2	FALSE	0	0.331029	-0.980163	1.64222	24.5846	0.667485	0.536632	0.816606	-6.15431	0.552109	0.495935	0.813795
Q8IRW8.3	Q8IRW8	0.94406	12.2728	VTTSLGAAEK(0.944)AK(0.056)PER	trr	TRUE	1	-0.339447	-1.71343	1.03453	22.7643	-0.653181	0.545019	0.818388	-6.16451	0.553314	0.519684	0.813815
A8JNP1.10	A8JNP1	1	93.0578	GK(1)FYPLTGMEK	Argk	FALSE	0	-0.251027	-1.03709	0.535034	25.3973	-0.844317	0.440384	0.767692	-6.01404	0.519039	0.297313	0.81394
P07764	P07764	1	65.3475	ADDGTPFAEILK(1)K	Ald1	FALSE	0	-0.194517	-0.686043	0.297009	25.3545	-1.04629	0.347513	0.751446	-5.82587	0.508055	0.185911	0.814163
A8JTM7	A8JTM7	1	78.9316	HSILVADLK(1)EQGLER	mgl	TRUE	2	0.330282	-0.982313	1.64288	22.051	0.665267	0.537926	0.816606	-6.1559	0.552109	0.496465	0.814822
Q8T4G5.1	Q8T4G5	1	93.6667	ITTGAQDDLK(1)K	CG6512	FALSE	0	0.193196	-0.294198	0.680589	23.3577	1.048	0.346805	0.751446	-5.82417	0.508055	0.184348	0.814979
A1Z934.1	A1Z934	1	68.5672	QGISVIGLNRPAAK(1)NSFSR	CG8778	FALSE	0	-0.19931	-0.716556	0.317936	25.8695	-1.01877	0.359115	0.753194	-5.85304	0.509236	0.195639	0.815368
Q8IH14	Q8IH14	0.999992	50.8288	SQKPHPYNHAQK(1)FI	ssx	FALSE	0	-0.20721	-0.762931	0.348512	24.2062	-0.985813	0.373437	0.754154	-5.88497	0.509885	0.210192	0.815379
A0A0B4K6D2	A0A0B4K6D2	1	57.5496	LHFLK(1)ANFAK	p23	TRUE	1	-0.310564	-1.48556	0.864429	22.0471	-0.698807	0.518574	0.806633	-6.13135	0.545367	0.44442	0.815512
M9PFZ6.1	M9PFZ6	1	69.9792	EITALAPSTIK(1)IK	Act79B	FALSE	0	0.215716	-0.384572	0.816005	24.5147	0.950089	0.3895	0.763632	-5.91882	0.516294	0.227048	0.815954
A1Z7K2	A1Z7K2	1	88.4407	NVEYNSALPISQK(1)K	CG30349	FALSE	0	-0.189362	-0.662332	0.283608	21.8321	-1.05852	0.342461	0.751446	-5.81365	0.508055	0.178892	0.816344
Q9VID9.3	Q9VID9	1	82.3618	SQPLK(1)PTASSTLTGK(1)GK	CG8677	FALSE	0	-0.181002	-0.616666	0.254662	24.4135	-1.09843	0.326419	0.74989	-5.77323	0.507002	0.164782	0.816568
Q7KVX5.2	Q7KVX5	1	66.5955	NNSALPLVFK(1)IK	Vap33	FALSE	0	-0.198848	-0.717148	0.319453	23.517	-1.01433	0.361015	0.753194	-5.85737	0.509236	0.196038	0.81661
P91926	P91926	1	91.0953	FSIK(1)LPLSVNK	AP-2alpha	FALSE	0	0.206624	-0.35303	0.766278	23.6173	0.97612	0.37774	0.756432	-5.89423	0.511425	0.211679	0.817783
Q6IDF5.1	Q6IDF5	1	70.17	QEFLK(1)QSSNPYR	ND-B15	FALSE	0	-0.186413	-0.649855	0.277029	25.6686	-1.06346	0.340439	0.75098	-5.8087	0.50774	0.175289	0.818024
Q9VNX4.3	Q9VNX4	1	214.168	LKDFPIANEPILGYLK(1)DSK	P5CDh1	FALSE	0	0.203608	-0.346076	0.753292	28.9071	0.979316	0.376316	0.756	-5.89118	0.511134	0.207908	0.819557
P48588.1	P48588	1	76.7283	EVPAYK(1)LITPSVVSER	RpS25	FALSE	0	-0.218677	-0.846006	0.408653	24.0089	-0.921613	0.402708	0.763632	-5.94521	0.516294	0.237276	0.819635
P00334.4	P00334	1	131.408	LLK(1)TIFAQLK	Adh	FALSE	0	0.191149	-0.299161	0.68146	28.3083	1.03073	0.354034	0.753194	-5.84128	0.509236	0.185451	0.819974
Q9VAC1.9	Q9VAC1	1	41.0875	SNNLECVTVCHMHTEGPGEYAK(1)PEYK	CG7920	TRUE	1	-0.362788	-1.96978	1.2442	22.618	-0.596872	0.578884	0.833994	-6.20287	0.563866	0.607815	0.820108
Q8IPE8	Q8IPE8	1	74.6485	ASNGLYPAPLK(1)ILDVIR	Mtpalpha	FALSE	0	0.233492	-0.476593	0.943577	26.2208	0.869368	0.42788	0.765956	-5.9922	0.517865	0.268577	0.820194
A8JNP1.14	A8JNP1	1	85.2884	LEEGYAK(1)LAASDSK	Argk	FALSE	0	-0.219407	-0.852455	0.413642	24.0397	-0.916336	0.405195	0.763632	-5.95004	0.516294	0.239439	0.820198
Q86B44	Q86B44	1	92.6498	EGGGNNVYGVDIPDALK(1)R	Gss1	FALSE	0	-0.196247	-0.712623	0.320128	23.2725	-1.0048	0.365127	0.753194	-5.86665	0.509236	0.19531	0.820599
P02572.1	P02572	1	157.777	DSYVGDEAQSK(1)R	Act42A	FALSE	0	0.234776	-0.485088	0.95464	27.4731	0.862273	0.431393	0.765956	-5.99843	0.517865	0.272276	0.820875
Q9W1H8.4	Q9W1H8	1	69.4507	TYLGLNEK(1)VGTPDLSK	Mtpbeta	FALSE	0	0.215048	-0.397414	0.82751	23.236	0.928321	0.399564	0.763632	-5.93904	0.516294	0.231653	0.82096
P18432.2	P18432	1	111.43	QIAEFK(1)EAFQLMDADKDGIIGK	Mlc2	TRUE	2	0.583654	-3.36814	4.53545	24.0576	0.390484	0.713687	0.899374	-6.3172	0.608069	1.4947	0.821295
Q7K2P3.1	Q7K2P3	1	120.09	LQEANQYVDQK(1)R	CG1648	FALSE	0	0.210477	-0.380078	0.801033	22.7347	0.942294	0.39308	0.763632	-5.9261	0.516294	0.223367	0.821575
Q9VAC1.2	Q9VAC1	0.999799	36.9754	EPPIVKPEEAVACVK(1)SGDTVFAGGAAATPVALLNAMAK	CG7920	FALSE	0	0.204466	-0.356865	0.765797	27.6945	0.963039	0.383612	0.758524	-5.90664	0.51284	0.212313	0.822091
P19107	P19107	1	94.7278	AFVGDSEDDRQHK(1)R	Arr2	TRUE	1	0.495956	-2.42304	3.41496	23.5822	0.449212	0.673746	0.87885	-6.28907	0.594193	1.10406	0.822132
P54385.3	P54385	1	56.2048	AQHSTHK(1)TPTK	Gdh	TRUE	1	0.353949	-1.20414	1.91203	21.2738	0.600608	0.576596	0.832241	-6.20042	0.56268	0.589317	0.822926
Q9W306.3	Q9W306	1	65.5743	SPEDSEFK(1)HFFK	CG9691	FALSE	0	-0.195803	-0.716571	0.324965	22.1852	-0.99407	0.369804	0.753194	-5.87703	0.509236	0.196971	0.823014
Q9VIE8.12	Q9VIE8	1	74.9442	SLAPGK(1)PVDAEIK	mAcon1	TRUE	1	0.205464	-0.364776	0.775704	21.4239	0.952619	0.388344	0.762292	-5.91645	0.515388	0.215683	0.823377
Q9VWH4.4	Q9VWH4	1	61.4352	IGLK(1)GPLMTPVGK	Idh3a	TRUE	1	0.265366	-0.650052	1.18078	21.5452	0.766422	0.481066	0.783656	-6.07894	0.529832	0.34624	0.823508
M9MSI3.2	M9MSI3	0.999411	32.2954	EVPVK(0.001)VEK(0.999)HVPYPVK	Vajk1	FALSE	0	-0.229727	-0.931774	0.47232	23.8061	-0.865142	0.42997	0.765956	-5.99591	0.517865	0.265537	0.823741
Q9VSL3	Q9VSL3	1	91.9001	LELLK(1)LQR	se	FALSE	0	-0.309998	-1.53942	0.919428	24.7211	-0.66665	0.537119	0.816606	-6.15491	0.552109	0.465008	0.82475
Q9W5W8	Q9W5W8	1	122.101	K(1)FEAAEAHSSGLVSR	CG9577	FALSE	0	0.185716	-0.291332	0.662765	28.7	1.02927	0.35465	0.753194	-5.84272	0.509236	0.180435	0.82488
Q9VW68.10	Q9VW68	1	112.171	SLQAICK(1)K	Gabat	FALSE	0	0.213733	-0.40515	0.832616	24.6253	0.913071	0.40674	0.763632	-5.95302	0.516294	0.234081	0.825084
A4V3Q6.2	A4V3Q6	1	166.086	LPLQDVYK(1)IGGIGTVPVGR	eEF1alpha2	FALSE	0	-0.205077	-0.780652	0.370498	27.7745	-0.942012	0.393209	0.763632	-5.92636	0.516294	0.217701	0.825784
M9PH10.3	M9PH10	1	46.7059	VQILNIHTK(1)R	comt	FALSE	0	-0.250789	-1.0858	0.58422	24.2298	-0.79407	0.466315	0.774567	-6.05644	0.523687	0.315827	0.825864
P91941	P91941	1	218.942	FSYK(1)LSDGTSR	Acp65Aa	FALSE	0	-0.173285	-0.59588	0.249311	29.955	-1.08412	0.332096	0.74989	-5.78783	0.507002	0.159839	0.826118
Q9W350.1	Q9W350	1	87.5679	TIVALAQK(1)SHIR	c11.1	TRUE	2	0.322881	-1.01349	1.65925	21.3714	0.63879	0.553547	0.822382	-6.17459	0.556015	0.505457	0.82617
Q9V3L7	Q9V3L7	1	70.4119	NWQSYGFDYK(1)DQVEDR	NP15.6	FALSE	0	-0.169389	-0.575917	0.237139	24.116	-1.10163	0.325161	0.74989	-5.76995	0.507002	0.153762	0.826713
A1ZBJ2.7	A1ZBJ2	1	169.655	SLNEK(1)ISTIAK	CG7461	FALSE	0	0.186737	-0.299947	0.673421	31.0465	1.01444	0.36097	0.753194	-5.85727	0.509236	0.18408	0.82673
Q9W401.12	Q9W401	1	78.9027	SFSTDLLVK(1)MVQK	kdn	FALSE	0	-0.312392	-1.57454	0.94976	25.0388	-0.654379	0.544313	0.818388	-6.16366	0.553314	0.477386	0.826954
Q7KSU6.6	Q7KSU6	1	170.721	LNLK(1)HPR	CG8036	FALSE	0	-0.227845	-0.933248	0.477558	24.8677	-0.853973	0.435531	0.765956	-6.00567	0.517865	0.266806	0.82747
P08736	P08736	1	166.086	LPLQDVYK(1)IGGIGTVPVGR	eEF1alpha1	FALSE	0	-0.261113	-1.175	0.652771	25.4755	-0.755404	0.48704	0.786325	-6.08774	0.531636	0.34566	0.828741
Q9VD58.2	Q9VD58	1	61.6499	FAFDYATK(1)NQR	Idh3b	FALSE	0	0.176996	-0.26902	0.623013	22.6618	1.04919	0.346309	0.751446	-5.82298	0.508055	0.168698	0.828871
Q9W3C3	Q9W3C3	1	82.2607	HTSYK(1)FGPSGK	CG2004	FALSE	0	-0.195391	-0.730895	0.340114	21.3937	-0.964679	0.382871	0.758024	-5.90509	0.512502	0.202545	0.828958
Q9VTU2	Q9VTU2	1	55.0402	HWEYEK(1)HPISR	ND-SGDH	FALSE	0	-0.20401	-0.78392	0.375901	22.3487	-0.930103	0.398732	0.763632	-5.9374	0.516294	0.219341	0.828963
Q9VAN7.1	Q9VAN7	1	51.2353	HYGGLTGLNK(1)AETAAK	Pglym78	FALSE	0	-0.204795	-0.789115	0.379526	22.3747	-0.926635	0.400352	0.763632	-5.9406	0.516294	0.221009	0.829053
Q9VK60.1	Q9VK60	1	90.6531	DEPCVK(1)WEADANK	CG6180	FALSE	0	-0.175519	-0.616706	0.265667	24.1255	-1.05183	0.345219	0.751446	-5.82035	0.508055	0.166871	0.829711
P10676.1	P10676	1	91.6364	GDNILLTK(1)NGR	ninaC	FALSE	0	0.217392	-0.43773	0.872514	23.9523	0.877329	0.423966	0.765956	-5.98516	0.517865	0.247788	0.829822
Q9W321.12	Q9W321	1	174.407	VGHQHK(1)MEK	nej	TRUE	1	0.236847	-0.531899	1.00559	21.405	0.814565	0.455601	0.774392	-6.03938	0.523568	0.290764	0.830112
M9NEV0	M9NEV0	1	57.2782	TVAIGTQGSGHSMSVASTTTPGK(1)QR	lid	FALSE	0	0.25796	-0.642749	1.15867	21.3019	0.757198	0.486063	0.786325	-6.08631	0.531636	0.340677	0.830193
P02255	P02255	1	61.7031	ASATPSHPPTQQMVDASIK(1)NLK	His1:CG31617	TRUE	2	0.346178	-1.21197	1.90433	22.1488	0.587397	0.584713	0.836186	-6.20904	0.565348	0.589342	0.830464
Q7KSQ0.3	Q7KSQ0	1	83.4559	MQGLEASK(1)YK	sea	TRUE	1	-0.312495	-1.60058	0.97559	22.6176	-0.641416	0.551984	0.822382	-6.17277	0.556015	0.487195	0.830526
P48609	P48609	1	90.6009	EICLLK(1)ELK	Cdk5	FALSE	0	-0.268613	-1.24138	0.704158	26.7833	-0.730059	0.500986	0.796962	-6.1076	0.538828	0.367933	0.830557
Q9W4U2.1	Q9W4U2	1	117.621	EFGK(1)FGIR	CG3603	FALSE	0	-0.208495	-0.819066	0.402076	25.661	-0.902818	0.411623	0.763632	-5.96233	0.516294	0.230938	0.831046
Q9V9M7.1	Q9V9M7	1	41.8379	IFNVTQHAVGVIVNK(1)R	RpL21	FALSE	0	-0.223847	-0.920217	0.472524	22.6833	-0.84987	0.437588	0.767338	-6.00924	0.518799	0.26339	0.831101
P21914	P21914	1	90.1504	IDINTSK(1)SLK	SdhB	FALSE	0	0.182418	-0.294971	0.659808	22.2377	1.01027	0.362763	0.753194	-5.86133	0.509236	0.180564	0.831127
Q9VV52	Q9VV52	0.999998	57.9294	KDPQEPVFDYGK(1)LSACR	RAF2	FALSE	0	-0.168789	-0.583009	0.24543	23.9451	-1.07735	0.334811	0.74989	-5.7947	0.507002	0.156671	0.831364
M9MSI3.3	M9MSI3	1	82.3346	HVPYPVK(1)IPVEKPVHVHIEK	Vajk1	FALSE	0	0.16997	-0.250882	0.590823	26.6064	1.06779	0.338677	0.74989	-5.80435	0.507002	0.15918	0.831912
C0HL67.4	C0HL67	1	101.381	K(1)SAPSTGGVK(1)K		FALSE	0	0.238512	-0.548374	1.0254	28.3624	0.801383	0.46247	0.774567	-6.05039	0.523687	0.297626	0.831991
Q9GU53.2	Q9GU53	1	96.6184	TGPGK(1)MVPGK(1)R	NFAT	FALSE	0	-0.215169	-0.865988	0.43565	23.368	-0.874101	0.42555	0.765956	-5.98802	0.517865	0.246161	0.832073
Q9GU53.3	Q9GU53	1	96.6184	TGPGK(1)MVPGK(1)R	NFAT	FALSE	0	-0.215169	-0.865988	0.43565	23.368	-0.874101	0.42555	0.765956	-5.98802	0.517865	0.246161	0.832073
Q9VQ61.6	Q9VQ61	1	109.478	VMSQVK(1)ILIR	Got2	FALSE	0	-0.237278	-1.0195	0.544943	24.088	-0.801991	0.462152	0.774567	-6.04989	0.523687	0.295861	0.832647
D1YSG0.1	D1YSG0	1	96.1028	GGPSDPSDPSSTIICK(1)PR	bt	TRUE	1	-0.241591	-1.05111	0.567932	21.8536	-0.789028	0.468979	0.776634	-6.06059	0.525085	0.306187	0.832825
A0A0B4K6V2	A0A0B4K6V2	1	100.112	HSLAGQGLAK(1)SVCK	lap	TRUE	1	-0.21945	-0.897665	0.458765	22.0523	-0.855481	0.434777	0.765956	-6.00436	0.517865	0.256523	0.832948
P07486.9	P07486	0.999631	34.334	VIDLIK(1)YMQSKD	Gapdh1	FALSE	0	-0.287146	-1.40703	0.832736	23.5876	-0.677911	0.530574	0.813726	-6.14676	0.550162	0.423576	0.833608
Q9V438	Q9V438	1	106.178	FSVLK(1)GSFSK	CaBP1	TRUE	1	-0.247554	-1.09976	0.604654	22.0722	-0.768008	0.48021	0.783656	-6.07767	0.529832	0.322332	0.833945
Q9GU53.1	Q9GU53	1	72.634	QPGK(1)GLPGK(1)LHTITR	NFAT	FALSE	0	-0.191323	-0.722119	0.339473	25.2411	-0.952974	0.388181	0.762292	-5.91611	0.515388	0.200764	0.834397
Q7KN62	Q7KN62	1	91.0026	ADSKGEDLATAILK(1)R	TER94	FALSE	0	-0.192039	-0.728016	0.343938	23.8645	-0.947295	0.39078	0.763632	-5.92143	0.516294	0.202724	0.834901
P05661.4	P05661	1	159.802	AK(1)LEQTLDELEDSLEREK	Mhc	FALSE	0	0.206448	-0.409881	0.822776	24.1624	0.885603	0.419927	0.765759	-5.9778	0.517731	0.233115	0.835998
Q9VJD4.1	Q9VJD4	1	134.195	SALVYNNNYSK(1)AYCR	Sgt	FALSE	0	-0.191443	-0.730227	0.347342	22.8234	-0.939432	0.394401	0.763632	-5.92876	0.516294	0.203786	0.836845
Q9VNW6.4	Q9VNW6	1	72.6431	EK(1)FILDANAK	CG7470	FALSE	0	-0.176848	-0.64349	0.289794	25.1778	-1.00198	0.366352	0.753194	-5.86938	0.509236	0.176499	0.837291
X2JCV2.5	X2JCV2	1	61.6409	HDYYFDVHNFK(1)FVDVK	Lsp2	FALSE	0	-0.195897	-0.759789	0.367995	26.3672	-0.918489	0.404179	0.763632	-5.94807	0.516294	0.213282	0.837392
P13607.5	P13607	1	142.508	ENLDDLK(1)QELDIDFHK	Atpalpha	FALSE	0	0.241489	-0.589009	1.07199	24.7341	0.768778	0.479795	0.783656	-6.07705	0.529832	0.314121	0.837488
P05661.42	P05661	1	65.3952	VSK(1)LFGCDTAELYK	Mhc	FALSE	0	-0.196879	-0.767269	0.373511	24.1644	-0.912576	0.406974	0.763632	-5.95347	0.516294	0.21574	0.837784
A0A0B4KH25	A0A0B4KH25	1	43.5983	ATIAGGGVIPHIHK(1)SLIGK	His2Av	FALSE	0	0.177507	-0.294697	0.64971	24.5025	0.993864	0.369894	0.753194	-5.87723	0.509236	0.178602	0.838168
M9NGY0	M9NGY0	1	87.4985	GSSTLTSNTNSK(1)YSSVLR	Cht6	FALSE	0	-0.177824	-0.651685	0.296038	21.5829	-0.992157	0.370643	0.753194	-5.87887	0.509236	0.17923	0.838205
A4V441	A4V441	1	77.1846	GYFLGGTPDK(1)LVCTAK	sn	FALSE	0	0.204434	-0.408794	0.817663	22.7727	0.8814	0.421975	0.765759	-5.98154	0.517731	0.231943	0.838293
A0A0B4KHB1	A0A0B4KHB1	1	75.0446	SK(1)LTSEEFAQPNAEVK	osa	FALSE	0	-0.206459	-0.83368	0.420762	21.4232	-0.870272	0.427434	0.765956	-5.9914	0.517865	0.237235	0.839053
Q9VCW2.2	Q9VCW2	1	136.113	QVSLK(1)IHR	cd	FALSE	0	-0.29027	-1.47097	0.890426	22.3451	-0.649989	0.546903	0.819666	-6.16676	0.554178	0.446577	0.839311
A0A0B4LHL7.4	A0A0B4LHL7	1	76.9272	VPANQK(1)SSFGAFK	ATPsynD	FALSE	0	0.180781	-0.312345	0.673907	24.8833	0.969253	0.380813	0.758005	-5.90076	0.512489	0.186516	0.839848
P02255.5	P02255	1	83.729	SDSAVATSASPVAAPPATVEK(1)K	His1:CG31617	FALSE	0	0.216558	-0.472482	0.905598	27.0326	0.830943	0.447175	0.772187	-6.02551	0.522078	0.260617	0.840056
A0A0B4KI43	A0A0B4KI43	1	105.324	NVNISCK(1)PLTVTQGEQCSPDVR	woc	TRUE	2	0.172469	-0.281464	0.626402	22.4141	1.00453	0.365246	0.753194	-5.86691	0.509236	0.171692	0.840542
Q7KT11	Q7KT11	1	132.765	IVNQDDLYEALK(1)ANR	CG9331	FALSE	0	-0.185192	-0.703138	0.332754	24.5396	-0.945323	0.391685	0.763632	-5.92327	0.516294	0.195904	0.84065
P07764.3	P07764	1	110.675	DGCDFAK(1)WR	Ald1	FALSE	0	-0.195074	-0.766438	0.376289	27.9615	-0.902671	0.411693	0.763632	-5.96246	0.516294	0.216108	0.841033
Q8IRW8	Q8IRW8	1	100.188	APSMGK(1)VR	trr	TRUE	1	-0.372209	-2.27436	1.52995	23.4198	-0.517347	0.62893	0.854472	-6.25198	0.577711	0.719456	0.841469
P45594.7	P45594	1	64.7228	YGLFDFEYMHQCQGTSESSK(1)K	tsr	FALSE	0	0.192273	-0.365874	0.75042	23.9403	0.910776	0.407829	0.763632	-5.95511	0.516294	0.211109	0.841599
Q8IRW8.1	Q8IRW8	1	59.3721	DSTGTPTSEERAEEIGTPEK(1)R	trr	TRUE	1	-0.246321	-1.12876	0.636114	21.8988	-0.738007	0.496582	0.792615	-6.10143	0.535889	0.333765	0.84162
Q9VPY7	Q9VPY7	1	79.9064	ESVLALK(1)HLK	CG5126	FALSE	0	-0.179083	-0.668937	0.310772	24.843	-0.966559	0.382025	0.758005	-5.90331	0.512489	0.185279	0.841705
Q9W401.6	Q9W401	1	75.6953	TLK(1)SGQVVPGYGHAVLR	kdn	FALSE	0	0.188408	-0.350495	0.72731	27.665	0.924337	0.401429	0.763632	-5.94271	0.516294	0.20383	0.842009
A1Z942	A1Z942	1	110.564	VHK(1)LNNYETGSSAETQHLNR	GLS	FALSE	0	-0.222578	-0.95989	0.514733	22.0315	-0.79813	0.464177	0.774567	-6.05309	0.523687	0.278875	0.842968
R9Q794.1	R9Q794	1	69.6504	SLEEEDEESFK(1)R	RpL5	FALSE	0	-0.217678	-0.927685	0.49233	21.9528	-0.810575	0.457672	0.774567	-6.04273	0.523687	0.268548	0.843549
E1JHC4	E1JHC4	1	69.9792	QIENMK(1)YQASMER	Ggamma30A	FALSE	0	-0.197081	-0.788152	0.393991	21.9609	-0.881547	0.421903	0.765759	-5.98141	0.517731	0.223562	0.8436
Q9W3N9.2	Q9W3N9	1	44.6158	LVAHLSHSLK(1)K	CG10932	FALSE	0	0.18333	-0.334511	0.701171	24.097	0.936006	0.395987	0.763632	-5.93194	0.516294	0.195864	0.843806
M9PDX8.7	M9PDX8	1	84.1734	TLPDHMPEELK(1)QHIK	nrv3	TRUE	1	-0.345643	-2.02654	1.33525	22.779	-0.543661	0.612092	0.845574	-6.23641	0.571695	0.635769	0.843946
Q9VEY5	Q9VEY5	1	76.5729	AAPEPQK(1)PASSAADCSLVCRPSELPIYGSLR	CG5903	FALSE	0	-0.206226	-0.850715	0.438263	24.2079	-0.845998	0.439537	0.767338	-6.01259	0.518799	0.243766	0.844066
R9Q794	R9Q794	1	47.5452	GAVDGGLNIPHSVK(1)R	RpL5	FALSE	0	-0.181606	-0.691909	0.328697	24.2011	-0.940899	0.393723	0.763632	-5.92739	0.516294	0.193013	0.844276
M9PCF6	M9PCF6	1	78.3416	YGGGLSVTPVAVK(1)K	lilli	FALSE	0	-0.164417	-0.59241	0.263575	23.92	-1.01567	0.360441	0.753194	-5.85606	0.509236	0.16188	0.845543
O62530.2	O62530	0.997561	26.1179	VVLK(0.998)SNFK(0.002)PSLLGQK	AP-2mu	FALSE	0	0.198725	-0.408746	0.806195	22.8755	0.864905	0.430087	0.765956	-5.99612	0.517865	0.229765	0.845627
A0A0B4KEH0.7	A0A0B4KEH0	1	148.28	VISSIEQK(1)TEASAR	14-3-3zeta	FALSE	0	-0.16117	-0.575905	0.253564	24.8752	-1.02744	0.355424	0.753194	-5.84452	0.509236	0.156866	0.846435
P20432.2	P20432	1	70.8162	FEISK(1)YANVNR	GstD1	FALSE	0	0.241171	-0.641099	1.12344	22.0197	0.722711	0.505082	0.799742	-6.11325	0.540707	0.333703	0.848125
Q9VFC0	Q9VFC0	1	98.8983	ETLK(1)MANAEDLNR	Mau2	FALSE	0	0.170999	-0.29642	0.638418	22.7589	0.967227	0.381724	0.758005	-5.90268	0.512489	0.176793	0.848163
L0MPS3.44	L0MPS3	1	123.837	YCLK(1)NYCQGPEIDAISK	apolpp	TRUE	1	-0.309287	-1.71198	1.0934	21.9708	-0.582964	0.587453	0.837261	-6.2119	0.566074	0.530542	0.848294
M9PH10.1	M9PH10	1	69.1978	AYILK(1)ATK	comt	FALSE	0	0.162963	-0.265514	0.591439	26.2252	1.00555	0.364803	0.753194	-5.86592	0.509236	0.162063	0.848461
Q0KI68.1	Q0KI68	1	55.3353	RPK(1)LETPTSNEVTK	nsl1	FALSE	0	0.195463	-0.406355	0.797281	23.766	0.858701	0.43317	0.765956	-6.00155	0.517865	0.227627	0.849142
A0A0B4KF27.1	A0A0B4KF27	1	55.3828	YEFEQLRHPELSPDQLQQK(1)LR	CG8080	TRUE	1	0.244496	-0.666739	1.15573	22.5945	0.709388	0.512571	0.804488	-6.1234	0.543916	0.344658	0.849251
E1JJ55	E1JJ55	1	79.9739	GISMEDYDK(1)PNIR	CG2082	FALSE	0	0.216514	-0.511125	0.944153	22.8154	0.786705	0.47021	0.777593	-6.06249	0.525733	0.275216	0.849272
Q7KS34.1	Q7KS34	1	142.83	NYEQILNK(1)YVTDENK	CG31140	FALSE	0	0.17647	-0.322811	0.675752	23.5488	0.934475	0.396697	0.763632	-5.93336	0.516294	0.188844	0.849454
Q9VMC8	Q9VMC8	1	80.6884	AK(1)HHPDLIFCR	Phf5a	FALSE	0	0.185351	-0.361295	0.731997	24.0916	0.896461	0.414674	0.763632	-5.96807	0.516294	0.206759	0.849457
Q9W1G0.1	Q9W1G0	1	121.692	K(1)FAVDTVKLENLIK	Taldo	FALSE	0	-0.162359	-0.591318	0.266601	25.2664	-1.00069	0.366911	0.753194	-5.87063	0.509236	0.162246	0.849772
Q9V4I1	Q9V4I1	1	58.6765	TPMITLNDPELIK(1)K	Cyp9b2	TRUE	1	-0.276108	-1.42234	0.870124	22.4593	-0.636867	0.554693	0.822411	-6.17592	0.556034	0.433542	0.849827
Q9VFF0.2	Q9VFF0	1	160.985	DVAMK(1)YIYDRCPAVAAVGPVENLPDYNR	UQCR-C1	FALSE	0	0.212842	-0.495057	0.92074	22.8788	0.794927	0.465863	0.774567	-6.05573	0.523687	0.26775	0.849946
X2JH42.2	X2JH42	1	119.35	FLSQPFQVAEVFTGHAGK(1)LVPLEQTIK	ATPsynbeta	FALSE	0	0.176483	-0.325214	0.678181	29.1055	0.930044	0.398759	0.763632	-5.93745	0.516294	0.189758	0.850222
M9MSI3.11	M9MSI3	1	59.0026	VHVPVK(1)VHVPAPYPVEK	Vajk1	FALSE	0	0.167681	-0.289356	0.624719	23.5098	0.970007	0.380474	0.758005	-5.90004	0.512489	0.172866	0.85041
O02649.4	O02649	1	49.5369	IGLQVAAVK(1)APGFGDNRK	Hsp60A	FALSE	0	-0.176443	-0.680366	0.32748	23.6139	-0.925724	0.400778	0.763632	-5.94143	0.516294	0.1906	0.851011
O18335	O18335	1	69.4507	SVPTDEAK(1)LFAER	Rab11	FALSE	0	0.211485	-0.49373	0.916699	22.1174	0.792865	0.46695	0.774891	-6.05743	0.523905	0.266735	0.851247
Q9VBU9.1	Q9VBU9	1	57.3275	DLLHPLPAEEK(1)RK	RpS27	FALSE	0	0.16234	-0.271507	0.596187	23.5587	0.989304	0.371897	0.753194	-5.88161	0.509236	0.164095	0.851653
Q9VAC1.3	Q9VAC1	1	49.2502	SGDTVFAGGAAATPVALLNAMAK(1)HGK	CG7920	FALSE	0	0.187546	-0.379618	0.75471	26.3126	0.874262	0.42547	0.765956	-5.98788	0.517865	0.21452	0.851914
A4V0N4	A4V0N4	1	45.3954	VGSHITGGDLYGLVHENTLVK(1)HK	Vha68-2	TRUE	1	0.341587	-1.39587	2.07904	22.7511	0.519792	0.627354	0.854472	-6.25056	0.577711	0.65716	0.852772
Q9VEX6.5	Q9VEX6	1	69.9792	LDTFDYGK(1)TCSK	bor	TRUE	2	-0.231648	-1.077	0.6137	21.2239	-0.724494	0.504086	0.799227	-6.11189	0.540359	0.319738	0.853269
A0A0B4LGB0.2	A0A0B4LGB0	1	74.5373	SNPK(1)LQPIVDATITK	Gp150	FALSE	0	-0.178422	-0.701701	0.344857	23.3905	-0.901481	0.412263	0.763632	-5.96354	0.516294	0.197921	0.853766
A4UZZ4.4	A4UZZ4	0.999998	57.627	K(1)WAKDPNFQR	GlyP	FALSE	0	-0.160286	-0.590587	0.270015	22.8592	-0.98484	0.373867	0.754154	-5.8859	0.509885	0.162753	0.854108
Q7K569	Q7K569	1	65.3952	AFAVSK(1)MASLTGK	Gpo1	FALSE	0	0.166866	-0.29878	0.632512	23.2702	0.947444	0.390711	0.763632	-5.92129	0.516294	0.176122	0.854859
A1ZBJ2.8	A1ZBJ2	1	48.1115	VIK(1)NLQAATSSHHR	CG7461	FALSE	0	0.236424	-0.65086	1.12371	22.6055	0.704484	0.515347	0.805621	-6.12709	0.544683	0.335599	0.854936
E2QD63.1	E2QD63	1	47.5317	AIELSPGNALFHAK(1)R	HIP-R	FALSE	0	-0.167087	-0.634856	0.300683	24.1685	-0.944391	0.392114	0.763632	-5.92414	0.516294	0.176925	0.855194
P15007.7	P15007	1	60.6282	MGSEVYHHLK(1)NVIK	Eno	TRUE	1	-0.365272	-2.36766	1.63712	22.7759	-0.482292	0.651774	0.867697	-6.27165	0.586652	0.757368	0.855253
X2J6S0.1	X2J6S0	1	109.221	SK(1)ALAEPVATLASK(1)K	msl-1	FALSE	0	-0.175756	-0.690866	0.339353	22.1188	-0.902097	0.411968	0.763632	-5.96298	0.516294	0.194831	0.855677
Q9VJZ4	Q9VJZ4	1	65.5005	AQVPLAIVSHK(1)R	ND-B22	FALSE	0	-0.159397	-0.59035	0.271556	26.7935	-0.977894	0.376949	0.756119	-5.89254	0.511214	0.163	0.855974
P41572	P41572	1	85.5332	TAK(1)LPANLLQAQR	Pgd	FALSE	0	-0.161082	-0.600733	0.278569	23.2626	-0.968678	0.381071	0.758005	-5.9013	0.512489	0.16629	0.856067
Q9VY87	Q9VY87	1	61.3753	TPK(1)CSHVCQSGYTVDYAK	CtsB1	FALSE	0	-0.202188	-0.872178	0.467801	23.1098	-0.797865	0.464317	0.774567	-6.05331	0.523687	0.253412	0.856315
M9PB54	M9PB54	1	72.9367	LTSALQESTANVDEWK(1)R	homer	FALSE	0	0.152544	-0.247236	0.552323	22.6037	1.00882	0.363386	0.753194	-5.86274	0.509236	0.151209	0.856914
Q9VAM6	Q9VAM6	1	67.113	QTGDNVGPIVIK(1)K	Cisd2	FALSE	0	-0.156242	-0.57517	0.262686	24.8558	-0.986051	0.373332	0.754154	-5.88474	0.509885	0.158452	0.857321
Q9VWV2.1	Q9VWV2	1	55.196	HHQVYELYPNK(1)FLK	CG32549	TRUE	1	0.32117	-1.27488	1.91722	23.2768	0.532021	0.619507	0.84844	-6.24338	0.573632	0.603679	0.857455
Q9VNH5	Q9VNH5	1	94.6921	HIEK(1)YSVSQK	CG2091	FALSE	0	0.164157	-0.295231	0.623546	22.276	0.94476	0.391944	0.763632	-5.9238	0.516294	0.173756	0.857481
P18432.1	P18432	1	77.6404	TFDNDGLIDGDK(1)FR	Mlc2	FALSE	0	0.15509	-0.258745	0.568926	24.0995	0.99083	0.371226	0.753194	-5.88015	0.509236	0.156526	0.857541
M9PF16.6	M9PF16	1	79.545	IVSSEDVGRDEANVQSLLK(1)K	beta-Spec	FALSE	0	-0.177414	-0.708224	0.353396	23.9854	-0.883671	0.420867	0.765759	-5.97952	0.517731	0.200769	0.857666
Q7K485	Q7K485	1	104.696	VVFDTGSSNLWVPSK(1)K	cathD	FALSE	0	-0.150667	-0.544231	0.242897	25.0223	-1.01215	0.361953	0.753194	-5.8595	0.509236	0.148859	0.858032
Q9VAZ0.1	Q9VAZ0	1	65.5625	SPVPTEPPSEGQDLQAK(1)R	CG5003	FALSE	0	-0.151626	-0.550492	0.247239	22.0766	-1.00506	0.365016	0.753194	-5.8664	0.509236	0.150864	0.858292
A8JNU6.7	A8JNU6	1	70.3576	NAELVWAQEEHK(1)NQGSWTYVQPR	Nc73EF	TRUE	3	0.312589	-1.21594	1.84112	22.2402	0.540682	0.613985	0.847196	-6.2382	0.572792	0.578139	0.858579
Q9VM18.1	Q9VM18	1	93.0578	VVCSGAWVEDK(1)K	CG5177	TRUE	2	0.317427	-1.25654	1.8914	21.2004	0.533198	0.618755	0.848343	-6.24268	0.573567	0.595326	0.858662
Q9VMS1	Q9VMS1	1	79.8202	AAYADFYSK(1)YDANK	cype	FALSE	0	0.164858	-0.301882	0.631597	23.1405	0.933847	0.396989	0.763632	-5.93394	0.516294	0.176536	0.858728
Q9VZU4.1	Q9VZU4	1	76.21	TYTDELTPLDSACEVHK(1)AANWYER	ND-30	FALSE	0	-0.191183	-0.80704	0.424675	24.4086	-0.820747	0.452406	0.774104	-6.03417	0.523374	0.232937	0.859297
Q9VMI3.2	Q9VMI3	1	66.9202	HFRPEIEK(1)R	ND-51	FALSE	0	0.188151	-0.410897	0.787198	24.5983	0.830398	0.447454	0.772187	-6.02598	0.522078	0.226579	0.859583
Q9VNX4.4	Q9VNX4	1	157.956	EGLVCEAAK(1)LK	P5CDh1	FALSE	0	0.169138	-0.324351	0.662626	32.1789	0.90616	0.410026	0.763632	-5.9593	0.516294	0.186653	0.860026
Q9W1F7	Q9W1F7	1	76.2819	EAEINIAEGK(1)R	Stoml2	FALSE	0	-0.175979	-0.707427	0.355469	22.7227	-0.875471	0.424877	0.765956	-5.98681	0.517865	0.201011	0.860166
Q9V4C7.3	Q9V4C7	1	71.6068	IAENGGIHELCK(1)K	PMCA	FALSE	0	-0.182988	-0.754405	0.388429	24.7022	-0.846665	0.439201	0.767338	-6.01201	0.518799	0.216128	0.860224
C7LA75	C7LA75	1	114.496	ATLDEDNLK(1)TK	Hsc70-4	FALSE	0	0.181569	-0.385207	0.748344	24.0686	0.846977	0.439043	0.767338	-6.01174	0.518799	0.214373	0.861173
Q9W3N9	Q9W3N9	1	100.878	AIEAAIEK(1)AGIAK	CG10932	TRUE	1	-0.347427	-2.25441	1.55956	22.9753	-0.481679	0.652177	0.867749	-6.27198	0.586687	0.721282	0.861997
Q7KV27.5	Q7KV27	1	107.526	FAHDNK(1)VLVLADEVYQDNVYDKNSK	CG1640	TRUE	3	-0.364568	-2.46011	1.73098	22.9252	-0.459964	0.666562	0.874008	-6.28353	0.590919	0.792601	0.862537
P29829.1	P29829	1	90.6566	DASGVAK(1)MVK	Gbeta76C	TRUE	3	-0.338075	-2.17621	1.50006	21.7684	-0.486271	0.649158	0.867072	-6.26948	0.586229	0.695241	0.864093
Q7K332.1	Q7K332	1	85.6757	FVQDAAAAVK(1)K	CG30159	FALSE	0	0.165602	-0.324119	0.655322	23.5421	0.894042	0.41584	0.763632	-5.97024	0.516294	0.185228	0.864756
Q9VEB1.8	Q9VEB1	1	197.189	NGVQENLGLPK(1)LNDYEK	Mdh2	FALSE	0	0.149507	-0.256483	0.555498	26.407	0.973617	0.378857	0.757397	-5.89661	0.512078	0.153559	0.864926
Q9VVL7.6	Q9VVL7	1	94.6162	SEEQLK(1)QEGVAYK	CG7430	FALSE	0	-0.162619	-0.637	0.311761	24.7632	-0.906333	0.409944	0.763632	-5.95915	0.516294	0.179426	0.865011
Q9VUY4	Q9VUY4	1	59.4259	LLQQAAENLCK(1)IR	IleRS-m	FALSE	0	-0.226261	-1.10204	0.649521	23.6016	-0.683054	0.527602	0.813726	-6.143	0.550162	0.331249	0.865304
P05661.25	P05661	1	88.6806	LEDEQVVVLK(1)HQR	Mhc	FALSE	0	-0.14665	-0.540815	0.247514	25.5578	-0.983665	0.374387	0.754154	-5.88702	0.509885	0.149086	0.865819
O76861.1	O76861	1	120.062	SGK(1)YMNPTDQAR	CG2685	FALSE	0	0.187587	-0.43601	0.811185	23.0175	0.795318	0.465657	0.774567	-6.05541	0.523687	0.235865	0.86643
Q94516.2	Q94516	1	105.863	VLSDAIEAEK(1)K	ATPsynB	FALSE	0	0.154632	-0.282679	0.591943	22.7597	0.934869	0.396514	0.763632	-5.93299	0.516294	0.165405	0.866718
E2QCF1.2	E2QCF1	1	87.352	RDEPSVVAMVYPFTGDHK(1)QK	ATPCL	FALSE	0	-0.170393	-0.693572	0.352785	26.3312	-0.861082	0.431985	0.765956	-5.99947	0.517865	0.197883	0.866735
Q9VEH0	Q9VEH0	1	91.9373	ECNDK(1)LTQLVTK	alt	FALSE	0	0.159838	-0.307882	0.627557	24.5088	0.903516	0.411289	0.763632	-5.9617	0.516294	0.176906	0.867613
A0A0B4LGS4	A0A0B4LGS4	1	79.9739	ALSDADVQK(1)QIK	Vha26	FALSE	0	-0.153503	-0.588297	0.281292	23.4162	-0.933413	0.397191	0.763632	-5.93434	0.516294	0.164453	0.867851
X2JCV2.15	X2JCV2	1	110.077	VHLEAGVNHIK(1)R	Lsp2	FALSE	0	-0.162183	-0.644054	0.319688	26.4768	-0.889849	0.417867	0.763632	-5.974	0.516294	0.182259	0.868038
Q9VEB1.1	Q9VEB1	1	118.356	ALVAIITNPVNTCVPIAAEILK(1)K	Mdh2	FALSE	0	-0.247024	-1.30783	0.81378	28.5903	-0.615667	0.567432	0.827147	-6.19039	0.559236	0.40123	0.869382
Q9VV75.1	Q9VV75	1	125.331	EALAFAILEQALGAK(1)AATK	UQCR-C2	FALSE	0	0.230188	-0.700578	1.16095	25.3683	0.653858	0.54462	0.818388	-6.16403	0.553314	0.352045	0.869465
Q867Z4	Q867Z4	1	117.233	GGK(1)LSGAYTLEQTK	lola	FALSE	0	-0.154325	-0.598652	0.290001	24.8361	-0.918282	0.404276	0.763632	-5.94826	0.516294	0.168059	0.869562
Q8IPD8.1	Q8IPD8	1	127.565	LLAPAK(1)LPLGLYH	Cpr30F	FALSE	0	-0.170137	-0.703378	0.363104	25.9993	-0.843562	0.440766	0.767796	-6.01469	0.519109	0.201689	0.869894
A0A0B4JCW4.1	A0A0B4JCW4	1	89.1712	AAFK(1)IITSDPK	ScsbetaA	FALSE	0	-0.180877	-0.779178	0.417425	25.7933	-0.79929	0.463568	0.774567	-6.05213	0.523687	0.226297	0.870177
P02572	P02572	1	129.851	DLTDYLMK(1)ILTER	Act42A	FALSE	0	-0.217452	-1.06539	0.630485	26.3743	-0.678018	0.530512	0.813726	-6.14668	0.550162	0.320717	0.871233
M9NFH8.1	M9NFH8	1	69.8636	VDYGHEEVK(1)LK	CG9674	FALSE	0	0.161727	-0.328844	0.652299	22.4906	0.871611	0.426774	0.765956	-5.99022	0.517865	0.18555	0.871351
Q9VVC2.1	Q9VVC2	1	122.055	ISYNTQDNLAVATSSLSAGYQLASTNHLK(1)HR	CG13022	TRUE	2	-0.482083	-4.28268	3.31851	23.9523	-0.335361	0.752174	0.915908	-6.34024	0.619248	1.43751	0.871716
P19107.2	P19107	1	80.1565	HVAQLETK(1)EGCPITPGANLTK	Arr2	FALSE	0	0.176403	-0.40159	0.754396	22.956	0.806911	0.45958	0.774567	-6.04579	0.523687	0.218615	0.871845
L0MPS3.2	L0MPS3	1	88.4407	CTAIEFDNNQFK(1)SSK	apolpp	FALSE	0	-0.163821	-0.668527	0.340885	24.3191	-0.858169	0.433435	0.765956	-6.00202	0.517865	0.190896	0.872008
Q9VDT1	Q9VDT1	1	122.128	AAWLK(1)DQK	Arc42	FALSE	0	0.199207	-0.526389	0.924803	24.4879	0.725857	0.503325	0.798551	-6.11084	0.539903	0.274444	0.87218
O18404.1	O18404	1	116.347	ICTIAPGLFNTPMLAALPEK(1)VR	scu	FALSE	0	-0.302896	-1.88836	1.28256	26.8469	-0.505103	0.636857	0.858865	-6.25899	0.580681	0.599672	0.872258
Q7KUC2	Q7KUC2	1	60.0191	AGATNADIK(1)R	Pdxk	TRUE	2	-0.157877	-0.630125	0.314372	20.9191	-0.883871	0.42077	0.765759	-5.97934	0.517731	0.17862	0.872259
Q9VCW2	Q9VCW2	1	63.4082	LGK(1)YCFESGDDR	cd	FALSE	0	-0.162705	-0.66275	0.337339	23.0095	-0.860271	0.432388	0.765956	-6.00018	0.517865	0.189133	0.872479
P05661.34	P05661	1	124.374	NQLFQQK(1)K	Mhc	FALSE	0	0.209052	-0.588766	1.00687	23.7559	0.692776	0.522018	0.809875	-6.13583	0.547559	0.30176	0.872934
P21914.1	P21914	0.991329	20.5817	LNK(0.991)LK(0.009)DPFSVYR	SdhB	FALSE	0	0.147925	-0.273405	0.569254	23.3114	0.928242	0.399601	0.763632	-5.93911	0.516294	0.15936	0.873113
A0A0B4K6V0.2	A0A0B4K6V0	1	99.6711	AQNEVDHLQDK(1)LDK	brp	FALSE	0	0.186	-0.459297	0.831297	23.6414	0.76207	0.483419	0.784198	-6.08243	0.530198	0.244072	0.873543
M9PH10	M9PH10	1	67.0225	ATK(1)CPTDELSLTNR	comt	FALSE	0	-0.193377	-0.889425	0.502671	23.2417	-0.734526	0.498507	0.79461	-6.10413	0.537238	0.263268	0.874051
B7Z0X1.4	B7Z0X1	1	84.1808	IMGLDLPDGGHLTHGFFTPTK(1)K	Shmt	FALSE	0	-0.160202	-0.653745	0.333341	25.0164	-0.858191	0.433424	0.765956	-6.002	0.517865	0.186674	0.874647
A4V4A5.1	A4V4A5	1	117.831	VTYK(1)NVPNWHR	Ran	FALSE	0	-0.173768	-0.747428	0.399893	26.713	-0.800859	0.462745	0.774567	-6.05083	0.523687	0.216977	0.874676
P36241	P36241	0.916694	10.4155	DGLIIK(0.917)K(0.083)PVVVHSR	RpL19	TRUE	1	0.25604	-0.925746	1.43783	22.5356	0.57281	0.593758	0.840717	-6.21837	0.568411	0.44699	0.875054
Q8IMV6	Q8IMV6	1	90.1082	VLDDYSSSSK(1)R	Saf-B	FALSE	0	0.171566	-0.392549	0.735681	21.1978	0.804093	0.461052	0.774567	-6.04814	0.523687	0.213366	0.87561
Q9W3X7	Q9W3X7	1	73.3433	DYKPGPYPQTEK(1)ER	ND-ASHI	FALSE	0	0.157895	-0.326411	0.642202	24.7536	0.861968	0.431545	0.765956	-5.9987	0.517865	0.18318	0.875734
E2QCZ5	E2QCZ5	1	155.51	VIITEK(1)PR	CG7706	FALSE	0	0.154687	-0.312492	0.621866	26.5127	0.875414	0.424905	0.765956	-5.98686	0.517865	0.176702	0.875994
X2JGV8.1	X2JGV8	1	91.0642	MLVWTGK(1)YK	CG9231	FALSE	0	0.149507	-0.289244	0.588258	24.6463	0.900917	0.412534	0.763632	-5.96405	0.516294	0.16595	0.876009
Q7KUT2	Q7KUT2	1	83.8829	QPIYK(1)QTEEVK	Lon	TRUE	3	0.186082	-0.472886	0.84505	21.0603	0.746589	0.491858	0.78876	-6.0947	0.533282	0.249243	0.876308
P35381.14	P35381	1	231.144	STVAQIVK(1)R	blw	FALSE	0	0.166665	-0.371886	0.705217	27.6795	0.8182	0.453721	0.774104	-6.03632	0.523374	0.203697	0.876594
Q8MT18.1	Q8MT18	1	85.845	GNIETK(1)SQSLTEVSR	CG5028	FALSE	0	0.152725	-0.305579	0.611028	25.4335	0.881044	0.422149	0.765759	-5.98186	0.517731	0.173345	0.876596
A8JR25.6	A8JR25	1	70.3986	TELDYPSAHK(1)K	Fas1	TRUE	2	-0.262315	-1.51342	0.988785	21.616	-0.554336	0.605339	0.845574	-6.2299	0.571695	0.473206	0.876627
M9PG32	M9PG32	1	70.3446	AIQANQPAQK(1)FVIVTQNSPQQGQAK	Taf6	TRUE	2	-0.31253	-2.05033	1.42527	22.3758	-0.475481	0.656265	0.869314	-6.27533	0.587746	0.657293	0.876661
P12370	P12370	1	85.1608	AGVNDIK(1)NQK	Pka-C1	TRUE	1	-0.260346	-1.49445	0.97376	22.2433	-0.55775	0.603188	0.845574	-6.22779	0.571695	0.466778	0.876681
Q8IPE8.1	Q8IPE8	1	108.461	DLDQYTK(1)K	Mtpalpha	FALSE	0	0.147031	-0.280984	0.575047	27.4511	0.908222	0.409043	0.763632	-5.95743	0.516294	0.161889	0.876835
P22700	P22700	1	46.5776	SYSGREFDDLSPTEQK(1)AAVAR	SERCA	TRUE	2	-0.180611	-0.807156	0.445933	23.5835	-0.76214	0.483381	0.784198	-6.08237	0.530198	0.236979	0.876959
P17336.4	P17336	1	85.42	NLDVK(1)TADQLASTDPDYSIR	Cat	FALSE	0	-0.163145	-0.68333	0.357039	23.0478	-0.829199	0.448067	0.772187	-6.027	0.522078	0.19675	0.87724
Q9W127	Q9W127	1	69.1479	ALDVPLIVTEHYPEK(1)LGK	CG3663	FALSE	0	0.157564	-0.331176	0.646303	26.046	0.852354	0.436342	0.766816	-6.00708	0.518446	0.184857	0.877505
P92177.1	P92177	1	128.524	DICSDILNVLEK(1)HLIPCATSGESK	14-3-3epsilon	FALSE	0	-0.214323	-1.08159	0.652942	28.0428	-0.65337	0.544908	0.818388	-6.16438	0.553314	0.328028	0.877986
P05661.39	P05661	1	62.3026	SEELEEAK(1)RK	Mhc	FALSE	0	0.188615	-0.496323	0.873553	23.7587	0.728058	0.502099	0.7982	-6.10914	0.539665	0.259066	0.878141
Q9VDT1.2	Q9VDT1	1	70.0282	PIAK(1)LQSIQQK	Arc42	FALSE	0	-0.155886	-0.637335	0.325564	23.6044	-0.856046	0.434495	0.765956	-6.00387	0.517865	0.1821	0.878147
M9PEL1.3	M9PEL1	1	61.2126	VLVGQK(1)LMNEVVK	Rop	TRUE	1	-0.248112	-1.38993	0.893702	21.98	-0.574505	0.592703	0.840221	-6.2173	0.568075	0.43187	0.87829
Q9VZW7.3	Q9VZW7	1	64.2973	YFNELYK(1)DTLK	CPT2	FALSE	0	0.149989	-0.298867	0.598845	23.1437	0.883474	0.420963	0.765759	-5.9797	0.517731	0.169772	0.878296
P25007.2	P25007	1	51.8878	HVVFGEVVEGLDVVK(1)K	Cyp1	FALSE	0	0.208442	-0.618288	1.03517	24.0227	0.666596	0.53715	0.816606	-6.15495	0.552109	0.312696	0.878498
Q9VX36.2	Q9VX36	1	71.5287	QLGIGVGDTTK(1)DRK	ND-24	FALSE	0	0.171409	-0.407411	0.750229	25.1632	0.782947	0.472208	0.779274	-6.06557	0.526869	0.218928	0.879313
Q9VHN7	Q9VHN7	1	98.9426	TVQDLK(1)DLAQK	CG8036	FALSE	0	-0.147147	-0.584325	0.290031	22.4407	-0.889887	0.417848	0.763632	-5.97397	0.516294	0.165355	0.879496
M9NFH8	M9NFH8	1	123.983	QDFQLEK(1)R	CG9674	FALSE	0	-0.144917	-0.575423	0.285589	23.3798	-0.889984	0.417801	0.763632	-5.97388	0.516294	0.162831	0.881195
Q7KN94.2	Q7KN94	1	73.4663	TIYAGNAILTLK(1)SK	wal	FALSE	0	-0.193422	-0.934035	0.547191	22.7171	-0.690488	0.523328	0.810853	-6.13753	0.54822	0.280124	0.882277
Q9VAC1	Q9VAC1	1	96.6729	AALLNSK(1)LIVAQINPK	CG7920	FALSE	0	0.148779	-0.306976	0.604533	27.0663	0.863081	0.430992	0.765956	-5.99772	0.517865	0.172381	0.882301
Q7PLS1	Q7PLS1	1	55.5494	SSTEVK(1)LSR	CG12567	FALSE	0	-0.150183	-0.614018	0.313651	22.9219	-0.856051	0.434492	0.765956	-6.00386	0.517865	0.175437	0.88233
P05661.12	P05661	1	48.7286	LLAEK(1)TALLDSLSGEK	Mhc	FALSE	0	0.175028	-0.442249	0.792305	25.2869	0.749668	0.49017	0.788212	-6.09228	0.532912	0.233474	0.882677
Q9VNX4.11	Q9VNX4	1	127.712	GTASSCEDIPIVIGGK(1)EYK	P5CDh1	FALSE	0	0.14597	-0.295689	0.58763	27.4521	0.873814	0.425691	0.765956	-5.98827	0.517865	0.16705	0.882793
A8JNU6	A8JNU6	1	75.294	ATGFEAFLAK(1)K	Nc73EF	FALSE	0	0.14067	-0.275385	0.556724	24.7416	0.893905	0.415906	0.763632	-5.97037	0.516294	0.157365	0.883902
L0MPS3.27	L0MPS3	1	69.0102	NYCQGPEIDAISK(1)K	apolpp	FALSE	0	-0.138182	-0.540921	0.264556	24.678	-0.907133	0.409562	0.763632	-5.95842	0.516294	0.152329	0.883954
Q9VEX6.1	Q9VEX6	1	59.5419	CYSAAQQHK(1)QK	bor	FALSE	0	0.210951	-0.671249	1.09315	21.616	0.632202	0.55748	0.823766	-6.17914	0.55695	0.333676	0.88403
A0A0B4JCU8	A0A0B4JCU8	1	107.202	AGHK(1)LHVFDISKPACDGLAAK	CG15093	FALSE	0	-0.152903	-0.638983	0.333177	24.5889	-0.831667	0.446806	0.772187	-6.02489	0.522078	0.183851	0.884102
Q9VV46.1	Q9VV46	1	134.437	SLLVSK(1)R	Cpr72Ec	FALSE	0	-0.160331	-0.691064	0.370402	27.3777	-0.798698	0.463879	0.774567	-6.05262	0.523687	0.20074	0.884127
O62619.6	O62619	1	77.8708	NYSAK(1)LGYEHPVAIALDTK	PyK	FALSE	0	-0.155101	-0.655132	0.34493	25.2824	-0.820086	0.452747	0.774104	-6.03473	0.523374	0.189128	0.884347
Q9VNX4.12	Q9VNX4	1	93.9595	GYFVNPTIVLSK(1)DPK	P5CDh1	FALSE	0	0.169709	-0.420983	0.760402	25.9453	0.759602	0.484757	0.784956	-6.0844	0.530711	0.223419	0.884363
A0A0B4LF57	A0A0B4LF57	1	79.5723	ADQLTEEQIAEFK(1)EAFSLFDKDGDGTITTK	Cam	FALSE	0	0.18574	-0.513405	0.884885	26.8488	0.702394	0.516534	0.805785	-6.12866	0.544793	0.264439	0.884526
Q9W321.3	Q9W321	1	212.764	QAEAAEAAAAANLFSIEENEVSGDGK(1)K(1)K	nej	FALSE	0	0.204662	-0.633277	1.0426	26.5143	0.645752	0.54941	0.821196	-6.16974	0.555213	0.316935	0.884641
B7Z0X1.9	B7Z0X1	1	107.665	YSEGYPGK(1)R	Shmt	FALSE	0	-0.143632	-0.578543	0.291279	25.1312	-0.873159	0.426012	0.765956	-5.98885	0.517865	0.164497	0.884653
P05661.18	P05661	1	127.424	ISLTTQLEDTK(1)R	Mhc	FALSE	0	0.163698	-0.390129	0.717526	22.3574	0.781468	0.472996	0.779494	-6.06677	0.527018	0.209475	0.884656
Q7K221.1	Q7K221	1	77.6934	NVVYYSNPTWENHHK(1)IFCDAGFTTVK	Got1	TRUE	1	0.213864	-0.698511	1.12624	23.4539	0.619735	0.564973	0.82705	-6.18765	0.559171	0.34509	0.88505
D1YSG7.3	D1YSG7	1	132.094	GAFSIVK(1)R	CaMKII	FALSE	0	-0.140541	-0.562377	0.281295	26.1431	-0.880849	0.422244	0.765759	-5.98204	0.517731	0.159552	0.885883
B7Z001.25	B7Z001	1	87.2981	LVFVQDAK(1)AEK	FASN1	FALSE	0	-0.179913	-0.849136	0.489311	22.2741	-0.710775	0.511788	0.804488	-6.12235	0.543916	0.253122	0.886465
P05661.31	P05661	1	69.6716	NIHEIEK(1)ARK	Mhc	FALSE	0	0.136779	-0.267018	0.540575	25.2659	0.895566	0.415105	0.763632	-5.96887	0.516294	0.152729	0.886691
Q7JR58.4	Q7JR58	1	91.4407	VVPADQLLGEAVK(1)LGEK	Echs1	FALSE	0	0.144439	-0.302726	0.591604	26.4431	0.854003	0.435516	0.765956	-6.00565	0.517865	0.169132	0.886866
P17336.3	P17336	1	156.581	LGPNYLQIPVNCPYK(1)VK	Cat	FALSE	0	-0.149165	-0.624598	0.326268	26.6761	-0.829505	0.44791	0.772187	-6.02674	0.522078	0.179824	0.887094
D1Z3A2.3	D1Z3A2	1	74.4602	SAGGK(1)LVDSNPDIER	ATPsynCF6	FALSE	0	0.15588	-0.360948	0.672708	27.4466	0.797419	0.464551	0.774567	-6.05368	0.523687	0.195481	0.887354
Q9VD58.7	Q9VD58	1	77.379	LEDVVASIQK(1)NK	Idh3b	FALSE	0	0.136266	-0.267708	0.54024	25.4286	0.891815	0.416915	0.763632	-5.97224	0.516294	0.152796	0.887617
Q9VGC2	Q9VGC2	1	101.888	AAWLK(1)DNGLPITK	CG4860	FALSE	0	0.136192	-0.267529	0.539912	24.897	0.89189	0.416879	0.763632	-5.97217	0.516294	0.1527	0.887664
Q9VN93	Q9VN93	1	105.17	DIGGLEYEAEYPYK(1)AK	CG12163	FALSE	0	-0.148375	-0.62264	0.32589	23.2862	-0.827143	0.449119	0.772187	-6.02875	0.522078	0.179382	0.888013
Q9V9S0	Q9V9S0	1	125.405	SDGAFK(1)TPENMSYHCTR	Lamp1	FALSE	0	-0.153941	-0.662691	0.354809	26.8081	-0.800004	0.463193	0.774567	-6.05153	0.523687	0.192425	0.888274
Q9VDN4.1	Q9VDN4	1	75.89	SFSQLATLANHK(1)K	CG4360	TRUE	2	0.143267	-0.303064	0.589598	22.2565	0.848652	0.4382	0.767338	-6.01029	0.518799	0.168817	0.888513
Q7KN97	Q7KN97	1	59.2695	AAFGNGAMFIEK(1)FIERPR	PCB	FALSE	0	-0.174019	-0.815211	0.467172	25.6043	-0.717549	0.507975	0.802189	-6.1172	0.542362	0.242519	0.888814
M9PDX8.5	M9PDX8	1	63.3423	MGK(1)WEGFKK	nrv3	FALSE	0	0.221995	-0.790367	1.23436	23.5356	0.579762	0.589437	0.838083	-6.21395	0.56663	0.382908	0.889279
P20659.1	P20659	1	59.1845	GNVSSAPSGK(1)LSAAASGK	trx	FALSE	0	0.167123	-0.430719	0.764965	24.4792	0.73908	0.495989	0.792615	-6.10059	0.535889	0.226123	0.889419
P10676.3	P10676	1	114.602	LYELQVK(1)K	ninaC	FALSE	0	0.142496	-0.303308	0.588301	24.1726	0.845087	0.439996	0.767577	-6.01337	0.518961	0.168617	0.889596
P08736.2	P08736	1	48.4221	SGDAAIVNLVPSK(1)PLCVEAFQEFPPLGR	eEF1alpha1	TRUE	2	0.253813	-1.05688	1.56451	24.1876	0.511981	0.632397	0.857226	-6.25507	0.579572	0.495748	0.890202
P54385.2	P54385	1	58.6765	TAMK(1)YNLGLDLR	Gdh	TRUE	2	0.386896	-2.52839	3.30219	23.0639	0.350876	0.74125	0.912867	-6.33408	0.617192	1.10266	0.890615
Q9VB10.2	Q9VB10	1	71.548	DGANIVVAAK(1)TAEPHPK	CG5590	FALSE	0	0.180076	-0.516112	0.876264	25.0216	0.683867	0.527134	0.813726	-6.14241	0.550162	0.263321	0.891096
A0A0B4K6N5	A0A0B4K6N5	1	95.8097	AAVLK(1)YENNVMNIR	CanA1	TRUE	2	0.165627	-0.431127	0.76238	21.489	0.733799	0.49891	0.794721	-6.1047	0.537313	0.225711	0.891219
Q7K0W4	Q7K0W4	1	113.798	EIPVPEK(1)YHVEVPIFK	Vajk4	FALSE	0	-0.208136	-1.12093	0.704652	24.4769	-0.602865	0.575217	0.831257	-6.19893	0.562015	0.345246	0.891276
L0MPS3.14	L0MPS3	1	152.881	GHVVDGK(1)HIFTFDGLNFAYPGNCK	apolpp	TRUE	2	-0.442649	-4.23355	3.34825	23.5434	-0.308715	0.771092	0.924767	-6.35018	0.625237	1.43384	0.891308
Q9VZG0	Q9VZG0	1	59.567	LLAAPAISYAAPK(1)LLAAPAISYAAPAISYAPK	Cpr64Ac	FALSE	0	-0.188198	-0.946919	0.570523	26.156	-0.655804	0.543475	0.818388	-6.16265	0.553314	0.286973	0.891582
O77460	O77460	0.99425	22.3782	IYK(0.994)IPDGK(0.006)PENQFAFNGDAK	Nurf-38	TRUE	2	-0.327261	-2.4704	1.81587	22.4849	-0.403726	0.704581	0.893454	-6.31117	0.604066	0.810602	0.891731
L0MPS3.9	L0MPS3	1	83.8618	EAGPDFSK(1)LQGK	apolpp	FALSE	0	-0.141896	-0.592072	0.30828	23.144	-0.833354	0.445945	0.772187	-6.02345	0.522078	0.170271	0.891732
A0A0B4LHS1	A0A0B4LHS1	1	60.1337	ALNLNPTLALIEK(1)LGGTK	Mlc1	FALSE	0	0.146231	-0.332697	0.625159	25.6945	0.807255	0.459401	0.774567	-6.0455	0.523687	0.181146	0.892487
A8JNU6.10	A8JNU6	1	68.4896	YENICEEAFALAK(1)TETHVK	Nc73EF	FALSE	0	-0.165598	-0.768599	0.437402	26.3484	-0.726072	0.503206	0.798551	-6.11067	0.539903	0.228074	0.892503
Q59E30.1	Q59E30	1	117.399	ELSSK(1)YEK	fax	FALSE	0	0.146392	-0.335139	0.627922	23.7286	0.803775	0.461218	0.774567	-6.0484	0.523687	0.18213	0.892891
A0A0C4DHE8	A0A0C4DHE8	1	93.5508	EYANDIGFK(1)K	RpS29	FALSE	0	-0.137608	-0.567407	0.292191	25.2263	-0.846487	0.43929	0.767338	-6.01217	0.518799	0.162564	0.892976
P54385.10	P54385	1	55.7548	VGGRIPVTPSESFQK(1)R	Gdh	FALSE	0	-0.220995	-1.26208	0.820092	24.9222	-0.561224	0.601005	0.845451	-6.22564	0.571612	0.393772	0.893579
P25007	P25007	1	114.968	ALCTGEK(1)GFGYK	Cyp1	FALSE	0	0.167259	-0.454752	0.78927	27.1373	0.710941	0.511694	0.804488	-6.12222	0.543916	0.235264	0.893983
Q7KW39.5	Q7KW39	1	83.2258	GDHHFYGK(1)QGIK	CG17896	FALSE	0	0.201704	-0.67972	1.08313	24.4518	0.605022	0.5739	0.831164	-6.1975	0.561952	0.333383	0.894039
P35381.9	P35381	0.999675	34.8816	GHLDKMDPAK(1)ITK	blw	TRUE	2	0.202512	-0.686894	1.09192	21.3055	0.601995	0.575748	0.83152	-6.1995	0.562192	0.336402	0.894219
Q9VM62	Q9VM62	1	60.6182	NSLLHGETDQAPVASK(1)R	SA	TRUE	2	-0.187297	-0.963637	0.589044	21.8519	-0.637851	0.554106	0.822411	-6.17524	0.556034	0.293637	0.895315
M9PF16.1	M9PF16	1	83.7688	EANSIEDEHPEEAK(1)IIR	beta-Spec	FALSE	0	-0.143126	-0.615133	0.328881	23.9452	-0.8017	0.462304	0.774567	-6.05013	0.523687	0.178528	0.895452
F3YDH0.1	F3YDH0	1	97.5791	EWSDTNVQHDIK(1)FFPFK	Hsc70-3	TRUE	2	-0.15395	-0.695673	0.387773	24.5005	-0.751355	0.489248	0.78812	-6.09095	0.53285	0.204897	0.895783
P05661.24	P05661	1	85.3773	LDEAEANALK(1)GGK	Mhc	FALSE	0	0.192975	-0.637207	1.02316	23.3766	0.614566	0.568099	0.827147	-6.19113	0.559236	0.314001	0.896623
Q7JR58	Q7JR58	1	97.6899	AK(1)FGQPEIALGTIPGAGGTQR	Echs1	FALSE	0	-0.135556	-0.568459	0.297347	29.6545	-0.827883	0.44874	0.772187	-6.02812	0.522078	0.163738	0.897069
Q9VVU1.5	Q9VVU1	1	138.545	FGNAEQK(1)AK	CG3902	FALSE	0	0.234377	-0.964685	1.43344	22.7057	0.516791	0.629289	0.854472	-6.2523	0.577711	0.453524	0.897129
Q9VTN9.1	Q9VTN9	1	116.539	GIYVIGFSYPVVPQGK(1)AR	CG10361	FALSE	0	-0.150463	-0.676848	0.375921	25.9103	-0.755734	0.486859	0.786325	-6.08747	0.531636	0.199095	0.897358
M9PBL3.3	M9PBL3	1	100.836	ELYIK(1)LIPNK	Hsp83	FALSE	0	-0.13956	-0.599491	0.32037	24.0529	-0.802252	0.462015	0.774567	-6.04967	0.523687	0.173961	0.897841
A0A0B4K7A5	A0A0B4K7A5	1	126.621	CK(1)LAATFR	hts	FALSE	0	-0.144709	-0.638013	0.348595	25.6841	-0.775575	0.476144	0.782519	-6.07156	0.529063	0.186583	0.898185
P22700.3	P22700	1	73.6317	SMSSYCTPLK(1)ASR	SERCA	FALSE	0	-0.179686	-0.91756	0.558187	23.2548	-0.643836	0.550546	0.82151	-6.17108	0.555425	0.279087	0.898306
P54385.4	P54385	1	66.325	CDIFIPAAVEK(1)VITSENANR	Gdh	TRUE	3	-0.292943	-2.14251	1.55662	22.8742	-0.41875	0.694319	0.88574	-6.30411	0.598851	0.699565	0.89864
A0A0B4JCW4.3	A0A0B4JCW4	1	90.6136	EMK(1)MDVNFEIPDAQK	ScsbetaA	FALSE	0	-0.19066	-1.0174	0.636078	24.3237	-0.609724	0.571037	0.829745	-6.19437	0.560993	0.312699	0.898681
P54353	P54353	1	40.9261	AGGGSAGGGDAPDEVHCLHLLVK(1)HK	dod	TRUE	1	0.277326	-1.3962	1.95086	22.5726	0.438126	0.681196	0.881265	-6.29466	0.595826	0.632983	0.899005
Q7JZW0	Q7JZW0	1	119.68	GSYSYFDGFVK(1)R	Cpr51A	FALSE	0	-0.127638	-0.52224	0.266964	23.181	-0.855187	0.434924	0.765956	-6.00462	0.517865	0.149251	0.899183
A0A0B4KFZ9.2	A0A0B4KFZ9	1	136.113	GLGK(1)GGAK(1)R	His4r	FALSE	0	0.170314	-0.504	0.844627	30.7438	0.667773	0.536464	0.816606	-6.1541	0.552109	0.255047	0.899367
Q9VIE8.19	Q9VIE8	1	172.573	VALSK(1)FDSDVYLPYEK	mAcon1	FALSE	0	0.147461	-0.371056	0.665977	27.9999	0.751891	0.488955	0.78812	-6.09052	0.53285	0.19612	0.899869
Q8IPG8	Q8IPG8	1	94.2005	MAFVQGFNEHGDQPTLVGSPSK(1)R	CG31606	TRUE	2	-0.137932	-0.597307	0.321444	22.3905	-0.79385	0.466431	0.774567	-6.05662	0.523687	0.173751	0.900151
B7Z001.41	B7Z001	1	99.3048	YIAEAGPK(1)LR	FASN1	FALSE	0	-0.183519	-0.963828	0.596791	24.0438	-0.621806	0.563724	0.826679	-6.18625	0.55892	0.295138	0.900152
Q9VIE8.3	Q9VIE8	1	46.7059	DAMSHGLK(1)SK	mAcon1	FALSE	0	-0.157278	-0.74429	0.429734	23.1347	-0.708375	0.513144	0.804488	-6.12416	0.543916	0.222027	0.900382
O97477	O97477	1	75.0446	ILGQPCSVESVTNGK(1)K	Inos	FALSE	0	-0.148758	-0.678293	0.380778	26.0535	-0.742722	0.493982	0.791101	-6.09774	0.534866	0.200287	0.900403
Q9Y166.1	Q9Y166	1	54.15	VTLQTQQGHLSVAQLIPK(1)LAR	Dic1	FALSE	0	0.158118	-0.436104	0.752341	25.7263	0.703517	0.515896	0.805623	-6.12782	0.544684	0.224754	0.900639
P17336.1	P17336	1	52.7253	FHFK(1)TDQGIK	Cat	FALSE	0	-0.165787	-0.818863	0.487288	22.389	-0.671165	0.534487	0.816606	-6.15166	0.552109	0.247014	0.901354
Q9VVT6.1	Q9VVT6	1	87.1843	QAK(1)FVENTIASNK	Grx1	FALSE	0	-0.130165	-0.548761	0.288432	23.727	-0.822127	0.451696	0.774104	-6.033	0.523374	0.158327	0.901723
P06605.1	P06605	1	114.783	FDLMYAK(1)R	alphaTub84D	FALSE	0	0.191804	-0.669653	1.05326	24.8411	0.588663	0.583932	0.836026	-6.20822	0.565239	0.325831	0.90196
Q94523.3	Q94523	1	56.9514	ENAGEASVANLDK(1)LR	SdhA	FALSE	0	0.130914	-0.293177	0.555004	23.1261	0.816147	0.454782	0.774104	-6.03805	0.523374	0.160405	0.90199
M9PB68	M9PB68	1	116.131	TSFEELSK(1)IVQK	poe	TRUE	2	-0.327927	-2.695	2.03915	22.6141	-0.366275	0.730477	0.907574	-6.32772	0.613613	0.895303	0.902138
Q9VEX6.6	Q9VEX6	1	61.235	TCSK(1)MAALCEGMSGR	bor	FALSE	0	0.179485	-0.583046	0.942017	22.3359	0.622319	0.563414	0.826679	-6.1859	0.55892	0.288414	0.902147
P15357	P15357	1	74.9442	MQIFVK(1)TLTGK	RpS27A	FALSE	0	-0.140065	-0.62191	0.341779	26.7589	-0.768537	0.479925	0.783656	-6.07724	0.529832	0.182249	0.902284
M9NFZ9.1	M9NFZ9	1	53.6003	ITTTDTGIHFK(1)K	ringer	FALSE	0	-0.136657	-0.598085	0.324771	23.4424	-0.783014	0.472172	0.779274	-6.06551	0.526869	0.174527	0.902534
Q9VSA3.2	Q9VSA3	1	105.521	SGEYPWPIIK(1)K	Mcad	FALSE	0	-0.126985	-0.530466	0.276496	26.6997	-0.832092	0.446589	0.772187	-6.02453	0.522078	0.15261	0.9027
Q6IDF5.2	Q6IDF5	1	111.057	VLSNEEQEFIK(1)R	ND-B15	FALSE	0	-0.134559	-0.589392	0.320275	26.0857	-0.78217	0.472621	0.779417	-6.0662	0.526966	0.172033	0.904072
Q9W1H8.2	Q9W1H8	1	111.727	SLLLK(1)ANK	Mtpbeta	FALSE	0	-0.20201	-1.18228	0.778263	28.8135	-0.544837	0.611345	0.845574	-6.23569	0.571695	0.370771	0.905374
Q9VKM3.2	Q9VKM3	1	138.062	QGLGNIIK(1)GAK	ATPsynG	FALSE	0	0.137923	-0.345268	0.621114	26.8083	0.754672	0.487438	0.786436	-6.08832	0.531711	0.182758	0.905643
Q8T4G5	Q8T4G5	1	61.7646	ASIFK(1)VHLGNLK	CG6512	FALSE	0	0.154157	-0.441331	0.749646	22.1918	0.684435	0.526807	0.813726	-6.14199	0.550162	0.225233	0.905921
Q9VL70.9	Q9VL70	1	221.547	TTIEGLNK(1)LPSLFK	yip2	FALSE	0	0.148999	-0.410477	0.708474	29.5044	0.704114	0.515557	0.805621	-6.12737	0.544683	0.211611	0.906003
A1Z7S3	A1Z7S3	1	114.401	ALVNK(1)ILINDK	Rab32	FALSE	0	0.13517	-0.333737	0.604077	24.0464	0.76214	0.483381	0.784198	-6.08237	0.530198	0.177356	0.906411
A8DYV5.1	A8DYV5	1	50.202	EAGGLGPPLPPPPPPNVTLK(1)VLK	Ncoa6	FALSE	0	0.174682	-0.581663	0.931027	24.4458	0.61062	0.570493	0.82946	-6.19378	0.5608	0.286074	0.906612
Q8IQV9	Q8IQV9	1	53.9665	HSDK(1)YCEHTAR	Nup205	FALSE	0	-0.182881	-1.00709	0.641331	20.7288	-0.58664	0.58518	0.836186	-6.20953	0.565348	0.311743	0.906654
Q7KSU6.8	Q7KSU6	1	77.1461	NFVVK(1)HLYVPTVPR	CG8036	FALSE	0	-0.144042	-0.673476	0.385393	24.5051	-0.719313	0.506985	0.801157	-6.11586	0.541664	0.200249	0.90679
Q9VDH3	Q9VDH3	1	50.132	FFLK(1)HCYIEQAFDNLHDHGYR	Ktl	FALSE	0	-0.194449	-1.12277	0.733869	24.7523	-0.553797	0.605678	0.845574	-6.23023	0.571695	0.35112	0.907104
Q8IPE8.15	Q8IPE8	1	149.18	VVGMHYFSPVDK(1)MQLLEIITHPGTSK	Mtpalpha	FALSE	0	-0.156478	-0.777706	0.46475	27.5439	-0.665952	0.537526	0.816606	-6.15541	0.552109	0.234968	0.907431
P55828.1	P55828	1	85.9581	IIDLHSPSEIVK(1)K	RpS20	FALSE	0	0.144128	-0.389346	0.677601	24.1207	0.714293	0.509805	0.803483	-6.11968	0.543237	0.201777	0.907463
M9PHJ0	M9PHJ0	1	108.977	IQVASK(1)YER	up	TRUE	1	-0.195268	-1.1349	0.744363	22.8027	-0.549433	0.608434	0.845574	-6.2329	0.571695	0.355398	0.907536
A1Z8Z3	A1Z8Z3	1	119.274	VENIGYLK(1)K	Cpr49Ag	FALSE	0	-0.132486	-0.590979	0.326007	25.4269	-0.763974	0.482388	0.784128	-6.0809	0.530151	0.173417	0.907935
A0A0B4K6V0.13	A0A0B4K6V0	1	78.6552	SSADWESTK(1)QR	brp	TRUE	1	0.200533	-0.794769	1.19584	21.3343	0.532689	0.61908	0.848343	-6.24298	0.573567	0.376455	0.908319
E1JJF3	E1JJF3	1	98.6936	EMSGDEHSAHK(1)RPFDA	Inx2	FALSE	0	-0.194986	-1.14048	0.750505	23.3307	-0.545241	0.611089	0.845574	-6.23545	0.571695	0.357615	0.908434
Q9VWH4.5	Q9VWH4	1	105.72	IFTAANVPIEWEAVDVTPVRGPDGK(1)FGIPQAAIDSVNTNK	Idh3a	FALSE	0	-0.129126	-0.569657	0.311405	26.0688	-0.774961	0.476473	0.78252	-6.07206	0.529064	0.166623	0.908712
Q9VNX4.8	Q9VNX4	1	60.2551	YQPISENIK(1)VTK	P5CDh1	FALSE	0	0.123734	-0.286462	0.53393	27.3514	0.797518	0.464499	0.774567	-6.05359	0.523687	0.155149	0.909483
P00334.8	P00334	1	69.1717	VTVTFYPYDVTVPIAETTK(1)LLK	Adh	FALSE	0	0.182852	-0.664925	1.03063	28.0431	0.570244	0.595359	0.841483	-6.21999	0.568929	0.320656	0.909532
Q9VTN9	Q9VTN9	1	131.062	DAGTFK(1)AER	CG10361	FALSE	0	0.153365	-0.459166	0.765897	25.3642	0.661974	0.539853	0.817325	-6.15826	0.552595	0.231679	0.909788
Q9VW68	Q9VW68	1	107.409	FRPALIFK(1)EYHANIVLDR	Gabat	FALSE	0	0.156882	-0.482553	0.796317	25.6245	0.648661	0.547688	0.820327	-6.1677	0.554625	0.241855	0.909873
O18413	O18413	1	60.5185	LDILK(1)IHSR	Rpt6	FALSE	0	0.151186	-0.447671	0.750042	22.3429	0.667467	0.536642	0.816606	-6.15432	0.552109	0.226507	0.91019
O18640	O18640	1	51.7707	LTRDEDTNYGYPQK(1)R	Rack1	FALSE	0	0.160218	-0.50966	0.830096	23.1649	0.63235	0.557391	0.823766	-6.17904	0.55695	0.253369	0.910606
P52029.1	P52029	1	55.2131	VFVGNRPTNSIVVK(1)K	Pgi	FALSE	0	-0.149897	-0.743239	0.443445	23.5547	-0.667927	0.536374	0.816606	-6.15399	0.552109	0.224421	0.910852
Q9W4Y1.2	Q9W4Y1	1	87.9133	GQGIANELVK(1)R	AANATL7	TRUE	2	-0.135655	-0.628721	0.35741	22.1373	-0.727401	0.502465	0.798249	-6.10965	0.539698	0.186493	0.910864
P20659	P20659	1	65.5743	AAGISGVGK(1)VPPQPQVVNK	trx	TRUE	3	-0.175287	-0.969547	0.618973	21.014	-0.583482	0.587132	0.837261	-6.21157	0.566074	0.300415	0.910883
P05661.17	P05661	1	85.4501	IQEK(1)EEEFENTRK	Mhc	TRUE	2	-0.24724	-1.7707	1.27622	22.4305	-0.429071	0.687313	0.884302	-6.29913	0.597879	0.576223	0.911461
M9NE89	M9NE89	1	69.7289	ANELNNK(1)YNQANADRK	Lam	FALSE	0	0.152438	-0.467111	0.771986	24.6184	0.650517	0.546591	0.819666	-6.16639	0.554178	0.234333	0.912031
Q9VK59.1	Q9VK59	1	70.4703	TANLRPGNATGVQK(1)K	CG5787	FALSE	0	-0.124476	-0.550008	0.301055	22.6687	-0.773385	0.477318	0.782785	-6.07333	0.529243	0.16095	0.912051
Q9VMB9.1	Q9VMB9	1	71.5314	RCECGHWFK(1)LVEK	COX5B	FALSE	0	-0.144386	-0.708235	0.419463	26.594	-0.677025	0.531087	0.813726	-6.14741	0.550162	0.213266	0.912678
Q9VVL7.1	Q9VVL7	1	44.3823	ALLNNSHYYHMAHSGDLEK(1)R	CG7430	FALSE	0	-0.161398	-0.855941	0.533145	24.9944	-0.614386	0.568208	0.827147	-6.19125	0.559236	0.262698	0.912805
Q9VC62	Q9VC62	1	68.434	SSSKPDPYLVCSVNK(1)QK	Esyt2	FALSE	0	-0.135988	-0.641621	0.369645	22.8324	-0.711061	0.511626	0.804488	-6.12213	0.543916	0.191246	0.912896
Q9W321.10	Q9W321	1	74.7479	MEK(1)LGFDIDDGSALADHK(1)QANPQEAR	nej	FALSE	0	0.120653	-0.285652	0.526958	26.9439	0.785106	0.47106	0.778457	-6.0638	0.526317	0.153678	0.913178
M9PG76	M9PG76	1	54.7679	GHLENNPQLEK(1)LLPHIK	RpLP0	TRUE	1	0.212849	-0.962341	1.38804	22.1876	0.478857	0.654037	0.869253	-6.27351	0.587704	0.444495	0.91359
M9PD73.1	M9PD73	1	87.363	SK(1)LCDICEGDDCK	Tep4	TRUE	2	-0.192947	-1.1713	0.785411	21.144	-0.521412	0.626312	0.854472	-6.24962	0.577711	0.370046	0.913674
Q7KUL1	Q7KUL1	1	57.1732	LNADCTGALTK(1)MQHCGACK	dlp	TRUE	2	-0.264664	-2.06081	1.53148	22.7158	-0.389578	0.714312	0.899685	-6.3176	0.60828	0.679361	0.914807
A8JNP1.6	A8JNP1	1	60.6282	VSSTLSGLEGELK(1)GK	Argk	FALSE	0	0.14327	-0.427838	0.714379	24.4148	0.663254	0.539103	0.817325	-6.15735	0.552595	0.216011	0.915285
A0A126GUT1.2	A0A126GUT1	1	82.0082	LTECFAFGDK(1)K	Tctp	FALSE	0	-0.140842	-0.695069	0.413384	24.3909	-0.671873	0.534076	0.816606	-6.15114	0.552109	0.209626	0.915451
A4V2K7.1	A4V2K7	1	61.9623	MEEVAVK(1)K	D1	FALSE	0	0.144404	-0.439126	0.727934	22.7801	0.654272	0.544376	0.818388	-6.16374	0.553314	0.22071	0.915931
Q9V9W2.1	Q9V9W2	1	104.424	TGEADIFAAK(1)K	RpL6	FALSE	0	-0.117665	-0.518034	0.282703	23.563	-0.777016	0.475373	0.782519	-6.07039	0.529063	0.151432	0.916217
Q24208	Q24208	1	110.857	IVLTTPVCTEK(1)GEK	eIF2gamma	FALSE	0	0.151215	-0.48859	0.791021	22.9785	0.62487	0.561879	0.826517	-6.18416	0.55881	0.241995	0.91652
A0A0B4K7G4.2	A0A0B4K7G4	1	92.9251	K(1)FGDVEEIDVVCSK	mod	FALSE	0	0.158576	-0.54185	0.859002	23.7644	0.598572	0.577842	0.833534	-6.20176	0.563554	0.264924	0.916703
Q9VVL7	Q9VVL7	1	59.5419	AAQMGMK(1)TVSVEK	CG7430	FALSE	0	0.170452	-0.636685	0.977588	23.9033	0.558337	0.602819	0.845574	-6.22743	0.571695	0.305285	0.917344
P13060.2	P13060	1	112.43	DLEEDHACIPLK(1)K	eEF2	FALSE	0	-0.155359	-0.834783	0.524064	23.9852	-0.604558	0.574183	0.831164	-6.19781	0.561952	0.25698	0.917416
Q9V8Y2	Q9V8Y2	1	78.6552	LGALIGEEK(1)TK	Obp56a	TRUE	2	-0.260669	-2.0661	1.54477	22.5243	-0.381724	0.719741	0.903658	-6.32108	0.610966	0.682873	0.917847
A0A0B4KHF0.2	A0A0B4KHF0	1	88.2818	SFEDSIALIK(1)QVTR	Fer2LCH	FALSE	0	-0.149832	-0.787951	0.488287	25.4436	-0.620789	0.564337	0.82705	-6.18693	0.559171	0.241357	0.917852
E1JIJ5.2	E1JIJ5	1	114.987	QAGLVK(1)LPGK	Vha55	FALSE	0	0.137562	-0.408286	0.68341	24.4079	0.666297	0.537325	0.816606	-6.15516	0.552109	0.206457	0.918102
A0A0B4LHB4	A0A0B4LHB4	1	44.4259	IMK(1)YGIQHELMR	unc79	FALSE	0	-0.173171	-1.01248	0.66614	24.5616	-0.545499	0.610926	0.845574	-6.23529	0.571695	0.317455	0.918204
A8DYV5.6	A8DYV5	1	76.2278	PLK(1)QQLEPSLVR	Ncoa6	FALSE	0	0.12164	-0.314139	0.557418	24.9535	0.737992	0.49659	0.792615	-6.10144	0.535889	0.164825	0.918378
P13607.13	P13607	1	319.391	NFK(1)VDNSSLTGESEPQSR	Atpalpha	FALSE	0	-0.114811	-0.507632	0.27801	27.8463	-0.772734	0.477668	0.782785	-6.07386	0.529243	0.148578	0.918671
P35381.1	P35381	1	79.8202	QVAGSMK(1)LELAQYR	blw	FALSE	0	-0.192177	-1.22202	0.837667	24.1836	-0.49337	0.644505	0.864177	-6.26557	0.584273	0.38952	0.919047
Q9GU53	Q9GU53	1	72.634	QPGK(1)GLPGK(1)LHTITR	NFAT	FALSE	0	-0.127649	-0.60843	0.353132	25.8911	-0.701958	0.516781	0.805785	-6.12899	0.544793	0.181847	0.919187
A4V2K7.3	A4V2K7	1	68.5483	SSTAAVAAISPGIK(1)K	D1	FALSE	0	-0.157359	-0.870409	0.55569	22.0657	-0.583465	0.587143	0.837261	-6.21158	0.566074	0.269698	0.919623
X2J950	X2J950	1	101.467	TVPSWLK(1)LNADDVK	RpS13	FALSE	0	0.125004	-0.341289	0.591297	24.3477	0.708774	0.512918	0.804488	-6.12386	0.543916	0.176367	0.91993
X2JB48.8	X2JB48	1	142.83	GTGGAFVLVLYDEIK(1)K	sesB	TRUE	2	0.143162	-0.457985	0.74431	23.2314	0.629635	0.559017	0.823766	-6.18091	0.55695	0.227373	0.920112
Q0E8X8.3	Q0E8X8	1	55.1771	NDQIHQAEFHHQQIK(1)EHEEAIQR	CG13551	FALSE	0	-0.222897	-1.60431	1.15852	23.7943	-0.426601	0.688987	0.884302	-6.30033	0.597879	0.522495	0.920318
Q9VPI3.1	Q9VPI3	1	58.0727	NHQLQK(1)SSINHNGPAASASVK	Cda5	TRUE	1	-0.18811	-1.19367	0.817449	21.3853	-0.49459	0.643707	0.863713	-6.26489	0.583959	0.380335	0.920476
M9MSI3.10	M9MSI3	0.999992	51.1736	IVHYNVEK(1)HVHVDKPYPVEK	Vajk1	FALSE	0	0.147324	-0.489943	0.78459	24.3126	0.611215	0.570132	0.829441	-6.19338	0.560787	0.241035	0.920554
P40304.1	P40304	1	85.3773	NMNLEDADK(1)IK	Prosbeta6	TRUE	1	-0.13541	-0.682551	0.411732	21.2258	-0.654322	0.544347	0.818388	-6.1637	0.553314	0.206947	0.920948
A0A126GUT1.1	A0A126GUT1	1	244.446	SPDQVDIFK(1)TNMNK	Tctp	FALSE	0	-0.150077	-0.815354	0.515199	22.4759	-0.596423	0.57916	0.833994	-6.20317	0.563866	0.251629	0.921301
Q9VFF0.7	Q9VFF0	1	225.014	TLLNIPATQVTK(1)LDNGLR	UQCR-C1	FALSE	0	-0.155565	-0.867694	0.556565	26.3399	-0.577555	0.590807	0.83908	-6.21536	0.567304	0.26935	0.921393
Q9VWH4.2	Q9VWH4	1	106.258	DMAQK(1)FPEIQFEEK	Idh3a	FALSE	0	-0.158533	-0.897713	0.580647	24.1258	-0.567036	0.597363	0.842816	-6.22201	0.56983	0.279582	0.921566
A0A0B4KI59	A0A0B4KI59	1	112.506	FAGGGK(1)FGGSAGNEGR	CG7903	FALSE	0	0.114185	-0.289585	0.517956	24.9398	0.747683	0.491258	0.788328	-6.09384	0.532991	0.152719	0.922045
Q9VVU1.4	Q9VVU1	1	94.6921	LAQEQIQPLVK(1)K	CG3902	FALSE	0	-0.112849	-0.510161	0.284464	24.143	-0.750941	0.489475	0.78812	-6.09127	0.53285	0.150276	0.922543
Q9VDB8	Q9VDB8	1	130.253	VITPVVHK(1)PVVAVHAVRPVVPLVPVHHAAPAVVVHH	CG17298	TRUE	3	0.461991	-5.26247	6.18646	23.7298	0.213373	0.840212	0.951024	-6.37924	0.64299	2.16518	0.922717
Q9VV46	Q9VV46	1	133.208	LGDLASAEK(1)LLEDRLDNSDLR	Cpr72Ec	FALSE	0	0.131579	-0.397977	0.661135	26.0672	0.656924	0.542816	0.818388	-6.16186	0.553314	0.200295	0.922754
Q9VP57	Q9VP57	1	86.4671	EAAAAEEPQPSDEGDVVAK(1)R	pzg	TRUE	2	-0.246884	-1.97419	1.48042	22.3573	-0.37789	0.722399	0.905083	-6.32275	0.611929	0.653321	0.922857
P46415.1	P46415	0.999755	36.0991	IYGIDINPDKFELAK(1)K	Fdh	FALSE	0	-0.156561	-0.892318	0.579196	24.0896	-0.562589	0.600148	0.844745	-6.22479	0.571134	0.278287	0.923175
P10676	P10676	1	87.0009	QNGK(1)YAEVENTDIVSR	ninaC	FALSE	0	0.113564	-0.292436	0.519563	23.5581	0.739531	0.49574	0.792615	-6.10024	0.535889	0.153562	0.923404
A0A0B4LES3.2	A0A0B4LES3	0.997822	26.6099	LLDEVK(0.002)IEK(0.998)IYER	CG3107	TRUE	1	-0.217673	-1.58883	1.15348	22.9434	-0.41972	0.693659	0.885537	-6.30365	0.598714	0.518614	0.923468
Q494G8.1	Q494G8	1	92.4393	LK(1)WFVDNR	Fbl6	FALSE	0	0.116607	-0.310968	0.544182	25.9043	0.72103	0.506023	0.800699	-6.11454	0.541355	0.161723	0.923643
Q9VVU1.2	Q9VVU1	1	108.495	GITTFIVDRETPGLIVNK(1)PEDK	CG3902	FALSE	0	-0.132318	-0.673545	0.408909	22.3865	-0.646371	0.549043	0.821196	-6.1693	0.555213	0.204709	0.92373
P15007.1	P15007	1	106.666	VNQIGTVTESIAAHLLAK(1)K	Eno	FALSE	0	-0.118368	-0.559503	0.322766	27.1005	-0.709424	0.512551	0.804488	-6.12337	0.543916	0.166851	0.923936
Q9VNX4.13	Q9VNX4	1	56.2048	RITGYIEHAK(1)K	P5CDh1	FALSE	0	0.177239	-0.760718	1.1152	23.788	0.499594	0.640442	0.8603	-6.26209	0.581651	0.354765	0.924061
D5A7M1.1	D5A7M1	0.999672	34.84	SLPDALKTECSK(1)CSEK	EbpIII	FALSE	0	0.135256	-0.431969	0.702481	22.1092	0.630438	0.558536	0.823766	-6.18035	0.55695	0.214543	0.924245
Q9VMB9.3	Q9VMB9	1	52.8233	MMNDPLEHATGIEK(1)R	COX5B	FALSE	0	0.121789	-0.35015	0.593728	23.8935	0.682284	0.528047	0.813726	-6.14357	0.550162	0.178503	0.925176
Q9VIE8.8	Q9VIE8	1	223.073	IK(1)LNHTLNDLQIGWFK	mAcon1	FALSE	0	0.116108	-0.318485	0.550702	28.5413	0.706352	0.514289	0.805054	-6.12569	0.544299	0.164377	0.925697
Q7K1C3.2	Q7K1C3	1	82.4748	NSK(1)FSTPGAGVGVFCSTPGVAVAR	CG6984	FALSE	0	-0.154778	-0.898072	0.588515	26.9411	-0.550544	0.607732	0.845574	-6.23222	0.571695	0.281137	0.925813
Q9VLC5.3	Q9VLC5	1	93.0956	LIQLASGNTNLK(1)R	Aldh	FALSE	0	0.131356	-0.416792	0.679503	26.1257	0.633568	0.556663	0.823766	-6.1782	0.55695	0.207327	0.925938
Q9W402	Q9W402	0.999863	38.6239	ATAVPHCPPKQDLPPPGGYK(1)K	ND-B16.6	FALSE	0	-0.137596	-0.737508	0.462315	22.6669	-0.606403	0.573059	0.831164	-6.19659	0.561952	0.226906	0.926252
Q7K332.4	Q7K332	1	79.1602	VMHTGK(1)IAGVK	CG30159	TRUE	1	0.223684	-1.2712	1.71857	21.5522	0.39561	0.710155	0.896762	-6.31489	0.606303	0.565414	0.926297
X2JGP4.1	X2JGP4	0.999601	33.9893	AAQQLAEKESPIK(1)LAK	Pdi	FALSE	0	-0.128869	-0.661199	0.403461	22.1894	-0.640045	0.5528	0.822382	-6.17372	0.556015	0.201344	0.926456
D1Z3A2.1	D1Z3A2	1	66.7791	LVDSNPDIERELK(1)TELDR	ATPsynCF6	FALSE	0	0.133596	-0.436941	0.704133	27.9195	0.619086	0.565365	0.82705	-6.18809	0.559171	0.215795	0.926642
A1Z893	A1Z893	1	99.9851	IAVHQPEFAK(1)R	CG12896	FALSE	0	0.11466	-0.317451	0.54677	24.3292	0.701548	0.517014	0.805785	-6.1293	0.544793	0.163438	0.927151
Q9VGF7.2	Q9VGF7	1	97.7165	GSGVNILLITPEK(1)AIK	GC1	TRUE	2	0.30249	-2.38853	2.99351	22.8797	0.297191	0.779332	0.928634	-6.35424	0.627852	1.01783	0.927358
A0A1Z1CK36	A0A1Z1CK36	1	47.3921	VVYVAK(1)PPNSTVIHTTPGNAVQVR	CrebB	FALSE	0	-0.118725	-0.581381	0.343932	25.5247	-0.678459	0.530256	0.813726	-6.14636	0.550162	0.174992	0.927448
Q7KV27.4	Q7KV27	1	58.972	ENIEEIIK(1)FAHDNK	CG1640	FALSE	0	-0.126377	-0.649402	0.396648	25.6935	-0.638834	0.55352	0.822382	-6.17456	0.556015	0.197825	0.927979
D5AEK7	D5AEK7	1	60.6413	GMTVLK(1)HHLIPR	Agpat3	TRUE	2	-0.142917	-0.801498	0.515663	20.9396	-0.573743	0.593178	0.840394	-6.21778	0.568192	0.249096	0.928077
Q9VSY4	Q9VSY4	1	112.703	PSEK(1)LLSFLSK	Tat	FALSE	0	0.127283	-0.404649	0.659214	32.0153	0.632637	0.557219	0.823766	-6.17884	0.55695	0.201194	0.928268
L0MPS3.11	L0MPS3	1	139.858	IGSIIVK(1)YESNQR	apolpp	FALSE	0	-0.127895	-0.665218	0.409428	23.707	-0.629301	0.559217	0.823766	-6.18113	0.55695	0.203233	0.928361
Q9W1A9.2	Q9W1A9	1	75.8194	VNQESSELSTK(1)NR	enok	FALSE	0	0.147138	-0.55272	0.846995	22.4241	0.555847	0.604386	0.845574	-6.22897	0.571695	0.264708	0.928588
P46824	P46824	1	105.396	NNLAGCYLK(1)QGR	Klc	FALSE	0	0.123908	-0.384354	0.63217	23.2358	0.644547	0.550125	0.821396	-6.17058	0.555348	0.192241	0.928626
A1Z934.3	A1Z934	1	95.4009	TAASDTK(1)MGLVETR	CG8778	FALSE	0	-0.175608	-1.15208	0.800868	24.6956	-0.475471	0.656272	0.869314	-6.27533	0.587746	0.369334	0.928707
Q9VB10.8	Q9VB10	1	47.6178	SNHAHILNISPPLSMK(1)PK	CG5590	TRUE	2	0.188844	-0.933424	1.31111	22.2745	0.444885	0.676649	0.879121	-6.29127	0.594376	0.424477	0.928892
Q9W0E4	Q9W0E4	1	113.987	GFPVVSVESEQTSK(1)NQR	Psa	FALSE	0	0.148922	-0.569812	0.867657	22.0063	0.547813	0.60946	0.845574	-6.23389	0.571695	0.271848	0.92891
Q9VKX2.1	Q9VKX2	1	99.9851	DVIFSFPVEIK(1)NK	Mdh1	FALSE	0	-0.147269	-0.852683	0.558145	25.3361	-0.551961	0.606837	0.845574	-6.23135	0.571695	0.26681	0.92908
X2JH42.4	X2JH42	1	146.231	GVQK(1)ILQDYK	ATPsynbeta	FALSE	0	0.114745	-0.331186	0.560675	24.4612	0.68031	0.529186	0.813726	-6.14501	0.550162	0.168665	0.929577
A4V449.5	A4V449	0.993335	21.7327	MCLVEVEK(0.993)SPK(0.007)PVAACAMPVMK	ND-75	TRUE	2	0.323413	-2.8282	3.47503	22.8331	0.27131	0.797961	0.935359	-6.36281	0.632399	1.19204	0.929607
Q94521.5	Q94521	1	50.5625	VMEK(1)LGFHEVFR	AANAT1	FALSE	0	0.107949	-0.2912	0.507097	24.0483	0.71503	0.50939	0.803483	-6.11912	0.543237	0.150971	0.929772
Q9VLS4.2	Q9VLS4	0.999999	60.3668	QATVGDCNTDKPGFLDFK(1)GK	Acbp1	FALSE	0	-0.112188	-0.541248	0.316872	27.7433	-0.691305	0.52286	0.810654	-6.13692	0.548085	0.162284	0.929836
B5RIM9.7	B5RIM9	1	76.8502	NIVACGAGFVDGLK(1)LGDNTK	Gpdh1	TRUE	3	-0.35291	-4.09635	3.39053	22.7718	-0.24925	0.813964	0.93931	-6.36951	0.63507	1.41589	0.929933
Q9VEB1.3	Q9VEB1	1	137.895	FAGSLLK(1)GLNGEK	Mdh2	TRUE	2	0.350618	-3.35373	4.05497	24.1688	0.250244	0.81324	0.93893	-6.36922	0.634813	1.4011	0.930082
M9PH99	M9PH99	1	73.0666	EVELGK(1)ICPIIK	Gad1	FALSE	0	0.142536	-0.53047	0.815543	23.4167	0.559947	0.601807	0.845574	-6.22643	0.571695	0.254553	0.930175
Q9V9M7	Q9V9M7	1	65.5005	IEHIHHSK(1)CR	RpL21	FALSE	0	-0.14203	-0.814754	0.530695	23.36	-0.558192	0.60291	0.845574	-6.22752	0.571695	0.254446	0.930656
Q9VFP1	Q9VFP1	1	72.4781	NK(1)LTPSFTSGK	Cyp6d5	FALSE	0	-0.120954	-0.620901	0.378994	22.6722	-0.639641	0.55304	0.822382	-6.174	0.556015	0.189096	0.930862
Q7JXB5.3	Q7JXB5	1	72.2004	ILTPAVK(1)QYVEK	Pepck2	FALSE	0	0.130954	-0.455462	0.717369	25.7287	0.59041	0.582856	0.835204	-6.20709	0.564684	0.221801	0.93175
P32748	P32748	1	52.255	MDQDHLK(1)NAK	Dhod	TRUE	2	0.140344	-0.530191	0.81088	20.5027	0.553369	0.605948	0.845574	-6.23049	0.571695	0.253618	0.932108
Q7KUB1.1	Q7KUB1	1	71.9762	AVDYVVPGPGK(1)LTLTWK	Idh	FALSE	0	-0.141373	-0.821507	0.538761	26.3671	-0.549559	0.608355	0.845574	-6.23282	0.571695	0.257249	0.93215
E1JJA4	E1JJA4	1	76.1427	FEIVK(1)MACDEK	shi	FALSE	0	0.128486	-0.441158	0.698129	22.0907	0.596339	0.579211	0.833994	-6.20322	0.563866	0.215457	0.93224
M9PFF0.2	M9PFF0	1	104.014	LILFPINEK(1)K	RpL13	FALSE	0	0.13046	-0.4558	0.716721	25.0663	0.588341	0.584131	0.836026	-6.20843	0.565239	0.221743	0.932264
Q9VD30.1	Q9VD30	1	76.1697	EALK(1)HMAAVK	rdhB	TRUE	3	-0.279254	-2.75792	2.19941	21.9252	-0.297867	0.778848	0.928634	-6.354	0.627852	0.937511	0.932583
Q9VZY0	Q9VZY0	1	147.947	DADLATISAK(1)R	Non2	FALSE	0	-0.110082	-0.540233	0.320069	26.7713	-0.676606	0.531329	0.813726	-6.14771	0.550162	0.162697	0.932755
Q9VQF7.2	Q9VQF7	1	76.4451	VAADDVSAVKDDLK(1)AK	Bacc	FALSE	0	0.106566	-0.298817	0.51195	24.7836	0.695018	0.520736	0.808412	-6.13417	0.54657	0.153329	0.932827
Q9W4J8	Q9W4J8	1	67.9636	SQPESAGQTPSSK(1)LEAYK	Usf	FALSE	0	-0.106681	-0.515843	0.30248	23.4056	-0.689344	0.523984	0.811342	-6.13837	0.54855	0.154758	0.933376
Q9W4Y1.4	Q9W4Y1	1	74.7599	LQQLYK(1)AICADDQDEK	AANATL7	FALSE	0	0.148812	-0.612505	0.910129	21.8528	0.51679	0.62929	0.854472	-6.2523	0.577711	0.287954	0.933397
Q8IQN8.4	Q8IQN8	1	51.1468	ILDRLNK(1)QSAADVSR	Pdh	FALSE	0	-0.165518	-1.09517	0.764139	22.3845	-0.470722	0.659414	0.872506	-6.27787	0.589904	0.351626	0.933399
Q9W127.1	Q9W127	0.999994	52.2111	DKNNPK(1)FDVVR	CG3663	FALSE	0	-0.112074	-0.563207	0.339058	22.7749	-0.656816	0.542879	0.818388	-6.16194	0.553314	0.170633	0.933828
Q9VQ61.4	Q9VQ61	1	113.649	NVEYLAESIHK(1)VTK	Got2	FALSE	0	-0.11917	-0.625659	0.387319	25.9613	-0.622069	0.563565	0.826679	-6.18607	0.55892	0.19157	0.933942
Q8IPQ2.2	Q8IPQ2	1	67.385	GDFTK(1)IPNGVNGVEDR	CRMP	FALSE	0	0.111598	-0.337462	0.560657	21.8528	0.657042	0.542746	0.818388	-6.16178	0.553314	0.169849	0.934075
M9PFZ6	M9PFZ6	1	84.6583	DCYVGDEAQSK(1)R	Act79B	TRUE	2	0.19364	-1.06897	1.45625	21.4045	0.405478	0.70338	0.892522	-6.31036	0.603436	0.477561	0.934136
D1FYT3.1	D1FYT3	1	52.5486	IHIQLAGPGVEVHESDEVHQK(1)IAHCAETHSK	Obp99b	FALSE	0	0.157406	-0.698446	1.01326	24.8104	0.486255	0.649169	0.867072	-6.26949	0.586229	0.323711	0.934252
Q9W3Q1	Q9W3Q1	1	118.22	NGFICGIFDGHAGAACGQVVSK(1)R	Pdp	FALSE	0	-0.138647	-0.8136	0.536307	25.9411	-0.543098	0.612449	0.845577	-6.23675	0.571697	0.255289	0.934282
Q94516.3	Q94516	0.909449	10.0189	VLSDAIEAEK(0.091)K(0.909)EQWR	ATPsynB	FALSE	0	0.110223	-0.329982	0.550428	24.4945	0.662001	0.539837	0.817325	-6.15824	0.552595	0.1665	0.934306
P13607.12	P13607	1	67.2753	MGAIVAVTGDGVNDSPALK(1)K	Atpalpha	FALSE	0	-0.123288	-0.670628	0.424051	22.9367	-0.595534	0.579705	0.834201	-6.20375	0.564006	0.207021	0.934988
Q9VWH4.11	Q9VWH4	1	57.2123	VAEYAFQYAK(1)NNNRK	Idh3a	FALSE	0	-0.105373	-0.514111	0.303365	25.0698	-0.681595	0.528444	0.813726	-6.14407	0.550162	0.154598	0.935
A1Z934	A1Z934	1	86.5572	DLGLVNHVVK(1)QNETQDAAYQQALK	CG8778	FALSE	0	0.113827	-0.358726	0.586381	24.1867	0.636851	0.554702	0.822411	-6.17593	0.556034	0.178735	0.935119
Q94522.1	Q94522	1	73.6317	IAALEK(1)AGVIVTR	Scsalpha1	TRUE	1	-0.164189	-1.10265	0.774274	22.4452	-0.46256	0.664833	0.874008	-6.28218	0.590919	0.354957	0.935172
P06605.4	P06605	1	51.5244	VGINYQPPTVVPGGDLAK(1)VQR	alphaTub84D	FALSE	0	-0.125556	-0.693836	0.442724	25.4732	-0.584139	0.586726	0.837261	-6.21114	0.566074	0.214942	0.935246
M9NE89.1	M9NE89	1	94.8379	AQYEEQMQINRDEIQSLYEDK(1)IQR	Lam	TRUE	2	-0.127259	-0.711618	0.457099	23.3679	-0.575775	0.591913	0.8396	-6.21649	0.567656	0.221023	0.935444
A0A0B4LHL7.3	A0A0B4LHL7	1	67.3964	EIAHLK(1)SLLPYDQMTMEDYR	ATPsynD	FALSE	0	0.143018	-0.585566	0.871603	26.4289	0.518983	0.627876	0.854472	-6.25103	0.577711	0.275574	0.935604
A1ZBJ2.5	A1ZBJ2	1	138.297	LFIALTGIQYAGSHLK(1)ELQR	CG7461	FALSE	0	0.109697	-0.335799	0.555193	26.4742	0.651017	0.546296	0.819666	-6.16604	0.554178	0.168501	0.935829
D1FYT3	D1FYT3	1	62.5893	AYHAGMCFMNSNLQLVQHSVK(1)V	Obp99b	FALSE	0	-0.133987	-0.781995	0.514021	26.9457	-0.546669	0.610184	0.845574	-6.23458	0.571695	0.245097	0.935954
L0MPS3.35	L0MPS3	1	94.6917	SISLIGK(1)LDR	apolpp	FALSE	0	0.131857	-0.497224	0.760938	23.3402	0.554164	0.605447	0.845574	-6.23	0.571695	0.237938	0.935977
A8JNP1.12	A8JNP1	1	89.3959	TDK(1)HPASNFGDVSTFGNVDPTNEYVISTR	Argk	FALSE	0	0.118555	-0.397413	0.634524	25.8614	0.607491	0.572396	0.831164	-6.19586	0.561952	0.195156	0.935995
Q8T076.1	Q8T076	1	68.4904	SPLIISQK(1)IIK	Rcd1	FALSE	0	0.123171	-0.432115	0.678457	23.0489	0.586454	0.585295	0.836186	-6.20965	0.565348	0.210027	0.936154
Q9W4Y1	Q9W4Y1	1	72.6522	ADATGIFSQK(1)IFR	AANATL7	FALSE	0	-0.143608	-0.886992	0.599776	24.4566	-0.510749	0.633195	0.857819	-6.25577	0.579973	0.281172	0.936481
P29327.2	P29327	1	75.4785	MK(1)LNVSYPATGCQK	RpS6	FALSE	0	0.145036	-0.614381	0.904453	23.9273	0.504937	0.636964	0.858865	-6.25908	0.580681	0.287236	0.936676
Q8IPE8.12	Q8IPE8	1	46.3177	STNPAPVANK(1)HLHTK	Mtpalpha	TRUE	3	0.151814	-0.676623	0.980251	21.3196	0.4845	0.650322	0.867072	-6.27045	0.586229	0.313341	0.936764
Q9VYV4	Q9VYV4	1	114.742	AVDAVSPVAAGADSAPAIGQK(1)R	Amun	FALSE	0	-0.105961	-0.532266	0.320345	24.5	-0.65715	0.542683	0.818388	-6.1617	0.553314	0.161243	0.937287
A4V201	A4V201	1	77.9117	ATTRPPNSVPTANK(1)LTAVK	Taf4	FALSE	0	0.108733	-0.340609	0.558075	24.3408	0.639774	0.552961	0.822382	-6.17391	0.556015	0.169956	0.93761
P48596.3	P48596	1	86.1356	QGLIK(1)TPER	Pu	FALSE	0	0.11328	-0.372191	0.598751	24.201	0.616924	0.566671	0.827147	-6.18955	0.559236	0.183621	0.937686
Q9VL01	Q9VL01	1	105.323	NYLDLCCDLPNK(1)R	CG5390	TRUE	2	0.187535	-1.06729	1.44236	21.8215	0.395131	0.710485	0.896762	-6.3151	0.606303	0.474614	0.937911
Q24439.1	Q24439	1	52.391	TIMAAHRGEVVCEVVTAK(1)PLDASQSK	ATPsynO	FALSE	0	-0.10083	-0.49404	0.29238	25.2846	-0.677965	0.530542	0.813726	-6.14672	0.550162	0.148725	0.938088
Q9VQD7	Q9VQD7	1	51.3355	AK(1)FLGINR	ND-B17.2	FALSE	0	0.118156	-0.410178	0.646491	26.0373	0.591276	0.582323	0.835204	-6.20653	0.564684	0.199833	0.938107
Q9VK60	Q9VK60	1	62.5705	APAQTAVVEYPGDIVVK(1)PGQVLTPTQVK	CG6180	FALSE	0	-0.156653	-1.05385	0.740544	25.7671	-0.461629	0.665452	0.874008	-6.28266	0.590919	0.339349	0.93819
Q9U6R9	Q9U6R9	1	86.7939	AIDAYK(1)NNK	gammaSnap1	FALSE	0	0.101926	-0.3013	0.505152	22.8036	0.66831	0.53615	0.816606	-6.15372	0.552109	0.152513	0.938442
Q9V3E7.1	Q9V3E7	1	64.9446	RPVGGK(1)PAAGGQR	Ref1	FALSE	0	0.14493	-0.634134	0.923995	24.5169	0.491844	0.645504	0.864177	-6.26641	0.584273	0.294667	0.938531
Q9W0A8	Q9W0A8	1	60.5976	EAAPSAAK(1)PAAAAPK	RpL23A	FALSE	0	0.123734	-0.457736	0.705204	21.9548	0.562605	0.600138	0.844745	-6.22478	0.571134	0.21993	0.938776
Q8MZI3	Q8MZI3	0.999993	51.7196	EANQTINPK(1)LMNMAMNGGYNKR	CG10077	TRUE	4	0.203	-1.28076	1.68676	21.2683	0.361722	0.733655	0.909153	-6.32963	0.61468	0.561205	0.939063
A1Z8D6	A1Z8D6	1	48.314	ILTGMLPANHGIPAIAAK(1)K	CG18004	FALSE	0	-0.11037	-0.582656	0.361917	23.9198	-0.617854	0.566109	0.827147	-6.18892	0.559236	0.178634	0.939134
A1Z9J3	A1Z9J3	1	61.7795	MHSSSQSTLK(1)R	shot	TRUE	1	0.161576	-0.804056	1.12721	20.2294	0.442392	0.678324	0.879611	-6.29252	0.594707	0.365233	0.939213
P18053	P18053	1	87.2981	LLDSAIPSEK(1)IYR	Prosalpha3	FALSE	0	-0.104434	-0.531813	0.322945	26.0486	-0.646058	0.549228	0.821196	-6.16952	0.555213	0.161648	0.939337
Q9V4C7.2	Q9V4C7	1	88.3584	GASEIIMK(1)K	PMCA	FALSE	0	-0.125956	-0.733311	0.481399	23.1944	-0.548298	0.609153	0.845574	-6.23359	0.571695	0.229721	0.939475
Q9VL68.2	Q9VL68	1	152.112	GLGIYLEGLK(1)K	CG4598	FALSE	0	0.126205	-0.483601	0.736012	26.2305	0.547176	0.609863	0.845574	-6.23427	0.571695	0.230648	0.939497
A4V2K7	A4V2K7	1	147.244	GRPSLAAGK(1)VSK	D1	FALSE	0	-0.162864	-1.15143	0.825703	24.0512	-0.435573	0.682918	0.881768	-6.29593	0.596165	0.373908	0.939777
Q9VW68.4	Q9VW68	1	149.26	VLLLEEVVK(1)VIQEEK	Gabat	FALSE	0	0.149283	-0.691995	0.99056	25.2344	0.46915	0.660456	0.872916	-6.27871	0.59018	0.318198	0.939952
P48596	P48596	1	110.548	CTFHHDLELDHK(1)PPTR	Pu	FALSE	0	0.127015	-0.49884	0.752871	24.0159	0.536567	0.616604	0.847876	-6.24067	0.573251	0.236718	0.940432
M9PDU4.1	M9PDU4	0.999982	47.3582	VLLVLK(1)LYDKIDPSK	ND-ACP	FALSE	0	-0.150373	-1.01083	0.710084	25.4628	-0.462043	0.665177	0.874008	-6.28245	0.590919	0.325453	0.940534
Q9VV75	Q9VV75	1	110.387	AIELVHK(1)AAFR	UQCR-C2	FALSE	0	0.116426	-0.417903	0.650754	29.1751	0.576078	0.591724	0.8396	-6.2163	0.567656	0.2021	0.940738
P05661.41	P05661	0.999992	51.227	TGEELQAAEDKINHLNK(1)VK	Mhc	FALSE	0	-0.128773	-0.775041	0.517495	24.6414	-0.52681	0.622844	0.852031	-6.24646	0.57606	0.244439	0.940853
X2JGP4.4	X2JGP4	0.999933	41.7241	YVDPLKEIAK(1)K	Pdi	FALSE	0	0.131072	-0.539194	0.801337	22.5227	0.517015	0.629144	0.854472	-6.25217	0.577711	0.253516	0.94107
X2JFD6.1	X2JFD6	1	66.2625	NQSTTFIVGAGK(1)FGGK	Mfe2	FALSE	0	-0.10915	-0.586158	0.367859	23.0404	-0.604975	0.573929	0.831164	-6.19753	0.561952	0.18042	0.941195
Q9VBP6.4	Q9VBP6	1	59.2647	FRDEEEAVK(1)K	Ssadh	TRUE	2	0.258688	-2.17926	2.69664	22.8453	0.280538	0.7913	0.933661	-6.35984	0.63125	0.922111	0.941244
P19107.4	P19107	1	77.5333	LLQPAPGTIEK(1)K	Arr2	FALSE	0	0.113989	-0.405268	0.633246	24.2272	0.580395	0.589044	0.838026	-6.21355	0.566591	0.1964	0.941455
L0MPS3.5	L0MPS3	1	114.496	DQQK(1)YHLANIR	apolpp	FALSE	0	-0.113573	-0.62931	0.402164	25.2379	-0.582221	0.587913	0.837415	-6.21238	0.566179	0.195068	0.941456
Q9W401.3	Q9W401	1	70.9771	DVLAAK(1)VPQEQER	kdn	FALSE	0	0.106252	-0.349789	0.562293	23.3272	0.615992	0.567235	0.827147	-6.19017	0.559236	0.172489	0.941536
X2JH42.6	X2JH42	1	62.3026	VVDLLAPYAK(1)GGK	ATPsynbeta	FALSE	0	0.108471	-0.365893	0.582835	23.6481	0.604566	0.574178	0.831164	-6.1978	0.561952	0.17942	0.941594
Q9VVW3	Q9VVW3	1	116.884	LEK(1)LPAYR	Sfxn2	FALSE	0	-0.109976	-0.599209	0.379256	23.7634	-0.594327	0.580446	0.834764	-6.20454	0.564386	0.185044	0.941932
P41572.1	P41572	1	86.4628	VQASSVLK(1)GPSTK	Pgd	FALSE	0	-0.107527	-0.578114	0.363061	23.0278	-0.604112	0.574455	0.831164	-6.19811	0.561952	0.177991	0.942136
P20659.2	P20659	1	78.3416	LDGNSAMATAIK(1)R	trx	TRUE	1	-0.177026	-1.38026	1.02621	21.333	-0.388979	0.714725	0.899731	-6.31787	0.60831	0.455103	0.942278
Q9VK60.3	Q9VK60	1	44.5983	VGK(1)TMEEHCVVPDVIAK	CG6180	TRUE	2	0.260027	-2.24532	2.76538	22.9995	0.274405	0.795724	0.934991	-6.36182	0.63215	0.947604	0.942314
P54357	P54357	1	64.4386	ALGQNPTESDVK(1)K	Mlc-c	FALSE	0	0.114685	-0.419019	0.648388	23.4707	0.56813	0.596679	0.84235	-6.22132	0.569515	0.201864	0.942499
X2J6D4	X2J6D4	1	101.295	GDLIAYLK(1)SATK	Cyt-c-p	FALSE	0	0.129902	-0.544404	0.804209	26.7429	0.509332	0.634113	0.858086	-6.25658	0.580154	0.255044	0.942543
X2JGB3	X2JGB3	1	51.0726	NDK(1)LENHLAEAIEK	Bre1	FALSE	0	-0.109365	-0.598535	0.379806	23.3294	-0.591096	0.582433	0.835204	-6.20664	0.564684	0.18502	0.942597
Q9VSA3.4	Q9VSA3	1	80.5855	NSYYASIAK(1)CHAADMANK	Mcad	FALSE	0	-0.122357	-0.728893	0.484179	23.643	-0.533351	0.618657	0.848343	-6.24259	0.573567	0.229411	0.942937
O77460.4	O77460	1	70.9771	NSPSYSLYFK(1)NK	Nurf-38	FALSE	0	-0.108199	-0.590874	0.374477	25.0876	-0.592664	0.581468	0.835204	-6.20562	0.564684	0.182563	0.943022
Q9VK11	Q9VK11	1	66.4345	GLIQSFAPK(1)LR	CG16820	FALSE	0	-0.115925	-0.667657	0.435808	22.8602	-0.555507	0.6046	0.845574	-6.22918	0.571695	0.208683	0.943337
Q9V470.2	Q9V470	1	98.3535	YGVAIQQFK(1)VLNNSK	ScsbetaG	FALSE	0	0.12851	-0.542758	0.799779	23.3318	0.506155	0.636173	0.858865	-6.25839	0.580681	0.253895	0.943534
Q9VC18	Q9VC18	1	54.4863	QHPSVAGMK(1)FK	CG11089	TRUE	1	-0.117363	-0.685157	0.450431	21.626	-0.546492	0.610297	0.845574	-6.23469	0.571695	0.214758	0.943692
I0DHK3.2	I0DHK3	1	75.9705	SECLNYK(1)HSYDTTYPVSR	Prosalpha6	FALSE	0	0.123032	-0.499482	0.745546	22.3209	0.52253	0.625592	0.854472	-6.24896	0.577711	0.235455	0.943925
Q9W3X7.1	Q9W3X7	1	59.3561	YYLLPEEYK(1)PYADDGLGYGDYPK	ND-ASHI	FALSE	0	0.108023	-0.386523	0.602568	26.3541	0.577499	0.590842	0.83908	-6.2154	0.567304	0.187053	0.944743
Q9NK57.1	Q9NK57	1	97.0627	ELENFAPTSWAEK(1)WDNVGLLIEPHREK	CG4278	TRUE	2	-0.34242	-4.82737	4.14253	24.4238	-0.201856	0.848692	0.952665	-6.38205	0.644099	1.69635	0.945372
Q9VG69.1	Q9VG69	1	87.3078	LKQEQEAALAEAEK(1)QK	Srlp	FALSE	0	-0.113942	-0.67167	0.443786	21.9506	-0.540134	0.614333	0.847196	-6.23853	0.572792	0.210951	0.945998
Q7KV27.7	Q7KV27	1	69.9792	LLDSPDYPEDVK(1)K	CG1640	TRUE	2	0.251376	-2.25358	2.75634	22.9685	0.265317	0.802297	0.935359	-6.36468	0.632399	0.947456	0.946133
P07764.1	P07764	1	115.868	ALSDHHVYLEGTLLK(1)PNMVTAGQSAK	Ald1	FALSE	0	-0.183642	-1.56673	1.19945	24.8345	-0.351046	0.741131	0.912867	-6.33402	0.617192	0.523129	0.946471
Q8SYP9	Q8SYP9	1	109.37	GNELINQQK(1)LNENLDRENGILK	mRpS5	FALSE	0	0.124365	-0.538747	0.787476	23.286	0.495853	0.642882	0.863092	-6.26419	0.583539	0.25081	0.946539
Q9W3N9.6	Q9W3N9	1	61.7795	VFQDEIAPVK(1)IQQK	CG10932	FALSE	0	0.0951751	-0.309344	0.499695	24.599	0.622051	0.563576	0.826679	-6.18608	0.55892	0.153002	0.946884
P38040.1	P38040	1	78.6552	QTISESCAK(1)MMK	Ggamma1	FALSE	0	0.180949	-1.17612	1.53802	22.9038	0.352529	0.74009	0.912855	-6.33341	0.617184	0.513288	0.946994
Q9VW68.11	Q9VW68	1	136.168	TLGALSTTHSK(1)YIHK	Gabat	FALSE	0	0.108921	-0.418138	0.635981	27.4439	0.546379	0.610368	0.845574	-6.23476	0.571695	0.199351	0.947647
A1Z7H3.1	A1Z7H3	1	86.3126	GINDK(1)VNSGSAFK	Acsl	TRUE	3	0.185788	-1.26734	1.63891	21.6309	0.338031	0.750289	0.915541	-6.3392	0.619	0.549619	0.948023
Q9W077	Q9W077	1	95.6505	DGDVVK(1)GSYSLVEPDGSVR	Cpr62Bc	FALSE	0	-0.128421	-0.851954	0.595112	23.0795	-0.469266	0.660379	0.872916	-6.27864	0.59018	0.273663	0.948108
Q9VTB4	Q9VTB4	1	113.687	AVSK(1)MPQDASYR	ND-13B	FALSE	0	-0.112365	-0.678067	0.453336	22.5215	-0.525155	0.623906	0.852994	-6.24743	0.576711	0.213966	0.948371
A8JNU6.3	A8JNU6	1	119.173	HFDLK(1)NVR	Nc73EF	FALSE	0	0.0976676	-0.339318	0.534654	25.7945	0.590914	0.582545	0.835204	-6.20676	0.564684	0.165282	0.948594
A0A0B4KFZ9.6	A0A0B4KFZ9	1	109.146	TVTAMDVVYALK(1)R	His4r	FALSE	0	0.134696	-0.666606	0.935998	23.9192	0.444426	0.676957	0.879121	-6.2915	0.594376	0.303078	0.948806
X2JCV2.11	X2JCV2	1	193.851	NEK(1)FDVETINVLGNIIQGNADSVDKK	Lsp2	FALSE	0	-0.130755	-0.890594	0.629083	25.9764	-0.454967	0.669895	0.876639	-6.28612	0.592698	0.287395	0.948963
B7Z001.39	B7Z001	1	106.007	VMAMVPAK(1)SLATTCVASK	FASN1	TRUE	1	0.184148	-1.27207	1.64036	21.9455	0.334336	0.752898	0.916008	-6.34063	0.619315	0.550788	0.949077
Q24492	Q24492	1	125.74	NK(1)LTVQSVAPINHK	RpA-70	FALSE	0	-0.102083	-0.581432	0.377267	23.0609	-0.563044	0.599863	0.844745	-6.22451	0.571134	0.181305	0.949168
P98149	P98149	1	118.686	VGIQCAK(1)K	Dif	FALSE	0	-0.120656	-0.777539	0.536226	25.3886	-0.485629	0.64958	0.867072	-6.26983	0.586229	0.248454	0.949277
Q9VWV6.5	Q9VWV6	1	127.174	HLFSLISDK(1)FGAR	Tsf1	TRUE	1	0.193385	-1.41683	1.80359	23.6492	0.317527	0.764814	0.921412	-6.34698	0.622969	0.609033	0.949471
Q9VK69.1	Q9VK69	1	83.1675	SYILNIVK(1)QIK	CCT4	FALSE	0	-0.134683	-0.952604	0.683237	24.3803	-0.435356	0.683065	0.881768	-6.29603	0.596165	0.309364	0.949959
Q5U0V7.1	Q5U0V7	1	107.176	YDLFSDDYDTSEK(1)QR	Synj	TRUE	3	-0.105457	-0.626839	0.415925	21.2011	-0.534762	0.617756	0.848343	-6.24175	0.573567	0.197204	0.950474
Q9VX36	Q9VX36	1	107.465	DTPEDNPNIPFEFTAENK(1)K	ND-24	FALSE	0	0.101143	-0.383386	0.585672	23.6147	0.551897	0.606878	0.845574	-6.23139	0.571695	0.183265	0.950741
A0A0B4KFZ9.5	A0A0B4KFZ9	1	88.6806	GVLK(1)VFLENVIR	His4r	FALSE	0	-0.130526	-0.913937	0.652886	25.5853	-0.440503	0.679595	0.880468	-6.29347	0.595286	0.296311	0.950833
O97477.1	O97477	1	83.7762	VQVDDEFITTDYDYQTSHVK(1)R	Inos	TRUE	1	0.17314	-1.1662	1.51248	22.4036	0.341781	0.747645	0.914489	-6.33772	0.618288	0.506581	0.950893
Q9VMQ9.1	Q9VMQ9	1	113.176	AYWK(1)DLNCPFR	cl	FALSE	0	0.127416	-0.623244	0.878076	23.499	0.448768	0.674044	0.87885	-6.2893	0.594193	0.283924	0.950982
E1JHQ1	E1JHQ1	1	94.2966	AIEEAIEK(1)LSK	Gs1	FALSE	0	-0.0980438	-0.557401	0.361313	23.7185	-0.564301	0.599075	0.844731	-6.22372	0.571125	0.173744	0.951006
Q9VQ58.1	Q9VQ58	1	88.5614	LFLQPGK(1)LPAGSIIHK	CG15356	TRUE	2	0.231529	-2.1082	2.57126	22.3512	0.261626	0.804972	0.935733	-6.36582	0.632652	0.88496	0.951011
A4UZZ4.13	A4UZZ4	1	97.7338	TQQHYYEK(1)DPK	GlyP	FALSE	0	-0.180037	-1.63175	1.27167	21.8237	-0.327886	0.757461	0.918123	-6.3431	0.620746	0.549083	0.951219
P00334.6	P00334	1	140.871	TIAVNYTGLVNTTTAILDFWDK(1)RK	Adh	FALSE	0	0.108161	-0.446574	0.662896	25.7318	0.515497	0.630125	0.854784	-6.25305	0.577921	0.209819	0.951274
Q9U6R9.1	Q9U6R9	1	96.8898	ECFLK(1)AIDAYK	gammaSnap1	TRUE	2	0.195043	-1.50608	1.89617	22.2587	0.303135	0.775078	0.927214	-6.35216	0.626892	0.643419	0.951519
B5RIM9.3	B5RIM9	1	150.215	LTEIINETHENVK(1)YLK	Gpdh1	FALSE	0	0.0914327	-0.317411	0.500276	23.6262	0.59127	0.582326	0.835204	-6.20653	0.564684	0.154638	0.951762
M9NE89.3	M9NE89	1	89.5479	SQK(1)WVSADNTR	Lam	FALSE	0	0.0998402	-0.384547	0.584227	23.8289	0.544947	0.611276	0.845574	-6.23563	0.571695	0.183211	0.952046
Q86BS3	Q86BS3	1	97.4716	NGGSSVQLNK(1)PR	Chro	FALSE	0	0.102278	-0.404655	0.60921	22.5792	0.533425	0.61861	0.848343	-6.24254	0.573567	0.191738	0.952065
Q7K511.1	Q7K511	1	85.5541	LVLK(1)PGSTAEVAAILK	D2hgdh	FALSE	0	-0.143834	-1.10803	0.820359	24.981	-0.394401	0.710987	0.896921	-6.31543	0.60641	0.364689	0.952122
Q9VN93.1	Q9VN93	1	45.8289	VDHLFYK(1)FQVR	CG12163	FALSE	0	0.125831	-0.625103	0.876764	21.6578	0.443024	0.677899	0.879611	-6.29221	0.594707	0.284027	0.95226
Q9V9U3.1	Q9V9U3	1	59.3561	SEATVAQK(1)PEAVEDVNASTGDEK	CG1910	TRUE	2	0.232011	-2.17957	2.6436	22.7561	0.25436	0.810247	0.938201	-6.36801	0.63432	0.912139	0.952354
A0A0B4KEH0.2	A0A0B4KEH0	1	107.825	EICYEVLGLLDK(1)YLIPK	14-3-3zeta	TRUE	2	0.300739	-3.70787	4.30935	24.005	0.198352	0.851276	0.953285	-6.38287	0.644519	1.51618	0.952729
Q9VWD1	Q9VWD1	1	69.1076	SSDSSNMSAYK(1)LETAPFDPR	COX6B	TRUE	3	0.219305	-1.96526	2.40387	21.5894	0.265414	0.802227	0.935359	-6.36465	0.632399	0.826273	0.952822
Q95TK5.2	Q95TK5	1	87.2981	TTPTNTLELNK(1)R	CG1635	FALSE	0	-0.0982705	-0.575686	0.379145	23.2891	-0.544212	0.611742	0.845574	-6.23607	0.571695	0.180574	0.952853
Q867Z4.1	Q867Z4	1	97.1627	NVQLADSK(1)PIASR	lola	FALSE	0	-0.0983394	-0.576419	0.37974	25.258	-0.543837	0.61198	0.845574	-6.2363	0.571695	0.180825	0.952857
Q7JZW2	Q7JZW2	1	45.161	ADQVDENLK(1)K	RpS15	TRUE	3	0.156218	-1.01329	1.32573	21.3535	0.353158	0.739649	0.912855	-6.33316	0.617184	0.442347	0.95398
P13395.18	P13395	1	79.693	LTTESGQK(1)LLER	alpha-Spec	FALSE	0	0.0949513	-0.364765	0.554668	23.2438	0.546075	0.61056	0.845574	-6.23494	0.571695	0.17388	0.954233
Q9VWH4.8	Q9VWH4	1	133.227	VTVVHK(1)ANIMR	Idh3a	FALSE	0	0.128525	-0.685419	0.942469	25.2767	0.41748	0.695184	0.885895	-6.30472	0.598956	0.30786	0.954346
Q9V9U3	Q9V9U3	1	71.7163	ATEK(1)YAPEEAKEDVAEAK	CG1910	FALSE	0	-0.0989069	-0.601635	0.403821	23.9638	-0.520158	0.627119	0.854472	-6.25035	0.577711	0.190148	0.954897
F3YDH0.4	F3YDH0	1	66.2667	WLEQNPDADPEEYK(1)K	Hsc70-3	TRUE	2	-0.107049	-0.690482	0.476383	21.6146	-0.485104	0.649925	0.867072	-6.27012	0.586229	0.220673	0.95492
Q9VXR9	Q9VXR9	1	108.743	DEVHQVLK(1)K	CG8128	FALSE	0	-0.106971	-0.692549	0.478607	21.5055	-0.482973	0.651326	0.867585	-6.27128	0.586576	0.221484	0.955172
Q9VB10	Q9VB10	1	66.9619	AAPAYMTGK(1)LK	CG5590	FALSE	0	0.0949917	-0.374493	0.564476	26.9293	0.534941	0.617642	0.848343	-6.24164	0.573567	0.177574	0.95526
A0A0B4K7A5.4	A0A0B4K7A5	1	113.347	VGSVFK(1)SSNCMVPINDIR	hts	FALSE	0	0.0939971	-0.366893	0.554888	25.0376	0.539211	0.614921	0.847516	-6.23909	0.573008	0.174324	0.955322
Q9VGH2.1	Q9VGH2	0.999794	36.8607	LQK(1)LHLEQNEITHFKDR	CG6959	TRUE	2	0.172735	-1.29505	1.64052	21.7125	0.311143	0.76936	0.924085	-6.34931	0.624777	0.555163	0.95572
A8JR25.1	A8JR25	1	55.9796	HLAISDK(1)EYTMK	Fas1	FALSE	0	-0.129368	-0.979192	0.720455	22.1039	-0.402477	0.705437	0.893454	-6.31175	0.604066	0.321431	0.955862
P22813	P22813	1	96.1578	FGQSTVSSGK(1)FASNFDVPTNSTLLDANQASTSK	Hsf	FALSE	0	-0.118939	-0.849263	0.611384	26.188	-0.430578	0.686293	0.883542	-6.29839	0.597365	0.276232	0.956213
Q9VAM5	Q9VAM5	1	107.895	NSSLAVK(1)R	Brd8	TRUE	2	0.202596	-1.81084	2.21603	22.4822	0.266033	0.801779	0.935359	-6.36446	0.632399	0.761545	0.956229
A8DYV5.3	A8DYV5	1	138.333	GK(1)LQQGVK	Ncoa6	TRUE	2	0.332796	-4.92435	5.58994	25.3237	0.167367	0.874223	0.959897	-6.38954	0.648989	1.98842	0.956251
A8DYV5.8	A8DYV5	1	70.4426	VKLEEMPPLLTIK(1)K	Ncoa6	FALSE	0	-0.0895082	-0.519019	0.340003	22.7124	-0.550973	0.607461	0.845574	-6.23196	0.571695	0.162455	0.956364
Q8T6I0	Q8T6I0	1	89.9822	IILLFDAHK(1)LDISDEFRR	Past1	FALSE	0	0.119131	-0.623638	0.861899	24.2622	0.424044	0.690721	0.884464	-6.30157	0.597988	0.280939	0.956877
Q9VNW6.12	Q9VNW6	1	43.2974	NLSVGLK(1)QIAEDSHK	CG7470	TRUE	3	0.149721	-1.00259	1.30203	21.5784	0.343524	0.746418	0.914489	-6.33703	0.618288	0.43584	0.957156
M9PI17.2	M9PI17	1	96.2294	EGCDLFPTDK(1)DGK	Akr1B	FALSE	0	0.101386	-0.452315	0.655088	23.4947	0.484112	0.650577	0.867072	-6.27066	0.586229	0.209428	0.957351
O62530.3	O62530	1	107.176	VVMK(1)SYLSGMPECK	AP-2mu	TRUE	2	-0.0936542	-0.571185	0.383876	22.1436	-0.518523	0.628172	0.854472	-6.2513	0.577711	0.180617	0.957391
Q9VV75.5	Q9VV75	1	100.183	VLENK(1)LVVATADATLPVSR	UQCR-C2	FALSE	0	0.125784	-0.707995	0.959564	26.0543	0.398857	0.707923	0.894475	-6.31341	0.604757	0.315362	0.957482
M9PCE0.2	M9PCE0	1	101.381	LSIENLDLAGK(1)R	Pgk	FALSE	0	-0.0968237	-0.60885	0.415202	23.6097	-0.499955	0.640206	0.8603	-6.26189	0.581651	0.193665	0.957739
Q8IPD8	Q8IPD8	1	44.2378	AAPIAK(1)LLAPAPLPLAYAAPK	Cpr30F	FALSE	0	-0.117918	-0.861041	0.625204	25.2064	-0.41953	0.693788	0.885537	-6.30374	0.598714	0.281073	0.957806
Q7K5K3	Q7K5K3	1	55.1861	AVETSLLAAAELAK(1)K	Pdhb	FALSE	0	0.104401	-0.486575	0.695378	24.0748	0.467066	0.661838	0.873773	-6.27981	0.59076	0.223526	0.957825
E1JJA4.5	E1JJA4	1	66.2667	NLVDSYMK(1)IVTK	shi	TRUE	2	0.105968	-0.504397	0.716332	23.0206	0.459013	0.667195	0.874008	-6.28403	0.590919	0.230859	0.958024
X2JDP6.1	X2JDP6	1	51.1468	SVFEECHSCFK(1)TIAK	Ndf	FALSE	0	-0.0941238	-0.582685	0.394437	23.3145	-0.509357	0.634096	0.858086	-6.25657	0.580154	0.184789	0.958028
Q7K569.3	Q7K569	1	79.1771	NHIVHVSPSNLITIAGGK(1)WTTYR	Gpo1	TRUE	2	-0.235259	-3.03571	2.56519	23.3609	-0.222106	0.833799	0.949278	-6.37701	0.641809	1.05922	0.95814
Q9VRL0	Q9VRL0	1	57.2927	AEAEQITVK(1)DGPDDTGNYYTRPGK	Cyt-c1	TRUE	2	0.118119	-0.638041	0.87428	21.527	0.412998	0.698239	0.888362	-6.30684	0.600624	0.286004	0.95846
Q9W5X1	Q9W5X1	1	40.9369	DMCSSNFK(1)CVPACGQCGTGATCR	CG9572	TRUE	2	0.0935077	-0.394112	0.581127	22.5741	0.507	0.635625	0.85867	-6.25791	0.580549	0.184433	0.958512
Q7JYK1	Q7JYK1	1	80.2387	ILAQK(1)YNCDK	RpL40	FALSE	0	0.104388	-0.495654	0.704429	25.0896	0.459949	0.666571	0.874008	-6.28354	0.590919	0.226955	0.958543
M9PCE0.5	M9PCE0	1	113.256	IVEK(1)LVEK	Pgk	FALSE	0	0.102328	-0.478496	0.683152	24.7254	0.465792	0.662684	0.873921	-6.28048	0.59086	0.219686	0.95877
Q9VIE8.9	Q9VIE8	1	94.6706	LNHTLNDLQIGWFK(1)AGSALNR	mAcon1	TRUE	2	-0.272021	-4.0356	3.49156	23.8606	-0.191092	0.856639	0.9547	-6.38453	0.645475	1.42351	0.958781
Q0E8J0.1	Q0E8J0	1	84.8919	INDEITIIPQPASK(1)PR	MEP-1	TRUE	1	-0.133699	-1.10039	0.832989	21.8262	-0.365664	0.730903	0.90763	-6.32798	0.613651	0.365632	0.958955
Q9V3W7	Q9V3W7	1	61.8154	DIQDLFHK(1)FGK	SF2	FALSE	0	-0.0925935	-0.577783	0.392596	25.2977	-0.504558	0.637211	0.858865	-6.2593	0.580681	0.183514	0.959131
Q7KSQ0.2	Q7KSQ0	1	125.542	GLTPTILK(1)QGSNQAIR	sea	FALSE	0	-0.0841796	-0.497869	0.329509	24.2829	-0.537991	0.615697	0.847876	-6.23982	0.573251	0.15647	0.959995
C7LA75.3	C7LA75	0.999925	41.2656	IEVTYKDEK(1)K	Hsc70-4	FALSE	0	0.108094	-0.554588	0.770776	23.7697	0.431259	0.685832	0.883426	-6.29805	0.597287	0.250647	0.960055
P36241.3	P36241	1	110.612	SSLK(1)LQK	RpL19	FALSE	0	-0.0830738	-0.492085	0.325937	23.9442	-0.536996	0.616331	0.847876	-6.24041	0.573251	0.154701	0.960592
C0MJA0	C0MJA0	1	81.4315	EFEANGGSSAANGGGAK(1)K	HmgD	FALSE	0	-0.0979561	-0.656469	0.460557	22.1197	-0.463703	0.664072	0.874008	-6.28158	0.590919	0.211248	0.960694
Q9VIE8.7	Q9VIE8	1	145.872	GHLDNISNNMFIGATNYENNEMNNIK(1)NQR	mAcon1	FALSE	0	-0.0857823	-0.523298	0.351733	24.8949	-0.518377	0.628266	0.854472	-6.25138	0.577711	0.165483	0.960914
Q7KW39.6	Q7KW39	1	83.2777	QGIK(1)FYTQTK	CG17896	FALSE	0	-0.108391	-0.788852	0.57207	25.3098	-0.421146	0.692689	0.885228	-6.30297	0.598505	0.257372	0.960983
Q9VR79	Q9VR79	1	50.787	AK(1)LCPDGLVFDPLNRK	obst-A	FALSE	0	0.103064	-0.51886	0.724988	26.3758	0.43814	0.681187	0.881265	-6.29465	0.595826	0.235232	0.961204
Q9VC06.3	Q9VC06	1	91.9142	SLENSTHIEK(1)IR	CG11771	FALSE	0	0.0868135	-0.365197	0.538824	23.7853	0.507786	0.635115	0.85867	-6.25746	0.580549	0.170965	0.961357
P45594	P45594	1	106.356	TTYEEIK(1)K	tsr	FALSE	0	0.100534	-0.496046	0.697113	27.4284	0.445539	0.676209	0.879121	-6.29094	0.594376	0.225646	0.961429
X2JDU0	X2JDU0	1	89.698	NFLGEK(1)YIR	RpL9	FALSE	0	0.0875727	-0.373038	0.548183	23.7363	0.502663	0.638443	0.859554	-6.26037	0.581146	0.174218	0.961466
P35381.15	P35381	1	193.522	TALAIDTIINQK(1)R	blw	FALSE	0	0.0906717	-0.401965	0.583308	28.2954	0.486616	0.648931	0.867072	-6.26929	0.586229	0.186331	0.96155
Q23983.1	Q23983	1	108.716	HDAGTCYVDASNCYK(1)K	alphaSnap	FALSE	0	-0.0923668	-0.604776	0.420042	23.6859	-0.476585	0.655536	0.869306	-6.27474	0.58774	0.19381	0.961744
Q9VEB1.4	Q9VEB1	1	162.362	GNQDTIEK(1)LTVR	Mdh2	FALSE	0	-0.0921649	-0.603167	0.418837	29.0922	-0.476853	0.655359	0.869306	-6.27459	0.58774	0.193277	0.961802
Q7KRU8.1	Q7KRU8	1	146.071	EHGSK(1)LVEYLSMR	Fer1HCH	FALSE	0	-0.0970797	-0.662695	0.468536	22.6727	-0.453783	0.670686	0.877193	-6.28673	0.593072	0.213934	0.961963
Q86BG2	Q86BG2	1	96.3311	QLQLLLTAK(1)K	CG10543	FALSE	0	0.0871765	-0.381392	0.555745	25.0571	0.49189	0.645473	0.864177	-6.26639	0.584273	0.177228	0.962556
A4V0B5.4	A4V0B5	1	78.6526	TYIAEVEK(1)TQPEK	nrv2	TRUE	3	0.169808	-1.49438	1.83399	21.6653	0.269772	0.799073	0.935359	-6.36329	0.632399	0.629449	0.962628
A1ZBJ2.2	A1ZBJ2	1	139.191	NPSANLGLIFK(1)EASR	CG7461	FALSE	0	-0.0965354	-0.66553	0.472459	26.4607	-0.44856	0.674183	0.87885	-6.2894	0.594193	0.215212	0.962656
P45594.1	P45594	1	102.407	EAVEEK(1)LR	tsr	FALSE	0	0.0931739	-0.440904	0.627252	24.2361	0.461245	0.665708	0.874008	-6.28286	0.590919	0.202005	0.962797
M9MSI3.7	M9MSI3	1	74.7599	IPVEK(1)PVHVHIEK	Vajk1	FALSE	0	0.108677	-0.605685	0.823039	24.4962	0.402219	0.705615	0.893454	-6.31187	0.604066	0.270195	0.962815
Q9VZQ8	Q9VZQ8	1	108.564	DTHGNDVSLEK(1)YK	PHGPx	FALSE	0	-0.0832449	-0.516932	0.350442	23.432	-0.507485	0.63531	0.85867	-6.25764	0.580549	0.164034	0.962941
A0A0B4KEL0	A0A0B4KEL0	1	77.6404	DLSPLGEK(1)LSSAR	Aldh-III	TRUE	4	-0.178913	-2.0334	1.67557	21.4241	-0.255071	0.80973	0.93806	-6.3678	0.634225	0.701425	0.962944
M9PBL3.7	M9PBL3	1	117.637	GFEVVYMTEPIDEYVIQHLK(1)EYK	Hsp83	TRUE	2	-0.111751	-0.873717	0.650215	24.3749	-0.387756	0.71557	0.900319	-6.31841	0.608708	0.2882	0.96329
A0A0B4JD11.1	A0A0B4JD11	1	68.5357	LCEK(1)ALVFDPK	eEF1gamma	FALSE	0	-0.080751	-0.495047	0.333545	24.1718	-0.515323	0.630237	0.854784	-6.25315	0.577921	0.1567	0.963407
Q9W022.1	Q9W022	1	70.0564	MVGLQDEDK(1)IR	CG8993	TRUE	2	0.126288	-0.838099	1.09067	21.1089	0.346219	0.744521	0.914062	-6.33596	0.618	0.364762	0.963429
A0A0B4KEH0.6	A0A0B4KEH0	1	175.715	STVDKEELVQK(1)AK	14-3-3zeta	FALSE	0	-0.0827663	-0.517761	0.352229	26.7626	-0.50305	0.638191	0.859554	-6.26015	0.581146	0.164529	0.963511
P07486.10	P07486	1	161.324	VINDNFEIVEGLMTTVHATTATQK(1)TVDGPSGK	Gapdh1	TRUE	2	-0.0995676	-0.715871	0.516736	24.1685	-0.427135	0.688625	0.884302	-6.30007	0.597879	0.233106	0.963537
A0A0B4KFE9.1	A0A0B4KFE9	1	159.084	EQIELLHK(1)NIGTYK	Mtor	FALSE	0	0.0861395	-0.384285	0.556564	24.8591	0.484121	0.650571	0.867072	-6.27065	0.586229	0.17793	0.963645
L0MPS3.10	L0MPS3	1	120.457	FSVCEEK(1)R	apolpp	FALSE	0	-0.0917509	-0.63016	0.446658	25.1167	-0.450547	0.672852	0.878578	-6.28839	0.594009	0.203643	0.964298
Q9VY92.1	Q9VY92	0.999995	52.8955	IIDGLKENEAK(1)AK	CG11151	TRUE	1	0.152543	-1.26841	1.5735	20.9791	0.283827	0.788931	0.933296	-6.35876	0.631004	0.537451	0.964482
Q9VVU1.1	Q9VVU1	1	75.7391	EAAMAK(1)YYASEVAQR	CG3902	FALSE	0	0.12209	-0.807485	1.05167	22.1896	0.347246	0.7438	0.914062	-6.33555	0.618	0.351595	0.964508
A0A0B4JD11.3	A0A0B4JD11	1	67.7257	VADNFK(1)FGETNK	eEF1gamma	FALSE	0	-0.0900732	-0.615751	0.435604	23.0862	-0.453021	0.671196	0.877378	-6.28712	0.593198	0.198828	0.964726
P13607.3	P13607	1	69.9792	CSTIFINGK(1)EK	Atpalpha	TRUE	3	0.102415	-0.570108	0.774937	21.2652	0.402621	0.705339	0.893454	-6.31168	0.604066	0.25437	0.964881
P15007.6	P15007	1	77.9225	LAK(1)YNQILR	Eno	FALSE	0	0.0978395	-0.52358	0.719259	25.3365	0.416266	0.69601	0.886474	-6.3053	0.599347	0.235041	0.965165
A0A0B4JDA0	A0A0B4JDA0	1	90.9258	ANAALQSTASPAPGGK(1)SR	mor	TRUE	1	-0.0834285	-0.544942	0.378085	21.9017	-0.477938	0.654643	0.869306	-6.27401	0.58774	0.174559	0.965272
Q9VVH5	Q9VVH5	1	152.696	AFAGAISK(1)GLPNMVR	UQCR-Q	FALSE	0	-0.146405	-1.49569	1.20288	26.1004	-0.286875	0.786738	0.931821	-6.35774	0.630006	0.510343	0.965493
Q9VIE8.5	Q9VIE8	1	181.91	VALSKFDSDVYLPYEK(1)LNK	mAcon1	FALSE	0	0.0891423	-0.437538	0.615822	28.4352	0.447485	0.674903	0.87885	-6.28995	0.594193	0.199207	0.965558
Q24210	Q24210	1	99.2153	FTASPGLSTADLK(1)R	CASK	FALSE	0	0.0777212	-0.333565	0.489007	22.6336	0.499617	0.640426	0.8603	-6.26208	0.581651	0.155562	0.965959
P15007.3	P15007	1	185.27	EALNLISDAIAK(1)AGYTGK	Eno	FALSE	0	-0.0920514	-0.662975	0.478873	27.0059	-0.426279	0.689205	0.884302	-6.30049	0.597879	0.215942	0.966317
P13607.8	P13607	1	123.023	FQTHPENGLSHAK(1)AK	Atpalpha	FALSE	0	0.0985645	-0.552447	0.749576	23.5735	0.400289	0.706939	0.89418	-6.31275	0.604558	0.246233	0.966394
Q9VW68.2	Q9VW68	1	184.239	GTFLAVNCTNTK(1)VR	Gabat	FALSE	0	0.0898468	-0.456841	0.636534	27.2973	0.434515	0.683632	0.882022	-6.29645	0.596337	0.206775	0.966405
Q9VBP6.9	Q9VBP6	1	58.4767	VEALK(1)IGDGQGCDVQIGPLINEMQFNK	Ssadh	FALSE	0	-0.148225	-1.56746	1.27101	26.0751	-0.276127	0.794481	0.934991	-6.36127	0.63215	0.5368	0.966473
Q9VLB7.1	Q9VLB7	1	70.3986	SIEGSYVYK(1)GGK	Gdi	FALSE	0	-0.0920617	-0.669945	0.485821	23.3481	-0.421192	0.692658	0.885228	-6.30294	0.598505	0.218574	0.966758
M9PDX8.2	M9PDX8	1	77.6404	DNYK(1)YWVDETSR	nrv3	FALSE	0	-0.0826288	-0.55473	0.389472	23.9083	-0.462741	0.664712	0.874008	-6.28208	0.590919	0.178564	0.966817
Q8IPE8.3	Q8IPE8	1	134.774	ELEAVVPEHCVIATNTSAIPITK(1)IAAGSSRPEK	Mtpalpha	FALSE	0	-0.110457	-0.931041	0.710127	28.7925	-0.355886	0.737737	0.91184	-6.33204	0.616498	0.310371	0.966961
Q9VMG0	Q9VMG0	1	138.08	EITCLLDK(1)IHK	AANATL2	FALSE	0	-0.0910445	-0.660353	0.478264	27.2486	-0.422813	0.691557	0.885059	-6.30216	0.598391	0.215331	0.966979
Q9W321.8	Q9W321	1	157.497	QQQSQQK(1)FQQQQLLR	nej	FALSE	0	-0.0852857	-0.588859	0.418287	28.2053	-0.447771	0.674712	0.87885	-6.28981	0.594193	0.190468	0.966999
Q9VGF7	Q9VGF7	1	70.9771	GISDCITK(1)TLK	GC1	FALSE	0	0.0850945	-0.418385	0.588574	24.9872	0.44685	0.67533	0.878924	-6.29027	0.594243	0.190432	0.967148
Q9VWH4.3	Q9VWH4	1	185.947	FGIPQAAIDSVNTNK(1)IGLK	Idh3a	TRUE	2	0.248263	-3.69072	4.18724	24.5596	0.166636	0.874766	0.959897	-6.38968	0.648989	1.48985	0.967328
Q9W4Y1.3	Q9W4Y1	0.999938	42.099	IVGVVLNGILKPGDTAK(1)ALSK	AANATL7	FALSE	0	-0.0937578	-0.701718	0.514202	28.3552	-0.407732	0.701838	0.891514	-6.30931	0.602755	0.22995	0.96735
Q7JXZ2	Q7JXZ2	1	63.5365	VAK(1)YLETNPFVEK	Eip55E	FALSE	0	-0.078935	-0.518522	0.360652	23.2208	-0.474752	0.656747	0.869461	-6.27572	0.587845	0.166266	0.967356
Q9W321	Q9W321	1	78.0691	FVYTCNHCK(1)TAVETR	nej	FALSE	0	-0.0890147	-0.641825	0.463796	24.3156	-0.425723	0.689581	0.884302	-6.30076	0.597879	0.209091	0.967457
Q9W401.8	Q9W401	1	142.104	HLPEDETFQLVSK(1)IYK	kdn	FALSE	0	0.100866	-0.599673	0.801404	27.1638	0.380674	0.720469	0.904096	-6.32154	0.611261	0.264966	0.967472
Q9VAL7.1	Q9VAL7	1	87.2981	LAYESPVIDAK(1)K	Cnx99A	TRUE	1	0.117046	-0.815437	1.04953	22.6188	0.331861	0.754648	0.917513	-6.34159	0.620333	0.352695	0.967588
P02283.4	P02283	1	101.669	LLLPGELAK(1)HAVSEGTK	His2B:CG17949	FALSE	0	-0.0854146	-0.602187	0.431358	27.6854	-0.436993	0.68196	0.881768	-6.29522	0.596165	0.19546	0.967833
Q9VL70	Q9VL70	1	90.1456	EGAFNAEITPIK(1)LK	yip2	FALSE	0	0.0765586	-0.345065	0.498182	27.8051	0.480077	0.653233	0.868669	-6.27285	0.587309	0.159472	0.967925
Q8IQW5	Q8IQW5	1	69.1326	LRFDVSQYAPEEIVVK(1)TVDQK	CG14207	FALSE	0	0.103792	-0.663318	0.870902	25.3846	0.357723	0.736451	0.910832	-6.33129	0.615816	0.290146	0.968748
M9MSI3.15	M9MSI3	1	93.0956	VHVPAPYPVEK(1)K	Vajk1	FALSE	0	0.0760535	-0.353379	0.505486	24.6899	0.468238	0.661061	0.873231	-6.27919	0.590393	0.162425	0.969011
Q9VZI1	Q9VZI1	1	85.8073	LANALQPGSIK(1)K	Chd64	FALSE	0	-0.081764	-0.57723	0.413702	23.5187	-0.436305	0.682424	0.881768	-6.29556	0.596165	0.187401	0.969241
Q9VX36.1	Q9VX36	1	142.427	GSDDILETCK(1)K	ND-24	FALSE	0	0.0764033	-0.360127	0.512934	25.2038	0.462743	0.664711	0.874008	-6.28208	0.590919	0.16511	0.969278
A0A126GUQ4.2	A0A126GUQ4	1	54.005	HCPITDHLK(1)FVK	CRAT	FALSE	0	0.0756375	-0.353153	0.504428	22.7832	0.466373	0.662298	0.873896	-6.28017	0.590844	0.162182	0.969315
Q9VL70.6	Q9VL70	1	129.772	LPMALTAENLADQYK(1)ISR	yip2	FALSE	0	-0.0977201	-0.794647	0.599207	24.5547	-0.370714	0.727385	0.906914	-6.32584	0.613167	0.2636	0.969375
P07764.4	P07764	1	88.8188	EIAQK(1)IVAPGK	Ald1	FALSE	0	-0.0777755	-0.532941	0.37739	25.2202	-0.451767	0.672035	0.877993	-6.28777	0.593613	0.172158	0.969561
D5A7M1	D5A7M1	1	78.3416	SLPDALK(1)TECSK	EbpIII	FALSE	0	0.0729748	-0.331568	0.477517	25.3139	0.476926	0.655312	0.869306	-6.27455	0.58774	0.153011	0.969628
Q8IPE8.13	Q8IPE8	1	108.634	TAVQVANDLASGK(1)LR	Mtpalpha	FALSE	0	0.123365	-0.97206	1.21879	27.5266	0.297749	0.778933	0.928634	-6.35404	0.627852	0.414325	0.96965
X2JC31.4	X2JC31	0.955348	13.3032	WLK(0.045)EEK(0.955)LECSEELGDLVK	Chc	TRUE	2	-0.173983	-2.29867	1.95071	23.0689	-0.216498	0.837916	0.950977	-6.37845	0.642958	0.803626	0.969702
Q9VB81.1	Q9VB81	1	81.8538	FNRPLSPASK(1)FSLNDFGR	Cpr97Eb	TRUE	2	-0.102496	-0.874621	0.669629	23.8872	-0.350961	0.74119	0.912867	-6.33405	0.617192	0.292042	0.969769
A4V3Q6.6	A4V3Q6	0.985794	18.4132	YEEIK(0.014)K(0.986)EVSSYIK	eEF1alpha2	FALSE	0	-0.0974667	-0.799626	0.604693	23.7397	-0.366997	0.729974	0.907574	-6.32742	0.613613	0.265579	0.969788
Q9VVU1.7	Q9VVU1	1	93.8391	MDFEHK(1)FDPSVVK	CG3902	FALSE	0	-0.0809114	-0.57624	0.414417	24.9294	-0.431875	0.685416	0.883367	-6.29775	0.597247	0.187349	0.9699
Q8IPQ2.1	Q8IPQ2	1	47.5371	FIPTPVRPPFVYDIIEGK(1)VQSQPEEQHEEK	CRMP	TRUE	2	0.254135	-4.23414	4.74241	24.4702	0.149702	0.887371	0.963477	-6.39284	0.651409	1.69761	0.970089
Q9VM14.2	Q9VM14	1	91.0642	DVK(1)ALAAK	muc	FALSE	0	-0.098533	-0.824521	0.627455	25.0778	-0.358834	0.735674	0.910832	-6.33083	0.615816	0.274592	0.970206
M9PD75.6	M9PD75	1	57.0193	VNNASQVGLGYQQK(1)LR	porin	FALSE	0	-0.0732307	-0.494585	0.348124	24.3793	-0.459502	0.666869	0.874008	-6.28377	0.590919	0.15937	0.970766
A0A0B4KEK1.1	A0A0B4KEK1	1	72.5896	VLYTSLLNVK(1)PLQK	E(Pc)	TRUE	2	0.0803714	-0.424387	0.585129	22.8185	0.420978	0.692803	0.885228	-6.30305	0.598505	0.190916	0.970934
H8F4T6.2	H8F4T6	0.99787	26.7071	ILAAPINPADINTIQGK(0.998)YPVK(0.002)PK	CG16935	FALSE	0	-0.0788325	-0.567659	0.409994	29.9856	-0.426376	0.689139	0.884302	-6.30044	0.597879	0.18489	0.971076
H8F4T6.4	H8F4T6	1	85.7306	TSDIFK(1)SGK	CG16935	FALSE	0	-0.0750965	-0.526196	0.376003	26.9616	-0.440138	0.679841	0.880468	-6.29365	0.595286	0.17062	0.971436
Q9VBA0	Q9VBA0	1	126.948	ELK(1)SLASPDDPYDTIIGK	CG6330	FALSE	0	0.090985	-0.561099	0.743069	25.5789	0.368899	0.728648	0.907574	-6.32661	0.613613	0.246639	0.971608
Q7KUB1	Q7KUB1	1	76.572	AK(1)LDNNEPLK	Idh	FALSE	0	0.0967144	-0.635814	0.829243	23.1209	0.349067	0.74252	0.913959	-6.33482	0.61793	0.277066	0.971618
Q9VIE8.16	Q9VIE8	1	203.869	LDFNPLTDELTGADGK(1)K	mAcon1	FALSE	0	0.0971065	-0.653475	0.847688	27.842	0.342052	0.747455	0.914489	-6.33762	0.618288	0.283894	0.97213
M9NFF8	M9NFF8	1	69.7857	AVK(1)YVECSALTQK	Cdc42	FALSE	0	0.0741156	-0.37814	0.526371	23.1502	0.433279	0.684467	0.882622	-6.29706	0.596743	0.171057	0.972293
M9PBL3.2	M9PBL3	1	47.8549	HSQFIGYPIK(1)LLVEK	Hsp83	FALSE	0	-0.0786373	-0.585543	0.428269	25.3947	-0.41015	0.700184	0.890362	-6.30818	0.601976	0.191728	0.972362
E1JH83	E1JH83	1	80.5339	EFLFK(1)QRPESLPASR	CG5065	TRUE	2	-0.12535	-1.36523	1.11453	22.2217	-0.267292	0.800867	0.935359	-6.36407	0.632399	0.468962	0.972549
E1JIK0.1	E1JIK0	1	99.5223	QEIDSPNAGATVK(1)K	Hrb87F	FALSE	0	0.0954758	-0.645541	0.836492	21.8968	0.340649	0.748443	0.914489	-6.33817	0.618288	0.280276	0.972714
Q961R8.1	Q961R8	1	83.0451	LDHLIK(1)QALEK	GlyRS	FALSE	0	0.0818534	-0.472197	0.635904	22.3708	0.390597	0.713609	0.899374	-6.31714	0.608069	0.20956	0.972759
Q9VBN5	Q9VBN5	1	107.609	YTAHDISFEK(1)LSPK	RpL27	TRUE	2	-0.19728	-3.19702	2.80246	23.3541	-0.173876	0.869389	0.959897	-6.38823	0.648989	1.1346	0.972766
Q9VTQ9	Q9VTQ9	1	67.5191	VVSSAIVDK(1)YIGESAR	Rpt4R	FALSE	0	0.0741151	-0.386595	0.534825	23.1603	0.425325	0.689852	0.884302	-6.30095	0.597879	0.174255	0.972858
P07487.2	P07487	1	85.5355	GAAQNIIPASTGAAK(1)AVGK	Gapdh2	FALSE	0	-0.0829509	-0.657024	0.491122	24.5021	-0.382028	0.719531	0.903658	-6.32094	0.610966	0.217133	0.973066
A4V449.1	A4V449	1	149.324	ALSEVVGK(1)PLPYDNLDELR	ND-75	TRUE	2	0.214567	-3.39947	3.8286	23.6348	0.156968	0.881957	0.961994	-6.39153	0.650407	1.36694	0.973408
Q9VUB7	Q9VUB7	1	77.3078	LHQHQVVPGQATQPQQSFSQQK(1)PIDPTDPVQVAQVLSR	Ptip	FALSE	0	-0.0808862	-0.638012	0.476239	25.2038	-0.383851	0.718269	0.902851	-6.32014	0.61042	0.210723	0.973589
Q7K0E3.1	Q7K0E3	1	77.3901	HTLDGAACLLNSNK(1)YFPSR	Mob4	FALSE	0	0.0717075	-0.37275	0.516165	24.8427	0.426556	0.689017	0.884302	-6.30035	0.597879	0.168108	0.973643
Q9VB81.3	Q9VB81	1	99.5223	IETK(1)YANGEVYGK	Cpr97Eb	FALSE	0	0.11092	-0.909148	1.13099	22.68	0.28749	0.786296	0.931821	-6.35754	0.630006	0.385823	0.973685
Q95SI7.1	Q95SI7	1	78.9027	ILIAQDPNLEELAK(1)K	CG6028	FALSE	0	-0.0843877	-0.691367	0.522592	24.2893	-0.367576	0.72957	0.907574	-6.32717	0.613613	0.229579	0.973743
Q9VEB1.2	Q9VEB1	1	166.325	DISNSIAK(1)NCPK	Mdh2	FALSE	0	0.0823269	-0.497486	0.66214	25.5175	0.375401	0.724126	0.905721	-6.32383	0.61236	0.219304	0.973776
Q9VZU4.2	Q9VZU4	1	63.2832	YVAECLPK(1)YVQK	ND-30	FALSE	0	0.0669181	-0.3311	0.464936	24.9892	0.444511	0.6769	0.879121	-6.29146	0.594376	0.150543	0.974224
M9PHJ0.1	M9PHJ0	1	109.419	LETEK(1)YDLEER	up	FALSE	0	-0.0737258	-0.552599	0.405147	22.2201	-0.407044	0.702308	0.891636	-6.30963	0.602838	0.181125	0.974283
Q9VV75.4	Q9VV75	1	192.745	NVLEADALLGAIDGISQSQVQEAAK(1)K	UQCR-C2	FALSE	0	0.0784022	-0.46176	0.618564	26.8771	0.383748	0.718341	0.902851	-6.32019	0.61042	0.204307	0.974397
O18404.2	O18404	1	61.1674	LAK(1)QGASVILADLPSSK	scu	FALSE	0	-0.0871558	-0.751714	0.577403	24.1754	-0.34674	0.744155	0.914062	-6.33575	0.618	0.251357	0.974574
Q8IPE8.10	Q8IPE8	1	189.667	LTSVPTALDMELTGK(1)QVR	Mtpalpha	FALSE	0	-0.129923	-1.55812	1.29827	27.1709	-0.240514	0.82033	0.942848	-6.37202	0.637462	0.540188	0.974597
P31007.2	P31007	1	115.119	VLGDNEDEQIGIVPSK(1)R	dlg1	FALSE	0	-0.0736429	-0.558475	0.411189	22.3012	-0.401589	0.706047	0.893526	-6.31216	0.604115	0.183379	0.974693
A8DYI6.3	A8DYI6	1	82.5431	VLPSICNEVLK(1)SVIAK	Phb2	TRUE	3	-0.194317	-3.32156	2.93293	22.3258	-0.164282	0.876515	0.959897	-6.39014	0.648989	1.18282	0.974714
P07486.5	P07486	1	122.516	GATYDEIK(1)AK	Gapdh1	FALSE	0	0.0817333	-0.511617	0.675084	24.7817	0.364191	0.731931	0.908433	-6.3286	0.614194	0.224424	0.974816
Q6NLA3.2	Q6NLA3	1	81.9197	STVMENK(1)FLQLSPK	Vha100-1	FALSE	0	0.0705454	-0.378442	0.519533	25.5107	0.415409	0.696594	0.886744	-6.3057	0.59953	0.169821	0.974817
Q7JXB5.4	Q7JXB5	1	76.655	QYVEK(1)CVELCQPER	Pepck2	TRUE	3	0.0945555	-0.69056	0.879671	21.2509	0.318416	0.764182	0.921116	-6.34665	0.622769	0.296956	0.97489
M9PEL1.1	M9PEL1	1	129.851	SYQNYVDK(1)LCR	Rop	FALSE	0	-0.0713003	-0.532453	0.389853	23.6886	-0.408778	0.701122	0.891079	-6.30883	0.602461	0.174423	0.975001
Q9VLL1	Q9VLL1	1	60.2093	IVGK(1)RPVVIQNHLPER	D12	FALSE	0	-0.0682917	-0.493578	0.356995	24.7971	-0.424549	0.690378	0.884464	-6.30132	0.597988	0.160857	0.975014
Q9W3X6.5	Q9W3X6	1	79.4662	VSEAISK(1)AADDVISGK	Fum1	FALSE	0	0.0943696	-0.701991	0.89073	23.5522	0.313303	0.767821	0.923415	-6.34852	0.624323	0.301209	0.975376
P00334	P00334	1	41.8303	AAVVNFTSSLAK(1)LAPITGVTAYTVNPGITR	Adh	FALSE	0	0.0782975	-0.480512	0.637107	27.9062	0.370447	0.727571	0.906914	-6.32595	0.613167	0.21136	0.975405
Q9VMH9	Q9VMH9	1	88.0288	EAFNNMK(1)R	CG9150	FALSE	0	-0.106208	-1.11172	0.899304	24.8533	-0.279261	0.792221	0.933661	-6.36025	0.63125	0.380317	0.975566
A0A0B4K6V0.11	A0A0B4K6V0	0.999475	32.7926	LTSELTELK(0.001)DHMDIK(0.999)DR	brp	FALSE	0	0.0765681	-0.463304	0.61644	22.7131	0.374972	0.724424	0.905721	-6.32401	0.61236	0.204197	0.975618
A0A0B4LES3.1	A0A0B4LES3	1	54.3425	LAYNDLVEFHK(1)K	CG3107	FALSE	0	0.0811347	-0.523813	0.686083	22.581	0.354593	0.738643	0.912487	-6.33257	0.616935	0.228811	0.975721
P54385.12	P54385	1	78.4859	TAAYVNSIEK(1)IFTTYR	Gdh	FALSE	0	0.0779007	-0.484103	0.639904	27.3607	0.366474	0.730338	0.907574	-6.32764	0.613613	0.212568	0.975817
Q9VM18	Q9VM18	1	42.5683	IEMPEELLEK(1)HNK	CG5177	FALSE	0	0.0748626	-0.448658	0.598383	21.9209	0.378071	0.722273	0.905083	-6.32267	0.611929	0.198012	0.975938
Q9VC67.1	Q9VC67	1	85.9581	NVK(1)VHDMISTSK	CG13618	FALSE	0	0.0883334	-0.628867	0.805534	21.7803	0.325631	0.759059	0.918311	-6.34396	0.620872	0.271268	0.975943
Q0E993	Q0E993	1	45.0136	ITPAHDPNDYEVGK(1)R	ValRS	TRUE	2	0.13256	-1.43089	1.69601	21.3412	0.224167	0.832288	0.949278	-6.37647	0.641809	0.591347	0.975959
Q9VEB1.9	Q9VEB1	1	162.922	QNPLVTDLALYDIVHTPGVAADLSHIDTK(1)SK	Mdh2	FALSE	0	-0.0817495	-0.704118	0.540619	27.2325	-0.34728	0.743776	0.914062	-6.33553	0.618	0.2354	0.976091
P07486.2	P07486	1	66.5676	AVGK(1)VIPALNGK	Gapdh1	TRUE	1	-0.116356	-1.34066	1.10795	21.8468	-0.25127	0.812494	0.93881	-6.36892	0.634732	0.463072	0.976129
Q9VNW6.6	Q9VNW6	1	75.6953	GVSVVICNGMQEK(1)AIK	CG7470	FALSE	0	0.0908181	-0.673519	0.855155	23.4968	0.314145	0.767222	0.923378	-6.34822	0.624299	0.289097	0.976222
P00334.5	P00334	1	112.264	TIFAQLK(1)TVDVLINGAGILDDHQIER	Adh	FALSE	0	0.0741539	-0.445845	0.594153	28.531	0.377028	0.722997	0.905083	-6.32312	0.611929	0.19668	0.976235
Q9VWH4.7	Q9VWH4	1	50.1551	HMELNTYADK(1)IER	Idh3a	TRUE	1	-0.094919	-0.935213	0.745375	22.0102	-0.29865	0.778287	0.928634	-6.35373	0.627852	0.317826	0.976488
X2JDU0.1	X2JDU0	1	127.397	TINSNQCVK(1)IPK	RpL9	FALSE	0	-0.0917944	-0.880853	0.697264	23.897	-0.307573	0.771907	0.925206	-6.35059	0.625534	0.298447	0.976515
Q9W4Y1.1	Q9W4Y1	1	145.287	ALSK(1)LDCNDDADFRK	AANATL7	FALSE	0	-0.0845241	-0.764019	0.594971	30.0758	-0.328879	0.756758	0.918123	-6.34273	0.620746	0.257007	0.976717
E1JJA4.6	E1JJA4	1	74.162	QIALLK(1)EPVIK	shi	TRUE	2	-0.149661	-2.27459	1.97527	22.3023	-0.186211	0.860248	0.955251	-6.38562	0.645848	0.803716	0.977723
P38979	P38979	1	82.3791	FAK(1)YTDTTPIAGR	sta	FALSE	0	-0.0614904	-0.450785	0.327804	25.2282	-0.41761	0.695095	0.885895	-6.30466	0.598956	0.147244	0.977884
B7Z001.16	B7Z001	1	113.176	FMASGK(1)HIGK	FASN1	TRUE	1	-0.131811	-1.82314	1.55952	22.8497	-0.206046	0.845604	0.952362	-6.38104	0.643894	0.639715	0.978137
Q9VDP8	Q9VDP8	1	69.7372	ETGYCGFGDSCK(1)FLHDR	mdlc	FALSE	0	-0.083166	-0.785628	0.619296	22.081	-0.313014	0.768027	0.923415	-6.34863	0.624323	0.265694	0.978289
M9MSL3	M9MSL3	1	88.3584	GEGQDVK(1)LK	Hsc70Cb	FALSE	0	0.0716704	-0.457496	0.600837	24.0179	0.358088	0.736196	0.910832	-6.33114	0.615816	0.200148	0.978289
Q95RN0	Q95RN0	1	69.088	LANQIPEIVYALLEK(1)NGLSR	CG10038	TRUE	2	-0.157261	-2.56546	2.25094	23.0227	-0.172651	0.870298	0.959897	-6.38848	0.648989	0.910857	0.97839
Q9VA32	Q9VA32	1	61.7646	FSPPGK(1)LSLNR	Cpr100A	FALSE	0	0.0668816	-0.402213	0.535977	24.946	0.376953	0.723049	0.905083	-6.32316	0.611929	0.177427	0.978545
X2J516.1	X2J516	1	103.255	YESFTDTEK(1)AK	Gart	FALSE	0	-0.0730242	-0.628319	0.48227	22.8997	-0.347684	0.743491	0.914062	-6.33537	0.618	0.21003	0.978588
Q9Y143	Q9Y143	1	87.3076	LNDLK(1)LNPK	CG5867	FALSE	0	0.0676852	-0.415076	0.550446	23.0199	0.370684	0.727406	0.906914	-6.32585	0.613167	0.182596	0.978688
A0A0B4JCW4.6	A0A0B4JCW4	1	91.8577	MIDQLLVTK(1)QTGAAGR	ScsbetaA	FALSE	0	-0.0916071	-0.953447	0.770233	24.2311	-0.281024	0.790949	0.933661	-6.35968	0.63125	0.325976	0.978745
E2QC56.2	E2QC56	1	44.3907	TSENVSHSLNDQSASK(1)R	CG10417	FALSE	0	0.0766302	-0.546854	0.700114	23.6446	0.32495	0.759543	0.918311	-6.34421	0.620872	0.235822	0.979144
M9PDX8.3	M9PDX8	1	100.687	FLK(1)YHTYQDLEK	nrv3	FALSE	0	0.071582	-0.479307	0.622471	23.26	0.343543	0.746404	0.914489	-6.33702	0.618288	0.208364	0.979281
Q8IPE8.16	Q8IPE8	1	76.655	WVDQYGAGK(1)LVSK	Mtpalpha	FALSE	0	0.0604567	-0.340242	0.461156	26.141	0.398904	0.70789	0.894475	-6.31339	0.604757	0.151557	0.979331
Q95U34.1	Q95U34	1	66.2625	FTGYDADLK(1)TLR	Galk	FALSE	0	0.0650021	-0.394971	0.524975	23.0081	0.373626	0.72536	0.906414	-6.32459	0.612829	0.173977	0.979345
Q7KUB1.2	Q7KUB1	1	171.36	CATITPDEK(1)R	Idh	FALSE	0	-0.0662001	-0.543909	0.411509	26.2984	-0.366384	0.730401	0.907574	-6.32767	0.613613	0.180685	0.979417
Q24217	Q24217	1	147.247	SDSLGHAAGLSLGLGHITTK(1)R	Pdp1	FALSE	0	-0.0732856	-0.65313	0.506559	24.7518	-0.334156	0.753025	0.916008	-6.3407	0.619315	0.219316	0.979427
Q9V393	Q9V393	0.906736	9.87769	AFVGENVEDK(0.093)PHK(0.907)R	krz	FALSE	0	-0.0821651	-0.807863	0.643533	22.4623	-0.299346	0.777789	0.928634	-6.35349	0.627852	0.274482	0.979564
[truncated: 384 more rows]

## Sheet: Legend
List of acetyl-sites from differential analysis of acetylome between fed control (w1118) and chmRNAi flies
