# Supplementary material for: The fruit fly acetyltransferase chameau promotes starvation resilience at the expense of longevity
Source: EMBO Rep. 2023 Sep 19;24(10):e57023. doi: 10.15252/embr.202357023 (PMC10561354; doi:10.15252/embr.202357023)
Supplement: Supplementary file 8 — Dataset EV6 [file EMBR-24-e57023-s018.xlsx]

## Sheet: chm_Fed_enriched
ID	Description	GeneRatio	BgRatio	pvalue	p.adjust	qvalue	geneID	Count
GO:0044282	small molecule catabolic process	10/61	260/18885	1.00153e-08	5.78883e-06	4.94438e-06	CG15093/slgA/Shmt/Adh/Eno/CG7834/Ssadh/CG6415/yip2/CG9149	10
GO:0032787	monocarboxylic acid metabolic process	10/61	297/18885	3.53405e-08	1.02134e-05	8.72352e-06	Pgk/Eno/CG7834/AcCoAS/Pdhb/PCB/Ssadh/yip2/CG9149/CG3603	10
GO:0046395	carboxylic acid catabolic process	8/61	180/18885	1.11565e-07	1.75539e-05	1.49933e-05	CG15093/slgA/Shmt/CG7834/Ssadh/CG6415/yip2/CG9149	8
GO:0016054	organic acid catabolic process	8/61	182/18885	1.21481e-07	1.75539e-05	1.49933e-05	CG15093/slgA/Shmt/CG7834/Ssadh/CG6415/yip2/CG9149	8
GO:0044283	small molecule biosynthetic process	8/61	334/18885	1.14667e-05	0.00132555	0.00113218	Shmt/Pgk/Pu/AcCoAS/Got1/PCB/CG3603/fbp	8
GO:0009063	cellular amino acid catabolic process	5/61	98/18885	1.60468e-05	0.00154584	0.00132034	CG15093/slgA/Shmt/Ssadh/CG6415	5
GO:0072521	purine-containing compound metabolic process	8/61	363/18885	2.08956e-05	0.00172538	0.00147369	Shmt/Pgk/Eno/ATPsynO/AcCoAS/Pdhb/ATPsyndelta/sesB	8
GO:0009150	purine ribonucleotide metabolic process	7/61	306/18885	5.64671e-05	0.00407975	0.00348462	Pgk/Eno/ATPsynO/AcCoAS/Pdhb/ATPsyndelta/sesB	7
GO:0072522	purine-containing compound biosynthetic process	6/61	215/18885	6.69048e-05	0.00423913	0.00362074	Shmt/ATPsynO/AcCoAS/Pdhb/ATPsyndelta/sesB	6
GO:0009259	ribonucleotide metabolic process	7/61	319/18885	7.33413e-05	0.00423913	0.00362074	Pgk/Eno/ATPsynO/AcCoAS/Pdhb/ATPsyndelta/sesB	7
GO:0006163	purine nucleotide metabolic process	7/61	331/18885	9.23817e-05	0.00479541	0.00409588	Pgk/Eno/ATPsynO/AcCoAS/Pdhb/ATPsyndelta/sesB	7
GO:0019693	ribose phosphate metabolic process	7/61	335/18885	9.95587e-05	0.00479541	0.00409588	Pgk/Eno/ATPsynO/AcCoAS/Pdhb/ATPsyndelta/sesB	7
GO:0006520	cellular amino acid metabolic process	6/61	246/18885	0.000140194	0.00550111	0.00469864	CG15093/slgA/Shmt/Got1/Ssadh/CG6415	6
GO:0006090	pyruvate metabolic process	4/61	82/18885	0.000142728	0.00550111	0.00469864	Pgk/Eno/Pdhb/PCB	4
GO:0006066	alcohol metabolic process	5/61	156/18885	0.000147794	0.00550111	0.00469864	Gpdh1/Adh/Pu/Idh/Pdh	5
GO:1901605	alpha-amino acid metabolic process	5/61	157/18885	0.00015228	0.00550111	0.00469864	CG15093/slgA/Shmt/Got1/CG6415	5
GO:0006006	glucose metabolic process	4/61	86/18885	0.000171628	0.00550328	0.00470049	Pgk/Eno/PCB/fbp	4
GO:0055086	nucleobase-containing small molecule metabolic process	8/61	492/18885	0.000175663	0.00550328	0.00470049	Shmt/Pgk/Eno/ATPsynO/AcCoAS/Pdhb/ATPsyndelta/sesB	8
GO:0006091	generation of precursor metabolites and energy	7/61	369/18885	0.000180904	0.00550328	0.00470049	Pgk/Adh/Eno/ATPsynO/mAcon2/mAcon1/kdn	7
GO:1901606	alpha-amino acid catabolic process	4/61	91/18885	0.000213425	0.00616798	0.00526823	CG15093/slgA/Shmt/CG6415	4
GO:0009152	purine ribonucleotide biosynthetic process	5/61	180/18885	0.000287412	0.00791067	0.0067567	ATPsynO/AcCoAS/Pdhb/ATPsyndelta/sesB	5
GO:0009117	nucleotide metabolic process	7/61	403/18885	0.000309363	0.0081278	0.00694216	Pgk/Eno/ATPsynO/AcCoAS/Pdhb/ATPsyndelta/sesB	7
GO:0006753	nucleoside phosphate metabolic process	7/61	410/18885	0.00034323	0.00862551	0.00736726	Pgk/Eno/ATPsynO/AcCoAS/Pdhb/ATPsyndelta/sesB	7
GO:0009260	ribonucleotide biosynthetic process	5/61	192/18885	0.000386681	0.0092283	0.00788212	ATPsynO/AcCoAS/Pdhb/ATPsyndelta/sesB	5
GO:0019318	hexose metabolic process	4/61	108/18885	0.00041081	0.0092283	0.00788212	Pgk/Eno/PCB/fbp	4
GO:0006631	fatty acid metabolic process	5/61	195/18885	0.000415114	0.0092283	0.00788212	CG7834/AcCoAS/yip2/CG9149/CG3603	5
GO:0006164	purine nucleotide biosynthetic process	5/61	203/18885	0.000498675	0.0102941	0.00879243	ATPsynO/AcCoAS/Pdhb/ATPsyndelta/sesB	5
GO:0046034	ATP metabolic process	5/61	203/18885	0.000498675	0.0102941	0.00879243	Pgk/Eno/ATPsynO/ATPsyndelta/sesB	5
GO:0005996	monosaccharide metabolic process	4/61	116/18885	0.000538432	0.0104989	0.00896734	Pgk/Eno/PCB/fbp	4
GO:0046390	ribose phosphate biosynthetic process	5/61	207/18885	0.000544924	0.0104989	0.00896734	ATPsynO/AcCoAS/Pdhb/ATPsyndelta/sesB	5
GO:0019395	fatty acid oxidation	3/61	50/18885	0.000564094	0.0105176	0.00898336	CG7834/yip2/CG9149	3
GO:0006099	tricarboxylic acid cycle	3/61	51/18885	0.000597976	0.0108009	0.00922536	mAcon2/mAcon1/kdn	3
GO:0034440	lipid oxidation	3/61	52/18885	0.000633133	0.0110894	0.00947175	CG7834/yip2/CG9149	3
GO:0009142	nucleoside triphosphate biosynthetic process	3/61	53/18885	0.000669584	0.0113829	0.00972244	ATPsynO/ATPsyndelta/sesB	3
GO:0009141	nucleoside triphosphate metabolic process	3/61	57/18885	0.000828701	0.0136854	0.011689	ATPsynO/ATPsyndelta/sesB	3
GO:0009165	nucleotide biosynthetic process	5/61	253/18885	0.00133923	0.0215022	0.0183655	ATPsynO/AcCoAS/Pdhb/ATPsyndelta/sesB	5
GO:1901293	nucleoside phosphate biosynthetic process	5/61	255/18885	0.00138662	0.0216613	0.0185015	ATPsynO/AcCoAS/Pdhb/ATPsyndelta/sesB	5
GO:0030534	adult behavior	6/61	385/18885	0.00148992	0.0226624	0.0193565	brp/Gpdh1/Shmt/Adh/Atpalpha/AcCoAS	6
GO:0043648	dicarboxylic acid metabolic process	3/61	71/18885	0.00156766	0.0232335	0.0198443	slgA/Shmt/Got1	3
GO:0009060	aerobic respiration	4/61	157/18885	0.00166021	0.0239396	0.0204474	ATPsynO/mAcon2/mAcon1/kdn	4
GO:0009062	fatty acid catabolic process	3/61	73/18885	0.00169814	0.0239396	0.0204474	CG7834/yip2/CG9149	3
GO:0045471	response to ethanol	4/61	166/18885	0.00203494	0.0280046	0.0239195	Shmt/Adh/AcCoAS/Aldh	4
GO:0072329	monocarboxylic acid catabolic process	3/61	79/18885	0.00212967	0.0286267	0.0244508	CG7834/yip2/CG9149	3
GO:0097305	response to alcohol	5/61	284/18885	0.00222179	0.0291863	0.0249287	Shmt/Adh/Iswi/AcCoAS/Aldh	5
GO:0006979	response to oxidative stress	5/61	289/18885	0.00239631	0.0307793	0.0262894	Cyp1/Sod3/Idh/rump/sesB	5
GO:1990709	presynaptic active zone organization	3/61	83/18885	0.00245192	0.0308089	0.0263146	brp/Fife/alpha-Spec	3
GO:0045333	cellular respiration	4/61	177/18885	0.00256786	0.0315792	0.0269726	ATPsynO/mAcon2/mAcon1/kdn	4
GO:0016051	carbohydrate biosynthetic process	3/61	87/18885	0.00280283	0.0337507	0.0288273	Pgk/PCB/fbp	3
GO:0016053	organic acid biosynthetic process	4/61	187/18885	0.00312938	0.0361757	0.0308985	Shmt/AcCoAS/Got1/CG3603	4
GO:0046394	carboxylic acid biosynthetic process	4/61	187/18885	0.00312938	0.0361757	0.0308985	Shmt/AcCoAS/Got1/CG3603	4
GO:0034599	cellular response to oxidative stress	3/61	92/18885	0.00328302	0.0372075	0.0317799	Sod3/Idh/sesB	3
GO:1901615	organic hydroxy compound metabolic process	5/61	333/18885	0.00439005	0.0487971	0.0416788	Gpdh1/Adh/Pu/Idh/Pdh	5

## Sheet: wt_Fed_enriched
ID	Description	GeneRatio	BgRatio	pvalue	p.adjust	qvalue	geneID	Count
GO:0046395	carboxylic acid catabolic process	11/83	180/18885	3.86326e-10	1.55193e-07	1.35677e-07	Hn/Pepck2/CG12338/Mtpalpha/CG3699/ppl/CG6415/yip2/Got2/Mtpbeta/CG10932	11
GO:0016054	organic acid catabolic process	11/83	182/18885	4.34714e-10	1.55193e-07	1.35677e-07	Hn/Pepck2/CG12338/Mtpalpha/CG3699/ppl/CG6415/yip2/Got2/Mtpbeta/CG10932	11
GO:0044282	small molecule catabolic process	12/83	260/18885	1.4657e-09	3.48837e-07	3.04969e-07	Hn/Tpi/Pepck2/CG12338/Mtpalpha/CG3699/ppl/CG6415/yip2/Got2/Mtpbeta/CG10932	12
GO:0032787	monocarboxylic acid metabolic process	12/83	297/18885	6.5655e-09	1.17194e-06	1.02456e-06	ACC/FASN1/Tpi/Acbp2/Pepck2/Mtpalpha/Dg/CG3699/CG7920/yip2/Mtpbeta/CG10932	12
GO:0006631	fatty acid metabolic process	10/83	195/18885	1.38321e-08	1.97523e-06	1.72683e-06	ACC/FASN1/Acbp2/Pepck2/Mtpalpha/CG3699/CG7920/yip2/Mtpbeta/CG10932	10
GO:0006091	generation of precursor metabolites and energy	12/83	369/18885	7.21243e-08	8.58279e-06	7.50346e-06	COX5A/ACC/GlyP/Nc73EF/FASN1/Rack1/Tpi/Dg/Mdh1/CG17333/levy/kdn	12
GO:0009062	fatty acid catabolic process	6/83	73/18885	8.07349e-07	8.23496e-05	7.19937e-05	Pepck2/Mtpalpha/CG3699/yip2/Mtpbeta/CG10932	6
GO:0072329	monocarboxylic acid catabolic process	6/83	79/18885	1.29093e-06	0.000115216	0.000100727	Pepck2/Mtpalpha/CG3699/yip2/Mtpbeta/CG10932	6
GO:0019395	fatty acid oxidation	5/83	50/18885	2.63331e-06	0.000208909	0.000182638	Mtpalpha/CG3699/yip2/Mtpbeta/CG10932	5
GO:0034440	lipid oxidation	5/83	52/18885	3.20798e-06	0.000221518	0.000193661	Mtpalpha/CG3699/yip2/Mtpbeta/CG10932	5
GO:0015980	energy derivation by oxidation of organic compounds	9/83	276/18885	3.41274e-06	0.000221518	0.000193661	COX5A/ACC/GlyP/Nc73EF/FASN1/Rack1/Mdh1/levy/kdn	9
GO:1901605	alpha-amino acid metabolic process	7/83	157/18885	5.86965e-06	0.000349244	0.000305325	Hn/CG12338/CG32099/ppl/CG6415/CG7470/Got2	7
GO:0005975	carbohydrate metabolic process	11/83	490/18885	9.60351e-06	0.000527454	0.000461124	ACC/GlyP/FASN1/Rack1/Tpi/Pepck2/Dg/Mdh1/CG17333/kdn/Tps1	11
GO:0044242	cellular lipid catabolic process	6/83	137/18885	3.11719e-05	0.00158977	0.00138984	Pepck2/Mtpalpha/CG3699/yip2/Mtpbeta/CG10932	6
GO:0044262	cellular carbohydrate metabolic process	7/83	210/18885	3.86221e-05	0.00183841	0.00160722	ACC/GlyP/FASN1/Rack1/Tpi/Pepck2/Tps1	7
GO:1901606	alpha-amino acid catabolic process	5/83	91/18885	5.02032e-05	0.00224032	0.00195859	Hn/CG12338/ppl/CG6415/Got2	5
GO:0009063	cellular amino acid catabolic process	5/83	98/18885	7.15724e-05	0.00300604	0.00262801	Hn/CG12338/ppl/CG6415/Got2	5
GO:0006520	cellular amino acid metabolic process	7/83	246/18885	0.000104551	0.00412144	0.00360315	Hn/CG12338/CG32099/ppl/CG6415/CG7470/Got2	7
GO:0044283	small molecule biosynthetic process	8/83	334/18885	0.000109674	0.00412144	0.00360315	ACC/FASN1/Hn/Tpi/Pepck2/CG32099/CG7470/Got2	8
GO:0016053	organic acid biosynthetic process	6/83	187/18885	0.000174516	0.00593355	0.00518738	ACC/FASN1/Hn/CG32099/CG7470/Got2	6
GO:0046394	carboxylic acid biosynthetic process	6/83	187/18885	0.000174516	0.00593355	0.00518738	ACC/FASN1/Hn/CG32099/CG7470/Got2	6
GO:0030258	lipid modification	5/83	123/18885	0.00020902	0.00678365	0.00593057	Mtpalpha/CG3699/yip2/Mtpbeta/CG10932	5
GO:1901607	alpha-amino acid biosynthetic process	4/83	69/18885	0.000241297	0.00746639	0.00652745	Hn/CG32099/CG7470/Got2	4
GO:0016042	lipid catabolic process	6/83	200/18885	0.000250971	0.00746639	0.00652745	Pepck2/Mtpalpha/CG3699/yip2/Mtpbeta/CG10932	6
GO:0046034	ATP metabolic process	6/83	203/18885	0.00027188	0.00776489	0.00678841	COX5A/Tpi/Apf/Dg/levy/ATPsyndelta	6
GO:0043467	regulation of generation of precursor metabolites and energy	4/83	73/18885	0.000299779	0.00808633	0.00706943	GlyP/Rack1/Dg/levy	4
GO:0055086	nucleobase-containing small molecule metabolic process	9/83	492/18885	0.000305785	0.00808633	0.00706943	CG8080/Tpi/Apf/Dg/CRMP/Ppat-Dpck/Prat2/ATPsyndelta/CG10932	9
GO:0009117	nucleotide metabolic process	8/83	403/18885	0.000391737	0.00998929	0.00873308	CG8080/Tpi/Apf/Dg/Ppat-Dpck/Prat2/ATPsyndelta/CG10932	8
GO:0006753	nucleoside phosphate metabolic process	8/83	410/18885	0.000439145	0.010812	0.00945237	CG8080/Tpi/Apf/Dg/Ppat-Dpck/Prat2/ATPsyndelta/CG10932	8
GO:0008652	cellular amino acid biosynthetic process	4/83	82/18885	0.000467516	0.0111269	0.00972762	Hn/CG32099/CG7470/Got2	4
GO:0006006	glucose metabolic process	4/83	86/18885	0.000560116	0.0129007	0.0112784	GlyP/Rack1/Tpi/Pepck2	4
GO:0016051	carbohydrate biosynthetic process	4/83	87/18885	0.00058516	0.0130564	0.0114145	Rack1/Tpi/Pepck2/Tps1	4
GO:0006163	purine nucleotide metabolic process	7/83	331/18885	0.000633227	0.0134797	0.0117846	Tpi/Apf/Dg/Ppat-Dpck/Prat2/ATPsyndelta/CG10932	7
GO:0009060	aerobic respiration	5/83	157/18885	0.000641891	0.0134797	0.0117846	COX5A/Nc73EF/Mdh1/levy/kdn	5
GO:0090407	organophosphate biosynthetic process	8/83	447/18885	0.00077363	0.0157821	0.0137974	CG8080/Argk/Tpi/Apf/Ppat-Dpck/Prat2/ATPsyndelta/CG10932	8
GO:0008340	determination of adult lifespan	7/83	347/18885	0.000835554	0.0161657	0.0141328	GlyP/Cat/Tpi/Mtpalpha/Prx5/Mtpbeta/levy	7
GO:0009165	nucleotide biosynthetic process	6/83	253/18885	0.000869157	0.0161657	0.0141328	CG8080/Apf/Ppat-Dpck/Prat2/ATPsyndelta/CG10932	6
GO:1901293	nucleoside phosphate biosynthetic process	6/83	255/18885	0.000905327	0.0161657	0.0141328	CG8080/Apf/Ppat-Dpck/Prat2/ATPsyndelta/CG10932	6
GO:0005977	glycogen metabolic process	4/83	99/18885	0.000950926	0.0161657	0.0141328	ACC/GlyP/FASN1/Rack1	4
GO:0006073	cellular glucan metabolic process	4/83	99/18885	0.000950926	0.0161657	0.0141328	ACC/GlyP/FASN1/Rack1	4
GO:0006112	energy reserve metabolic process	4/83	99/18885	0.000950926	0.0161657	0.0141328	ACC/GlyP/FASN1/Rack1	4
GO:0044042	glucan metabolic process	4/83	99/18885	0.000950926	0.0161657	0.0141328	ACC/GlyP/FASN1/Rack1	4
GO:0072521	purine-containing compound metabolic process	7/83	363/18885	0.00108597	0.0178483	0.0156038	Tpi/Apf/Dg/Ppat-Dpck/Prat2/ATPsyndelta/CG10932	7
GO:0045333	cellular respiration	5/83	177/18885	0.0010999	0.0178483	0.0156038	COX5A/Nc73EF/Mdh1/levy/kdn	5
GO:0005976	polysaccharide metabolic process	4/83	108/18885	0.00131393	0.0199606	0.0174504	ACC/GlyP/FASN1/Rack1	4
GO:0019318	hexose metabolic process	4/83	108/18885	0.00131393	0.0199606	0.0174504	GlyP/Rack1/Tpi/Pepck2	4
GO:0044264	cellular polysaccharide metabolic process	4/83	108/18885	0.00131393	0.0199606	0.0174504	ACC/GlyP/FASN1/Rack1	4
GO:0006099	tricarboxylic acid cycle	3/83	51/18885	0.00146421	0.0217801	0.0190412	Nc73EF/Mdh1/kdn	3
GO:0005996	monosaccharide metabolic process	4/83	116/18885	0.00170958	0.024911	0.0217783	GlyP/Rack1/Tpi/Pepck2	4
GO:0006164	purine nucleotide biosynthetic process	5/83	203/18885	0.00201215	0.0287336	0.0251202	Apf/Ppat-Dpck/Prat2/ATPsyndelta/CG10932	5
GO:0009150	purine ribonucleotide metabolic process	6/83	306/18885	0.00228772	0.0320281	0.0280004	Tpi/Apf/Dg/Ppat-Dpck/ATPsyndelta/CG10932	6
GO:0072522	purine-containing compound biosynthetic process	5/83	215/18885	0.00258132	0.0354435	0.0309863	Apf/Ppat-Dpck/Prat2/ATPsyndelta/CG10932	5
GO:0009259	ribonucleotide metabolic process	6/83	319/18885	0.00281287	0.0378941	0.0331287	Tpi/Apf/Dg/Ppat-Dpck/ATPsyndelta/CG10932	6
GO:0006109	regulation of carbohydrate metabolic process	3/83	69/18885	0.00348071	0.0460227	0.0402351	GlyP/Rack1/Dg	3
GO:0019693	ribose phosphate metabolic process	6/83	335/18885	0.00357782	0.0464466	0.0406057	Tpi/Apf/Dg/Ppat-Dpck/ATPsyndelta/CG10932	6
GO:0043648	dicarboxylic acid metabolic process	3/83	71/18885	0.00377318	0.0481081	0.0420582	Nc73EF/Mdh1/Got2	3
GO:0009743	response to carbohydrate	3/83	75/18885	0.00440208	0.0551418	0.0482074	ACC/FASN1/Pepck2	3
GO:0006641	triglyceride metabolic process	3/83	78/18885	0.00491301	0.0604809	0.0528751	ACC/FASN1/Pepck2	3
GO:0033108	mitochondrial respiratory chain complex assembly	3/83	81/18885	0.00545834	0.0660551	0.0577483	CG3270/ND-B15/CG9065	3
GO:0006090	pyruvate metabolic process	3/83	82/18885	0.00564786	0.0672095	0.0587576	Tpi/Pepck2/Dg	3
GO:0009152	purine ribonucleotide biosynthetic process	4/83	180/18885	0.00817501	0.092814	0.0811421	Apf/Ppat-Dpck/ATPsyndelta/CG10932	4
GO:0055088	lipid homeostasis	4/83	180/18885	0.00817501	0.092814	0.0811421	Itpr/FASN1/Ppat-Dpck/Sap-r	4
GO:0018205	peptidyl-lysine modification	5/83	283/18885	0.00818947	0.092814	0.0811421	chm/brm/Ing5/trr/ppl	5

## Sheet: Legend
GO term list from ORA of proteins from significant acetyl-sites between fed control (w1118) and chmRNAi flies (FDR < 0.05; No background set was used for ORA).
