# Supplementary material for: The fruit fly acetyltransferase chameau promotes starvation resilience at the expense of longevity
Source: EMBO Rep. 2023 Sep 19;24(10):e57023. doi: 10.15252/embr.202357023 (PMC10561354; doi:10.15252/embr.202357023)
Supplement: Supplementary file 9 — Dataset EV7 [file EMBR-24-e57023-s019.xlsx]

## Sheet: Dataset-EV7
	baseMean	log2FoldChange	lfcSE	stat	pvalue	padj	chr	symbol	sigma
FBgn0029831	3052.34	2.43222	0.0894595	27.188	9.00701e-163	1.02599e-158	X	CG5966	0
FBgn0002565	74401.6	-3.04488	0.123274	-24.7001	1.0666e-134	6.07483e-131	3L	Lsp2	0
FBgn0038914	332.553	-4.51287	0.256447	-17.5977	2.56439e-69	4.86849e-66	3R	fit	2.86642230505689e-310
FBgn0030013	305.316	1.92913	0.0988425	19.5172	7.83682e-85	2.23173e-81	X	GIIIspla2	5.60614e-163
FBgn0035348	6199.39	-1.47732	0.0701036	-21.0733	1.39808e-98	5.30853e-95	3L	CG16758	2.74214e-145
FBgn0041194	4041.6	-1.25286	0.0662064	-18.9235	7.29823e-80	1.66268e-76	3L	Prat2	7.12427e-100
FBgn0270926	605.337	-1.37076	0.0805017	-17.0277	5.11617e-65	8.32547e-62	3L	AsnS	7.45314e-89
FBgn0261575	5182.65	-1.87899	0.136699	-13.7455	5.42228e-43	3.4314e-40	3R	tobi	3.82955e-80
FBgn0034140	743.371	1.34495	0.083784	16.0526	5.48499e-58	6.94216e-55	2R	Lst	9.70948e-78
FBgn0037801	342.288	-1.75312	0.128371	-13.6566	1.84294e-42	1.04965e-39	3R	CG3999	6.83103e-74
FBgn0010222	692.377	-2.12739	0.184468	-11.5326	9.0371e-31	2.85949e-28	3R	Nmdmc	1.21534e-64
FBgn0038147	4145.08	-1.32679	0.0910379	-14.574	4.11128e-48	3.90263e-45	3R	CCHa2	1.34558e-63
FBgn0031939	144.157	1.54026	0.115808	13.3001	2.31028e-40	1.14419e-37	2L	CG13796	8.90724e-62
FBgn0027579	1107.39	1.02678	0.0636747	16.1253	1.69341e-58	2.4112e-55	3R	mino	4.80716e-60
FBgn0026576	917.819	-1.23287	0.085511	-14.4177	4.00464e-47	3.50898e-44	3R	Pisd	6.27925e-58
FBgn0031971	1861.73	1.2653	0.0932976	13.5619	6.73304e-42	3.6522e-39	2L	Sirup	8.04443e-53
FBgn0038074	454.693	-2.4067	0.247991	-9.70479	2.8766e-22	4.7489e-20	3R	Gnmt	1.43539e-52
FBgn0266406	12.5537	-4.84171	0.75957	-6.37428	1.83828e-10	1.04179e-08	3R	asRNA:CR45046	7.29607e-48
FBgn0039094	317.705	-1.22093	0.0966333	-12.6346	1.36041e-36	5.96017e-34	3R	CG10184	1.62137e-44
FBgn0002563	1901.2	-1.84759	0.183593	-10.0635	8.00962e-24	1.44822e-21	2L	Lsp1beta	2.12516e-43
FBgn0002719	7226.03	-0.829845	0.0551137	-15.057	3.10745e-51	3.21791e-48	3R	Men	1.2205e-42
FBgn0028540	289.537	1.01546	0.0773175	13.1337	2.11118e-39	1.00202e-36	2L	CG9008	5.32688e-40
FBgn0261808	829.299	0.93622	0.0685409	13.6593	1.77706e-42	1.04965e-39	3R	cu	8.1759e-40
FBgn0005626	859.797	-0.838747	0.058413	-14.3589	9.37013e-47	7.62394e-44	3L	ple	2.47709e-39
FBgn0030607	515.931	0.992136	0.0763298	12.998	1.25575e-38	5.72171e-36	X	dob	2.49445e-38
FBgn0038516	498.75	1.05076	0.0843365	12.4592	1.24682e-35	5.2602e-33	3R	P5cr-2	2.10859e-37
FBgn0036549	477.142	-1.2568	0.110754	-11.3477	7.61774e-30	2.28352e-27	3L	CG10516	2.53673e-37
FBgn0023129	2463.3	-1.63553	0.165994	-9.85295	6.65631e-23	1.14882e-20	3L	aay	5.36198e-37
FBgn0063493	141.895	-1.31708	0.121338	-10.8547	1.895e-27	4.59274e-25	2R	GstE7	6.3756e-36
FBgn0025583	2808.93	0.990327	0.0800157	12.3767	3.49601e-35	1.42225e-32	2R	BomS2	7.53139e-35
FBgn0033465	1694.6	0.735256	0.0513684	14.3134	1.8047e-46	1.37049e-43	NA	NA	2.32668e-34
FBgn0043791	151.45	-2.35199	0.302089	-7.78577	6.92875e-15	6.16605e-13	3R	phu	4.98072e-34
FBgn0046114	478.557	-1.03281	0.087298	-11.8308	2.70515e-32	9.33768e-30	3R	Gclm	2.49217e-33
FBgn0033101	329.666	-1.0172	0.0875109	-11.6237	3.12288e-31	1.01636e-28	2R	CG9436	9.32864e-32
FBgn0031913	541.049	-0.767274	0.0575633	-13.3292	1.56551e-40	8.10578e-38	2L	CG5958	2.87347e-31
FBgn0034276	124.054	1.3006	0.128859	10.0932	5.91851e-24	1.08738e-21	2R	Sardh	6.16488e-31
FBgn0030608	4472.42	0.528852	0.0338247	15.6351	4.19757e-55	4.78145e-52	X	Lsd-2	1.74825e-29
FBgn0034438	246.647	-1.03617	0.0937757	-11.0495	2.20501e-28	5.98031e-26	2R	CG9416	2.20304e-29
FBgn0039685	7030.92	-1.30758	0.139732	-9.35775	8.14529e-21	1.16268e-18	3R	Obp99b	5.39392e-27
FBgn0036857	549.653	-0.7931	0.0660757	-12.0029	3.4306e-33	1.3026e-30	3L	Aldh7A1	1.78769e-26
FBgn0035811	3140.15	0.565297	0.0405378	13.9449	3.37784e-44	2.26335e-41	3L	Mcad	2.66538e-25
FBgn0036381	1857.08	-0.999325	0.0961642	-10.3919	2.70031e-25	5.30332e-23	3L	CG8745	2.80534e-25
FBgn0033518	337.268	-0.893903	0.0814166	-10.9794	4.80248e-28	1.21567e-25	2R	Prx2540-2	3.80083e-25
FBgn0036449	1144.19	0.877858	0.081007	10.8368	2.30341e-27	5.46628e-25	3L	bmm	4.12996e-24
FBgn0042201	1881	-0.912097	0.0875204	-10.4215	1.97743e-25	3.95174e-23	3L	Nplp3	2.93528e-23
FBgn0040733	2712.83	0.858688	0.0810358	10.5964	3.09674e-26	6.65565e-24	2R	BomS6	1.2464e-22
FBgn0019643	830.608	-0.822924	0.0761376	-10.8084	3.14179e-27	7.3037e-25	2R	AANAT1	1.54949e-22
FBgn0052667	496.435	-0.865737	0.0825235	-10.4908	9.52228e-26	1.97215e-23	X	ssp7	2.17851e-22
FBgn0050090	62.3205	-1.3572	0.164017	-8.27475	1.28729e-16	1.32104e-14	2R	CG30090	2.71398e-22
FBgn0263120	6897.46	0.481462	0.0340317	14.1475	1.93644e-45	1.37863e-42	2R	Acsl	2.96763e-22
FBgn0034331	1636.85	0.867717	0.0845233	10.266	1.00276e-24	1.90374e-22	2R	BomBc2	1.49914e-21
FBgn0037090	706.024	0.746984	0.0676853	11.0361	2.55812e-28	6.77663e-26	3L	Est-Q	2.45001e-21
FBgn0063497	359.504	-0.742571	0.0682101	-10.8865	1.33629e-27	3.30907e-25	2R	GstE3	1.10679e-20
FBgn0032264	817.975	0.829523	0.0821055	10.1031	5.35012e-24	9.9907e-22	2L	Lip4	4.96174e-20
FBgn0037000	81.9274	-1.22931	0.149712	-8.21116	2.1906e-16	2.18887e-14	3L	ZnT77C	5.61889e-20
FBgn0004629	2887.51	-0.687292	0.0623497	-11.0232	2.95411e-28	7.6478e-26	3R	Cys	1.19988e-19
FBgn0001125	5342.7	0.650489	0.0574132	11.33	9.32515e-30	2.72366e-27	2L	Got2	1.3064e-19
FBgn0034417	239.301	-0.898582	0.0943583	-9.52308	1.68119e-21	2.55339e-19	2R	CG15117	2.15041e-19
FBgn0039629	250.622	0.809439	0.0810931	9.9816	1.83493e-23	3.26589e-21	3R	CG11842	3.94725e-19
FBgn0266637	3.83109	4.08477	0.983844	4.15184	3.29807e-05	0.000693142	2R	asRNA:CR45144	4.93325e-19
FBgn0261862	2540.68	0.546673	0.0450512	12.1345	6.93596e-34	2.7244e-31	2R	whd	7.46353e-19
FBgn0037819	138.408	-1.08173	0.127791	-8.46483	2.56522e-17	2.80966e-15	3R	CG14688	1.13029e-18
FBgn0039151	1071.33	-0.698714	0.0659817	-10.5895	3.33343e-26	7.03168e-24	3R	CG13607	1.58052e-18
FBgn0032726	193.66	-1.83285	0.290398	-6.3115	2.76344e-10	1.51338e-08	2L	CG10621	3.02433e-18
FBgn0039543	366.045	0.77225	0.0781529	9.88127	5.01926e-23	8.79606e-21	3R	CROT	6.01623e-18
FBgn0040813	12837.5	-0.818974	0.0858238	-9.54251	1.39423e-21	2.17556e-19	NA	NA	8.31282e-18
FBgn0050431	122.208	-1.06857	0.129861	-8.22857	1.89465e-16	1.90991e-14	2R	CG30431	1.58301e-17
FBgn0267408	1637.56	-0.571599	0.0502283	-11.38	5.25866e-30	1.61896e-27	3R	AOX1	1.83686e-17
FBgn0034290	497.543	-0.913917	0.10387	-8.79868	1.38435e-18	1.6599e-16	2R	CG5773	4.77072e-17
FBgn0039593	20.998	1.7081	0.272226	6.27454	3.50674e-10	1.8666e-08	3R	Sid	7.0761e-17
FBgn0027621	2050.89	0.498782	0.0416254	11.9826	4.38246e-33	1.61034e-30	X	Pfrx	7.24906e-17
FBgn0038916	66.9416	-1.2895	0.178699	-7.21608	5.35075e-13	4.00989e-11	3R	dnd	1.49878e-16
FBgn0267339	15.7947	-1.95331	0.34068	-5.73358	9.83349e-09	4.37552e-07	3R	p38c	2.28692e-16
FBgn0087002	119547	-0.589338	0.0554613	-10.6261	2.25304e-26	4.93545e-24	4	apolpp	7.67554e-16
FBgn0034394	1451.4	-0.728993	0.0775085	-9.40534	5.18639e-21	7.57413e-19	2R	CG15096	1.63031e-15
FBgn0036316	2114.21	0.564482	0.0528536	10.6801	1.26119e-26	2.81691e-24	3L	CG10960	2.40076e-15
FBgn0004888	2742.08	0.51155	0.0459126	11.1418	7.8513e-29	2.23586e-26	3L	Scsalpha1	4.19634e-15
FBgn0035189	206.381	0.857844	0.101151	8.4808	2.23653e-17	2.47343e-15	3L	CG9119	5.20627e-15
FBgn0031860	221.841	-0.800374	0.0911659	-8.77932	1.64472e-18	1.95156e-16	2L	CG11236	5.83738e-15
FBgn0034909	336.457	-0.771931	0.0864045	-8.93392	4.11186e-19	5.38371e-17	2R	CG4797	6.41667e-15
FBgn0036862	1406.21	-0.569287	0.0548716	-10.3749	3.2257e-25	6.22779e-23	3L	Gbs-76A	1.14124e-14
FBgn0036262	8140.23	0.665374	0.0697382	9.54103	1.41417e-21	2.17686e-19	3L	CG6910	1.34055e-14
FBgn0027945	612.119	-0.631803	0.0644628	-9.80106	1.11416e-22	1.89423e-20	3L	ppl	1.34892e-14
FBgn0029898	556.497	-0.646725	0.066832	-9.67687	3.78119e-22	6.15308e-20	X	CG14439	1.39837e-14
FBgn0033697	25.5725	1.51616	0.246399	6.15328	7.58947e-10	3.85945e-08	2R	Cyp6t3	1.48905e-14
FBgn0037643	5342.2	0.427569	0.035822	11.9359	7.68912e-33	2.73709e-30	3R	ScsbetaA	1.85785e-14
FBgn0020513	3940.22	-0.488051	0.043976	-11.0981	1.28119e-28	3.55953e-26	X	Paics	2.43837e-14
FBgn0016917	4410.6	-0.425822	0.0360033	-11.8273	2.81984e-32	9.4473e-30	3R	Stat92E	3.67619e-14
FBgn0032287	413.679	-0.74664	0.0847433	-8.81061	1.24472e-18	1.50836e-16	2L	CG6415	4.28028e-14
FBgn0031515	417.476	-0.727887	0.0816029	-8.91987	4.66848e-19	5.90875e-17	2L	CG9664	4.5419e-14
FBgn0267280	1.76623	3.90034	1.11224	3.50674	0.000453633	0.00703039	2L	CR45716	9.12008e-14
FBgn0041713	633.562	-0.635422	0.0679052	-9.35749	8.16559e-21	1.16268e-18	2L	yellow-c	1.7204e-13
FBgn0031801	309.305	-0.746835	0.0875894	-8.52655	1.50776e-17	1.70049e-15	2L	CG9498	2.73518e-13
FBgn0040832	140.855	-0.816539	0.100576	-8.11859	4.71615e-16	4.63118e-14	3L	CG8012	3.0576e-13
FBgn0040736	1149.04	0.771152	0.0927379	8.3154	9.14438e-17	9.64478e-15	2R	BomS3	4.28159e-13
FBgn0039827	276.066	-0.676332	0.0762509	-8.86982	7.32633e-19	8.97357e-17	3R	CG1544	5.42812e-13
FBgn0039022	134.887	-0.875783	0.113373	-7.72481	1.12022e-14	9.74077e-13	3R	Nepl13	6.0565e-13
FBgn0014002	2737.93	-0.481297	0.0460163	-10.4593	1.32851e-25	2.70234e-23	NA	NA	1.064e-12
FBgn0025454	4263	0.607276	0.0656666	9.24788	2.2899e-20	3.22028e-18	2R	Cyp6g1	1.18298e-12
FBgn0037534	544.455	-0.638599	0.0713195	-8.95406	3.42646e-19	4.53847e-17	3R	ELOVL	1.61497e-12
FBgn0259938	757.965	-0.553277	0.0576246	-9.60139	7.88723e-22	1.24783e-19	3R	cwo	2.10939e-12
FBgn0029823	2504.63	-0.593503	0.0643089	-9.22893	2.73346e-20	3.79717e-18	X	Shmt	2.44985e-12
FBgn0036910	694.497	-0.559625	0.0589357	-9.49552	2.19112e-21	3.28409e-19	3L	Cyp305a1	2.74489e-12
FBgn0030014	6.91623	2.37547	0.547377	4.33974	1.42649e-05	0.000330268	X	CG15337	3.08386e-12
FBgn0025620	369.688	-0.674075	0.0784712	-8.5901	8.68932e-18	9.898e-16	X	CG13360	3.15929e-12
FBgn0040606	6331.34	-0.524758	0.0536877	-9.77427	1.45205e-22	2.4324e-20	3R	CG6503	3.46991e-12
FBgn0039152	79.6928	-1.09552	0.166202	-6.59148	4.35456e-11	2.62449e-09	3R	Root	4.45948e-12
FBgn0086450	365.667	-0.601524	0.0667714	-9.0087	2.08509e-19	2.8616e-17	X	su(r)	5.79442e-12
FBgn0033520	150.704	-0.846475	0.112758	-7.50702	6.04903e-14	5.02952e-12	2R	Prx2540-1	6.47178e-12
FBgn0033079	293.398	-0.714969	0.0874423	-8.17647	2.9229e-16	2.8952e-14	2R	Fmo-2	7.82593e-12
FBgn0026593	267.759	-0.737195	0.0921519	-7.99978	1.24642e-15	1.17339e-13	3L	CG5707	1.02945e-11
FBgn0027578	1273.06	-0.509689	0.0527709	-9.65852	4.52331e-22	7.25705e-20	3R	Nepl21	1.32106e-11
FBgn0031418	599.023	-0.583891	0.0650181	-8.98043	2.69701e-19	3.61431e-17	2L	CG3609	1.4377e-11
FBgn0038799	220.511	-0.742524	0.0960855	-7.72774	1.09469e-14	9.59204e-13	3R	MFS9	4.30361e-11
FBgn0038463	611.396	0.691666	0.0863394	8.01101	1.13767e-15	1.07994e-13	3R	CG3534	4.61053e-11
FBgn0061356	710.449	0.635697	0.0759576	8.3691	5.80601e-17	6.18096e-15	2R	CG18003	4.77256e-11
FBgn0040985	599.784	0.567411	0.0639673	8.87034	7.29252e-19	8.97357e-17	2L	CG6115	5.11442e-11
FBgn0032783	944.46	-0.584665	0.0679013	-8.6105	7.27417e-18	8.36971e-16	2L	CG10237	9.54754e-11
FBgn0031942	188.815	-0.779582	0.105924	-7.35984	1.84125e-13	1.43655e-11	2L	CG7203	1.18061e-10
FBgn0030828	801.907	-0.545802	0.0614579	-8.8809	6.63187e-19	8.3015e-17	X	CG5162	1.19732e-10
FBgn0000079	297.081	1.31486	0.237016	5.54756	2.89685e-08	1.15378e-06	2R	Amy-p	1.22594e-10
FBgn0025687	373.742	-0.66668	0.0836933	-7.96575	1.64222e-15	1.52086e-13	NA	NA	1.39129e-10
FBgn0040531	7.28405	-2.44052	0.63028	-3.87212	0.000107894	0.00202391	3R	CG11741	2.0819e-10
FBgn0039114	3662.52	-0.552992	0.0636785	-8.68412	3.81675e-18	4.48212e-16	3R	Lsd-1	2.33246e-10
FBgn0052512	220.571	-0.948797	0.145881	-6.50391	7.82588e-11	4.61889e-09	X	CG32512	2.57643e-10
FBgn0031824	307.337	-0.663914	0.0844533	-7.86131	3.80131e-15	3.43657e-13	2L	CG9547	2.6688e-10
FBgn0031097	82.9598	-0.897078	0.134277	-6.6808	2.37642e-11	1.47118e-09	X	obst-A	2.94695e-10
FBgn0036824	2480.96	-0.46681	0.0495795	-9.41539	4.71346e-21	6.97285e-19	3L	CG3902	3.24574e-10
FBgn0022774	377.679	-0.668324	0.085792	-7.79005	6.69843e-15	6.00802e-13	3L	Oat	3.36636e-10
FBgn0036997	148.957	-0.830787	0.119931	-6.92718	4.29297e-12	2.8431e-10	3L	CG5955	3.59953e-10
FBgn0085491	5.29169	-2.32205	0.59573	-3.89782	9.70618e-05	0.00185508	3L	CG34462	4.80544e-10
FBgn0037010	637.358	-0.546296	0.0642713	-8.49984	1.89853e-17	2.12021e-15	NA	NA	7.32946e-10
FBgn0283499	1235.32	0.528351	0.062588	8.44173	3.12663e-17	3.39195e-15	3R	InR	1.90373e-09
FBgn0063492	45.9707	-1.25507	0.237247	-5.29012	1.22234e-07	4.32414e-06	2R	GstE8	2.10843e-09
FBgn0085195	1155.99	-0.935005	0.150845	-6.19843	5.70277e-10	2.92614e-08	2L	CG34166	2.27452e-09
FBgn0083956	5301.4	-0.328249	0.0305434	-10.747	6.1242e-27	1.39522e-24	X	CG34120	2.48666e-09
FBgn0010611	516.946	-0.568991	0.0708822	-8.02728	9.96602e-16	9.53974e-14	2R	Hmgs	2.91268e-09
FBgn0263039	613.944	0.539472	0.0655033	8.2358	1.78356e-16	1.81398e-14	NA	NA	3.19159e-09
FBgn0265068	280.644	0.657131	0.0890325	7.3808	1.57339e-13	1.24462e-11	3R	asRNA:CR44179	3.86052e-09
FBgn0036659	295.584	-0.598923	0.0780197	-7.67656	1.63422e-14	1.40005e-12	3L	CG9701	5.53145e-09
FBgn0010403	2.57538	3.2708	1.10197	2.96813	0.00299614	0.0341974	3R	Obp83b	5.57619e-09
FBgn0262167	235.279	0.61427	0.0811889	7.56594	3.85081e-14	3.27347e-12	3R	ana1	5.75317e-09
FBgn0017424	39.8877	-2.9169	0.92387	-3.15726	0.00159259	0.0201793	3L	asRNA:CR11538	6.89953e-09
FBgn0010387	433.205	-0.643667	0.0881392	-7.30285	2.81743e-13	2.16847e-11	3L	Acbp2	8.35386e-09
FBgn0011695	7218.24	-0.482338	0.0575869	-8.37583	5.48381e-17	5.89303e-15	2R	EbpIII	1.43464e-08
FBgn0040735	486.498	1.20814	0.237919	5.07795	3.81525e-07	1.24884e-05	2R	BomT2	1.76031e-08
FBgn0038172	693.05	0.481123	0.0579612	8.30077	1.03438e-16	1.08097e-14	3R	Adgf-D	2.03749e-08
FBgn0035280	175.26	-0.648901	0.091829	-7.06641	1.58988e-12	1.11792e-10	3L	Cpr62Bb	2.20724e-08
FBgn0030270	28.6836	-1.15763	0.224456	-5.1575	2.50274e-07	8.38492e-06	X	CG15199	2.27925e-08
FBgn0012036	4133.46	-0.505899	0.0628856	-8.04475	8.64184e-16	8.3423e-14	2L	Aldh	2.39575e-08
FBgn0000504	624.579	-0.591361	0.0799969	-7.39231	1.44305e-13	1.15759e-11	3R	dsx	2.54973e-08
FBgn0086676	1470.27	-0.406648	0.0452565	-8.9854	2.57787e-19	3.49578e-17	2R	spin	2.76015e-08
FBgn0034728	227.728	0.580524	0.0779823	7.4443	9.74585e-14	7.8734e-12	2R	rad50	2.79704e-08
FBgn0024740	106.73	-0.785427	0.125285	-6.26912	3.63088e-10	1.91479e-08	2L	Lip2	3.85109e-08
FBgn0014427	696.577	-0.585988	0.0806089	-7.26952	3.6077e-13	2.73969e-11	3R	CG11899	5.11317e-08
FBgn0035806	220.834	-0.75769	0.120098	-6.30891	2.81011e-10	1.52428e-08	3L	PGRP-SD	5.79559e-08
FBgn0053970	811.049	-0.446906	0.0538909	-8.29279	1.1062e-16	1.14552e-14	3R	CG33970	7.39767e-08
FBgn0035985	455.947	0.607219	0.0870103	6.9787	2.97914e-12	2.00801e-10	3L	Cpr67B	1.00287e-07
FBgn0034718	728.55	-0.507571	0.06612	-7.67652	1.63468e-14	1.40005e-12	2R	wdp	1.00539e-07
FBgn0013770	3435.5	0.38111	0.0427202	8.92107	4.61786e-19	5.90875e-17	2R	Cp1	1.02834e-07
FBgn0032235	5.61864	-1.92115	0.522076	-3.67983	0.000233387	0.00392111	2L	CG5096	1.05324e-07
FBgn0260942	262.561	-0.57614	0.0804571	-7.16084	8.01868e-13	5.81788e-11	3R	bond	1.07415e-07
FBgn0086356	7.1714	1.8349	0.492913	3.72256	0.000197213	0.00338321	2R	tum	1.59065e-07
FBgn0262574	271.814	-0.572882	0.0812623	-7.04979	1.79186e-12	1.25221e-10	2R	CG43114	1.86436e-07
FBgn0003890	679.095	-0.550438	0.0765195	-7.19344	6.31798e-13	4.67326e-11	3R	betaTub97EF	1.9274e-07
FBgn0034390	397.043	-0.880057	0.157653	-5.58226	2.37414e-08	9.69312e-07	2R	CG15093	1.94988e-07
FBgn0000477	477.684	-0.525201	0.0713257	-7.36342	1.79257e-13	1.40822e-11	3R	DNaseII	2.02076e-07
FBgn0047135	560.809	-0.507422	0.0679138	-7.47155	7.92531e-14	6.44838e-12	3L	CG32276	2.2505e-07
FBgn0039682	4607.65	-0.461793	0.0593399	-7.78218	7.12868e-15	6.29479e-13	3R	Obp99c	2.93099e-07
FBgn0026415	5390.54	-0.354986	0.0397886	-8.92181	4.58735e-19	5.90875e-17	X	Idgf4	3.09107e-07
FBgn0030593	4384.01	-0.493681	0.0658881	-7.49272	6.7461e-14	5.56846e-12	X	CG9512	3.14595e-07
FBgn0085194	11.0363	-1.73875	0.465836	-3.73253	0.000189569	0.00326684	2L	CG34165	3.37277e-07
FBgn0032358	265.931	0.539801	0.0761445	7.08916	1.34925e-12	9.60578e-11	2L	Ppt2	3.9139e-07
FBgn0035089	131.971	0.711248	0.117356	6.06058	1.35631e-09	6.77621e-08	2R	Phk-3	4.93073e-07
FBgn0039759	23.1083	-1.34348	0.318637	-4.21634	2.48304e-05	0.000536213	3R	CG9733	6.50492e-07
FBgn0010052	23.8471	-1.27159	0.292429	-4.34836	1.37162e-05	0.000319512	2R	Jhe	6.55504e-07
FBgn0052668	6.72933	1.88154	0.543305	3.46314	0.000533904	0.00809814	X	CG32668	6.95954e-07
FBgn0267348	312.927	-0.547354	0.0796603	-6.87111	6.37048e-12	4.19457e-10	3L	LanB2	7.44587e-07
FBgn0039486	76.8315	-0.778629	0.137106	-5.67905	1.35448e-08	5.80035e-07	3R	CAH9	7.47433e-07
FBgn0039648	1.43717	-3.08787	1.21084	-2.55018	0.0107666	0.0964931	3R	CG14515	8.38131e-07
FBgn0037057	381.872	-0.501144	0.069934	-7.16595	7.7247e-13	5.64051e-11	3L	CG10512	8.51313e-07
FBgn0031629	778.124	-0.456571	0.0606824	-7.52395	5.31468e-14	4.45144e-12	NA	NA	8.69427e-07
FBgn0033820	7581.78	0.412077	0.051898	7.94013	2.01963e-15	1.84045e-13	2R	CG4716	8.8031e-07
FBgn0034045	375.319	-0.509944	0.0719724	-7.08527	1.38771e-12	9.81827e-11	2R	CG8249	8.97914e-07
FBgn0040653	2590.19	0.553573	0.0816605	6.77896	1.21046e-11	7.74629e-10	2R	IM4	9.04937e-07
FBgn0036264	21.6203	-1.19242	0.268412	-4.44249	8.89243e-06	0.000215519	3L	CG11529	9.48692e-07
FBgn0038407	727.819	-0.457398	0.0612015	-7.47365	7.80025e-14	6.39228e-12	3R	CG6126	1.01035e-06
FBgn0027562	449.552	-0.574575	0.0870168	-6.60304	4.02824e-11	2.44073e-09	3R	CG10345	1.06503e-06
FBgn0039419	446.195	-0.466796	0.063781	-7.31874	2.50317e-13	1.9397e-11	3R	CG12290	1.31119e-06
FBgn0034145	1844.55	-0.338734	0.0391582	-8.65039	5.13237e-18	5.96559e-16	2R	CG5065	1.39125e-06
FBgn0050088	13.8334	-1.49633	0.389711	-3.83957	0.000123248	0.00227539	2R	CG30088	1.41427e-06
FBgn0033174	30.6874	1.08305	0.235275	4.60333	4.15797e-06	0.000108881	2R	CG11125	1.48595e-06
FBgn0050359	915.159	0.393337	0.0494781	7.94973	1.86923e-15	1.71713e-13	2R	Mal-A5	1.6099e-06
FBgn0033377	552.258	0.449271	0.0608028	7.38899	1.4795e-13	1.17853e-11	2R	Pgm2a	1.7215e-06
FBgn0023441	1172.8	-0.384247	0.0480627	-7.99471	1.29883e-15	1.2127e-13	2R	fus	1.90515e-06
FBgn0030060	465.525	-0.464989	0.0646797	-7.18911	6.52172e-13	4.79284e-11	X	CG2004	2.15682e-06
FBgn0038774	101.212	-0.696707	0.121146	-5.75098	8.87262e-09	3.99478e-07	3R	CG5023	2.45557e-06
FBgn0032684	430.952	-0.519201	0.0778647	-6.66799	2.59333e-11	1.59679e-09	2L	Ugt301D1	3.18907e-06
FBgn0030482	646.631	-1.01772	0.222697	-4.56997	4.87786e-06	0.000125995	X	CG1673	3.92739e-06
FBgn0033521	54.5503	-0.84551	0.16757	-5.04571	4.51843e-07	1.44984e-05	2R	CG12896	4.31745e-06
FBgn0000078	296.286	0.709578	0.127816	5.55157	2.83109e-08	1.13154e-06	2R	Amy-d	4.40625e-06
FBgn0039711	38.6703	0.899871	0.185241	4.85785	1.18666e-06	3.44826e-05	3R	CG7824	4.65217e-06
FBgn0023549	302.987	-0.572083	0.0920882	-6.21233	5.22037e-10	2.69073e-08	X	Mct1	4.89504e-06
FBgn0038160	24.3451	-1.17826	0.283696	-4.15324	3.27804e-05	0.000690207	3R	CG9759	5.20291e-06
FBgn0039800	1535.86	-0.423084	0.0581608	-7.27439	3.47997e-13	2.66042e-11	3R	Npc2g	5.35838e-06
FBgn0053926	339.287	0.631948	0.108257	5.83748	5.29963e-09	2.4342e-07	3L	CG33926	5.89051e-06
FBgn0283427	32330.4	-0.518519	0.0798834	-6.49095	8.52947e-11	5.0082e-09	2L	FASN1	6.0116e-06
FBgn0027584	122.122	1.37506	0.3677	3.73962	0.000184296	0.00320997	3R	CG4757	7.32601e-06
FBgn0043578	183.25	-0.761553	0.146398	-5.20195	1.97204e-07	6.70552e-06	3L	PGRP-SB1	7.82924e-06
FBgn0033760	51.9335	-0.833473	0.168983	-4.93228	8.12773e-07	2.46888e-05	2R	CG8785	8.397e-06
FBgn0000592	3685.48	-0.49056	0.0750732	-6.53442	6.38546e-11	3.80821e-09	3L	Est-6	9.97311e-06
FBgn0030040	146.817	-0.591566	0.100343	-5.89541	3.73748e-09	1.7377e-07	X	CG15347	1.03425e-05
FBgn0064912	2.33647	2.42253	0.925289	2.61813	0.00884127	0.0828215	3R	CG31178	1.06016e-05
FBgn0053296	113.694	-0.690341	0.127764	-5.40324	6.54489e-08	2.41271e-06	2L	CG33296	1.0978e-05
FBgn0044810	1425.65	-0.890916	0.190104	-4.68648	2.7795e-06	7.57447e-05	3R	TotX	1.12212e-05
FBgn0000053	3157.68	-0.614743	0.108595	-5.66086	1.50616e-08	6.42574e-07	2L	Gart	1.55382e-05
FBgn0031489	396.871	-0.456401	0.0686527	-6.64797	2.97159e-11	1.81986e-09	2L	CG17224	1.56841e-05
FBgn0261989	64.0106	-0.832782	0.174133	-4.78246	1.73166e-06	4.94368e-05	2R	CG42807	1.59183e-05
FBgn0036208	225.164	-0.603151	0.105642	-5.70938	1.1339e-08	4.9678e-07	3L	CG10361	1.61329e-05
FBgn0052425	1417.8	-0.407149	0.0586813	-6.93831	3.96811e-12	2.64332e-10	3L	CG32425	2.27995e-05
FBgn0038354	168.1	-0.536069	0.0900717	-5.95158	2.65564e-09	1.26571e-07	3R	CG5404	2.52793e-05
FBgn0043364	945.372	-0.519138	0.0859152	-6.04245	1.5179e-09	7.55041e-08	2L	cbt	2.64147e-05
FBgn0033215	25.2009	-1.05563	0.259758	-4.0639	4.82589e-05	0.000971232	2R	Dgat2	2.77621e-05
FBgn0037612	319.863	0.523872	0.0873757	5.99563	2.02702e-09	9.82543e-08	3R	CG8112	2.79194e-05
FBgn0027657	1477.15	-0.387767	0.0551015	-7.03733	1.95955e-12	1.35281e-10	3R	glob1	2.88457e-05
FBgn0259964	1.37584	2.67635	1.15162	2.324	0.0201256	0.150328	2L	Sfp33A3	2.88559e-05
FBgn0037807	234.44	-0.495939	0.0806237	-6.15128	7.68597e-10	3.89115e-08	3R	CG6293	3.01901e-05
FBgn0033366	303.733	0.589842	0.105899	5.56988	2.54908e-08	1.03702e-06	2R	Ance-4	3.31866e-05
FBgn0028479	2225.17	0.360733	0.0498613	7.23473	4.66458e-13	3.51882e-11	2L	Mtpalpha	3.56234e-05
FBgn0037718	340.955	-0.483004	0.0785716	-6.14731	7.88075e-10	3.97211e-08	3R	P58IPK	4.0087e-05
FBgn0038398	2398.79	-0.365203	0.0512288	-7.12886	1.01203e-12	7.25035e-11	3R	sxe2	4.16352e-05
FBgn0041711	244.543	-0.498729	0.0829024	-6.01585	1.78941e-09	8.74815e-08	3R	yellow-e	4.33987e-05
FBgn0033728	387.803	-0.542789	0.0948604	-5.72197	1.05293e-08	4.64881e-07	2R	Cpr49Ae	4.67569e-05
FBgn0010241	15.1319	1.43354	0.434714	3.29767	0.00097491	0.0133091	2R	Mdr50	4.82557e-05
FBgn0032638	30.5666	2.37028	0.977659	2.42444	0.0153319	0.123774	2L	SPH93	5.00441e-05
FBgn0011704	47.6647	0.825239	0.183802	4.48982	7.12848e-06	0.00017614	2R	RnrS	5.65577e-05
FBgn0031220	1017.04	0.449468	0.0717937	6.26055	3.83624e-10	2.01376e-08	2L	CG4822	5.85827e-05
FBgn0039207	667.528	-0.401715	0.0605903	-6.63002	3.3563e-11	2.04447e-09	3R	CG5789	6.19986e-05
FBgn0031549	11.1689	1.39569	0.425333	3.2814	0.00103293	0.0139907	2L	Spindly	6.80102e-05
FBgn0040637	35.4743	-0.939767	0.2281	-4.11998	3.78907e-05	0.000787614	3L	CG11458	6.99598e-05
FBgn0035121	866.726	-0.339267	0.0470708	-7.20759	5.69494e-13	4.23994e-11	3L	Tudor-SN	7.01194e-05
FBgn0250869	724.837	0.385486	0.0574503	6.7099	1.94763e-11	1.21898e-09	X	CG42240	7.43463e-05
FBgn0036816	2214.68	0.350788	0.0498209	7.04097	1.90899e-12	1.32594e-10	3L	Indy	7.74551e-05
FBgn0030347	195.368	-0.517365	0.0906925	-5.7046	1.16617e-08	5.07017e-07	X	CG15739	7.86363e-05
FBgn0027590	2920.97	-0.354217	0.0507011	-6.98637	2.82092e-12	1.91268e-10	2R	GstE12	8.1084e-05
FBgn0263706	1318.25	-0.33953	0.0475957	-7.13362	9.77657e-13	7.04841e-11	X	CG43658	8.36203e-05
FBgn0025700	254.893	-0.527984	0.0939338	-5.62081	1.90067e-08	7.95974e-07	2L	CG5885	8.38275e-05
FBgn0003965	207.759	-0.473428	0.0795231	-5.95334	2.62726e-09	1.25744e-07	X	v	8.66472e-05
FBgn0262599	18.9359	-1.04628	0.274463	-3.81208	0.0001378	0.00250748	2L	SmydA-3	9.13256e-05
FBgn0040309	1100.68	-0.385761	0.0586715	-6.57494	4.8674e-11	2.91813e-09	X	Jafrac1	0.000105137
FBgn0036656	24.7493	-0.957496	0.241172	-3.97018	7.18193e-05	0.00139606	3L	CG13026	0.000107738
FBgn0037415	6.21905	1.58418	0.536529	2.95265	0.00315062	0.0355686	3R	Osi8	0.000108895
FBgn0053093	20.9729	1.07287	0.288916	3.71344	0.000204463	0.00349706	3R	CG33093	0.000110095
FBgn0015575	2786.56	-0.261815	0.0325385	-8.04633	8.53166e-16	8.30634e-14	3R	alpha-Est7	0.000113427
FBgn0028978	171.96	0.545133	0.100488	5.42487	5.79969e-08	2.16604e-06	3L	trbl	0.000113525
FBgn0261859	2875.08	-0.290532	0.0385584	-7.53487	4.88829e-14	4.12463e-12	3R	CG42788	0.00013576
FBgn0045064	353.27	0.40687	0.0647756	6.28122	3.35923e-10	1.79648e-08	2L	bwa	0.000139769
FBgn0023529	961.748	-0.347878	0.0510061	-6.82031	9.08416e-12	5.91301e-10	X	CG2918	0.000144155
FBgn0032494	2565.23	-0.328718	0.0468058	-7.02303	2.17113e-12	1.48092e-10	2L	CG5945	0.000146573
FBgn0264987	10.1048	1.2838	0.392676	3.26936	0.00107791	0.0144793	3R	lncRNA:CR44138	0.000155033
FBgn0261800	579.565	-0.387031	0.0607965	-6.36601	1.94006e-10	1.09402e-08	2L	LanB1	0.000174214
FBgn0034162	780.755	-0.513868	0.0942432	-5.45257	4.96482e-08	1.87266e-06	2R	CG6426	0.000176466
FBgn0035788	1.23077	2.53476	1.18991	2.13022	0.0331533	0.206931	3L	CG8541	0.000177782
FBgn0037228	252.004	-0.50802	0.0928547	-5.47113	4.47183e-08	1.70738e-06	3R	CG1092	0.000184629
FBgn0026563	67.0632	-0.81226	0.193459	-4.19862	2.68547e-05	0.000576087	3R	CG1979	0.00019372
FBgn0040582	271.67	0.562141	0.109095	5.15274	2.56707e-07	8.55015e-06	3R	BomBc3	0.000197323
FBgn0038721	660.808	-0.436758	0.074043	-5.89871	3.66345e-09	1.71026e-07	3R	subdued	0.000206756
FBgn0032116	61.02	-0.687786	0.150463	-4.57112	4.8512e-06	0.000125591	2L	Mco1	0.000221309
FBgn0040732	1403.53	-0.647353	0.137239	-4.71699	2.39361e-06	6.5859e-05	2R	CG16926	0.000229754
FBgn0031998	655.846	0.375261	0.0590116	6.3591	2.0294e-10	1.13876e-08	2L	SLC5A11	0.000230536
FBgn0011770	485.866	-0.38013	0.0602486	-6.30936	2.80194e-10	1.52428e-08	X	Gip	0.000233773
FBgn0031694	278.25	-0.454859	0.0795921	-5.71488	1.09784e-08	4.82838e-07	2L	Cyp4ac2	0.000239645
FBgn0033519	13.6887	-1.15013	0.341261	-3.37022	0.000751077	0.0107019	2R	CG11825	0.000255059
FBgn0036752	201.65	0.630011	0.132553	4.75289	2.00531e-06	5.62623e-05	3L	Adgf-A	0.000257225
FBgn0035298	403.893	-0.421302	0.0713428	-5.90531	3.51975e-09	1.64994e-07	3L	SCOT	0.000274494
FBgn0030326	33.6594	-0.868404	0.220462	-3.93902	8.18157e-05	0.0015796	X	CG2444	0.000282288
FBgn0001145	9149.75	-0.323287	0.047581	-6.79444	1.08735e-11	7.03748e-10	X	Gs2	0.000285499
FBgn0015268	1115.14	0.302709	0.0430271	7.03532	1.98809e-12	1.36424e-10	2R	Nap1	0.000286966
FBgn0035964	469.149	-0.376114	0.0602627	-6.24124	4.34113e-10	2.26834e-08	3L	Dhpr	0.000301072
FBgn0000492	128.301	-0.633551	0.135789	-4.6657	3.07574e-06	8.26314e-05	3R	Dr	0.000321984
FBgn0031897	2260.41	-0.306206	0.0441284	-6.93898	3.94944e-12	2.64332e-10	2L	CG13784	0.000322246
FBgn0032587	307.015	0.585456	0.120395	4.86279	1.1574e-06	3.38049e-05	2L	CG5953	0.000334527
FBgn0034733	277.299	-0.42208	0.0729987	-5.78202	7.38097e-09	3.34966e-07	2R	CG4752	0.00036957
FBgn0051075	2761.26	-0.39653	0.0668818	-5.92882	3.05127e-09	1.44821e-07	3R	CG31075	0.000420088
FBgn0051324	286.717	-0.442514	0.0795382	-5.56354	2.64355e-08	1.06727e-06	3R	CG31324	0.000443316
FBgn0001124	3863.98	0.350377	0.0554955	6.31361	2.72596e-10	1.50007e-08	2R	Got1	0.000445478
FBgn0259175	1025.39	-0.346117	0.054483	-6.35274	2.11508e-10	1.18102e-08	3L	ome	0.000448162
FBgn0265048	1156.94	-0.31052	0.0462072	-6.72017	1.81516e-11	1.14235e-09	3R	cv-d	0.000462034
FBgn0013469	120.924	0.541595	0.109144	4.96222	6.96924e-07	2.1514e-05	3L	klu	0.000462916
FBgn0265635	1.47437	-2.3344	1.13163	-2.06286	0.0391263	0.231767	2R	lncRNA:CR44442	0.000517921
FBgn0086254	1949.34	-0.414266	0.0727319	-5.6958	1.22796e-08	5.27839e-07	3L	Akr1B	0.000528221
FBgn0040074	1921.22	-0.498511	0.0969309	-5.14295	2.70453e-07	8.9556e-06	3L	retinin	0.000531895
FBgn0267017	7.00714	1.32309	0.451747	2.92882	0.00340247	0.0376879	2L	lncRNA:CR45461	0.000542438
FBgn0030310	120.379	-0.536973	0.109109	-4.92145	8.59075e-07	2.57519e-05	X	PGRP-SA	0.000553015
FBgn0037926	289.28	0.417879	0.0739725	5.64912	1.61272e-08	6.85464e-07	3R	Elp1	0.000554241
FBgn0027375	296.051	0.417547	0.0739278	5.64804	1.62289e-08	6.87224e-07	3L	RecQ5	0.00055902
FBgn0033602	105.993	-0.57368	0.121594	-4.71799	2.3819e-06	6.58548e-05	2R	Cpr47Ee	0.000594504
FBgn0017581	18838.9	0.322688	0.0499682	6.45788	1.06181e-10	6.13964e-09	3R	Lk6	0.000604673
FBgn0031585	2.14082	2.13066	0.987291	2.15809	0.0309212	0.19799	2L	CG2955	0.000607089
FBgn0030362	1423.76	-0.410103	0.072621	-5.64716	1.63117e-08	6.88171e-07	X	regucalcin	0.000640212
FBgn0051220	2.57455	2.04098	0.925123	2.20618	0.0273717	0.183731	3R	CG31220	0.000646483
FBgn0030921	101.38	1.00496	0.295674	3.39888	0.000676634	0.00976874	X	CG6290	0.000652578
FBgn0051778	367.423	0.415516	0.0743736	5.58688	2.31183e-08	9.47267e-07	2L	CG31778	0.00067158
FBgn0040064	2760.26	0.322012	0.0503345	6.39743	1.58015e-10	9.04494e-09	2L	yip2	0.000698019
FBgn0011281	1.76041	3.07398	1.83578	1.67448	0.0940354	0.393489	3R	Obp83a	0.000698105
FBgn0030244	17.8393	-0.981517	0.286614	-3.42453	0.000615865	0.00906372	X	CG2157	0.000706033
FBgn0025814	595.553	-0.420367	0.0761731	-5.51857	3.41766e-08	1.32869e-06	X	Mgstl	0.000726823
FBgn0030271	69.3273	-0.672649	0.158427	-4.24579	2.17824e-05	0.000480859	X	CG15202	0.000731443
FBgn0027565	158.214	0.482021	0.094249	5.11434	3.14841e-07	1.03952e-05	3L	CG5498	0.000734412
FBgn0067905	513.914	0.491049	0.0972187	5.05097	4.39572e-07	1.42249e-05	2R	IM14	0.000755821
FBgn0001114	3685.46	-0.375515	0.0642559	-5.84406	5.09446e-09	2.34943e-07	2L	Glt	0.000768938
FBgn0266927	1.52116	2.42176	1.24898	1.93898	0.0525032	0.279208	3L	lncRNA:CR45378	0.00079542
FBgn0031292	3.79193	1.61172	0.641186	2.51365	0.011949	0.103743	2L	CG15824	0.00079654
FBgn0037890	491.128	-0.349224	0.057905	-6.03098	1.62968e-09	8.03624e-08	3R	CG17734	0.000853208
FBgn0038930	767.075	0.524324	0.108935	4.81317	1.48557e-06	4.2625e-05	3R	BomT3	0.000879389
FBgn0263083	183.849	0.538564	0.113802	4.73245	2.21823e-06	6.17796e-05	2R	CG43351	0.00090149
FBgn0033373	290.12	-0.43319	0.0812678	-5.33041	9.79932e-08	3.51019e-06	2R	CG8080	0.00092014
FBgn0261534	79.6814	-0.813214	0.217759	-3.73447	0.000188114	0.0032516	2L	l(2)34Fc	0.000933911
FBgn0029830	80.707	0.576772	0.127061	4.53933	5.64331e-06	0.00014381	X	Grip	0.000939358
FBgn0034539	1.73157	2.37952	1.23222	1.93108	0.0534732	0.281476	2R	CG11159	0.000940981
FBgn0002562	292.832	-1.02799	0.31628	-3.25026	0.00115301	0.0154154	X	Lsp1alpha	0.000954093
FBgn0033067	815.682	0.942176	0.275554	3.41921	0.000628033	0.0092248	2R	CG11211	0.000961914
FBgn0026144	12.3642	1.18618	0.398477	2.97678	0.00291294	0.0334489	X	CBP	0.000982298
FBgn0036876	228.916	-0.491475	0.0994893	-4.93998	7.81309e-07	2.39244e-05	3L	CG9451	0.000996493
FBgn0261436	369.849	-0.362991	0.062214	-5.83456	5.39339e-09	2.46732e-07	3R	DhpD	0.000997106
FBgn0002937	1052.28	-0.339839	0.0563234	-6.03371	1.60236e-09	7.93585e-08	3R	ninaB	0.00102573
FBgn0086357	993.973	-0.306762	0.0481237	-6.37444	1.83631e-10	1.04179e-08	2L	Sec61alpha	0.00103122
FBgn0027552	1573.16	-0.313797	0.0498399	-6.2961	3.05235e-10	1.64006e-08	3L	CG10863	0.00103302
FBgn0261625	567.726	0.473484	0.0942634	5.02299	5.08734e-07	1.60972e-05	2R	GLS	0.00104743
FBgn0262035	257.209	0.50994	0.105821	4.8189	1.4435e-06	4.15224e-05	3L	CG42846	0.00105112
FBgn0025678	274.34	-0.431625	0.0817308	-5.28106	1.28438e-07	4.52618e-06	2L	CaBP1	0.00106057
FBgn0031695	59.35	0.673306	0.16364	4.11455	3.87929e-05	0.000801978	2L	Cyp4ac3	0.00107123
FBgn0016693	859.448	-0.293682	0.0451512	-6.5044	7.80046e-11	4.61889e-09	3R	Past1	0.00107523
FBgn0050035	4391.18	-0.343164	0.0574071	-5.97773	2.26269e-09	1.09213e-07	2R	Tret1-1	0.00107948
FBgn0266404	1.26995	-2.34272	1.21774	-1.92383	0.0543757	0.284517	3R	asRNA:CR45044	0.00108996
FBgn0004782	2.82205	-1.70497	0.723431	-2.35678	0.0184343	0.14275	3R	Ccp84Ab	0.00110396
FBgn0001250	1385.07	-0.294296	0.0453999	-6.4823	9.03328e-11	5.2499e-09	X	if	0.00110675
FBgn0265843	3.09799	1.86105	0.848722	2.19277	0.0283241	0.187691	2R	lncRNA:CR44632	0.0013164
FBgn0085359	117.383	1.09634	0.361452	3.03315	0.00242014	0.0286567	X	CG34330	0.00135456
FBgn0054054	11.7854	1.14832	0.389444	2.94862	0.00319194	0.0358928	2R	CG34054	0.00136097
FBgn0032400	2350.62	0.433947	0.0841629	5.15603	2.52238e-07	8.42594e-06	2L	CG6770	0.00137006
FBgn0039562	1181.88	-0.397978	0.0738861	-5.38638	7.18922e-08	2.63319e-06	3R	Gp93	0.00143587
FBgn0014455	241.54	-0.423088	0.081254	-5.20698	1.9194e-07	6.56574e-06	X	Ahcy	0.00143943
FBgn0037065	2.65936	1.80926	0.81987	2.20677	0.0273304	0.183731	3L	CG12974	0.00148418
FBgn0028646	1500.15	-0.264713	0.0395558	-6.69214	2.19931e-11	1.36898e-09	3R	aralar1	0.00150927
FBgn0050354	43.6182	0.693422	0.176579	3.92698	8.60196e-05	0.0016548	2R	UQCR-11L	0.00151691
FBgn0266382	2.54854	1.8933	0.885998	2.13692	0.0326048	0.204791	3R	asRNA:CR45024	0.00153176
FBgn0036735	814.031	0.290855	0.0457923	6.35161	2.13072e-10	1.18395e-08	3L	Edc3	0.00153817
FBgn0028396	5921.33	-0.835153	0.237351	-3.51865	0.000433754	0.00678694	3R	TotA	0.00155447
FBgn0037126	481.889	-0.372443	0.0671903	-5.54311	2.9715e-08	1.17529e-06	3L	CG14567	0.00157258
FBgn0030425	677.544	0.347321	0.0604241	5.74806	9.02708e-09	4.04833e-07	X	Nep6	0.0016069
FBgn0036875	138.561	0.502702	0.107346	4.68303	2.82672e-06	7.66646e-05	3L	CG9449	0.00162422
FBgn0063494	227.243	-0.464604	0.0955254	-4.86367	1.15229e-06	3.37423e-05	2R	GstE6	0.00174172
FBgn0028473	2371.96	0.248953	0.0364638	6.8274	8.64661e-12	5.66055e-10	2R	Non1	0.00176113
FBgn0000276	4.11371	-1.8236	0.844804	-2.1586	0.0308812	0.197956	3R	CecA1	0.00176121
FBgn0031689	3227.89	0.359026	0.0641885	5.5933	2.22793e-08	9.19505e-07	2L	Cyp28d1	0.00178937
FBgn0263628	2.11508	-2.08972	1.05912	-1.97307	0.048488	0.265669	X	asRNA:CR43637	0.00179204
FBgn0001248	6529.88	-0.318787	0.0534951	-5.95918	2.53502e-09	1.21841e-07	3L	Idh	0.00181844
FBgn0046763	161.609	-0.45019	0.0913239	-4.9296	8.23982e-07	2.48965e-05	3R	CG17278	0.00182391
FBgn0050026	71.9811	0.624145	0.152364	4.0964	4.19634e-05	0.00086127	2R	CG30026	0.00185369
FBgn0036015	3471.97	1.00764	0.325504	3.09564	0.00196391	0.0241326	3L	CG3088	0.00187257
FBgn0267978	799.607	-0.321665	0.0543814	-5.91497	3.31927e-09	1.56887e-07	2R	ap	0.00187335
FBgn0039298	253.076	-0.521829	0.115683	-4.51083	6.4573e-06	0.000162732	3R	to	0.00195765
FBgn0260474	194.504	-0.434805	0.0870777	-4.9933	5.93569e-07	1.84736e-05	2R	CG30002	0.00196188
FBgn0036022	3771.3	1.08879	0.37044	2.93918	0.00329083	0.0368231	3L	CG8329	0.00198093
FBgn0036206	2.52412	1.71462	0.77393	2.21547	0.0267281	0.181011	3L	CG5964	0.00200842
FBgn0003137	4679.58	-0.288312	0.04625	-6.23376	4.55367e-10	2.36853e-08	3R	Ppn	0.00202627
FBgn0034063	137.346	0.501339	0.109012	4.59893	4.24672e-06	0.00011095	2R	CG8389	0.00202689
FBgn0264789	3.23063	1.65375	0.730249	2.26464	0.0235351	0.166514	3R	asRNA:CR44019	0.00202874
FBgn0265512	1199.97	0.273184	0.0425836	6.41524	1.40598e-10	8.08866e-09	2R	mlt	0.0020351
FBgn0262960	0.90189	2.45802	1.41235	1.74037	0.0817934	0.364196	2L	CG43271	0.00212539
FBgn0036480	61.166	0.601122	0.14545	4.13285	3.58295e-05	0.000746131	3L	Cep135	0.00212596
FBgn0036547	126.88	-0.488832	0.105267	-4.64374	3.42157e-06	9.10633e-05	3L	CG17032	0.00212889
FBgn0083974	2.29971	1.80779	0.849582	2.12786	0.0333486	0.207913	3R	CG34138	0.00213811
FBgn0003308	638.971	-0.354629	0.0640688	-5.53513	3.10997e-08	1.22158e-06	3R	ry	0.00217626
FBgn0036023	1.13243	2.09765	1.09099	1.9227	0.0545181	0.284771	3L	CG18179	0.00223719
FBgn0032731	792.137	-0.343145	0.0610956	-5.61653	1.94835e-08	8.09988e-07	2L	Swip-1	0.00226067
FBgn0032198	395.063	-0.365905	0.0675054	-5.42038	5.94735e-08	2.20672e-06	2L	eEF1delta	0.00227033
FBgn0063491	1021.05	-0.363427	0.0668503	-5.43643	5.43587e-08	2.03684e-06	2R	GstE9	0.00228982
FBgn0030588	52.4014	0.760791	0.212398	3.58192	0.000341081	0.00549541	X	CG9521	0.00230265
FBgn0000565	355	-0.477018	0.102205	-4.66727	3.05224e-06	8.21939e-05	3L	MsrA	0.00233919
FBgn0261955	2880.23	-0.273721	0.0433256	-6.31776	2.65375e-10	1.46742e-08	X	kdn	0.00239226
FBgn0029092	2465.28	0.241523	0.0359131	6.72521	1.75345e-11	1.10964e-09	2R	ced-6	0.00252435
FBgn0037646	175.514	-0.43449	0.0890292	-4.88031	1.0592e-06	3.10963e-05	3R	CAHbeta	0.00253462
FBgn0036880	102.294	-0.549686	0.128548	-4.2761	1.90192e-05	0.000428684	3L	Cpr76Bc	0.00254121
FBgn0034435	2.10611	1.96599	0.993976	1.9779	0.0479399	0.263808	2R	fest	0.00254841
FBgn0034479	402.401	0.538577	0.124658	4.32042	1.5573e-05	0.000356926	2R	CG8654	0.00257467
FBgn0051875	3.63464	1.6868	0.773547	2.1806	0.029213	0.191575	2L	CG31875	0.00258071
FBgn0001098	3014.1	-0.345117	0.06244	-5.52718	3.25411e-08	1.2738e-06	3R	Gdh	0.00260562
FBgn0030975	1.5969	-2.1522	1.15879	-1.85728	0.0632716	0.308662	X	SdhBL	0.00263006
FBgn0051481	72.6111	0.718393	0.196678	3.65264	0.000259559	0.00433524	3R	pb	0.00265468
FBgn0261292	1.99567	-1.89617	0.941096	-2.01486	0.0439195	0.249644	2R	CheB53a	0.00266835
FBgn0004395	1071.93	0.291681	0.0483996	6.02652	1.67524e-09	8.22527e-08	3R	unk	0.00275568
FBgn0035770	3332.88	0.292843	0.0488116	5.99945	1.97988e-09	9.63798e-08	3L	pst	0.00282674
FBgn0035909	510.657	-0.317584	0.0554028	-5.73227	9.90945e-09	4.39216e-07	3L	ergic53	0.00287126
FBgn0035539	96.8536	-0.537065	0.125581	-4.27665	1.89724e-05	0.000428684	3L	slow	0.00291101
FBgn0013278	12.8899	1.19212	0.445605	2.67529	0.00746655	0.0720775	3R	Hsp70Bb	0.0029141
FBgn0038257	393.934	-0.473729	0.103324	-4.58487	4.54265e-06	0.00011814	3R	smp-30	0.0029445
FBgn0086044	4.05115	-1.41116	0.58666	-2.40541	0.0161544	0.128952	X	snoRNA:Me28S-U1688	0.00296225
FBgn0037627	69.5871	-0.582475	0.142982	-4.07375	4.62614e-05	0.000937657	3R	CG13318	0.00298605
FBgn0037409	33.3097	0.724999	0.201973	3.58958	0.000331209	0.00537065	3R	Osi24	0.0029997
FBgn0053293	28.3222	0.786499	0.230215	3.41637	0.000634626	0.00929181	3R	CG33293	0.00305622
FBgn0031171	0.994465	2.18249	1.20836	1.80616	0.0708927	0.33232	X	CG1801	0.00310064
FBgn0031233	261.778	0.3894	0.0765529	5.08668	3.6439e-07	1.19964e-05	2L	Tbc1d15-17	0.00311082
FBgn0030305	72.5032	-0.616706	0.157123	-3.92499	8.67322e-05	0.00166324	X	Uba5	0.00312645
FBgn0034885	2270.9	-0.393904	0.0782051	-5.03681	4.73352e-07	1.50613e-05	2R	Eglp4	0.00322572
FBgn0040070	745.438	-0.313733	0.0549722	-5.70713	1.14897e-08	5.01454e-07	2L	Trx-2	0.0032289
FBgn0267211	0.992763	-2.20858	1.23906	-1.78246	0.0746746	0.344519	3R	lncRNA:CR45651	0.00324577
FBgn0033268	4442.04	-0.401208	0.0808002	-4.96543	6.85478e-07	2.12182e-05	2R	Obp44a	0.00336473
FBgn0039830	8114.23	-0.225612	0.0332186	-6.79174	1.10787e-11	7.1298e-10	3R	ATPsynC	0.00337523
FBgn0284081	1.82453	-1.8019	0.890372	-2.02376	0.042995	0.24629	3R	CG46303	0.00344794
FBgn0263444	6.76641	-1.28886	0.515103	-2.50214	0.0123444	0.106608	2R	asRNA:CR43467	0.00346874
FBgn0032008	462.927	1.00924	0.347635	2.90317	0.0036941	0.0402675	2L	CG14277	0.00350776
FBgn0050466	93.998	0.574987	0.142589	4.03248	5.51923e-05	0.00109338	2R	CG30466	0.00356151
FBgn0015546	261.035	0.391436	0.0783076	4.9987	5.77182e-07	1.80331e-05	2L	spel1	0.00361371
FBgn0038957	68.5899	0.648132	0.17245	3.75838	0.000171019	0.00300167	3R	CG7059	0.00361839
FBgn0037074	1441.29	0.262334	0.042202	6.21615	5.09511e-10	2.63811e-08	3L	CG7324	0.00364899
FBgn0030773	2094.36	0.967226	0.326768	2.95997	0.00307667	0.0349415	X	CG9676	0.00371884
FBgn0003074	3488.72	0.241249	0.0371754	6.48947	8.61399e-11	5.0319e-09	2R	Pgi	0.00373148
FBgn0267506	2.39291	-1.74932	0.856228	-2.04305	0.0410473	0.238678	X; Y	pre-rRNA:CR45846	0.0037514
FBgn0037727	145.496	0.483667	0.109347	4.42322	9.72388e-06	0.000234175	3R	Nepl12	0.00376515
FBgn0038652	212.424	-0.513371	0.120136	-4.27326	1.9264e-05	0.000432812	3R	CG7720	0.00379598
FBgn0031110	55.4562	0.98045	0.334942	2.92723	0.00341999	0.0377126	X	Obp19b	0.0038215
FBgn0052699	589.618	0.380319	0.0753415	5.04794	4.46601e-07	1.44114e-05	X	LPCAT	0.0038454
FBgn0035544	160.643	-0.465908	0.103502	-4.50142	6.7502e-06	0.000168992	3L	CG15021	0.00389887
FBgn0261833	1.54882	-1.87758	0.967116	-1.94142	0.0522072	0.278284	3R	lncRNA:CR42765	0.00391234
FBgn0038095	1.54509	-2.14168	1.2113	-1.76808	0.0770468	0.350986	3R	Cyp304a1	0.00412848
FBgn0035852	1.17399	2.11209	1.18354	1.78456	0.0743335	0.343276	3L	CG7387	0.00412896
FBgn0259989	13.107	-0.956116	0.324528	-2.94617	0.00321731	0.0360713	2L	CG42486	0.0041388
FBgn0022355	24353.4	-0.335159	0.0626532	-5.34943	8.82315e-08	3.19062e-06	X	Tsf1	0.00432178
FBgn0040502	5045.36	0.945155	0.320428	2.94966	0.00318119	0.0358427	2R	CG8343	0.00436075
FBgn0260866	1103.73	0.327633	0.0605729	5.4089	6.34126e-08	2.34524e-06	2R	dnr1	0.00438285
FBgn0263916	265.802	-0.384574	0.0778342	-4.94095	7.77447e-07	2.38704e-05	2L	Ent2	0.00447207
FBgn0031717	178.622	-0.41357	0.0871628	-4.7448	2.08708e-06	5.84127e-05	2L	Oscillin	0.00447435
FBgn0004396	460.241	-0.334583	0.0627475	-5.3322	9.70283e-08	3.48659e-06	3L	CrebA	0.00450337
FBgn0043792	193.427	-0.445225	0.0979343	-4.54616	5.46336e-06	0.000139536	2R	CG30427	0.00453926
FBgn0085466	6.15119	-1.24793	0.506492	-2.46388	0.0137443	0.115034	3R	CG34437	0.0047479
FBgn0032154	18.5317	0.847268	0.272072	3.11413	0.00184489	0.0229423	2L	mtDNA-helicase	0.00482552
FBgn0038803	605.013	-0.301517	0.0537997	-5.60445	2.08922e-08	8.65391e-07	3R	CG5191	0.00483438
FBgn0015577	834.622	-0.285351	0.0494589	-5.76945	7.95308e-09	3.59498e-07	3R	alpha-Est9	0.00488441
FBgn0019830	948.701	0.306014	0.055183	5.54545	2.932e-08	1.16371e-06	2L	colt	0.00495272
FBgn0264750	320.339	-0.409578	0.0869462	-4.71071	2.46858e-06	6.7433e-05	2L	CG44008	0.00504972
FBgn0027580	4240.79	-0.285432	0.0497394	-5.73855	9.54904e-09	4.26561e-07	2R	PCB	0.00513833
FBgn0034583	1116.94	-0.305668	0.055333	-5.52415	3.31093e-08	1.2916e-06	2R	CG10527	0.00517119
FBgn0035817	297.215	-0.380701	0.0777957	-4.8936	9.90093e-07	2.9218e-05	3L	CG7409	0.00517785
FBgn0001128	3130.88	-0.363039	0.0724604	-5.01017	5.43833e-07	1.71601e-05	2L	Gpdh1	0.00531779
FBgn0011828	1231.18	-0.273252	0.0467074	-5.85029	4.90721e-09	2.27228e-07	3L	Pxn	0.00536421
FBgn0004363	3839.02	-0.239966	0.0382658	-6.27102	3.58701e-10	1.90045e-08	2L	porin	0.00541327
FBgn0044048	113.649	-0.482566	0.113356	-4.25709	2.07103e-05	0.000461665	3L	Ilp5	0.00549226
FBgn0015035	230.425	0.467916	0.108051	4.33053	1.48753e-05	0.000342313	2L	Cyp4e3	0.00550958
FBgn0261446	71.6707	-0.587326	0.154512	-3.80117	0.000144016	0.00260394	X	CG13377	0.00554284
FBgn0029147	220.009	-0.406902	0.0869539	-4.67952	2.87551e-06	7.78028e-05	2R	NtR	0.00556209
FBgn0015623	1765	-0.236393	0.0375346	-6.29799	3.01534e-10	1.62785e-08	2L	Cpr	0.00561545
FBgn0033949	56.0378	-0.595089	0.158306	-3.7591	0.000170522	0.00300167	2R	Had2	0.00572236
FBgn0015569	328.02	-0.340415	0.0660985	-5.15012	2.60327e-07	8.64543e-06	3R	alpha-Est10	0.00573513
FBgn0033663	1571.99	-0.289423	0.0515025	-5.61959	1.9141e-08	7.98664e-07	2R	ERp60	0.00583742
FBgn0082942	2.10075	1.87553	1.01546	1.84697	0.0647516	0.312801	2R	snoRNA:Me28S-A982b	0.00589475
FBgn0004362	344.233	0.415443	0.0906551	4.58267	4.59072e-06	0.000119118	2R	HmgD	0.00605784
FBgn0020653	1421.19	-0.292399	0.0525622	-5.56292	2.65297e-08	1.06727e-06	X	Trxr-1	0.00609121
FBgn0036395	12.7208	0.9349	0.327566	2.85408	0.00431612	0.0460345	3L	CG17361	0.00615247
FBgn0038211	541.922	0.323191	0.0614463	5.25974	1.4426e-07	5.02528e-06	3R	CG9649	0.00615312
FBgn0265274	577.984	-0.314659	0.0589916	-5.33396	9.60911e-08	3.46384e-06	3R	Inx3	0.00619354
FBgn0085334	28.4142	0.94162	0.331631	2.83936	0.0045204	0.0477661	3R	CG34305	0.00619536
FBgn0021795	316.982	-0.352278	0.0703535	-5.00726	5.52112e-07	1.73732e-05	2R	Tapdelta	0.00624385
FBgn0027525	1066.13	0.27804	0.0487824	5.6996	1.20088e-08	5.18151e-07	2R	LTV1	0.00627745
FBgn0000299	1604.21	-0.328222	0.0630884	-5.20257	1.96548e-07	6.70324e-06	2L	Col4a1	0.00629174
FBgn0003124	2.62398	1.5679	0.766689	2.04503	0.0408516	0.238026	3L	polo	0.00664524
FBgn0263256	186.258	-0.420452	0.0934494	-4.49925	6.8193e-06	0.000169975	2L	CG43394	0.00672719
FBgn0015543	8.33959	-1.07641	0.416879	-2.58206	0.00982135	0.0895716	2R	snoRNA:Me28S-A1322	0.00689862
FBgn0267012	10.6739	-1.11213	0.439958	-2.52781	0.0114776	0.100803	2L	lncRNA:CR45456	0.00695511
FBgn0017561	253.927	-0.382163	0.0808423	-4.72727	2.27564e-06	6.3224e-05	X	Ork1	0.00697417
FBgn0039483	447.905	-0.352354	0.0713471	-4.93859	7.86889e-07	2.40307e-05	3R	CG14259	0.00706642
FBgn0033033	900.746	-0.294242	0.0540063	-5.44829	5.08562e-08	1.91189e-06	2R	scaf	0.00714332
FBgn0266218	1.13294	-1.99143	1.15247	-1.72796	0.0839955	0.370419	2L	lncRNA:CR44913	0.00720665
FBgn0038373	1.99393	1.75532	0.937851	1.87164	0.0612568	0.303777	3R	CG4546	0.00743139
FBgn0033204	74.4998	-0.553561	0.145582	-3.80239	0.000143307	0.00259524	2R	CG2065	0.00745175
FBgn0037714	303.227	-0.387668	0.0833896	-4.64887	3.33751e-06	8.92431e-05	3R	CG9396	0.00753194
FBgn0035842	179.826	0.410422	0.0911672	4.50186	6.73598e-06	0.000168992	3L	CG7504	0.00754153
FBgn0002569	1.70011	1.67187	0.866828	1.92872	0.0537658	0.282269	2R	Mal-A2	0.00754355
FBgn0028519	7.40759	1.4823	0.711124	2.08444	0.0371199	0.22313	NA	NA	0.00758109
FBgn0052479	1597.9	-0.233315	0.038042	-6.13309	8.61892e-10	4.32503e-08	3L	Usp10	0.0076755
FBgn0260653	68.2886	-0.568372	0.152406	-3.72933	0.000191993	0.00329863	3L	serp	0.00771833
FBgn0085235	1.43718	2.02569	1.19806	1.69081	0.0908737	0.385322	2R	CG34206	0.00776454
FBgn0264348	1.22629	2.05285	1.2251	1.67566	0.0938044	0.393129	2L	lncRNA:CR43804	0.00776476
FBgn0023477	1702.12	0.347268	0.0707319	4.90963	9.12486e-07	2.71387e-05	2R	Taldo	0.00799065
FBgn0039613	80.0212	-0.55799	0.148965	-3.74578	0.000179832	0.003137	3R	Nepl20	0.00813306
FBgn0010470	531.045	-0.301838	0.0570142	-5.29408	1.19616e-07	4.25797e-06	2R	Fkbp14	0.00813982
FBgn0027843	1368.09	-0.284782	0.0521425	-5.46162	4.71813e-08	1.79147e-06	3L	CAH2	0.0081963
FBgn0011722	1035.76	-0.361473	0.0756191	-4.78018	1.75135e-06	4.97496e-05	2L	Tig	0.00830105
FBgn0031937	470.795	-0.353335	0.0730387	-4.83764	1.31391e-06	3.80833e-05	2L	CG13795	0.00835379
FBgn0038420	303.317	-0.353475	0.0732798	-4.82364	1.40963e-06	4.06508e-05	3R	CG10311	0.0085478
FBgn0032244	14.9695	0.879159	0.309789	2.83793	0.00454068	0.0479359	2L	RfC3	0.00871438
FBgn0031836	1063.34	-0.279995	0.051286	-5.45949	4.77507e-08	1.80707e-06	2L	CG11050	0.00891555
FBgn0261393	117.304	-0.471284	0.115519	-4.07972	4.509e-05	0.000921039	3R	alpha-Est5	0.00895029
FBgn0023537	1249.46	-0.258457	0.0453343	-5.70114	1.19008e-08	5.15445e-07	X	CG17896	0.00895107
FBgn0001220	1797.28	-0.221791	0.0358176	-6.19225	5.93121e-10	3.0297e-08	2R	Hsc70-5	0.00898596
FBgn0051248	186	0.418465	0.0960074	4.35868	1.30851e-05	0.000307325	3R	CG31248	0.00904777
FBgn0263766	9.66235	1.00913	0.389011	2.59409	0.00948406	0.087476	2L	asRNA:CR43683	0.00908918
FBgn0036279	1010.78	-0.27547	0.0501269	-5.49545	3.89717e-08	1.50483e-06	3L	Ncc69	0.00909863
FBgn0263250	2.65064	1.53728	0.774175	1.98571	0.047066	0.260763	2R	CG43393	0.00911116
FBgn0036665	79.5014	-0.589622	0.165584	-3.56085	0.000369652	0.00591391	3L	CG13024	0.00946879
FBgn0002526	697.893	-0.286077	0.0534158	-5.35567	8.52393e-08	3.09223e-06	3L	LanA	0.00949764
FBgn0031417	172.683	-0.420729	0.097501	-4.31512	1.59514e-05	0.000364865	2L	CG3597	0.00958694
FBgn0031146	190.433	-0.470317	0.116408	-4.04024	5.33965e-05	0.0010615	X	CG15449	0.00978532
FBgn0266278	1.38029	1.93389	1.14712	1.68587	0.0918211	0.387958	X	lncRNA:CR44963	0.00987286
FBgn0040775	920.564	0.77301	0.256575	3.0128	0.00258849	0.0302106	2R	CG12158	0.010006
FBgn0040528	11.091	0.953661	0.359941	2.64949	0.00806124	0.0767706	3R	CG15864	0.010079
FBgn0030158	931.213	0.290857	0.0552858	5.26098	1.43292e-07	5.00687e-06	X	CG9686	0.0102197
FBgn0261444	2976.31	-0.183461	0.0271628	-6.75413	1.43699e-11	9.14457e-10	X	CG3638	0.0102521
FBgn0017482	97.5207	0.508663	0.132667	3.83415	0.000126	0.00231868	2R	T3dh	0.0103849
FBgn0264475	1.9917	-1.60228	0.848018	-1.88945	0.0588322	0.297637	3L	lncRNA:CR43883	0.01068
FBgn0050045	1.9469	-1.59759	0.844293	-1.89222	0.0584621	0.297307	2R	Cpr49Aa	0.0107146
FBgn0029733	3.53088	-1.30361	0.60405	-2.15811	0.0309193	0.19799	X	CG6927	0.010761
FBgn0011274	1368.73	0.238405	0.0409063	5.82809	5.60653e-09	2.55456e-07	2L	Dif	0.0107856
FBgn0037129	3.19631	1.44401	0.715365	2.01856	0.0435327	0.248618	3L	CG14565	0.0108252
FBgn0041191	417.666	0.310414	0.0616988	5.03112	4.87621e-07	1.54721e-05	3R	Rheb	0.0109823
FBgn0038752	165.075	-0.417008	0.0978245	-4.26281	2.01869e-05	0.000451767	3R	CG4462	0.0110199
FBgn0032022	266.968	-0.381251	0.0850824	-4.48096	7.43086e-06	0.000182818	2L	CG14275	0.011081
FBgn0031010	1.54707	-1.72271	0.964828	-1.78551	0.0741784	0.342785	X	CG8028	0.0113192
FBgn0036016	19.3866	0.971183	0.377393	2.5734	0.0100704	0.091232	3L	CG3306	0.0114973
FBgn0052847	1.4302	-1.84387	1.08636	-1.69729	0.089642	0.382582	3L	CG32847	0.0117104
FBgn0028543	682.022	-0.308719	0.0617546	-4.99913	5.75909e-07	1.80331e-05	2L	NimB2	0.0118496
FBgn0010225	5861.15	-0.227495	0.0385111	-5.90727	3.47823e-09	1.63721e-07	3R	Gel	0.0119042
FBgn0030520	1482.77	0.254009	0.0456654	5.5624	2.6609e-08	1.06727e-06	X	Pdcd4	0.0119093
FBgn0263598	1335.18	-0.24772	0.0439502	-5.63638	1.73666e-08	7.29973e-07	2L	Vha68-2	0.011957
FBgn0040963	0.659645	2.27431	1.55406	1.46347	0.14334	0.485082	2L	CG18662	0.0120593
FBgn0266331	2.30144	-1.50213	0.776775	-1.9338	0.053138	0.280359	2L	asRNA:CR44996	0.012173
FBgn0038467	444.662	0.339948	0.0720935	4.71538	2.41262e-06	6.6222e-05	3R	AdSL	0.0123122
FBgn0039703	529.336	0.877824	0.323695	2.71188	0.00669023	0.0657523	3R	CG7829	0.0123345
FBgn0004512	536.38	-0.28813	0.055854	-5.15864	2.48751e-07	8.35849e-06	2R	Mdr49	0.012506
FBgn0085484	506.131	-0.297287	0.0587851	-5.05718	4.25509e-07	1.3809e-05	3L	Pdxk	0.0127632
FBgn0052282	483.487	-0.322933	0.0669271	-4.82515	1.39896e-06	4.04456e-05	3L	Drsl4	0.0128672
FBgn0031643	434.649	0.380022	0.0863323	4.40186	1.07329e-05	0.000254704	2L	CG3008	0.0129289
FBgn0031432	161.925	-0.584407	0.170017	-3.43735	0.000587434	0.0086902	2L	Cyp309a1	0.0129347
FBgn0040398	1544.46	-0.328117	0.0686805	-4.77744	1.77545e-06	5.03088e-05	X	CG14629	0.0129748
FBgn0001565	624.506	0.29468	0.0582231	5.06122	4.16576e-07	1.35578e-05	X	Hlc	0.0131781
FBgn0036030	3639.97	0.275101	0.0524293	5.24709	1.54519e-07	5.34992e-06	3L	Prps	0.0133745
FBgn0265103	22.2797	-0.748603	0.253689	-2.95087	0.00316882	0.0357386	2R	asRNA:CR44205	0.0134637
FBgn0019932	161.691	-0.423478	0.102873	-4.11652	3.84644e-05	0.000798083	2L	SamDC	0.0135011
FBgn0038115	368.546	-0.341542	0.0735234	-4.64535	3.39507e-06	9.05696e-05	3R	CG7966	0.0135537
FBgn0053109	1.62043	1.76461	1.03834	1.69945	0.0892342	0.381987	3R	CG33109	0.0140636
FBgn0261016	2.34845	1.51303	0.80492	1.87973	0.0601447	0.300618	2R	clos	0.0142195
FBgn0259682	2162.63	-0.277669	0.05366	-5.17459	2.28413e-07	7.69779e-06	2R	Jabba	0.0143194
FBgn0034511	52.6807	0.651161	0.205004	3.17633	0.00149151	0.0190896	2R	GNBP-like3	0.0144402
FBgn0004186	0.936991	1.97	1.2553	1.56934	0.116568	0.443051	3R	snRNA:U1:95Cb	0.0144931
FBgn0086069	1.29034	2.04953	1.34239	1.52678	0.126815	0.458203	3L	snoRNA:Me28S-C3351	0.0145184
FBgn0036822	2.28168	-1.49109	0.78958	-1.88846	0.0589642	0.297865	3L	NijB	0.0146838
FBgn0031126	247.642	0.365239	0.0825501	4.42446	9.66855e-06	0.000233336	X	Cyp6v1	0.0147387
FBgn0034201	2.81745	-1.412	0.724469	-1.94902	0.0512933	0.275345	2R	CG17290	0.0150869
FBgn0004507	5285.46	-0.257002	0.0479701	-5.35754	8.43646e-08	3.07028e-06	2L	GlyP	0.0152059
FBgn0003867	516.645	-0.296514	0.0600894	-4.93455	8.03338e-07	2.44674e-05	3R	tsl	0.0155853
FBgn0033915	740.016	-0.262623	0.0498224	-5.27119	1.35544e-07	4.75073e-06	2R	CG8485	0.0157154
FBgn0037488	7.59401	-1.24302	0.591168	-2.10265	0.035496	0.216802	3R	CG14607	0.0157703
FBgn0052564	1.08607	-2.01535	1.32707	-1.51864	0.128852	0.460247	X	CG32564	0.0160889
FBgn0053801	0.929306	2.02567	1.33922	1.51257	0.130388	0.462847	2L	His1:CG33801	0.0161346
FBgn0020521	1018.12	-0.240986	0.0440501	-5.47074	4.48166e-08	1.70738e-06	2R	pio	0.0169471
FBgn0083033	5.43657	1.12806	0.512271	2.20207	0.0276602	0.184694	2L	snoRNA:Psi18S-525f	0.0174712
FBgn0039779	1.16112	2.00636	1.33611	1.50165	0.133189	0.468051	3R	PH4alphaSG2	0.0175131
FBgn0260972	637.961	0.275424	0.0545946	5.0449	4.53758e-07	1.4519e-05	2R	alc	0.0179034
FBgn0038662	657.328	-0.290818	0.0594244	-4.89392	9.88458e-07	2.9218e-05	3R	Mpc1	0.0179318
FBgn0053092	1.77981	1.6441	0.96099	1.71085	0.0871096	0.37693	3R	P5CDh2	0.0180866
FBgn0039801	1570.28	-0.318771	0.0686526	-4.64324	3.42987e-06	9.10714e-05	3R	Npc2h	0.0181137
FBgn0039635	1123.53	-0.24429	0.0454255	-5.37782	7.53948e-08	2.75263e-06	3R	Pdhb	0.0181972
FBgn0033631	519.295	-0.340448	0.0761708	-4.46954	7.8389e-06	0.000190797	2R	Sod3	0.0182709
FBgn0267013	5.67561	-1.28763	0.641735	-2.00649	0.0448042	0.252156	2L	lncRNA:CR45457	0.0183397
FBgn0032773	1242.38	-0.318027	0.0685656	-4.63829	3.51309e-06	9.30643e-05	2L	fon	0.0184239
FBgn0243486	742.605	-0.249908	0.0471806	-5.29684	1.17826e-07	4.2074e-06	2L	rdo	0.0185544
FBgn0027790	391.8	-0.305732	0.0647431	-4.72223	2.33269e-06	6.46513e-05	3L	GV1	0.0189703
FBgn0031190	856.759	0.255654	0.0490771	5.20923	1.89621e-07	6.50596e-06	X	CG12576	0.0191189
FBgn0086711	124.193	-0.417639	0.1057	-3.95119	7.77634e-05	0.00150391	2L	mol	0.0192233
FBgn0263006	8990.69	-0.250948	0.0477513	-5.25532	1.47768e-07	5.1318e-06	2R	SERCA	0.019316
FBgn0027560	6311.43	-0.371888	0.0882024	-4.2163	2.48341e-05	0.000536213	2L	Tps1	0.0193854
FBgn0000279	4.63194	-1.41855	0.760324	-1.86571	0.0620813	0.306083	3R	CecC	0.019398
FBgn0038083	8.38862	-1.04549	0.460978	-2.26797	0.0233308	0.165171	3R	Ugt37A3	0.019665
FBgn0039856	214.989	-0.36043	0.0842946	-4.27583	1.90426e-05	0.000428684	3R	CG1774	0.0198918
FBgn0262126	1149.5	-0.246832	0.0467429	-5.28063	1.28741e-07	4.52618e-06	2L	Sec24CD	0.0199185
FBgn0036106	7735.41	-0.329677	0.0734783	-4.48672	7.23265e-06	0.000178327	3L	CG6409	0.0201944
FBgn0283741	303.842	0.368468	0.0876397	4.20435	2.61832e-05	0.00056274	X	prage	0.0204969
FBgn0034474	362.243	0.887508	0.355471	2.49671	0.0125351	0.108009	2R	Obp56g	0.0205151
FBgn0261004	38.5744	0.64139	0.210767	3.04313	0.00234135	0.027927	3R	asl	0.0205496
FBgn0019644	1576.58	-0.251098	0.0483094	-5.1977	2.01766e-07	6.81991e-06	3L	ATPsynB	0.0208383
FBgn0038250	232.378	-0.345539	0.0795115	-4.34578	1.38784e-05	0.00032263	3R	CG3505	0.0209646
FBgn0042104	2.91428	-1.35415	0.713454	-1.89802	0.0576937	0.295336	3R	CG18747	0.0210079
FBgn0036337	450.937	-0.290412	0.0607395	-4.78128	1.74185e-06	4.96035e-05	3L	AdenoK	0.0212578
FBgn0011693	5377.69	-0.325827	0.0728441	-4.47293	7.71547e-06	0.000188875	3L	Pdh	0.0215857
FBgn0044452	1198.18	0.230009	0.0424325	5.42059	5.94015e-08	2.20672e-06	3L	Atg2	0.0217724
FBgn0000251	2.70834	1.34246	0.709664	1.89168	0.0585339	0.297307	2L	cad	0.0221462
FBgn0031548	14.4069	-0.806824	0.308667	-2.6139	0.00895148	0.0835237	2L	CG8852	0.0222607
FBgn0031002	173.923	-0.383977	0.0948047	-4.05019	5.11753e-05	0.0010245	X	CG14196	0.0225101
FBgn0265271	1.90418	1.58458	0.939269	1.68703	0.0915966	0.387329	3R	CG14717	0.0226473
FBgn0037195	4.04206	1.31431	0.688514	1.90892	0.056273	0.290837	3L	CG11226	0.0227773
FBgn0001994	1278.53	0.393036	0.098531	3.98896	6.63638e-05	0.00130077	2L	crp	0.0227965
FBgn0011016	281.282	-0.336868	0.0774145	-4.35148	1.35221e-05	0.000316284	3L	SsRbeta	0.0228985
FBgn0038236	2675.19	-0.44825	0.121304	-3.69526	0.00021966	0.00373998	3R	Cyp313a1	0.0229187
FBgn0051313	1081.27	-0.301912	0.0653149	-4.6224	3.7932e-06	9.98416e-05	3R	CG31313	0.0230854
FBgn0001149	1726.19	-0.268823	0.0545121	-4.93144	8.16263e-07	2.47289e-05	3R	GstD1	0.0230866
FBgn0027506	869.839	0.303136	0.0659405	4.59711	4.28387e-06	0.000111665	2R	EDTP	0.0235894
FBgn0051262	4.22349	1.24752	0.635985	1.96155	0.049815	0.269866	3R	CG31262	0.0237102
FBgn0037440	496.389	-0.305716	0.0670158	-4.56184	5.07063e-06	0.000130678	3R	CRAT	0.0240578
FBgn0026418	1074.57	-0.25241	0.0497591	-5.07264	3.92328e-07	1.28052e-05	3L	Hsc70Cb	0.0241531
FBgn0031782	42.5445	0.585504	0.187077	3.12975	0.00174958	0.0219246	2L	WDR79	0.0243067
FBgn0001226	13.0999	0.903617	0.376374	2.40085	0.0163571	0.130114	3L	Hsp27	0.0243149
FBgn0050222	1.53311	1.65733	1.02682	1.61405	0.106516	0.420564	2R	CG30222	0.0244401
FBgn0014018	1175.29	-0.333102	0.0768363	-4.33522	1.45615e-05	0.000336451	3R	Rel	0.0244823
FBgn0000116	8252.88	-0.21283	0.0384101	-5.54101	3.00737e-08	1.18536e-06	3L	Argk	0.0250686
FBgn0032613	233.501	0.408328	0.106285	3.84181	0.000122129	0.0022614	2L	Nepl9	0.0252428
FBgn0259111	2308.12	-0.238195	0.0457987	-5.20091	1.9831e-07	6.72307e-06	2L	Ndae1	0.0253198
FBgn0052551	3.83008	1.23998	0.637103	1.94628	0.051621	0.276323	X	CG32551	0.0253471
FBgn0031127	2.04344	1.54333	0.917186	1.68268	0.0924364	0.389114	X	CG1835	0.0253484
FBgn0033706	1.83385	-1.61482	0.990438	-1.63041	0.103016	0.413187	2R	Vha36-2	0.0254696
FBgn0038579	2.25989	1.49282	0.868686	1.71848	0.0857094	0.373604	3R	CG14313	0.0255391
FBgn0000566	176.576	-0.366194	0.0897719	-4.07916	4.51989e-05	0.000921039	2R	Eip55E	0.025641
FBgn0001170	3.48344	-1.24645	0.645688	-1.93042	0.0535544	0.281773	2L	H2.0	0.0260319
FBgn0031260	335.194	-0.31613	0.0717173	-4.40801	1.04326e-05	0.000248615	2L	Spp	0.0266172
FBgn0036029	1.21885	1.80677	1.20831	1.49529	0.134838	0.470858	3L	CG16719	0.0267775
FBgn0263336	304.998	-0.416573	0.110863	-3.75754	0.000171594	0.00300251	2R	lncRNA:CR43417	0.0270019
FBgn0034432	1732.86	0.232099	0.0444755	5.21857	1.80306e-07	6.22383e-06	2R	CG7461	0.0272099
FBgn0035857	1.81265	1.60778	0.996935	1.61272	0.106805	0.421266	3L	CG8006	0.0274277
FBgn0036419	4.40284	-1.15134	0.572084	-2.01253	0.0441642	0.250161	3L	CG13482	0.0275436
FBgn0261560	680.775	0.470204	0.134983	3.48344	0.000495012	0.00757888	2L	Thor	0.0279122
FBgn0029719	2.29361	-1.42192	0.814161	-1.74649	0.0807266	0.360894	X	CG15473	0.0279167
FBgn0265813	17.0823	0.815863	0.32655	2.49843	0.0124745	0.107649	2L	lncRNA:CR44602	0.0279651
FBgn0050271	12.9731	0.824294	0.332045	2.48248	0.0130473	0.110829	2R	CG30271	0.0279663
FBgn0032636	1.28425	1.61813	1.01396	1.59586	0.11052	0.4285	2L	CG5043	0.0283243
FBgn0053159	0.816889	1.91094	1.34531	1.42045	0.155478	0.508196	3L	CG33159	0.0285314
FBgn0039313	52.1363	-0.536191	0.166954	-3.21161	0.00131995	0.017322	3R	CG11892	0.0285804
FBgn0029799	193.797	-0.355618	0.0872243	-4.07705	4.56099e-05	0.000926101	X	CG15772	0.0285945
FBgn0038224	932.49	-0.247413	0.0494977	-4.99848	5.77833e-07	1.80331e-05	3R	ATPsynE	0.0286145
FBgn0031635	266.312	0.333396	0.078908	4.22513	2.38808e-05	0.000521122	2L	tank	0.0287779
FBgn0025621	400.766	0.293763	0.0647401	4.53758	5.69043e-06	0.000144687	X	CG16989	0.0287908
FBgn0053080	683.599	-0.270956	0.0571157	-4.74399	2.09548e-06	5.85041e-05	X	CG33080	0.0289278
FBgn0034647	45.0121	-0.576559	0.187866	-3.06899	0.00214786	0.0259451	2R	pirk	0.0289564
FBgn0026718	144.392	-0.404709	0.107224	-3.77443	0.000160372	0.00284106	2L	Agpat2	0.0291193
FBgn0020235	1580.7	-0.247135	0.0495706	-4.98551	6.17974e-07	1.91808e-05	3R	ATPsyngamma	0.0292099
FBgn0050047	3.32849	1.24416	0.658177	1.89031	0.0587159	0.297444	2R	CG30047	0.0293855
FBgn0053476	7.90793	0.952531	0.424857	2.242	0.0249611	0.172952	2R	CG33476	0.0297403
FBgn0000454	794.356	-0.250605	0.0508926	-4.9242	8.47063e-07	2.55262e-05	3R	Dip-B	0.0300819
FBgn0040392	12.8769	0.80203	0.322463	2.4872	0.0128754	0.109942	X	CG14050	0.0304768
FBgn0260756	78.652	0.486612	0.144783	3.36098	0.00077667	0.0110175	3L	CG42554	0.0306728
FBgn0036975	961.374	-0.334108	0.0800471	-4.1739	2.99433e-05	0.00063754	3L	CG5618	0.0308031
FBgn0015034	147.308	0.413009	0.111865	3.69205	0.000222458	0.00377085	2R	Cyp4e1	0.0310012
FBgn0040609	6.71925	-1.06625	0.515681	-2.06766	0.038672	0.230394	3R	CG3348	0.0311751
FBgn0038194	3024.98	0.208942	0.0386829	5.40139	6.6125e-08	2.42977e-06	3R	Cyp6d5	0.0316137
FBgn0035791	68.6409	-0.496157	0.150959	-3.28671	0.00101367	0.0138118	3L	CG8539	0.0326929
FBgn0005672	731.538	0.256072	0.0533458	4.80023	1.58484e-06	4.53591e-05	2L	spi	0.0327173
FBgn0039754	384.837	0.550034	0.178203	3.08655	0.00202491	0.0247222	3R	CG9747	0.0329938
FBgn0011802	89.1336	0.485138	0.145982	3.32327	0.000889684	0.0123741	3L	Gem3	0.0331099
FBgn0038100	723.863	0.286102	0.0635811	4.4998	6.80188e-06	0.000169913	3R	Paip2	0.0332357
FBgn0035978	4422.58	0.26565	0.0568328	4.67424	2.95048e-06	7.96421e-05	3L	UGP	0.0339568
FBgn0028855	8.84746	-0.949891	0.434792	-2.1847	0.0289107	0.190359	2L	CG15282	0.0345281
FBgn0032699	349.538	0.642714	0.23082	2.78449	0.00536127	0.0550678	2L	CG10383	0.0347191
FBgn0031975	383.928	-0.301301	0.0695114	-4.33456	1.46053e-05	0.00033678	2L	Tg	0.034919
FBgn0038821	4.70628	-1.15319	0.601252	-1.91799	0.0551127	0.286923	3R	CG17267	0.0353525
FBgn0031692	733.758	-0.266848	0.0576916	-4.62543	3.73827e-06	9.87996e-05	2L	TpnC25D	0.0356226
FBgn0003507	514.428	-0.287831	0.0650975	-4.42154	9.80005e-06	0.000235511	3R	srp	0.0361676
FBgn0038144	10.3725	0.823284	0.34728	2.37066	0.0177562	0.138346	3R	CG8870	0.0362009
FBgn0039628	739.714	0.258659	0.0551991	4.68594	2.78681e-06	7.57626e-05	3R	CG11841	0.0365742
FBgn0285963	1140.18	-0.207674	0.0392512	-5.29089	1.21724e-07	4.3195e-06	3R	CG46339	0.0366451
FBgn0051365	112.405	0.409955	0.113789	3.60275	0.000314863	0.00516059	3R	CG31365	0.0366766
FBgn0039178	674.821	-0.275545	0.0609547	-4.52049	6.16968e-06	0.000156175	3R	CG6356	0.0366845
FBgn0013699	2.62303	-1.52021	0.96148	-1.58111	0.113853	0.437107	MT	trnL1	0.036766
FBgn0033052	1235.31	0.236553	0.0480963	4.91831	8.72943e-07	2.60989e-05	2R	SCAP	0.0368743
FBgn0028963	1.02265	-1.69499	1.1567	-1.46537	0.142819	0.484182	2R	Or49b	0.036929
FBgn0021760	1519.23	-0.188602	0.0338658	-5.5691	2.56052e-08	1.03797e-06	3L	chb	0.0369994
FBgn0034109	72.3362	0.467976	0.140584	3.32879	0.000872234	0.0121611	2R	CG7747	0.0370075
FBgn0027348	970.834	-0.359505	0.0927318	-3.87682	0.000105829	0.00200248	2L	bgm	0.0372243
FBgn0038682	166.935	-0.399219	0.109547	-3.64428	0.00026814	0.00445896	3R	CG5835	0.037509
FBgn0052554	7.07475	0.978379	0.463817	2.10941	0.0349095	0.214253	X	CG32554	0.0375358
FBgn0266217	7.01764	0.948942	0.441383	2.14993	0.0315607	0.200394	2L	lncRNA:CR44912	0.037651
FBgn0263773	1696.8	0.23218	0.0468919	4.95139	7.36867e-07	2.26855e-05	2L	fok	0.0376817
FBgn0039328	126.379	0.387798	0.104753	3.70203	0.000213879	0.00364714	3R	CHKov2	0.0377438
FBgn0259715	1088.67	0.308264	0.0730222	4.22151	2.42674e-05	0.000528548	2L	CG42369	0.0377894
FBgn0039849	122.499	-0.390216	0.105884	-3.6853	0.000228432	0.00384922	3R	CG11334	0.0379427
FBgn0039805	118.145	-0.467374	0.141053	-3.31346	0.000921486	0.0127232	3R	Cpr100A	0.0381312
FBgn0038820	315.549	-0.353274	0.0906578	-3.89679	9.74779e-05	0.00185992	3R	CG4000	0.0382811
FBgn0032004	8.71728	-0.884401	0.395573	-2.23575	0.0253684	0.174499	2L	CG8292	0.0387931
FBgn0032436	11.5121	-0.820346	0.350581	-2.33996	0.0192857	0.146485	2L	CG5418	0.0392013
FBgn0025387	3.67795	1.20793	0.663417	1.82077	0.0686411	0.325381	X	CG12184	0.0393252
FBgn0050360	10.3271	0.959835	0.453683	2.11565	0.0343744	0.212342	2R	Mal-A6	0.0393575
FBgn0032015	242.914	-0.319381	0.0779019	-4.09978	4.13537e-05	0.00085337	2L	Ostgamma	0.0398106
FBgn0027610	730.468	-0.24235	0.050741	-4.77621	1.78629e-06	5.04904e-05	3R	Dic1	0.040454
FBgn0010497	42.5313	-0.546813	0.183236	-2.98421	0.00284313	0.0327372	2L	dmGlut	0.0405231
FBgn0266787	5.03522	1.05128	0.530226	1.9827	0.0474009	0.261727	2R	lncRNA:CR45252	0.0405398
FBgn0034053	90.7348	-0.420018	0.12048	-3.48619	0.000489955	0.00752166	2R	Cyp4aa1	0.0407199
FBgn0034329	730.911	0.468988	0.143665	3.26447	0.0010967	0.0147144	2R	BomS1	0.0409107
FBgn0036348	3.38111	-1.34437	0.800118	-1.68021	0.0929163	0.390413	3L	CG17687	0.0409956
FBgn0033677	227.442	0.323958	0.0800986	4.04449	5.24369e-05	0.00104616	2R	CG8321	0.0410528
FBgn0010638	245.576	-0.336279	0.0849424	-3.95891	7.52931e-05	0.00145861	2R	Sec61beta	0.0410619
FBgn0032772	29.6009	0.586646	0.206429	2.84188	0.00448483	0.0474342	2L	CG17350	0.0419186
FBgn0044812	1193.29	-0.963585	0.462486	-2.08349	0.0372066	0.223534	3R	TotC	0.0419441
FBgn0033906	519.13	-0.287192	0.0666084	-4.31164	1.62045e-05	0.000369172	2R	ReepB	0.0420966
FBgn0266618	1.60332	-1.46298	0.929422	-1.57407	0.115471	0.440646	4	lncRNA:CR45125	0.0425028
FBgn0035132	325.7	0.300667	0.0717986	4.18765	2.81862e-05	0.000601253	3L	mthl10	0.0428524
FBgn0036193	60.7716	0.491703	0.156721	3.13744	0.0017043	0.0214279	3L	CG14135	0.0435253
FBgn0085321	1.4596	-1.51821	0.995311	-1.52536	0.127168	0.45835	3R	CG34292	0.0436773
FBgn0250862	2.44037	-1.37613	0.843841	-1.6308	0.102933	0.413003	X	CG42237	0.043767
FBgn0267726	0.798266	1.85681	1.40305	1.32342	0.185697	0.548759	2L	CG46059	0.0438841
FBgn0031542	16.5051	-0.733667	0.299131	-2.45266	0.0141804	0.11744	2L	CG15414	0.0440508
FBgn0039241	3216.41	-0.296453	0.0706814	-4.19421	2.73826e-05	0.000586307	3R	CG11089	0.0444046
FBgn0267508	184.972	-0.374527	0.102212	-3.66422	0.000248091	0.00414978	X; Y	28SrRNA-Psi:CR45848	0.0446358
FBgn0016031	747.676	-0.258842	0.0572897	-4.51813	6.23888e-06	0.000157577	3L	lama	0.0449525
FBgn0243514	110.578	-0.396675	0.112116	-3.53807	0.000403063	0.00635912	3R	eater	0.045023
FBgn0038552	206.268	0.339347	0.087638	3.87215	0.000107881	0.00202391	3R	Alg1	0.04506
FBgn0051404	2.77418	1.25366	0.727094	1.7242	0.0846713	0.371673	3R	CG31404	0.0452636
FBgn0267987	9.08427	0.932911	0.445999	2.09173	0.0364623	0.22015	2L	lncRNA:CR46254	0.0455332
FBgn0039509	95.9559	0.428138	0.126824	3.37584	0.00073591	0.0105311	3R	bigmax	0.0455585
FBgn0046875	6.6455	-0.994118	0.497891	-1.99666	0.0458625	0.255963	3R	Obp83g	0.0467016
FBgn0040340	249.658	-0.346804	0.0913625	-3.79591	0.000147102	0.00264714	X	TRAM	0.0468722
FBgn0029932	488.904	-0.288413	0.0685557	-4.20699	2.58799e-05	0.000557275	X	CG4607	0.0475379
FBgn0027835	3479.69	-0.177917	0.0323299	-5.50316	3.73037e-08	1.44533e-06	2R	Dp1	0.0476858
FBgn0003862	4674.86	0.172686	0.0308941	5.58963	2.27557e-08	9.35778e-07	3R	trx	0.0478822
FBgn0026268	94.6374	-0.413708	0.121304	-3.41052	0.000648389	0.00942067	X	antdh	0.0479767
FBgn0053110	624.947	-0.309939	0.0769352	-4.02857	5.61164e-05	0.00110976	3R	CG33110	0.0481368
FBgn0004432	3329.84	-0.17919	0.0327443	-5.47241	4.43966e-08	1.70277e-06	X	Cyp1	0.0481371
FBgn0013811	24.3702	0.653247	0.252636	2.58572	0.00971757	0.0889206	3L	Dhc62B	0.0484594
FBgn0267759	4.18617	-1.10563	0.60021	-1.84207	0.0654651	0.315445	3R	lncRNA:CR46090	0.0490847
FBgn0036760	301.881	0.306559	0.0759045	4.03875	5.37376e-05	0.00106642	3L	CG5567	0.0490997
FBgn0037818	58.7696	-0.509298	0.169911	-2.99744	0.00272261	0.0314968	3R	CG6465	0.0493906
FBgn0008651	35.8285	0.653915	0.254584	2.56856	0.0102121	0.0923225	3R	lbl	0.0499035
FBgn0034743	1844.89	-0.254433	0.0568941	-4.47205	7.74723e-06	0.000188969	2R	RpS16	0.0500758
FBgn0001112	173.276	0.739797	0.311322	2.37631	0.0174868	0.136721	3R	Gld	0.0501144
FBgn0010433	1.98231	1.38335	0.877733	1.57605	0.115014	0.439703	3R	ato	0.0501982
FBgn0036416	10.0474	-0.86145	0.39954	-2.15611	0.0310753	0.198753	3L	CG7924	0.050268
FBgn0031574	4.8232	1.05287	0.556757	1.89108	0.058614	0.297375	2L	TTLL4B	0.0504505
FBgn0052801	12.3564	-0.786725	0.34526	-2.27864	0.0226883	0.162135	X	CG32801	0.0508707
FBgn0033593	158.832	-0.455215	0.143033	-3.18259	0.00145966	0.018784	2R	Listericin	0.051183
FBgn0032161	54.5378	0.503486	0.168052	2.99601	0.00273539	0.0316012	2L	CG4594	0.051236
FBgn0267634	8.48385	0.872923	0.410011	2.12902	0.0332524	0.207436	3L	lncRNA:CR45972	0.0512467
FBgn0035598	1.15069	1.79185	1.3699	1.30801	0.190869	0.556485	3L	CG4669	0.0514262
FBgn0030521	2404.74	0.250729	0.0559843	4.47856	7.51491e-06	0.000184488	X	CtsB1	0.0519094
FBgn0036663	11970.4	0.202445	0.0401427	5.04313	4.5797e-07	1.46127e-05	3L	CG9674	0.0520795
FBgn0262993	18.9079	0.682787	0.275898	2.47478	0.0133319	0.112742	3R	lncRNA:CR43301	0.0524446
FBgn0029795	1.34907	-1.73386	1.30475	-1.32888	0.183887	0.54748	X	CG15773	0.0530686
FBgn0037001	1412.72	-0.213077	0.0436468	-4.88185	1.05095e-06	3.09337e-05	3L	ND-39	0.0532274
FBgn0026756	4.33657	1.05859	0.569389	1.85916	0.0630041	0.308149	2L	Ugt37A1	0.053583
FBgn0030985	200.029	0.334432	0.0885876	3.77516	0.000159908	0.00283724	X	Obp18a	0.0537592
FBgn0026872	152.494	-0.355459	0.0975965	-3.64212	0.000270399	0.00448996	X	CG14777	0.0539169
FBgn0002466	4.86289	1.03497	0.549516	1.88342	0.0596433	0.299397	3L	sti	0.0540434
FBgn0036260	300.744	-0.323534	0.0841932	-3.84276	0.00012166	0.00225705	3L	Rh7	0.0541269
FBgn0038983	304.422	-0.29155	0.0715003	-4.07761	4.55007e-05	0.000925532	3R	CG5326	0.0542118
FBgn0000405	6.91638	1.11958	0.626987	1.78564	0.074157	0.342785	2R	CycB	0.0543313
FBgn0030012	46.8682	0.509981	0.173848	2.93349	0.00335174	0.0372121	X	CG18262	0.0546935
FBgn0263911	581.803	-0.24409	0.0542701	-4.49769	6.86955e-06	0.000170854	3L	COX8	0.0549219
FBgn0040532	965.436	-0.220903	0.0464743	-4.75322	2.00198e-06	5.62623e-05	3R	CG8369	0.0551032
FBgn0036786	25.6058	-0.610527	0.233305	-2.61686	0.0088743	0.0830625	3L	skl	0.0558831
FBgn0033015	500.562	0.25166	0.0571244	4.40548	1.05549e-05	0.000251003	2R	d4	0.0559243
FBgn0013954	740.536	-0.236983	0.0520125	-4.55626	5.20721e-06	0.000133293	2R	Fkbp12	0.0559664
FBgn0004852	701.797	-0.242838	0.054084	-4.49002	7.12169e-06	0.00017614	3L	Ac76E	0.0562354
FBgn0041150	2082.29	-0.194256	0.0382118	-5.08365	3.70247e-07	1.21541e-05	2L	hoe1	0.0563175
FBgn0016075	1519.96	-0.259061	0.0598591	-4.32785	1.50575e-05	0.000345806	2L	vkg	0.0563305
FBgn0266687	7.15547	0.872023	0.420061	2.07595	0.037899	0.226856	3L	lncRNA:CR45177	0.0576145
FBgn0032727	183.412	0.338742	0.091688	3.69451	0.000220308	0.00373998	2L	CG10623	0.0577071
FBgn0266369	814.299	-0.274894	0.0660055	-4.16471	3.1175e-05	0.00065884	2L	Mtp	0.0577132
FBgn0031279	1.57242	-1.50156	1.04447	-1.43762	0.150542	0.498931	2L	CG3544	0.0582382
FBgn0038339	16.1039	-0.801962	0.366987	-2.18526	0.0288698	0.1902	3R	CG6118	0.0582551
FBgn0266739	1.667	-1.62204	1.19253	-1.36017	0.173777	0.535723	3R	lncRNA:CR45212	0.0585106
FBgn0284408	6329.21	-0.166437	0.0302996	-5.49304	3.95066e-08	1.52034e-06	X	trol	0.0585882
FBgn0086558	776.348	0.272667	0.0654053	4.16889	3.06086e-05	0.00065049	X	Ubi-p5E	0.0587675
FBgn0030839	62.2094	-0.486766	0.164016	-2.96779	0.00299945	0.0342009	X	CG5613	0.0591438
FBgn0054057	15.9717	-0.665195	0.271527	-2.44983	0.0142923	0.118145	3L	CG34057	0.0592631
FBgn0029167	3814.73	-0.262984	0.061908	-4.24798	2.15706e-05	0.000477109	3L	Hml	0.0592762
FBgn0003388	7.98633	0.901495	0.446729	2.01799	0.0435922	0.248652	3L	shd	0.0593519
FBgn0040694	0.756311	1.82719	1.46858	1.24419	0.213429	0.585748	3L	CG14974	0.0594866
FBgn0032074	4.59072	0.998143	0.529106	1.88647	0.0592314	0.298775	2L	Tsp29Fa	0.059543
FBgn0012018	2.36373	1.27159	0.793019	1.60348	0.108829	0.425179	2L	tRNA:Tyr-GTA-1-9	0.0595845
FBgn0262801	237.619	-0.296775	0.0749288	-3.96076	7.47117e-05	0.00144981	3R	twr	0.0596108
FBgn0024248	637.863	0.234013	0.0516676	4.52921	5.92055e-06	0.000150203	2L	chico	0.0597949
FBgn0024289	1842.11	0.294141	0.0739681	3.9766	6.99081e-05	0.00136132	3R	Sodh-1	0.0599382
FBgn0034509	554.693	0.362255	0.102884	3.521	0.000429923	0.00673624	2R	Obp57c	0.0603156
FBgn0000139	162.901	0.358372	0.101233	3.54007	0.000400023	0.00631992	3R	ash2	0.0605734
FBgn0036668	754.847	0.224416	0.0485508	4.62229	3.79522e-06	9.98416e-05	3L	Zcchc7	0.0607426
FBgn0041712	163.866	0.661497	0.270653	2.44408	0.0145222	0.11918	2R	yellow-d	0.06084
FBgn0026439	3957.84	-0.180659	0.0346761	-5.2099	1.88942e-07	6.50223e-06	2L	Eaat1	0.0609971
FBgn0262000	1.91843	1.36091	0.894438	1.52153	0.128128	0.458977	2L	CG42818	0.0610357
FBgn0264839	2.1699	1.29517	0.823683	1.57241	0.115855	0.441393	3R	asRNA:CR44047	0.0613209
FBgn0013949	241.265	-0.317894	0.0840086	-3.78406	0.000154288	0.00275901	3R	Elal	0.0614177
FBgn0036750	28.3546	-0.652317	0.26536	-2.45823	0.0139623	0.116345	3L	CG6034	0.0616487
FBgn0002570	15.1706	0.749687	0.33327	2.24949	0.0244813	0.170769	2R	Mal-A1	0.0619625
FBgn0033866	8.24832	0.920683	0.468139	1.96669	0.0492191	0.268256	2R	CG6280	0.0624984
FBgn0030484	392.108	0.280012	0.0690964	4.05249	5.06764e-05	0.00101629	X	GstT4	0.0627038
FBgn0011336	629.197	-0.259487	0.0613531	-4.2294	2.34313e-05	0.00051328	3R	Stt3B	0.0628815
FBgn0259236	130.418	0.376793	0.110611	3.40646	0.000658118	0.00954984	3L	comm3	0.0632646
FBgn0263648	2.77338	1.18766	0.718374	1.65326	0.0982779	0.401969	2L	lncRNA:CR43639	0.0635889
FBgn0265074	8.05429	0.854464	0.416518	2.05145	0.0402235	0.235935	2L	lncRNA:CR44185	0.0642064
FBgn0010406	445.915	0.267814	0.0647724	4.13469	3.55433e-05	0.000741527	3L	RNaseX25	0.0643327
FBgn0032482	1314.24	0.197663	0.0403162	4.90281	9.44749e-07	2.80251e-05	2L	Pect	0.0644383
FBgn0024361	4.53542	-0.989719	0.531762	-1.86121	0.0627147	0.307273	X	Tsp2A	0.0645257
FBgn0263199	2415.41	0.224613	0.049248	4.56086	5.09447e-06	0.000130996	3L	Galk	0.064736
FBgn0040931	147.044	-0.353887	0.100773	-3.51173	0.000445194	0.00691842	X	CG9034	0.0651575
FBgn0033048	8.88161	0.851429	0.415748	2.04795	0.0405653	0.237573	2R	CG7881	0.0653045
FBgn0267558	2.1841	-1.36467	0.914036	-1.49301	0.135434	0.472056	3L	lncRNA:CR45898	0.0653274
FBgn0052457	9.84239	0.801258	0.37662	2.1275	0.0333787	0.207913	3L	CG32457	0.0656023
FBgn0053318	1.18586	1.48588	1.05744	1.40517	0.159969	0.515049	2L	CR33318	0.0656585
FBgn0013548	63.4179	0.481365	0.164836	2.92027	0.00349729	0.0384022	2R	l(2)dtl	0.065711
FBgn0053504	3.99789	1.16333	0.699859	1.66223	0.0964657	0.398608	3L	snRNA:U7	0.0658401
FBgn0037222	19.1328	0.636774	0.259394	2.45486	0.0140941	0.116963	3R	CG14642	0.066276
FBgn0032434	1.61663	1.42647	0.989005	1.44233	0.149209	0.496972	2L	CG5421	0.0662893
FBgn0032668	2.84818	-1.15256	0.690301	-1.66966	0.0949876	0.39518	2L	CG17681	0.0663278
FBgn0033232	166.077	0.359117	0.10371	3.46271	0.000534772	0.00810052	2R	CG12159	0.0668388
FBgn0259716	245.758	-0.360242	0.104403	-3.4505	0.000559553	0.00835441	2L	Nepl6	0.0673653
FBgn0038397	12.6856	1.10356	0.64457	1.71209	0.0868808	0.37646	3R	CG10185	0.067459
FBgn0052271	14.8349	0.722062	0.319749	2.25822	0.0239322	0.1688	3L	CG32271	0.0675343
FBgn0032253	677.788	0.370343	0.109199	3.39144	0.000695274	0.0100252	2L	LManI	0.0676885
FBgn0036759	365.387	0.294527	0.0760694	3.87182	0.000108027	0.00202391	3L	CG5577	0.0678842
FBgn0265667	26.9692	-0.574896	0.221073	-2.60048	0.00930924	0.0860727	2R	lncRNA:CR44474	0.0679731
FBgn0000055	19.8414	-0.810762	0.387495	-2.09231	0.0364105	0.22015	2L	Adh	0.0681549
FBgn0037750	20.9774	0.613611	0.24598	2.49456	0.0126115	0.108421	3R	Whamy	0.0683296
FBgn0085428	4.22116	1.05883	0.604323	1.75209	0.0797577	0.358249	2R	Nox	0.0687329
FBgn0263832	269.581	0.303781	0.0800878	3.79311	0.000148773	0.00266879	3L	Rcd5	0.0687518
FBgn0025724	602.868	-0.255023	0.0608365	-4.19195	2.76573e-05	0.000591077	2L	beta'COP	0.0687948
FBgn0037746	9.8362	0.803832	0.384028	2.09316	0.0363352	0.220039	3R	CG8478	0.0696218
FBgn0033247	194.663	0.327511	0.090469	3.62015	0.000294438	0.00483974	2R	Nup44A	0.069752
FBgn0040503	1.73171	1.36322	0.928163	1.46873	0.141907	0.482429	2R	CG7763	0.0698224
FBgn0265977	8.11462	0.851582	0.423459	2.01101	0.044324	0.25049	2R	lncRNA:CR44756	0.0703886
FBgn0038851	1.60469	1.42365	1.00464	1.41708	0.156459	0.510414	3R	dmrt93B	0.0713029
FBgn0016120	1205.39	-0.229145	0.0518887	-4.41608	1.00508e-05	0.000241028	3R	ATPsynD	0.0715783
FBgn0086077	1.09641	1.46885	1.06372	1.38085	0.167324	0.524486	3L	snoRNA:Me18S-G962	0.072364
FBgn0003268	84.9634	0.402452	0.126555	3.18007	0.00147239	0.0188873	3R	rod	0.0724876
FBgn0031091	4.09171	-1.04845	0.60353	-1.73719	0.0823538	0.365585	X	Phf7	0.0729714
FBgn0052811	6.77482	-0.862384	0.436437	-1.97597	0.0481586	0.264501	X	CG32811	0.073107
FBgn0023212	507.412	-0.259215	0.0632346	-4.09927	4.14463e-05	0.000853735	3R	EloB	0.0731113
FBgn0033257	20.4657	-0.640854	0.268327	-2.38833	0.016925	0.133605	2R	sand	0.0732395
FBgn0033089	10.3943	0.768365	0.36131	2.12661	0.0334527	0.208229	2R	CG17266	0.0734894
FBgn0038575	2.65285	1.30025	0.868659	1.49684	0.134434	0.470169	3R	CG7208	0.073595
FBgn0011211	8889.36	-0.190761	0.0392347	-4.86204	1.16179e-06	3.38465e-05	2R	blw	0.0737663
FBgn0001083	123.302	-0.354636	0.103967	-3.41104	0.000647153	0.00941471	X	fw	0.0739723
FBgn0011603	614.074	-0.237883	0.0554644	-4.28893	1.7954e-05	0.000407397	2L	ine	0.0743099
FBgn0039311	103.765	-0.39717	0.12462	-3.18705	0.00143731	0.0185628	3R	CG10513	0.074313
FBgn0038142	32.7261	0.696598	0.308644	2.25696	0.0240105	0.169247	3R	CheA87a	0.0744373
FBgn0261834	2.51049	-1.25643	0.822507	-1.52756	0.126621	0.458203	X	CG42766	0.0745348
FBgn0004364	1143.8	-0.217885	0.0483809	-4.50352	6.68358e-06	0.000168063	2R	18w	0.0745503
FBgn0027601	2098.66	0.185773	0.037737	4.92283	8.53021e-07	2.56379e-05	X	pdgy	0.0745654
FBgn0027783	68.3476	0.412806	0.132656	3.11185	0.00185921	0.0230951	2R	SMC2	0.0746039
FBgn0058469	13.9186	0.721586	0.327155	2.20564	0.0274093	0.183866	X	lncRNA:CR40469	0.0746121
FBgn0039787	1.83573	-1.27191	0.84047	-1.51333	0.130196	0.462751	3R	CG9702	0.0747903
FBgn0050289	23.3713	0.608509	0.248117	2.45251	0.0141864	0.11744	2R	CG30289	0.075058
FBgn0029820	776.646	0.219921	0.0491706	4.47262	7.72676e-06	0.000188875	X	CG16721	0.0751211
FBgn0014031	592.331	0.281293	0.0724326	3.88352	0.000102955	0.00195787	X	Spat	0.0755762
FBgn0054034	2.26517	-1.18695	0.750042	-1.58251	0.113533	0.43632	3R	CG34034	0.0755922
FBgn0032897	911.678	0.26641	0.0665877	4.00089	6.31049e-05	0.00124365	2L	CG9336	0.0760493
FBgn0030638	153.935	-0.34162	0.0986858	-3.4617	0.000536781	0.00812015	X	CG11655	0.076354
FBgn0000406	8221.18	0.206196	0.0446644	4.61657	3.90138e-06	0.000102398	2L	Cyt-b5-r	0.0766886
FBgn0264471	3.32124	-1.10816	0.671129	-1.65119	0.0987	0.402868	3L	lncRNA:CR43879	0.076832
FBgn0032109	27.9022	-0.664738	0.288421	-2.30475	0.0211807	0.155194	2L	CG17005	0.0771241
FBgn0035541	70.6888	0.426331	0.14079	3.02813	0.00246072	0.0290166	3L	CG15019	0.0772196
FBgn0011672	698.869	-0.223086	0.0506035	-4.40851	1.04083e-05	0.000248555	3R	Mvl	0.0773474
FBgn0025628	688.08	-0.294995	0.0784859	-3.75857	0.000170889	0.00300167	X	CG4199	0.0773877
FBgn0039200	1.10942	1.56777	1.21236	1.29315	0.195958	0.563819	3R	CG13616	0.0776741
FBgn0000376	264.857	0.286347	0.0751151	3.81211	0.000137786	0.00250748	X	crm	0.0784285
FBgn0259977	72.2089	-0.459343	0.159253	-2.88436	0.00392212	0.0423879	2R	Tdc1	0.0784514
FBgn0033541	1.3478	1.47793	1.1002	1.34333	0.179165	0.541309	2R	CG12934	0.0787706
FBgn0039294	10.5707	-0.741963	0.347228	-2.13682	0.0326127	0.204791	3R	Cad96Cb	0.0788838
FBgn0053258	2.9448	1.11067	0.678822	1.63617	0.101803	0.411512	3L	CG33258	0.0790587
FBgn0267576	33.3186	-0.546561	0.211516	-2.58401	0.00976587	0.0892085	3L	lncRNA:CR45916	0.0796627
FBgn0041237	2.32865	1.31881	0.909125	1.45064	0.146881	0.492094	2R	Gr58c	0.0796866
FBgn0034142	650.233	-0.245446	0.0591741	-4.14786	3.35592e-05	0.000702708	2R	CG8306	0.079768
FBgn0052103	1583.8	-0.195015	0.0413412	-4.71721	2.39099e-06	6.5859e-05	3L	SCaMC	0.0801193
FBgn0031182	134.344	-0.366967	0.111825	-3.28163	0.00103208	0.0139907	X	Cyp6t1	0.0801921
FBgn0259167	28.3539	-0.592979	0.242193	-2.44838	0.0143501	0.118536	3L	CG42272	0.0807334
FBgn0031550	1.78309	1.36073	0.962433	1.41385	0.157407	0.512284	2L	IFT57	0.0807907
FBgn0032780	18.1974	-0.622741	0.262431	-2.37297	0.0176457	0.137578	2L	CG13085	0.0809302
FBgn0029580	26.0696	-0.573982	0.229873	-2.49695	0.0125266	0.108009	X	CG14778	0.0809451
FBgn0038977	4.65598	-1.028	0.600905	-1.71076	0.0871263	0.37693	3R	CG5376	0.0813715
FBgn0266220	2.6123	-1.17644	0.753808	-1.56067	0.118602	0.446463	2L	lncRNA:CR44915	0.0814181
FBgn0017558	2640.75	-0.194198	0.0412246	-4.71073	2.46836e-06	6.7433e-05	2R	Pdk	0.081474
FBgn0038530	2.47341	-1.35307	0.956644	-1.41439	0.157248	0.512018	3R	AttD	0.0818328
FBgn0037832	1.66849	-1.40393	1.01924	-1.37742	0.168381	0.525591	3R	Desi	0.0819917
FBgn0004511	2.73167	-1.10047	0.675677	-1.6287	0.103378	0.414039	X	dy	0.0823008
FBgn0266878	1.46452	-1.46898	1.1036	-1.33108	0.183163	0.546489	2L	lncRNA:CR45339	0.0826272
FBgn0033240	64.8454	0.426812	0.143405	2.97627	0.00291781	0.0334711	2R	CG2906	0.0828051
FBgn0036366	36.6506	0.525446	0.201024	2.61385	0.0089529	0.0835237	3L	JMJD7	0.0839202
FBgn0010039	38.0288	-0.534655	0.206775	-2.58568	0.00971874	0.0889206	3R	GstD3	0.0839588
FBgn0038756	7.90643	0.903906	0.489027	1.84838	0.0645477	0.312745	3R	CG4783	0.0839932
FBgn0052523	134.897	0.742708	0.353947	2.09836	0.0358734	0.217938	X	CG32523	0.0844535
FBgn0083008	37.7631	-0.551567	0.218062	-2.52941	0.0114254	0.100578	X	snoRNA:Psi28S-1135e	0.0848763
FBgn0039776	468.615	-0.269138	0.0694831	-3.87343	0.000107314	0.00202052	3R	PH4alphaEFB	0.0854475
FBgn0040923	823.837	0.518166	0.197477	2.62394	0.00869199	0.0816416	X	CG11368	0.0855307
FBgn0000042	6572.23	-0.227751	0.0534839	-4.25831	2.05978e-05	0.000460058	X	Act5C	0.085648
FBgn0037547	6.09133	0.891504	0.480911	1.85378	0.0637705	0.310432	3R	CG7910	0.0859634
FBgn0029888	416.569	-0.266605	0.0685634	-3.88844	0.000100889	0.00192178	X	ND-ASHI	0.0860209
FBgn0265428	2.94843	1.15033	0.737484	1.55981	0.118805	0.446605	X	asRNA:CR44340	0.0862488
FBgn0016691	1268.7	-0.227865	0.0536175	-4.24983	2.13931e-05	0.000474104	3R	ATPsynO	0.0862842
FBgn0263460	5.7895	-0.8959	0.4855	-1.84531	0.0649918	0.313558	3R	snoRNA:CG31191-a	0.0863854
FBgn0036465	5.37447	0.93594	0.522556	1.79108	0.0732803	0.340431	3L	Rpn12R	0.0866355
FBgn0035675	17.9493	0.647719	0.284901	2.27349	0.0229968	0.163518	3L	CG6610	0.0868601
FBgn0010278	127.948	0.360394	0.110741	3.25438	0.00113641	0.0152293	2R	Ssrp	0.0868626
FBgn0283450	165.724	-0.328352	0.0955583	-3.43614	0.000590058	0.00871771	2R	Glo1	0.0870395
FBgn0259795	8.03804	1.00286	0.587395	1.7073	0.0877661	0.3787	2R	loopin-1	0.0871573
FBgn0034012	27.7864	0.545366	0.215581	2.52975	0.0114144	0.100558	2R	Hr51	0.087217
FBgn0026190	17.6635	-0.754291	0.366718	-2.05687	0.0396988	0.23467	3R	PH4alphaMP	0.0877141
FBgn0038098	71.6545	0.431595	0.148198	2.91228	0.00358799	0.039187	3R	CG7381	0.0880411
FBgn0085320	8.02174	-0.859568	0.456161	-1.88435	0.0595173	0.299189	3R	CG34291	0.0884551
FBgn0263236	399.772	-0.266771	0.0690884	-3.86129	0.000112788	0.00210618	3R	SP1029	0.088483
FBgn0039500	14.3063	0.649758	0.287973	2.25631	0.024051	0.169428	3R	CG5984	0.088742
FBgn0267519	1135.44	-0.259822	0.0663451	-3.91622	8.99489e-05	0.00172203	X	28SrRNA-Psi:CR45859	0.0888708
FBgn0032168	66.1754	0.432027	0.149445	2.89088	0.00384167	0.0416369	2L	CG13126	0.0904578
FBgn0267443	1.38778	1.43107	1.08399	1.32019	0.186771	0.550521	3R	lncRNA:CR45793	0.0906128
FBgn0051547	684.879	-0.239965	0.058825	-4.0793	4.51723e-05	0.000921039	3R	NKCC	0.0906408
FBgn0034330	354.714	0.312576	0.0892812	3.50102	0.000463475	0.00715372	2R	BomS4	0.0907572
FBgn0037741	97.9108	0.369575	0.116554	3.17086	0.0015199	0.0193877	3R	CG16908	0.0908804
FBgn0039023	185.362	-0.328249	0.0965276	-3.40057	0.000672448	0.00973297	3R	Nepl14	0.0909245
FBgn0035158	151.878	0.342708	0.103388	3.31479	0.000917111	0.0126782	3L	CG13895	0.0909907
FBgn0023507	2397.38	-0.233658	0.0564925	-4.13608	3.53286e-05	0.000738401	X	D2hgdh	0.0911561
FBgn0034903	135.569	-0.347655	0.105891	-3.28315	0.00102655	0.0139697	2R	sona	0.0914094
FBgn0063382	2.10431	1.21106	0.818246	1.48007	0.138855	0.476559	2R	snoRNA:U29:54Ed	0.0915358
FBgn0031256	132.21	-0.353694	0.108901	-3.24785	0.00116279	0.015528	2L	shv	0.0916402
FBgn0260234	6.56011	0.871053	0.471431	1.84768	0.064649	0.312801	3R	Xport-B	0.0920316
FBgn0023181	37.2481	0.500979	0.190542	2.62923	0.00855787	0.0808985	2R	Orc4	0.0920785
FBgn0039386	18.7778	-0.637646	0.282101	-2.26034	0.0238	0.168076	3R	CG5948	0.0922213
FBgn0035870	5.92582	0.871048	0.471881	1.84591	0.0649058	0.313414	3L	Gr66a	0.0923512
FBgn0039480	2.30693	1.15845	0.761381	1.52151	0.128132	0.458977	3R	Cpr97Ea	0.0925261
FBgn0040859	3.27919	1.10734	0.70585	1.5688	0.116695	0.443237	X	lncRNA:CR32658	0.0926638
FBgn0267277	9.86007	0.737172	0.358668	2.0553	0.0398497	0.234952	2L	asRNA:CR45713	0.092955
FBgn0039566	149.971	0.323209	0.0947117	3.41256	0.000643568	0.00938654	3R	CG4849	0.0930056
FBgn0013432	101.581	0.384536	0.125174	3.07202	0.00212612	0.025792	X	bcn92	0.0938341
FBgn0030933	10.4036	-0.737652	0.360521	-2.04608	0.0407489	0.238026	X	CG6470	0.0943515
FBgn0004885	1539.69	-0.209317	0.0479842	-4.3622	1.28761e-05	0.00030304	3R	tok	0.0947102
FBgn0267645	4.0385	-1.00332	0.60368	-1.66201	0.0965115	0.398608	3L	lncRNA:CR45983	0.0957651
FBgn0039637	605.915	0.278224	0.0753072	3.69453	0.000220296	0.00373998	3R	Ctl2	0.0960583
FBgn0037217	83.277	0.522399	0.206637	2.5281	0.0114682	0.100798	3R	CG14636	0.0968906
FBgn0034487	22.0034	0.57625	0.242526	2.37604	0.0174997	0.136721	2R	Efhc1.2	0.0971731
FBgn0051004	4.63384	-0.945898	0.549462	-1.7215	0.0851606	0.373389	3R	mesh	0.0973005
FBgn0267966	10.8655	0.843019	0.453522	1.85883	0.0630515	0.308249	3L	asRNA:CR46246	0.0973017
FBgn0033667	11.9541	-0.690804	0.32663	-2.11494	0.0344347	0.21254	2R	reb	0.0975777
FBgn0266848	443.458	0.241061	0.0603666	3.99329	6.51641e-05	0.00128201	X	wap	0.0979311
FBgn0015777	4895.2	-0.215541	0.0506704	-4.25378	2.10192e-05	0.000466725	2L	nrv2	0.0981372
FBgn0264826	18.2949	0.625916	0.27845	2.24786	0.0245853	0.171165	3R	lncRNA:CR44034	0.0983328
FBgn0035228	1193.14	0.20627	0.0473351	4.35766	1.31458e-05	0.000308116	3L	CG12091	0.0984352
FBgn0026630	630.861	0.213556	0.0499911	4.27187	1.93837e-05	0.000434645	3L	nes	0.0985384
FBgn0266428	17.9106	0.66674	0.309664	2.15311	0.03131	0.199547	2L	asRNA:CR43463	0.0993143
FBgn0035032	794.962	-0.232871	0.0573942	-4.05739	4.96237e-05	0.000996937	2R	ATPsynF	0.0994609
FBgn0036059	664.185	0.214133	0.0503304	4.25455	2.09472e-05	0.000466035	3L	nudE	0.0995629
FBgn0000241	500.578	-0.267612	0.071626	-3.73625	0.000186786	0.00323847	2R	bw	0.1005
FBgn0052068	420.523	0.264446	0.0703539	3.7588	0.00017073	0.00300167	3L	Adi1	0.100844
FBgn0267803	5.52347	0.888396	0.500322	1.77565	0.0757909	0.348119	3R	asRNA:CR46128	0.101078
FBgn0032138	1113.64	0.207279	0.0480637	4.31259	1.6135e-05	0.000368324	2L	CG4364	0.101548
FBgn0264956	0.957907	-1.47124	1.17766	-1.24929	0.211559	0.583715	2R	lncRNA:CR44125	0.101754
FBgn0030245	1413.7	0.192306	0.0427763	4.49561	6.93699e-06	0.000172155	X	CG1637	0.101842
FBgn0038452	1.61653	1.33131	0.993508	1.34001	0.180243	0.542192	3R	CG14905	0.102169
FBgn0036257	641.717	0.226344	0.0553428	4.08986	4.31626e-05	0.000884289	3L	RhoGAP68F	0.102809
FBgn0013691	2.48102	-1.20871	0.845428	-1.4297	0.152804	0.503058	MT	trnD	0.103243
FBgn0087007	911.507	-0.250756	0.0650926	-3.8523	0.000117015	0.00217796	3L	bbg	0.103297
FBgn0033391	3.98876	-0.917703	0.532039	-1.72488	0.0845497	0.371282	2R	CG8026	0.103611
FBgn0012037	382.235	-0.281082	0.0780408	-3.60173	0.000316109	0.00517356	2L	Ance	0.103793
FBgn0030376	4.30432	1.06684	0.686042	1.55507	0.11993	0.448262	X	CG2750	0.104079
FBgn0038607	1.40292	1.30069	0.960753	1.35383	0.175792	0.538871	3R	hmw	0.104226
FBgn0034497	494.896	-0.269441	0.0730734	-3.68726	0.000226679	0.00383101	2R	Mpcp1	0.104232
FBgn0250746	370.858	-0.247135	0.0637739	-3.87517	0.000106548	0.00201276	3R	Prosbeta7	0.104296
FBgn0262169	378.19	-0.254809	0.0669274	-3.80724	0.000140527	0.00255303	2R	magu	0.104332
FBgn0037835	340.054	-0.255647	0.0673122	-3.79793	0.000145907	0.0026298	3R	CG14687	0.104558
FBgn0038946	1067.73	-0.301767	0.0875012	-3.44871	0.000563265	0.0083981	3R	rdhB	0.104586
FBgn0034529	327.597	0.257357	0.0680346	3.78274	0.000155113	0.00276943	2R	FAM21	0.104625
FBgn0051912	1.48279	1.43645	1.14056	1.25943	0.207876	0.579505	2L	asRNA:CR31912	0.104727
FBgn0052412	160.341	-0.318113	0.0951898	-3.34188	0.000832128	0.0116878	3L	QC	0.104779
FBgn0052594	289.15	-0.269211	0.0731325	-3.68114	0.000232198	0.00390689	X	be	0.105112
FBgn0032833	1847.15	-0.170945	0.0359011	-4.76155	1.92108e-06	5.4166e-05	2L	COX4	0.10539
FBgn0031213	858.874	0.217578	0.0523487	4.15633	3.23407e-05	0.000682209	2L	galectin	0.105443
FBgn0033188	1104.63	-0.249734	0.0650731	-3.83774	0.00012417	0.0022887	2R	Drat	0.105814
FBgn0020277	17.9568	0.641197	0.295894	2.16698	0.0302363	0.195361	3L	lush	0.106101
FBgn0032955	1285.58	0.183885	0.0403358	4.55886	5.14317e-06	0.00013195	2L	CG2201	0.10653
FBgn0261985	1219.58	0.191466	0.0429704	4.45576	8.35975e-06	0.00020304	3L	Ptpmeg	0.106604
FBgn0002887	153.112	0.325419	0.0992525	3.27869	0.00104289	0.0140586	2L	mus201	0.107073
FBgn0039877	175.281	-0.296855	0.0857961	-3.46	0.000540176	0.00816067	3R	Mccc1	0.107161
FBgn0263607	193.647	-0.292445	0.08383	-3.48855	0.000485649	0.00747571	3L	l(3)72Dp	0.107382
FBgn0285938	3.02343	-1.10774	0.738357	-1.50027	0.133544	0.468494	3R	CG46335	0.107504
FBgn0037975	190.863	-0.361454	0.117674	-3.07164	0.00212883	0.0257973	3R	CG3397	0.108205
FBgn0033139	5.28059	0.88315	0.505537	1.74696	0.0806451	0.360671	2R	Tsp42Er	0.108229
FBgn0004240	9.85884	1.5242	1.27954	1.19121	0.233571	0.607861	2R	DptA	0.108979
FBgn0053218	2.73062	1.18641	0.833186	1.42394	0.154463	0.50603	X	lncRNA:CR33218	0.109047
FBgn0052113	1105.55	0.192495	0.0436177	4.41323	1.01839e-05	0.000243708	3L	Vps13D	0.109408
FBgn0052971	1.25344	1.47148	1.20623	1.2199	0.222503	0.59722	2L	CG32971	0.10955
FBgn0000047	26.9579	-0.580382	0.253765	-2.28708	0.022191	0.160189	3R	Act88F	0.109686
FBgn0283531	127.978	-0.332343	0.103321	-3.21661	0.00129714	0.017062	2L	Duox	0.109779
FBgn0020622	653.932	-0.207898	0.0493103	-4.21611	2.48548e-05	0.000536213	2L	Pi3K21B	0.110336
FBgn0033686	33.7059	0.494445	0.195899	2.52399	0.0116033	0.101515	2R	Hen1	0.110418
FBgn0038341	269.026	-0.303175	0.0894308	-3.39006	0.000698785	0.010063	NA	NA	0.11048
FBgn0029977	3.72692	0.955518	0.581329	1.64368	0.100243	0.406792	X	hdm	0.111042
FBgn0034328	133.407	0.692104	0.340537	2.03239	0.0421141	0.243267	2R	BomBc1	0.111676
FBgn0002921	30789.3	-0.149393	0.0295997	-5.04713	4.48501e-07	1.44319e-05	3R	Atpalpha	0.11262
FBgn0035710	689.192	-0.251397	0.0668437	-3.76097	0.000169258	0.00298917	3L	SP1173	0.112686
FBgn0264366	3.61495	1.00015	0.630794	1.58555	0.112842	0.434397	2L	lncRNA:CR43818	0.112804
FBgn0031646	54.2404	-0.477333	0.186274	-2.56254	0.0103911	0.093569	2L	snsl	0.113054
FBgn0051974	207.49	0.283168	0.0807631	3.50616	0.000454624	0.00703616	2L	CG31974	0.113124
FBgn0082990	5.78871	0.870498	0.500217	1.74024	0.081817	0.364196	2L	snoRNA:Psi28S-2263	0.113144
FBgn0043025	18.6303	0.597774	0.26892	2.22287	0.0262245	0.179091	3L	Adgf-A2	0.113434
FBgn0037644	141.62	0.354143	0.115374	3.06951	0.00214411	0.0259274	3R	CG11964	0.11347
FBgn0020637	1.65089	1.3348	1.03432	1.29051	0.196873	0.565025	3L	Lcp65Ag2	0.114257
FBgn0001257	661.954	-0.236884	0.0610896	-3.87765	0.000105471	0.00199903	3L	ImpL2	0.114273
FBgn0034534	254.163	0.275453	0.0775573	3.55161	0.000382876	0.00608277	2R	maf-S	0.114496
FBgn0038292	0.633623	-1.64365	1.48249	-1.10871	0.267554	0.643792	3R	CG3987	0.114515
FBgn0040391	3.11517	1.14009	0.79113	1.44108	0.149561	0.4972	X	CG2854	0.11461
FBgn0033483	260.984	-0.270049	0.0752019	-3.59098	0.000329433	0.00535316	2R	egr	0.114717
FBgn0037560	120.167	0.347079	0.112104	3.09605	0.00196117	0.024125	3R	CR18228	0.114892
FBgn0263496	1.98994	1.17768	0.836818	1.40733	0.159329	0.515049	3L	lncRNA:CR43485	0.114962
FBgn0015039	820.023	-0.301028	0.0894653	-3.36475	0.000766131	0.0108863	2R	Cyp9b2	0.115368
FBgn0016926	1995.35	-0.24682	0.0653586	-3.77641	0.000159107	0.00282745	2L	Pino	0.115478
FBgn0034628	309.162	-0.264419	0.072896	-3.62734	0.000286356	0.00472051	2R	Acox57D-p	0.115649
FBgn0036438	1.10369	1.38708	1.10976	1.24989	0.21134	0.583394	3L	goddard	0.115796
FBgn0260407	44.1796	0.469895	0.183095	2.5664	0.0102759	0.092752	2L	mRpS23	0.11635
FBgn0053198	78.4569	0.405459	0.144447	2.80697	0.00500097	0.0519836	2R	pen-2	0.116697
FBgn0000490	355.781	0.248445	0.0662691	3.74903	0.000177521	0.00310144	2L	dpp	0.116989
FBgn0031829	1.86503	1.24728	0.928461	1.34339	0.179146	0.541309	2L	IFT52	0.117095
FBgn0031563	192.767	0.311558	0.0950004	3.27955	0.00103973	0.0140341	2L	CG10031	0.117651
FBgn0027556	1093.28	-0.238881	0.0624423	-3.82562	0.000130443	0.00239271	X	CG4928	0.118045
FBgn0032900	87.9233	-0.386732	0.134357	-2.87839	0.00399714	0.043076	2L	CG14401	0.118174
FBgn0032924	274.707	0.269742	0.0757097	3.56285	0.000366856	0.00587744	2L	Nbr	0.118386
FBgn0082919	3.57441	1.01389	0.655802	1.54602	0.122099	0.452069	2R	snoRNA:Or-CD4	0.118586
FBgn0267310	0.96416	-1.54917	1.356	-1.14246	0.253263	0.630997	3L	lncRNA:CR45746	0.119133
FBgn0002914	672.245	0.213675	0.0525332	4.06743	4.75351e-05	0.000961762	X	Myb	0.119203
FBgn0038619	34.7386	0.490794	0.198096	2.47755	0.0132287	0.112087	3R	CG7685	0.119688
FBgn0086053	3.62546	-1.0658	0.715713	-1.48914	0.136451	0.473358	3R	snoRNA:Me18S-G1358a	0.119691
FBgn0034379	74.5574	0.405371	0.145528	2.78551	0.00534438	0.0549439	2R	CG15073	0.119938
FBgn0261832	1.73653	1.25563	0.947548	1.32514	0.185126	0.548579	3L	CG42764	0.120285
FBgn0023540	169.246	-0.353297	0.116943	-3.02111	0.00251849	0.0295449	X	CG3630	0.120735
FBgn0030844	4.03963	0.938044	0.58137	1.61351	0.106634	0.420739	X	ppk23	0.122497
FBgn0030420	171.68	0.296473	0.0888207	3.33788	0.000844189	0.011828	X	CG12717	0.122679
FBgn0259176	7286.7	-0.150604	0.0306468	-4.91418	8.91544e-07	2.65853e-05	2L	bun	0.122706
FBgn0034943	164.777	-0.327359	0.104119	-3.1441	0.001666	0.021016	2R	Fmo-1	0.123166
FBgn0266449	435.972	-0.228409	0.0588665	-3.88011	0.000104409	0.00198221	2L	Kr-h2	0.12321
FBgn0038418	102.527	0.365682	0.124512	2.93693	0.00331482	0.0370187	3R	pad	0.123959
FBgn0051088	1.25471	1.3646	1.10472	1.23525	0.216739	0.590498	3R	CG31088	0.124113
FBgn0014179	2.56781	-1.10458	0.771067	-1.43253	0.151992	0.501546	2L	gcm	0.124812
FBgn0027108	1587.11	-0.195131	0.0461654	-4.22678	2.37058e-05	0.000518296	X	Inx2	0.125167
FBgn0032169	45.3709	0.446564	0.172304	2.59173	0.00954958	0.0877252	2L	CG4709	0.125295
FBgn0085582	1.96346	1.22295	0.919504	1.33001	0.183515	0.546944	2R	lncRNA:CR41257	0.12575
FBgn0030662	294.858	-0.258669	0.0721406	-3.58562	0.00033628	0.00543895	X	CG9220	0.126347
FBgn0050145	1.54796	1.22559	0.924705	1.32539	0.185042	0.548579	2R	Obp57e	0.126466
FBgn0015522	231.411	-0.329399	0.105988	-3.10789	0.0018843	0.0233304	2R	olf186-M	0.126601
FBgn0003731	2269.01	-0.194648	0.0461544	-4.21733	2.47209e-05	0.000536213	2R	Egfr	0.126843
FBgn0038665	220.485	-0.287758	0.0855243	-3.36463	0.000766466	0.0108863	3R	euc	0.126908
FBgn0032170	676.147	0.214248	0.0536848	3.99085	6.58365e-05	0.00129301	2L	CG4658	0.127091
FBgn0265819	3.20212	-1.09182	0.760748	-1.43519	0.151233	0.500279	2L	lncRNA:CR44608	0.127152
FBgn0030187	11.7351	-0.672093	0.337615	-1.99071	0.046513	0.25858	X	Ipod	0.1272
FBgn0036995	89.2692	-0.602571	0.282529	-2.13277	0.0329433	0.206412	3L	atk	0.127894
FBgn0031865	22.1436	-0.589985	0.273264	-2.15902	0.0308483	0.197888	2L	Nha1	0.128431
FBgn0250822	2.60902	1.12262	0.801247	1.40109	0.161187	0.516398	2R	CG34222	0.128865
FBgn0003189	317.588	-0.26459	0.0752436	-3.51645	0.00043736	0.00682461	X	r	0.129181
FBgn0034605	401.597	0.415408	0.154849	2.68267	0.00730363	0.0708048	2R	Ugt49C1	0.129568
FBgn0035623	45.8571	-0.454942	0.17995	-2.52816	0.0114661	0.100798	3L	mthl2	0.130962
FBgn0033725	1.4788	-1.32171	1.0656	-1.24034	0.214848	0.587736	2R	Cpr49Ac	0.130999
FBgn0036410	80.1871	0.436471	0.168304	2.59335	0.00950455	0.0875233	3L	CG8100	0.131047
FBgn0085250	1.81078	-1.17233	0.868844	-1.3493	0.177241	0.541179	2R	CG34221	0.131543
FBgn0262105	1.49389	1.30718	1.04789	1.24744	0.212236	0.584662	3R	lncRNA:CR42858	0.131835
FBgn0027586	2275.54	-0.22837	0.0600126	-3.80537	0.000141593	0.0025683	2L	CG5867	0.132134
FBgn0085209	34.8567	-0.524486	0.227733	-2.30307	0.0212747	0.155608	2L	CG34180	0.132736
FBgn0283437	728.037	-0.422552	0.160358	-2.63506	0.00841226	0.0796542	2R	PPO1	0.132791
FBgn0000147	12.9243	0.64624	0.320987	2.01329	0.0440839	0.249955	3R	aurA	0.133009
FBgn0051514	14.7505	0.633349	0.310561	2.03937	0.0414131	0.239963	3R	asRNA:CR31514	0.133096
FBgn0034538	49.8864	-0.446903	0.175738	-2.54301	0.0109902	0.0977168	2R	CG16799	0.133204
FBgn0035000	12.5501	0.680117	0.349557	1.94565	0.0516964	0.276596	2R	CG13578	0.133353
FBgn0260768	6.46619	0.784137	0.442908	1.77043	0.0766559	0.350317	2R	CG42566	0.133454
FBgn0032803	81.1861	-0.411601	0.153943	-2.67373	0.0075013	0.0722904	2L	CG13082	0.133476
FBgn0039670	3.28138	-1.05123	0.72551	-1.44895	0.147352	0.492657	3R	CG7567	0.133584
FBgn0038130	113.155	-0.334692	0.110593	-3.02633	0.00247538	0.0291593	3R	CG8630	0.134175
FBgn0024920	3.24966	-0.957703	0.621127	-1.54188	0.123103	0.453159	2L	Ts	0.134508
FBgn0035936	645.279	-0.208386	0.0522846	-3.98561	6.73063e-05	0.00131507	3L	Tsp66E	0.135091
FBgn0010044	1.45549	1.26141	0.994265	1.26869	0.204552	0.576403	3R	GstD8	0.135094
FBgn0037737	186.217	0.30535	0.0957186	3.19008	0.00142232	0.01839	3R	Pnn	0.135104
FBgn0262029	26.5669	-0.508785	0.218065	-2.33318	0.019639	0.148151	2L	d	0.135383
FBgn0033980	692.361	0.393171	0.143606	2.73785	0.00618422	0.0618476	2R	Cyp6a20	0.135393
FBgn0050401	4.52016	-0.970728	0.637281	-1.52323	0.1277	0.458875	2R	dany	0.13563
FBgn0036422	4.1387	0.939353	0.6031	1.55754	0.119342	0.44735	3L	CG3868	0.135764
FBgn0265831	1.48097	1.31858	1.07507	1.2265	0.220009	0.594247	X	lncRNA:CR44620	0.135818
FBgn0026196	81.4137	-0.364366	0.127486	-2.85809	0.00426205	0.045586	2L	nop5	0.136872
FBgn0000150	1834.38	-0.233745	0.0628958	-3.71639	0.000202094	0.00346173	3R	awd	0.136912
FBgn0038847	2.11184	-1.20311	0.921407	-1.30573	0.191643	0.557683	3R	CG12278	0.137012
FBgn0039726	137.537	0.328334	0.107979	3.04073	0.00236009	0.0280871	3R	eIF2Balpha	0.137228
FBgn0039504	1.2505	1.26773	1.00927	1.25608	0.209087	0.580975	3R	CG14260	0.137517
FBgn0265510	3.98492	0.944912	0.612143	1.54361	0.122682	0.453136	2R	asRNA:CR44372	0.137714
FBgn0262820	1.62094	1.32408	1.08901	1.21586	0.224037	0.598205	2R	CG43191	0.137965
FBgn0015625	15.0734	0.636849	0.317858	2.00356	0.0451168	0.253415	3R	CycB3	0.139001
FBgn0037064	19.3375	0.607621	0.294308	2.06458	0.0389631	0.231166	3L	CG9389	0.139204
FBgn0032639	5.56773	0.850547	0.514904	1.65186	0.0985638	0.402777	2L	CG18563	0.139351
FBgn0266989	1.41851	1.2379	0.974921	1.26975	0.204174	0.576053	3L	lncRNA:CR45440	0.139909
FBgn0029778	90.3244	0.374121	0.133975	2.79246	0.00523096	0.0540707	X	RhoGAP5A	0.140112
FBgn0051174	9.96773	0.712072	0.38402	1.85426	0.0637021	0.310364	3R	CG31174	0.140757
FBgn0033367	762.544	-0.37939	0.137248	-2.76426	0.00570529	0.0579224	2R	PPO2	0.14085
FBgn0031914	1401.26	-0.208993	0.0532247	-3.92662	8.61467e-05	0.0016548	2L	CG5973	0.141414
FBgn0038446	22.3479	0.542774	0.24597	2.20667	0.0273372	0.183731	3R	CG14903	0.141746
FBgn0037917	589.401	0.227709	0.060994	3.7333	0.000188986	0.00326173	3R	wkd	0.141942
FBgn0036687	2.269	1.14565	0.858303	1.33479	0.181945	0.544544	3L	CG6652	0.141954
FBgn0038291	38.0302	-0.537155	0.242271	-2.21717	0.0266115	0.180758	3R	CG3984	0.142567
FBgn0040259	578.948	0.243016	0.0677041	3.58939	0.000331452	0.00537065	3R	Ugt302C1	0.142694
FBgn0034264	19.2377	-0.575228	0.272106	-2.11399	0.0345164	0.212645	2R	Dlish	0.144222
FBgn0030343	768.072	-0.196393	0.0485585	-4.04447	5.2441e-05	0.00104616	X	ATP7	0.144335
FBgn0266587	3.08637	1.08195	0.7852	1.37793	0.168225	0.525432	2L	lncRNA:CR45112	0.145362
FBgn0285910	1414.4	-0.168718	0.0383936	-4.39444	1.11059e-05	0.00026301	X	VhaAC39-1	0.145913
FBgn0267534	26.8091	-0.533034	0.241079	-2.21104	0.0270334	0.182569	3L	asRNA:CR45874	0.145932
FBgn0031389	51.5237	0.428123	0.16885	2.53552	0.0112281	0.0994402	2L	CG4259	0.146316
FBgn0259896	223.186	-0.293121	0.0918799	-3.19026	0.00142144	0.01839	2L	NimC1	0.146354
FBgn0034804	30.899	-0.499723	0.217148	-2.3013	0.0213749	0.155978	2R	CG3831	0.146358
FBgn0036178	3.93723	-0.893767	0.569461	-1.5695	0.116532	0.443051	3L	CG14137	0.146427
FBgn0266619	31.4485	-0.485878	0.207563	-2.34087	0.0192388	0.146485	4	asRNA:CR45126	0.146663
FBgn0031564	7.42603	-0.781078	0.455509	-1.71474	0.0863936	0.375042	2L	CG2816	0.147676
FBgn0037877	188.166	0.297904	0.094569	3.15012	0.00163204	0.0206333	3R	CG6689	0.147796
FBgn0035986	297.658	0.242475	0.0681933	3.5557	0.000376971	0.00602254	3L	CG4022	0.147857
FBgn0086472	2804.52	-0.164669	0.0371074	-4.43762	9.09571e-06	0.000219977	3R	RpS25	0.147869
FBgn0034540	48.0909	-0.426155	0.168181	-2.53391	0.0112799	0.0997062	2R	Lrt	0.147904
FBgn0262517	990.73	0.213027	0.0556011	3.83134	0.000127448	0.00234155	3L	Ltn1	0.148024
FBgn0050056	6.09911	-0.819353	0.494316	-1.65755	0.0974088	0.399706	2R	CG30056	0.148356
FBgn0035981	228.861	0.283879	0.0876932	3.23718	0.00120719	0.0160456	3L	CG4452	0.148449
FBgn0035815	192.401	0.31369	0.102905	3.04835	0.00230104	0.0275327	3L	Snmp2	0.148752
FBgn0266117	21.9062	0.534944	0.244098	2.19152	0.0284144	0.18807	3L	asRNA:CR44843	0.148843
FBgn0036563	1.43724	-1.2764	1.05234	-1.21291	0.225163	0.599285	3L	CG13075	0.149116
FBgn0013681	1379.41	-0.269275	0.0807476	-3.33478	0.000853684	0.0119317	MT	ND3	0.149168
FBgn0015033	131.803	-0.326352	0.109733	-2.97406	0.0029389	0.0336453	3L	Cyp4d8	0.149189
FBgn0259712	8.61241	0.697596	0.378827	1.84147	0.0655533	0.315596	2L	CG42366	0.149438
FBgn0035444	281.302	0.27623	0.0841785	3.28148	0.00103265	0.0139907	3L	CG12012	0.14968
FBgn0086666	44.3483	-0.44193	0.179202	-2.4661	0.0136595	0.114472	X	snoRNA:Psi28S-2179	0.149966
FBgn0261618	6053.17	0.149723	0.0321229	4.66093	3.14784e-06	8.43695e-05	3R	larp	0.150047
FBgn0011768	548.974	-0.212209	0.0555577	-3.81961	0.00013366	0.00244386	3R	Fdh	0.150627
FBgn0264892	2.12318	-1.31412	1.11157	-1.18222	0.237118	0.613378	2L	asRNA:CR44083	0.15088
FBgn0039111	68.6329	-0.374348	0.137392	-2.72467	0.00643656	0.0635346	3R	PTPMT1	0.151242
FBgn0013684	5233.45	-0.274714	0.0837666	-3.27952	0.00103983	0.0140341	MT	ND5	0.151537
FBgn0038733	772.523	0.271957	0.0824743	3.29747	0.000975601	0.0133091	3R	CG11407	0.151779
FBgn0036769	351.808	-0.230971	0.0637004	-3.6259	0.000287957	0.00474005	3L	Tsp74F	0.152127
FBgn0015585	2.78032	1.0347	0.742098	1.39429	0.163231	0.517641	3L	Acp63F	0.153281
FBgn0001142	2768.53	0.170846	0.0397708	4.29576	1.74099e-05	0.00039584	2L	Gs1	0.153784
FBgn0003997	205.177	0.280221	0.0868757	3.22554	0.00125736	0.0166202	3L	hid	0.153889
FBgn0032449	12.9953	-0.660977	0.350011	-1.88844	0.0589664	0.297865	2L	CG17036	0.153956
FBgn0034484	65.2865	0.36868	0.135022	2.73052	0.00632343	0.0629081	2R	CG11044	0.154616
FBgn0035024	372.674	0.232332	0.0646418	3.59414	0.00032546	0.00530375	2R	CG11414	0.15479
FBgn0052251	11.1945	-0.70148	0.388466	-1.80577	0.0709544	0.332452	3L	Claspin	0.156309
FBgn0266219	3.1922	1.10778	0.840064	1.31869	0.187274	0.551153	2L	lncRNA:CR44914	0.156338
FBgn0031053	48.3986	-0.424544	0.170372	-2.49187	0.0127073	0.108916	X	CG14223	0.156707
FBgn0051032	15.0917	0.607179	0.306075	1.98376	0.0472827	0.261582	3R	CR31032	0.156786
FBgn0037427	2.95038	0.981249	0.684096	1.43437	0.151465	0.500543	3R	Osi17	0.156922
FBgn0036072	26.18	-0.497432	0.220807	-2.25279	0.0242725	0.170377	3L	CG6628	0.157291
FBgn0034387	501.468	-0.23793	0.0674974	-3.52503	0.000423439	0.00666214	2R	Cyp12b2	0.157548
FBgn0032167	837.111	-0.304807	0.100122	-3.04435	0.00233181	0.0278424	2L	CG5853	0.157636
FBgn0039325	639.096	-0.227656	0.0629603	-3.61587	0.00029934	0.00491323	3R	CG10560	0.15768
FBgn0063923	158.014	-0.357464	0.129447	-2.76146	0.00575427	0.0583592	3L	Kaz1-ORFB	0.158226
FBgn0034087	1296.05	-0.173415	0.0410845	-4.22093	2.43293e-05	0.000528883	2R	clu	0.158447
FBgn0029765	127.735	-0.330971	0.114432	-2.89229	0.00382445	0.0414898	X	CG16756	0.158453
FBgn0030763	41.34	-0.429894	0.174539	-2.46302	0.0137771	0.115224	X	CG9782	0.158503
FBgn0027532	575.564	0.22457	0.061732	3.63783	0.000274948	0.00455143	3L	CG7139	0.158621
FBgn0267975	1303.17	-0.191166	0.047928	-3.98861	6.64603e-05	0.00130077	3R	vib	0.159007
FBgn0033821	911.977	-0.222389	0.0609012	-3.65164	0.000260567	0.00434571	2R	CG10799	0.159565
FBgn0003339	131.559	0.378796	0.142538	2.65751	0.00787209	0.0753302	3R	Scr	0.159605
FBgn0034660	165.726	-0.321665	0.109639	-2.93386	0.00334777	0.0372044	2R	Loxl2	0.159882
FBgn0023096	33.8545	0.462009	0.196951	2.34581	0.0189858	0.145341	2L	btv	0.160184
FBgn0083972	134.1	0.323718	0.110862	2.92002	0.00350013	0.0384022	2L	CG34136	0.160315
FBgn0015381	11.9404	-0.62233	0.321453	-1.93599	0.0528692	0.280215	2L	dsf	0.160476
FBgn0030603	273.944	-0.244975	0.0712632	-3.43761	0.000586867	0.0086902	X	CG5541	0.161574
FBgn0035918	84.2621	-0.912245	0.611655	-1.49144	0.135847	0.472307	3L	Cdc6	0.161856
FBgn0266879	0.903456	-1.44793	1.3539	-1.06945	0.284867	0.664126	2L	lncRNA:CR45340	0.162316
FBgn0265824	3.42201	0.864936	0.559682	1.54541	0.122248	0.452267	2L	lncRNA:CR44613	0.162377
FBgn0036762	1591.62	-0.158872	0.0361794	-4.39122	1.12715e-05	0.000265826	3L	CG7430	0.163643
FBgn0085415	1.63857	-1.26949	1.0816	-1.17371	0.24051	0.616407	2R	CG34386	0.163815
FBgn0087013	3741.51	0.181755	0.0447002	4.06609	4.78088e-05	0.000965586	3R	Karybeta3	0.163957
FBgn0250838	975.775	-0.202836	0.0531383	-3.81713	0.000135015	0.00246468	2R	roh	0.164098
FBgn0030407	73.3407	-0.357039	0.130886	-2.72787	0.00637445	0.0630855	X	Fpgs	0.164475
FBgn0013279	13.5783	0.723705	0.417203	1.73466	0.0828011	0.366703	3R	Hsp70Bc	0.164807
FBgn0032455	584.821	0.219785	0.060405	3.63851	0.000274216	0.00454672	2L	Pih1D1	0.164872
FBgn0038984	4077.1	0.16553	0.0387093	4.27622	1.90096e-05	0.000428684	3R	AdipoR	0.165398
FBgn0053087	5434.72	-0.191671	0.0487499	-3.93171	8.43422e-05	0.00162562	2R	LRP1	0.165631
FBgn0035124	4.10469	0.869365	0.570716	1.52329	0.127687	0.458875	3L	ttm2	0.167076
FBgn0034002	178.53	0.272154	0.08528	3.1913	0.00141635	0.0183545	2R	CG8079	0.167756
FBgn0014868	316.194	-0.242072	0.0708013	-3.41904	0.00062843	0.0092248	X	Ost48	0.16786
FBgn0263231	1578.17	-0.159724	0.0367956	-4.34083	1.41945e-05	0.000329307	3R	bel	0.168143
FBgn0038829	344.501	-0.23689	0.0684803	-3.45925	0.000541691	0.00816191	3R	CG17271	0.168367
FBgn0085732	5.41168	-1.02806	0.762345	-1.34855	0.177482	0.541179	2R	CR40190	0.169077
FBgn0067783	201.677	0.282632	0.0908489	3.11101	0.0018645	0.0231356	3R	DPCoAC	0.169268
FBgn0082998	2.28277	-1.01531	0.746944	-1.35928	0.174056	0.53602	X	snoRNA:Psi28S-1192d	0.169459
FBgn0031466	1.42116	1.30347	1.14864	1.1348	0.25646	0.634795	2L	CG3119	0.169697
FBgn0036024	10.6325	0.714754	0.413287	1.72944	0.0837309	0.369395	3L	CG18180	0.169875
FBgn0034197	6.34948	-0.74866	0.447049	-1.67467	0.0939988	0.393489	2R	Cda9	0.170301
FBgn0031451	4.51466	-0.849192	0.552791	-1.53619	0.124492	0.455204	2L	CG9961	0.170451
FBgn0037749	155.06	-0.286904	0.093272	-3.076	0.002098	0.0254779	3R	CG9471	0.170457
FBgn0266450	387.268	-0.244745	0.072468	-3.37729	0.000732047	0.0105154	2L	Kr-h1	0.170848
FBgn0266656	1.356	1.18293	0.976462	1.21144	0.225727	0.600059	3L	asRNA:CR45163	0.171924
FBgn0250754	988.214	0.200584	0.0530472	3.78124	0.000156049	0.00277742	3R	CG42232	0.172357
FBgn0039350	318.22	0.243916	0.0723597	3.37088	0.000749283	0.0106956	3R	jigr1	0.172853
FBgn0266774	10.7042	0.631297	0.338282	1.86619	0.062015	0.306072	3L	lncRNA:CR45239	0.172865
FBgn0032153	15.4766	0.589788	0.302585	1.94916	0.0512758	0.275345	2L	CG4537	0.173429
FBgn0034416	2.13383	1.31588	1.17889	1.1162	0.264336	0.641271	2R	CG15109	0.17363
FBgn0259164	55.923	-0.391009	0.154468	-2.53133	0.0113631	0.100261	3L	CG42269	0.173652
FBgn0052793	0.948931	-1.37614	1.27673	-1.07787	0.281093	0.660601	X	CG32793	0.174397
FBgn0265962	1.78871	1.09215	0.857052	1.27431	0.202555	0.573814	2R	lncRNA:CR44749	0.174841
FBgn0020270	75.2591	0.359079	0.135062	2.65862	0.00784607	0.0751679	2L	mre11	0.175394
FBgn0085494	1.38549	1.21805	1.03632	1.17537	0.239848	0.615617	Y	Mst77Y-16Psi	0.175684
FBgn0028940	1159.46	0.176449	0.0436482	4.04253	5.28765e-05	0.001053	2L	Cyp28a5	0.175943
FBgn0034177	30.705	0.478395	0.215977	2.21503	0.0267581	0.181106	2R	AsnRS-m	0.176889
FBgn0013812	44.8515	0.56576	0.284754	1.98684	0.0469401	0.260319	3R	Dhc93AB	0.177179
FBgn0031049	253.49	-0.255384	0.0785316	-3.25199	0.00114602	0.0153399	X	Sec61gamma	0.177405
FBgn0004400	7.11613	0.782268	0.489117	1.59935	0.109744	0.426798	2R	rhi	0.17755
FBgn0019957	968.293	-0.189698	0.0491097	-3.86274	0.000112124	0.00209722	3R	ND-42	0.178089
FBgn0032538	79.2551	-0.421237	0.176076	-2.39236	0.0167406	0.132609	2L	Vajk2	0.178561
FBgn0051659	1.6111	-1.10043	0.876648	-1.25527	0.209381	0.580975	2L	CG31659	0.178954
FBgn0035498	1260.85	-0.170664	0.0416572	-4.09688	4.18756e-05	0.000861019	3L	Fit1	0.178988
FBgn0040268	133.145	0.301434	0.102786	2.93264	0.00336089	0.0372775	2L	Top3alpha	0.179635
FBgn0031693	628.472	-0.274646	0.0886856	-3.09685	0.00195589	0.024086	2L	Cyp4ac1	0.180335
FBgn0050392	130.306	0.299875	0.102117	2.9366	0.00331833	0.0370216	2R	CG30392	0.180545
FBgn0260462	3020.44	0.164706	0.0395328	4.16631	3.09567e-05	0.000656663	3R	CG12163	0.180842
FBgn0033913	793.17	-0.246121	0.0745756	-3.30029	0.000965861	0.0132078	2R	CG8468	0.181102
FBgn0035718	1.43776	-1.25544	1.10672	-1.13438	0.256633	0.634795	3L	CG14820	0.181312
FBgn0283442	1.3621	-1.33183	1.22795	-1.0846	0.2781	0.656819	2L	vas	0.181874
FBgn0023550	22.4782	-0.537765	0.264949	-2.02969	0.042388	0.244249	X	FarO	0.182717
FBgn0050356	6.99698	0.76534	0.477115	1.6041	0.108692	0.42503	2R	CG30356	0.182963
FBgn0082972	6.40462	-0.751344	0.462737	-1.6237	0.104441	0.415393	2R	snoRNA:Psi28S-3316a	0.183161
FBgn0082993	3.6272	-0.931499	0.666578	-1.39744	0.162283	0.516502	2R	snoRNA:Psi28S-1936	0.18381
FBgn0087035	2525.91	0.164165	0.0395533	4.15048	3.31782e-05	0.00069601	3L	AGO2	0.183942
FBgn0036501	534.843	-0.271844	0.0878885	-3.09305	0.00198109	0.0242663	3L	CG7272	0.184154
FBgn0011824	48.0763	0.406389	0.167983	2.41923	0.0155536	0.125209	2R	CG4038	0.184154
FBgn0011837	906.205	-0.190666	0.050202	-3.79797	0.000145887	0.0026298	X	Tis11	0.185614
FBgn0035432	592.908	-0.192004	0.0507731	-3.7816	0.000155821	0.00277742	3L	ZnT63C	0.185768
FBgn0033808	38.1711	0.431227	0.185789	2.32106	0.0202836	0.151112	2R	CG4627	0.186207
FBgn0004872	4.10914	1.0182	0.780816	1.30402	0.192226	0.558726	2L	piwi	0.186542
FBgn0267689	1.49687	1.15361	0.968127	1.19159	0.233422	0.607611	2L	CG46025	0.186673
FBgn0039809	97.1202	-0.32827	0.119679	-2.74293	0.00608935	0.0611135	3R	CG15547	0.187387
FBgn0264947	6.03353	-0.781407	0.499351	-1.56484	0.117619	0.444906	2L	asRNA:CR44116	0.187787
FBgn0040507	62.3949	-0.369884	0.14532	-2.5453	0.0109183	0.0974223	3L	ACXD	0.188081
FBgn0264548	16.9532	0.538218	0.268327	2.00583	0.0448744	0.252302	2L	lncRNA:CR43927	0.18814
FBgn0033359	26.8637	-0.498595	0.236595	-2.10738	0.035085	0.215214	NA	NA	0.188194
FBgn0029837	529.371	-0.24901	0.0770373	-3.23234	0.00122782	0.0163009	X	Tsp5D	0.188436
FBgn0261341	182.985	-0.280189	0.0930897	-3.00988	0.00261347	0.0304398	3L	verm	0.188944
FBgn0036785	2.34037	-1.05162	0.830069	-1.2669	0.20519	0.577405	3L	CG13700	0.189082
FBgn0035877	496.172	0.219897	0.0633092	3.47339	0.000513937	0.00781609	3L	CG7083	0.18912
FBgn0030432	387.049	0.223161	0.0648857	3.4393	0.000583229	0.00865047	X	CG4404	0.189784
FBgn0266884	1.24025	1.28342	1.17407	1.09313	0.274335	0.652728	2L	lncRNA:CR45345	0.190143
FBgn0031859	1.44007	1.30848	1.21455	1.07734	0.281327	0.660808	2L	CG17377	0.19024
FBgn0025595	738.601	-0.230685	0.068452	-3.37003	0.000751601	0.0107019	2L	AkhR	0.190255
FBgn0085771	157.931	-0.391013	0.159755	-2.44758	0.014382	0.118628	X	28SrRNA-Psi:CR40741	0.190407
FBgn0021765	1155.95	0.232163	0.0692027	3.35483	0.000794136	0.0111956	X	scu	0.190664
FBgn0035308	41.6725	-0.418803	0.178984	-2.33989	0.0192896	0.146485	3L	CG15822	0.191376
FBgn0263106	1054.43	-0.213052	0.0604908	-3.52206	0.000428208	0.00671862	3L	DnaJ-1	0.191587
FBgn0036520	7.35997	0.687857	0.406605	1.69171	0.0907017	0.38522	3L	CG13449	0.191862
FBgn0035800	1.02563	1.34957	1.28717	1.04848	0.294418	0.67266	3L	CG7716	0.192014
FBgn0260487	25.3656	0.488987	0.231232	2.1147	0.0344554	0.21254	3R	CG42534	0.192636
FBgn0011276	5.03936	0.794099	0.518583	1.53129	0.125699	0.456543	X	HLH3B	0.192655
FBgn0031630	101.82	-0.333121	0.123847	-2.68977	0.00715021	0.0696733	2L	CG15629	0.192854
FBgn0032677	0.927672	-1.3618	1.31478	-1.03576	0.300315	0.677208	2L	CG5790	0.194342
FBgn0026090	174.946	0.276795	0.0922392	3.00084	0.00269235	0.0312944	X	CG14812	0.194389
FBgn0086690	2142.77	0.14622	0.0336252	4.34853	1.37051e-05	0.000319512	3L	Plp	0.194497
FBgn0045073	843.771	0.211102	0.0600153	3.51747	0.000435676	0.00680766	X	Stim	0.195218
FBgn0030629	49.2535	0.410485	0.174606	2.35091	0.0187273	0.144137	X	CG9123	0.195379
FBgn0003889	12.433	0.631885	0.356303	1.77345	0.0761548	0.349086	3R	betaTub85D	0.1965
FBgn0001255	26.8192	0.465417	0.214916	2.16557	0.030344	0.195835	3R	ImpE3	0.196576
FBgn0035581	5.08129	0.767036	0.493645	1.55382	0.120227	0.448567	3L	Dnah3	0.196938
FBgn0267453	4.54816	0.841696	0.578363	1.45531	0.145584	0.489478	3L	lncRNA:CR45803	0.197514
FBgn0267041	1.61228	-1.3065	1.23246	-1.06008	0.289108	0.667592	X	asRNA:CR45485	0.197639
FBgn0031760	173.953	0.279677	0.0945037	2.95942	0.00308215	0.0349689	2L	Tsp26A	0.198468
FBgn0033051	12.0511	-0.60989	0.33751	-1.80703	0.0707581	0.331963	2R	Strica	0.198834
FBgn0265873	52.3099	0.408286	0.174366	2.34154	0.0192045	0.146425	X	lncRNA:CR44662	0.199131
FBgn0031399	230.238	0.27647	0.0929078	2.97575	0.00292276	0.0334941	2L	mio	0.199236
FBgn0001187	609.852	-0.22747	0.0681319	-3.33867	0.00084182	0.0118093	2R	Hex-C	0.199793
FBgn0040529	677.86	-0.237669	0.0732063	-3.24656	0.00116808	0.0155803	3R	COX7A	0.200923
FBgn0052119	1.01484	1.399	1.40187	0.997953	0.318302	0.690493	3L	CG32119	0.201591
FBgn0033308	9.77454	-0.678907	0.406438	-1.67038	0.0948434	0.394869	2R	CG8736	0.202061
FBgn0028872	1.20645	1.30701	1.24671	1.04837	0.294467	0.67266	2L	CG18095	0.202313
FBgn0038893	54.4949	0.393427	0.165283	2.38032	0.0172976	0.135701	3R	Archease	0.202664
FBgn0267585	2.37259	-1.04346	0.844731	-1.23526	0.216733	0.590498	2R	lncRNA:dntRL	0.202797
FBgn0030511	101.715	-0.324923	0.12127	-2.67934	0.0073768	0.0712738	X	CG11158	0.202871
FBgn0260780	12.8644	0.574402	0.308055	1.86461	0.062236	0.306366	X	wisp	0.202906
FBgn0032521	175.238	0.280598	0.0958888	2.92628	0.00343042	0.037791	2L	CG7110	0.203434
FBgn0034382	16.4419	0.909675	0.668938	1.35988	0.173868	0.535857	2R	CG18609	0.203632
FBgn0032025	529.53	-0.217867	0.0640784	-3.40001	0.000673823	0.00974051	2L	CG7778	0.203725
FBgn0085425	56.8507	-0.382672	0.158332	-2.4169	0.0156535	0.125734	2R	CG34396	0.203764
FBgn0266916	77.6541	0.335238	0.127765	2.62387	0.00869382	0.0816416	3R	Cenp-C	0.203772
FBgn0034558	8.27859	0.710894	0.440867	1.61249	0.106855	0.421316	2R	Cib2	0.203974
FBgn0027376	4.25069	0.862447	0.611718	1.40988	0.158576	0.513933	3R	rha	0.204291
FBgn0035947	246.065	-0.242854	0.0762611	-3.1845	0.00145002	0.0187057	3L	Srp68	0.20447
FBgn0264081	2.24753	1.02007	0.816788	1.24888	0.21171	0.583921	2L	CG43750	0.205216
FBgn0002183	353.35	0.218222	0.0644505	3.38588	0.000709507	0.0102045	3L	dre4	0.205499
FBgn0053914	15.2174	1.08961	0.916482	1.18891	0.234475	0.609518	2R	CG33914	0.205897
FBgn0264674	9.6932	0.641436	0.372981	1.71976	0.0854765	0.373604	X	asRNA:CR43959	0.206466
FBgn0030954	65.0132	-0.369907	0.150706	-2.4545	0.0141082	0.116963	X	CCKLR-17D3	0.206765
FBgn0020278	376.316	-0.218331	0.0647142	-3.37378	0.000741444	0.010597	3R	loco	0.20732
FBgn0039203	63.3728	-0.362195	0.145886	-2.48273	0.0130379	0.110829	3R	CG13618	0.207652
FBgn0265524	4.12177	-0.84873	0.600112	-1.41429	0.157278	0.512018	X	asRNA:CR44374	0.208059
FBgn0270925	8.6062	1.25319	1.17466	1.06685	0.286039	0.66448	3R	CG4836	0.208352
FBgn0010548	1500.81	-0.198591	0.0558798	-3.5539	0.000379561	0.00604696	2R	Aldh-III	0.209255
FBgn0267562	3.84992	0.883804	0.644808	1.37065	0.170485	0.529732	3R	lncRNA:CR45902	0.209393
FBgn0086040	2.87183	0.936843	0.712872	1.31418	0.188785	0.553241	2L	snoRNA:Me28S-A3365	0.209746
FBgn0030202	4.47987	-0.807463	0.554131	-1.45717	0.145069	0.488034	X	CG12640	0.210379
FBgn0265508	10.2604	0.667472	0.402471	1.65844	0.0972296	0.399546	2R	asRNA:CR44370	0.211049
FBgn0262142	10.7496	0.661358	0.396868	1.66644	0.0956249	0.396671	2R	lncRNA:CR42868	0.211735
FBgn0035859	1.3479	-1.14754	1.01616	-1.12929	0.258775	0.63583	3L	CG13678	0.211986
FBgn0039273	55.6921	0.388759	0.165191	2.35339	0.0186029	0.14347	3R	shams	0.212463
FBgn0035231	513.587	0.226492	0.0692432	3.27096	0.00107181	0.0144145	3L	Pcyt2	0.212494
FBgn0267029	49.1972	0.389825	0.16594	2.34919	0.0188141	0.144512	X	lncRNA:CR45473	0.212496
FBgn0039594	2029.15	-0.161799	0.040688	-3.97658	6.99125e-05	0.00136132	3R	snu	0.212644
FBgn0035210	7.07016	0.715401	0.453732	1.5767	0.114864	0.439703	3L	msd5	0.212645
FBgn0035471	382.44	0.252279	0.0822811	3.06606	0.002169	0.026145	3L	Sc2	0.212811
FBgn0250814	2020.59	-0.202855	0.0582157	-3.48454	0.000492976	0.00755786	3L	UQCR-C2	0.213365
FBgn0036627	62.077	-0.354986	0.142833	-2.48532	0.0129435	0.110293	3L	Gagr	0.2137
FBgn0031252	2.26405	0.991696	0.792949	1.25064	0.211065	0.582987	2L	CG13690	0.213809
FBgn0037030	43.9659	-0.42714	0.193219	-2.21065	0.0270603	0.182569	3L	CG3288	0.213987
FBgn0039478	5.4945	0.733191	0.475451	1.5421	0.12305	0.453159	3R	Nep5	0.215207
FBgn0034908	72.0595	0.337951	0.132266	2.55509	0.010616	0.095519	2R	CG5543	0.215214
FBgn0015801	433.252	0.230619	0.0716721	3.21769	0.00129225	0.0170284	2R	Reg-5	0.215686
FBgn0032614	132.589	0.35426	0.14299	2.47751	0.0132304	0.112087	2L	CG13284	0.216047
FBgn0085257	79.2041	0.333255	0.129508	2.57323	0.0100755	0.091232	2R	CG34228	0.216062
FBgn0262563	269.202	-0.243151	0.078043	-3.11561	0.00183568	0.0228647	2R	CG43103	0.216117
FBgn0263402	7.55397	0.751292	0.497336	1.51063	0.130882	0.46387	3R	CG43448	0.217029
FBgn0053554	2132.73	0.175643	0.0466859	3.76221	0.000168416	0.00297892	2R	Nipped-A	0.217366
FBgn0033748	0.998135	1.36086	1.38507	0.982519	0.325844	0.697949	2R	vis	0.217407
FBgn0043783	538.773	0.296202	0.107344	2.75937	0.00579132	0.0585869	3L	CG32444	0.217436
FBgn0261703	1368.25	0.168921	0.0439492	3.84355	0.00012127	0.00225348	X	gce	0.218004
FBgn0030160	2101.39	-0.200329	0.0575536	-3.48073	0.000500045	0.00764565	X	CG9691	0.218131
FBgn0017551	96.771	0.315907	0.119244	2.64924	0.00806728	0.0767706	2L	Rca1	0.218132
FBgn0034458	3.2901	0.862369	0.630279	1.36823	0.171239	0.531622	2R	Ir56d	0.218315
FBgn0028480	2346.72	-0.141825	0.0334923	-4.23455	2.29011e-05	0.000502633	X	CG17841	0.219741
FBgn0011891	5.56671	0.805756	0.563399	1.43017	0.152669	0.502906	2R	tRNA:Lys-CTT-1-1	0.219939
FBgn0038202	268.73	0.239712	0.076852	3.11914	0.00181381	0.0226299	3R	CG12402	0.220217
FBgn0039969	358.19	0.232174	0.0731236	3.17508	0.00149793	0.0191503	2R	Fis1	0.220914
FBgn0003256	753.045	0.215146	0.0647981	3.32024	0.000899389	0.0124846	2R	rl	0.221134
FBgn0025352	1234.57	0.198484	0.0571197	3.47487	0.000511102	0.0077938	2R	Mtpbeta	0.222174
FBgn0266011	4.52211	-0.818263	0.581494	-1.40718	0.159375	0.515049	2R	lncRNA:CR44784	0.222521
FBgn0031247	54.6824	0.368882	0.154625	2.38566	0.0170485	0.134301	2L	CG11562	0.22269
FBgn0051077	4.21475	-0.787391	0.54494	-1.44491	0.148482	0.495565	3R	CG31077	0.222733
FBgn0015037	551.106	0.215247	0.0650376	3.30958	0.000934361	0.0128315	2R	Cyp4p1	0.222798
FBgn0263241	227.434	-0.237552	0.0761147	-3.12097	0.00180256	0.0225389	3L	Mocs1	0.222911
FBgn0265297	14959.7	-0.140094	0.0330417	-4.23991	2.23614e-05	0.000491734	2R	pAbp	0.223097
FBgn0034585	258.292	0.237909	0.0763641	3.11545	0.00183664	0.0228647	2R	Rbpn-5	0.223402
FBgn0033289	159.29	-0.318377	0.122069	-2.60817	0.00910277	0.0843691	2R	CG2121	0.224
FBgn0263507	21.3357	0.494741	0.25109	1.97037	0.0487955	0.266373	X	lncRNA:CR43496	0.224433
FBgn0002567	3397.24	-0.186251	0.0518529	-3.59192	0.000328249	0.00534154	2R	Rab32	0.224459
FBgn0028968	649.887	-0.200026	0.0580893	-3.44343	0.000574394	0.00854167	3R	gammaCOP	0.224779
FBgn0285892	323.827	0.232167	0.0736649	3.15166	0.00162344	0.0205473	2R	tea	0.22509
FBgn0035287	522.602	-0.240222	0.077817	-3.08701	0.0020218	0.0247106	3L	CG13937	0.22531
FBgn0067628	27.9866	-0.477756	0.237614	-2.01064	0.0443638	0.250544	3R	CG33331	0.22574
FBgn0003885	780.075	-0.178569	0.0486692	-3.66904	0.000243459	0.0040783	3R	alphaTub84D	0.226322
FBgn0053912	2.61186	-0.9037	0.695527	-1.2993	0.19384	0.561269	3L	CG33912	0.227019
FBgn0265059	2.49227	1.01529	0.849852	1.19467	0.232217	0.606013	2R	lncRNA:CR44170	0.22709
FBgn0030073	32.5479	-0.443329	0.210988	-2.10121	0.0356229	0.21709	X	CG10962	0.228002
FBgn0034110	469.688	0.223333	0.0696802	3.20512	0.00135007	0.0176554	2R	Atg9	0.228619
FBgn0029117	57.4287	0.364303	0.153203	2.37791	0.0174112	0.13631	3L	Surf1	0.228628
FBgn0053494	435.596	0.22429	0.070188	3.19556	0.00139562	0.0181682	3R	CG33494	0.228876
FBgn0265345	4.18686	0.849693	0.630093	1.34852	0.177492	0.541179	2R	lncRNA:CR44299	0.230161
FBgn0031398	37.5325	0.419236	0.193337	2.16843	0.0301262	0.194981	2L	daed	0.230313
FBgn0017566	2292.53	-0.144413	0.0350954	-4.11487	3.87393e-05	0.000801978	X	ND-75	0.230606
FBgn0050105	8.67399	0.664074	0.41539	1.59868	0.109892	0.426909	2R	CG30105	0.230745
FBgn0027052	306.162	0.242335	0.0797433	3.03894	0.0023741	0.0281995	2L	STUB1	0.231201
FBgn0038126	18.9113	-0.519521	0.276111	-1.88156	0.0598955	0.300065	3R	CG8483	0.231649
FBgn0037328	1440.63	-0.189591	0.0540053	-3.51061	0.000447078	0.00693824	3R	RpL35A	0.231708
FBgn0030886	72.36	-0.347634	0.142834	-2.43383	0.0149401	0.121559	X	CG12672	0.231923
FBgn0039684	15.7646	-0.552156	0.305862	-1.80525	0.0710362	0.332583	3R	Obp99d	0.232187
FBgn0265344	16.0258	0.552646	0.306581	1.80261	0.0714493	0.333755	2R	lncRNA:CR44298	0.232631
FBgn0000426	13.5619	0.572418	0.32512	1.76064	0.0783	0.354356	2R	SmF	0.232686
FBgn0260991	2.61938	0.870675	0.660599	1.31801	0.187501	0.551181	2R	Incenp	0.232822
FBgn0036094	139.767	-0.291042	0.107332	-2.7116	0.00669587	0.0657523	3L	CG14153	0.232926
FBgn0003515	125.457	-0.287835	0.105438	-2.72991	0.00633523	0.0629081	3L	st	0.232954
FBgn0034657	109.648	-0.329793	0.131438	-2.50912	0.0121032	0.104843	2R	LBR	0.233213
FBgn0037873	570.098	-0.197879	0.0579678	-3.4136	0.000641113	0.00936272	3R	SdhC	0.233432
FBgn0052255	0.823274	1.36403	1.44236	0.945689	0.344307	0.713221	3L	Gr64f	0.233551
FBgn0260934	6052.26	0.127299	0.0289768	4.39312	1.11734e-05	0.000264058	2R	par-1	0.234229
FBgn0037755	345.456	0.236677	0.0772532	3.06366	0.00218648	0.0263279	3R	CG12945	0.234627
FBgn0032805	9.76977	-0.614164	0.367317	-1.67203	0.0945188	0.394671	2L	CG10337	0.234855
FBgn0030628	29.2036	0.446875	0.216788	2.06135	0.0392701	0.232498	X	CG9114	0.235354
FBgn0046876	8.57769	0.641785	0.396142	1.62009	0.105213	0.4173	3R	Obp83ef	0.235711
FBgn0035094	3.54054	0.848853	0.636673	1.33326	0.182445	0.545282	2R	CG9380	0.235945
FBgn0000163	1070.37	-0.168117	0.0449954	-3.7363	0.000186746	0.00323847	X	baz	0.236122
FBgn0038179	343.539	0.217634	0.067775	3.21113	0.00132214	0.0173309	3R	CG9312	0.236315
FBgn0030738	236.92	0.231613	0.0748819	3.09304	0.00198119	0.0242663	X	CG9915	0.236556
FBgn0052396	23.2296	-0.507427	0.268139	-1.8924	0.0584377	0.297307	3L	CG32396	0.236694
FBgn0262624	13.947	-0.603451	0.358096	-1.68517	0.091956	0.388071	3L	Tmhs	0.236903
FBgn0033170	234.022	0.312741	0.121485	2.57432	0.0100438	0.0910895	2R	sPLA2	0.237198
FBgn0039459	19.6051	0.530494	0.289198	1.83436	0.0666004	0.319564	3R	IntS12	0.237608
FBgn0267119	4.51943	0.746438	0.513396	1.45392	0.145968	0.490478	3R	lncRNA:CR45559	0.237777
FBgn0034618	1709.05	-0.221135	0.0697086	-3.17227	0.00151251	0.019315	2R	CG9485	0.237867
FBgn0261975	81.2682	0.340686	0.13994	2.43451	0.0149118	0.121416	2R	CG42806	0.238643
FBgn0034396	194.655	-0.252447	0.0863312	-2.92417	0.00345375	0.0379746	2R	CG15097	0.239083
FBgn0065032	2.39643	-0.902485	0.711998	-1.26754	0.204963	0.57719	X	Arpc3B	0.23922
FBgn0032399	22.0943	0.478323	0.244419	1.95698	0.0503496	0.272156	2L	CG6785	0.239406
FBgn0030612	186.349	-0.246607	0.0833053	-2.96028	0.00307358	0.0349413	X	CG5599	0.240124
FBgn0053993	56.762	-0.366334	0.158088	-2.31728	0.0204887	0.151845	3L	CG33993	0.240685
FBgn0037087	54.021	0.370235	0.160845	2.30181	0.0213459	0.155866	3L	CG7519	0.240687
FBgn0015872	329.761	-0.247863	0.084092	-2.94752	0.00320332	0.0359852	2R	Drip	0.240841
FBgn0036165	4072.64	-0.198858	0.0591777	-3.36035	0.000778425	0.0110287	3L	chrb	0.240876
FBgn0029709	225.262	-0.245176	0.082686	-2.96515	0.00302539	0.0344278	X	CHOp24	0.241184
FBgn0082929	2.23902	-0.943367	0.772577	-1.22107	0.222061	0.596721	2R	snoRNA:Me28S-G2703c	0.241815
FBgn0010100	5997.28	-0.132235	0.0311593	-4.24383	2.1974e-05	0.000484151	2L	mAcon1	0.242124
FBgn0038526	6.33341	-0.682845	0.445707	-1.53205	0.12551	0.456543	3R	CG14327	0.242403
FBgn0063495	44.1804	-0.39966	0.182888	-2.18527	0.0288687	0.1902	2R	GstE5	0.24249
FBgn0041243	4.44358	-0.770219	0.546835	-1.4085	0.158982	0.514917	2R	Gr43a	0.242585
FBgn0036641	41.5376	0.401152	0.18405	2.17957	0.029289	0.191852	3L	Smn	0.242614
FBgn0003934	85.7403	0.426621	0.203984	2.09144	0.0364885	0.22015	2L	snRNA:U5:23D	0.243549
FBgn0260746	201.865	-0.289771	0.108784	-2.66373	0.0077279	0.074223	3R	Ect3	0.244355
FBgn0265346	35.1747	-0.41022	0.191645	-2.14052	0.0323128	0.203581	2R	lncRNA:CR44300	0.244633
FBgn0034717	334.759	0.248304	0.0848963	2.92479	0.00344683	0.0379351	2R	CG5819	0.244642
FBgn0267544	2.66561	0.890719	0.704348	1.2646	0.206015	0.577816	3L	lncRNA:CR45884	0.244836
FBgn0261286	124.114	-0.28598	0.106602	-2.6827	0.00730304	0.0708048	3R	Mat89Ba	0.244909
FBgn0044050	22.2813	-0.4909	0.257947	-1.9031	0.057027	0.293536	3L	Ilp3	0.24511
FBgn0039071	0.989601	-1.25002	1.26966	-0.984527	0.324856	0.69675	3R	bb8	0.245248
FBgn0052750	9.28201	-0.634705	0.397053	-1.59854	0.109922	0.426909	X	CG32750	0.246248
FBgn0037207	178.004	-0.257958	0.0905929	-2.84744	0.00440718	0.0467432	3L	Mes2	0.24677
FBgn0034364	482.933	-0.215974	0.0683	-3.16213	0.0015662	0.0199113	2R	CG5493	0.247834
FBgn0053276	22.7835	0.488303	0.257548	1.89597	0.0579642	0.29609	3L	Urm1	0.248913
FBgn0037891	1133.58	-0.173868	0.0484938	-3.58535	0.000336622	0.00543895	3R	CG5214	0.248991
FBgn0053752	6.92404	0.757287	0.538373	1.40662	0.15954	0.515049	2R	CG33752	0.249082
FBgn0032851	3.73172	0.806721	0.600849	1.34263	0.179391	0.541309	2L	CG13970	0.250049
FBgn0032940	1784.18	-0.16138	0.0431834	-3.73708	0.000186167	0.0032376	2L	Mondo	0.250056
FBgn0011284	4392.08	-0.17408	0.0487114	-3.5737	0.000351972	0.00566287	3L	RpS4	0.250505
FBgn0265338	3.53501	-0.870676	0.685544	-1.27005	0.204066	0.576053	2R	lncRNA:CR44292	0.25063
FBgn0036937	19.1446	0.535378	0.301382	1.77641	0.0756649	0.347961	3L	Ir76b	0.251064
FBgn0013772	165.955	0.326137	0.133432	2.44422	0.0145165	0.11918	2R	Cyp6a8	0.251487
FBgn0032010	1458.98	-0.183529	0.0530833	-3.45738	0.00054545	0.00818644	2L	CG8086	0.251825
FBgn0082922	679.738	-0.378831	0.17051	-2.22175	0.0263005	0.17918	2R	snoRNA:Or-aca4	0.252019
FBgn0039642	41.025	0.39406	0.181915	2.16617	0.0302983	0.195651	3R	CG11882	0.252109
FBgn0034753	1192.19	-0.181563	0.0522355	-3.47586	0.000509218	0.00777547	2R	CG2852	0.252403
FBgn0264460	2.29952	0.920574	0.757584	1.21514	0.224311	0.598205	3L	asRNA:CR43868	0.252587
FBgn0032224	193.978	0.249978	0.0870161	2.87278	0.00406882	0.0437601	2L	Sps2	0.252592
FBgn0040255	27.0342	0.454858	0.231771	1.96253	0.0497008	0.269848	3R	Ugt35E2	0.255288
FBgn0031449	3524.13	-0.171743	0.0480703	-3.57274	0.000353263	0.00567562	2L	CG31689	0.255365
FBgn0266405	5.74423	0.7619	0.55104	1.38266	0.166769	0.524132	3R	CG45045	0.255464
FBgn0051205	980.325	-0.182119	0.0527808	-3.45048	0.000559601	0.00835441	3R	CG31205	0.255698
FBgn0267186	4.00348	0.833703	0.643829	1.29491	0.19535	0.563152	X	lncRNA:CR45626	0.2563
FBgn0046879	0.896091	1.2633	1.32515	0.953326	0.340425	0.709653	2R	Obp56c	0.256331
FBgn0264395	10.195	0.607569	0.376383	1.61423	0.106477	0.420564	X	CG43843	0.256444
FBgn0050411	5.76878	0.717114	0.498799	1.43768	0.150525	0.498931	2R	CG30411	0.257188
FBgn0040239	211.754	0.238913	0.0815971	2.92795	0.003412	0.0376907	3L	bc10	0.257398
FBgn0030391	143.915	0.267777	0.0980589	2.73078	0.00631855	0.0629081	X	Rab40	0.257665
FBgn0022709	407.35	0.205259	0.0640472	3.2048	0.00135155	0.0176554	3L	Adk1	0.257679
FBgn0040285	664.906	-0.172441	0.0485914	-3.5488	0.000386985	0.00613948	X	Scamp	0.257975
FBgn0260753	482.755	-0.193845	0.0585159	-3.31269	0.00092404	0.012743	X	Pdfr	0.258116
FBgn0038312	46.4242	0.374701	0.169549	2.20999	0.0271061	0.182594	3R	Zip88E	0.258743
FBgn0031117	114.183	0.298954	0.117415	2.54612	0.0108927	0.0973171	X	GstT3	0.258938
FBgn0030587	2.6536	-0.902928	0.743176	-1.21496	0.224382	0.598205	X	CG9522	0.259411
FBgn0038113	43.7914	-0.398115	0.187531	-2.12293	0.0337596	0.209225	3R	CG11668	0.259497
FBgn0013308	1.93124	-1.11082	1.06598	-1.04207	0.29738	0.67528	2R	Odc2	0.259982
FBgn0086661	567.35	-0.266173	0.0976341	-2.72623	0.00640622	0.0632899	3L	snoRNA:Psi28S-2566	0.260721
FBgn0262902	14.0348	0.545914	0.317266	1.72068	0.0853087	0.37352	2R	asRNA:CR43257	0.260864
FBgn0260006	247.732	-0.246802	0.0865029	-2.85311	0.00432943	0.0461333	X	drd	0.261016
FBgn0030348	156.949	-0.27168	0.100975	-2.69056	0.00713323	0.0695673	X	CG10352	0.261084
FBgn0039537	475.09	0.205417	0.0645158	3.18399	0.00145261	0.018718	3R	CG5590	0.26125
FBgn0003162	2086.47	-0.159597	0.0432516	-3.68997	0.000224282	0.00379613	2R	Pu	0.261576
FBgn0259223	2.41154	0.965669	0.838463	1.15171	0.249438	0.626539	X	CG42323	0.261617
FBgn0016715	186.868	0.261577	0.0951149	2.75011	0.00595748	0.0600546	3L	Reg-2	0.261823
FBgn0015245	1863.98	-0.159242	0.0432003	-3.68612	0.000227696	0.0038425	X	Hsp60A	0.26299
FBgn0083167	525.704	-0.222005	0.0732801	-3.02954	0.00244923	0.0289111	X	Neb-cGP	0.263239
FBgn0267646	4.51193	0.744978	0.538836	1.38257	0.166797	0.524132	3L	lncRNA:CR45984	0.263358
FBgn0260441	1764.46	-0.157877	0.0426441	-3.70219	0.000213745	0.00364714	NA	NA	0.263376
FBgn0262541	4.60962	0.764781	0.56353	1.35713	0.174741	0.53666	3R	CG43095	0.263389
FBgn0035965	57.6552	0.36257	0.162105	2.23664	0.02531	0.174414	3L	Use1	0.263682
FBgn0039630	16.1977	-0.52001	0.294115	-1.76805	0.0770523	0.350986	3R	CG11843	0.263704
FBgn0266898	6.96556	0.660001	0.439683	1.50108	0.133334	0.468051	2L	lncRNA:CR45358	0.264521
FBgn0031468	2.94537	0.896147	0.741477	1.2086	0.226817	0.600146	2L	CG2975	0.264601
FBgn0003462	1981.44	-0.162681	0.0448077	-3.63065	0.000282707	0.00466713	3L	Sod1	0.264666
FBgn0034860	1328.08	-0.172069	0.0489854	-3.51266	0.000443652	0.00690388	2R	CG9812	0.264887
FBgn0040291	5.35522	-0.708885	0.496711	-1.42716	0.153534	0.504589	3L	Roc1b	0.264919
FBgn0035781	3.76143	-0.857864	0.688651	-1.24572	0.212869	0.585319	3L	CG8560	0.265224
FBgn0041581	8.76912	-0.779371	0.584338	-1.33377	0.18228	0.545262	2R	AttB	0.265364
FBgn0039481	18.8015	0.532895	0.307535	1.73279	0.0831321	0.367465	3R	Cpr97Eb	0.265675
FBgn0031219	12.4727	0.561386	0.335914	1.67122	0.0946786	0.394869	2L	CG13694	0.266245
FBgn0052438	157.024	0.270576	0.101289	2.67133	0.00755522	0.0726871	3L	SMC5	0.266628
FBgn0053138	1152.6	0.173415	0.0497387	3.48651	0.000489359	0.00752166	2R	AGBE	0.266645
FBgn0035510	2.18226	0.99096	0.887334	1.11678	0.264087	0.641271	3L	Cpr64Aa	0.267285
FBgn0025725	1036.36	-0.176835	0.0513748	-3.44205	0.000577321	0.00857401	3L	alphaCOP	0.267489
FBgn0031702	418.315	-0.220294	0.0730855	-3.0142	0.0025766	0.0301026	2L	fusl	0.268948
FBgn0050001	7.74084	0.63327	0.41361	1.53108	0.12575	0.456543	2R	CG30001	0.268995
FBgn0038879	1.99727	0.966342	0.852941	1.13295	0.257234	0.634952	3R	CG17298	0.269262
FBgn0082961	11.301	0.579176	0.35614	1.62626	0.103894	0.414412	3R	snoRNA:Psi28S-3385b	0.269421
FBgn0034569	8.60973	0.60041	0.378423	1.58661	0.112601	0.433763	2R	dgt3	0.269486
FBgn0033112	0.911192	-1.19272	1.23311	-0.967245	0.333422	0.703986	2R	Spn42Db	0.269814
FBgn0036919	255.575	-0.242893	0.0856203	-2.83686	0.00455597	0.0480529	3L	Grasp65	0.269952
FBgn0033464	498.473	-0.205372	0.0654485	-3.13792	0.00170153	0.0214167	2R	CG1441	0.269955
FBgn0033431	158.644	0.27522	0.104722	2.62809	0.00858647	0.0811016	2R	CG1827	0.269988
FBgn0035046	242.617	-0.226655	0.0766349	-2.95759	0.00310055	0.03514	2R	ND-19	0.270037
FBgn0037146	6294.06	-0.172265	0.0495913	-3.4737	0.000513331	0.00781609	3L	CG7470	0.271216
FBgn0267787	4.4813	-0.762739	0.569904	-1.33837	0.180777	0.542475	3R	lncRNA:CR46118	0.271266
FBgn0036850	34.6737	0.414176	0.20461	2.02422	0.0429476	0.246209	3L	Gem2	0.271517
FBgn0038838	1.28033	-1.12497	1.11697	-1.00716	0.313857	0.686876	3R	TotB	0.271541
FBgn0038366	32.415	-0.42239	0.211368	-1.99836	0.0456772	0.255386	3R	CG4576	0.271563
FBgn0034588	1211.54	-0.208083	0.0670217	-3.10471	0.00190464	0.0235056	2R	CG9394	0.271628
FBgn0013765	1200.81	0.143243	0.0371016	3.86082	0.000113006	0.00210679	2R	cnn	0.272041
FBgn0029849	429.427	-0.194349	0.0601777	-3.22958	0.0012397	0.0164394	X	Efr	0.272326
FBgn0035020	706.663	-0.172742	0.0499512	-3.45822	0.000543761	0.00818228	2R	CG13585	0.27294
FBgn0011283	6.61207	0.719484	0.517686	1.38981	0.164587	0.519837	2L	Obp28a	0.27303
FBgn0035777	6.83133	0.684073	0.475337	1.43913	0.150113	0.498087	3L	CG8563	0.273281
FBgn0050237	2.37883	-0.932758	0.809597	-1.15213	0.249269	0.626395	2R	tRNA:Gln-CTG-1-1	0.273677
FBgn0264875	1.82397	-1.05197	0.998804	-1.05323	0.292233	0.67055	2L	lncRNA:CR44066	0.274133
FBgn0265192	379.633	0.204403	0.0654193	3.12451	0.00178103	0.0222942	2R	Snp	0.274175
FBgn0264951	5.81099	-0.710935	0.508731	-1.39747	0.162273	0.516502	2L	lncRNA:CR44120	0.274496
FBgn0039043	207.841	0.244574	0.0872782	2.80224	0.0050749	0.0526967	3R	CG17121	0.274667
FBgn0039045	39.3472	-0.401984	0.195947	-2.0515	0.0402186	0.235935	3R	CG17119	0.274791
FBgn0264479	0.977549	-1.35881	1.57026	-0.865341	0.386852	0.745058	3L	lncRNA:CR43887	0.275138
FBgn0035823	1.38099	1.1264	1.12906	0.997647	0.318451	0.690552	3L	eIF4E5	0.275567
FBgn0266590	45.6668	-0.370162	0.171653	-2.15645	0.0310483	0.198691	3L	lncRNA:CR45115	0.276573
FBgn0027364	5.35408	0.741617	0.549232	1.35028	0.176926	0.540892	3L	Six4	0.276789
FBgn0086048	2.28734	0.940704	0.827184	1.13724	0.255439	0.633539	X	snoRNA:Me28S-U3344b	0.27697
FBgn0020909	38.0187	0.391044	0.188047	2.07951	0.0375707	0.225127	X	Rtc1	0.277142
FBgn0036082	2.71143	0.83754	0.677253	1.23667	0.216209	0.589619	3L	CG12362	0.277288
FBgn0033702	34.0547	-0.418145	0.210249	-1.98881	0.0467224	0.259491	2R	CG8854	0.27776
FBgn0086055	16.9413	0.591535	0.375345	1.57598	0.115031	0.439703	3R	snoRNA:Me18S-C1096	0.278252
FBgn0263503	3.33749	0.839225	0.681727	1.23103	0.218313	0.592013	X	lncRNA:CR43492	0.278829
FBgn0026878	26.3612	0.440742	0.230019	1.91611	0.0553505	0.287596	X	CG4325	0.279281
FBgn0050147	290.931	-0.215978	0.072057	-2.99733	0.00272358	0.0314968	2R	Hil	0.279284
FBgn0038248	9.34554	0.60476	0.390525	1.54858	0.121482	0.450602	3R	CG7886	0.279479
FBgn0039048	555.989	-0.193454	0.0604691	-3.19921	0.00137803	0.0179806	3R	CG17111	0.279627
FBgn0032416	2.96568	0.920253	0.800741	1.14925	0.250452	0.62784	2L	Gr33a	0.279689
FBgn0037166	147.893	0.273811	0.105641	2.5919	0.00954465	0.0877252	3L	CG11426	0.279792
FBgn0086078	1.05571	1.24155	1.35282	0.917749	0.35875	0.723663	3L	snoRNA:Me28S-A774b	0.280062
FBgn0086656	678.253	0.177713	0.0529148	3.35847	0.000783755	0.0110904	2R	shrb	0.280579
FBgn0038099	4.17401	-0.772753	0.594044	-1.30083	0.193316	0.56071	3R	CG7091	0.280841
FBgn0267471	1.58038	-1.04537	1.00199	-1.04329	0.296814	0.674717	3L	lncRNA:CR45821	0.280899
FBgn0033020	2.38658	0.907242	0.783943	1.15728	0.247157	0.623761	2R	COX4L	0.281371
FBgn0020388	400.482	0.196749	0.0623074	3.15771	0.00159014	0.0201707	3L	Gcn5	0.28144
FBgn0034741	3.31715	-0.892965	0.763124	-1.17014	0.241943	0.617569	2R	CG4269	0.281629
FBgn0035572	6.70707	-0.662608	0.457751	-1.44753	0.147749	0.493551	3L	CG13711	0.281657
FBgn0053017	1.77165	1.06322	1.03498	1.02728	0.304286	0.681022	2R	CG33017	0.282238
FBgn0001301	400.211	0.207806	0.068118	3.05067	0.00228329	0.0273779	2L	kel	0.282549
FBgn0283508	3.22319	0.808631	0.644879	1.25393	0.209868	0.581461	2R	nw	0.282947
FBgn0037715	374.228	-0.205267	0.0668412	-3.07097	0.00213366	0.0258284	3R	CG9399	0.28298
FBgn0266204	7.57802	-0.625591	0.416761	-1.50108	0.133335	0.468051	2L	lncRNA:CR44899	0.283514
FBgn0027515	410.922	-0.205131	0.0668944	-3.06648	0.00216593	0.0261357	2L	CG7115	0.284092
FBgn0051111	25.5659	0.44556	0.236751	1.88197	0.0598396	0.300015	3R	CG31111	0.285152
FBgn0038017	53.4526	-0.359606	0.166311	-2.16225	0.0305992	0.196991	3R	CG4115	0.285399
FBgn0050121	7.59545	-0.615222	0.406686	-1.51277	0.130338	0.462847	2R	lncRNA:CR30121	0.285478
FBgn0031835	2826.62	-0.156788	0.0437469	-3.58398	0.000338395	0.00545986	2L	CG11319	0.285664
FBgn0034715	1.2151	1.23435	1.35536	0.910718	0.362444	0.72661	2R	Oatp58Db	0.285725
FBgn0265704	3.54896	0.780893	0.610775	1.27853	0.201063	0.571578	3L	lncRNA:CR44511	0.285744
FBgn0031765	43.3511	-0.377028	0.179937	-2.09534	0.0361412	0.219225	2L	CG9109	0.285974
FBgn0019925	484.4	-0.187724	0.0583443	-3.21751	0.00129308	0.0170284	3R	Surf4	0.286936
FBgn0004777	13.5133	-0.552151	0.340128	-1.62336	0.104512	0.41553	3R	Ccp84Ag	0.287363
FBgn0031255	4.2705	0.722954	0.537741	1.34443	0.17881	0.541309	2L	BBS8	0.28808
FBgn0002906	135.105	0.277183	0.109312	2.5357	0.0112221	0.0994402	3R	Blm	0.28808
FBgn0041342	1113.63	0.198083	0.0636881	3.11021	0.00186956	0.0231732	3L	Pcyt1	0.288123
FBgn0029665	59.6596	0.342652	0.154413	2.21906	0.0264826	0.180205	X	CG14270	0.288153
FBgn0259179	5.11747	0.679067	0.483571	1.40428	0.160236	0.515049	2R	CG42284	0.288389
FBgn0262619	32.7651	0.43645	0.230176	1.89616	0.057939	0.29609	2R	DNAlig1	0.288469
FBgn0015797	381.955	-0.198494	0.063941	-3.10434	0.00190706	0.0235101	2L	Rab6	0.288515
FBgn0033574	375.488	0.195074	0.0622172	3.13537	0.00171639	0.0215324	2R	Spn47C	0.288766
FBgn0024230	167.579	-0.25039	0.092912	-2.69491	0.00704066	0.0689005	2L	Hs2st	0.289111
FBgn0002868	2867.19	0.19739	0.0635421	3.10644	0.00189353	0.0234169	3R	MtnA	0.290109
FBgn0040658	41.2815	-0.373559	0.17856	-2.09207	0.0364325	0.22015	2R	CG13516	0.290155
FBgn0001186	2313.57	0.15342	0.0426616	3.59622	0.000322878	0.00526921	X	Hex-A	0.291351
FBgn0035047	97.3285	0.28874	0.117471	2.45796	0.0139728	0.116345	2R	Pof	0.291386
FBgn0040102	79.9323	-0.322985	0.140997	-2.29071	0.0219799	0.159169	2L	lectin-24Db	0.291406
FBgn0052603	7.84396	-0.680346	0.488144	-1.39374	0.163396	0.517877	X	CG32603	0.291563
FBgn0265737	4.14851	-0.821476	0.674381	-1.21812	0.223178	0.597611	3L	lncRNA:CR44544	0.291698
FBgn0267365	116.339	0.274631	0.108386	2.53382	0.0112827	0.0997062	2L	l(2)SH0834	0.291832
FBgn0036288	151.022	-0.250427	0.0933732	-2.682	0.00731826	0.0708863	3L	CG10660	0.29187
FBgn0035797	11.0441	0.552645	0.343578	1.6085	0.107725	0.4227	3L	CG14837	0.291887
FBgn0031118	2021.74	-0.126873	0.0316902	-4.00355	6.24e-05	0.00123189	X	RhoGAP19D	0.292767
FBgn0263049	88.1476	0.31747	0.137461	2.30953	0.0209142	0.15368	2L	lncRNA:let7C	0.292947
FBgn0030331	13.2937	-0.521102	0.311956	-1.67043	0.094834	0.394869	X	CG15221	0.293018
FBgn0035856	3.08775	-0.869118	0.745618	-1.16564	0.243762	0.619659	3L	CG13679	0.293225
FBgn0031906	39.6329	0.38002	0.184817	2.0562	0.0397635	0.234887	2L	CG5160	0.293613
FBgn0039319	17.2629	-0.478837	0.271165	-1.76585	0.0774202	0.352194	3R	CG13659	0.293726
FBgn0035266	294.547	-0.23869	0.0867243	-2.75229	0.00591809	0.0597103	3L	Gk2	0.293929
FBgn0025111	25.8541	-0.439764	0.235541	-1.86704	0.0618961	0.30588	X	Ant2	0.294182
FBgn0036765	136.589	0.320166	0.13975	2.291	0.0219634	0.159151	3L	CG7408	0.294488
FBgn0004066	222.465	-0.234267	0.0842327	-2.78119	0.00541596	0.0555794	X	Prosalpha4	0.294492
FBgn0266725	3.53032	0.777849	0.617407	1.25986	0.207719	0.579505	4	asRNA:CR45198	0.294509
FBgn0085753	149.923	-0.346914	0.159426	-2.17601	0.0295543	0.193146	X; Y	28SrRNA-Psi:CR40596	0.294739
FBgn0263662	10.072	0.563894	0.35747	1.57746	0.11469	0.439581	3R	lncRNA:CR43653	0.294899
FBgn0023541	9.33167	0.583189	0.378413	1.54115	0.123281	0.453437	X	Cyp4d14	0.294999
FBgn0035255	30.3947	-0.415593	0.214856	-1.93429	0.053078	0.280359	3L	RabX5	0.295177
FBgn0265590	102.833	0.2828	0.114368	2.47273	0.0134087	0.113002	2R	lncRNA:CR44417	0.29541
FBgn0264481	5.58115	0.695173	0.510331	1.3622	0.173135	0.534467	3L	asRNA:CR43889	0.295492
FBgn0039970	1376.73	0.185389	0.0580308	3.19466	0.00139995	0.0181682	2R	CG17508	0.295748
FBgn0029989	0.662065	-1.31443	1.54848	-0.848853	0.395963	0.751697	X	CG15333	0.2959
FBgn0020618	3498.69	-0.157477	0.0448061	-3.51463	0.000440374	0.00686224	2L	Rack1	0.296129
FBgn0041582	744.983	-0.168475	0.0499019	-3.37613	0.00073513	0.0105311	2R	tamo	0.296524
FBgn0029685	291.227	0.238284	0.086886	2.74249	0.00609747	0.0611411	X	CG2938	0.296645
FBgn0037445	1095.25	0.15895	0.0455203	3.49184	0.000479706	0.00739422	3R	CG9727	0.296785
FBgn0051102	115.364	0.275418	0.10983	2.50767	0.0121529	0.105193	3R	CG31102	0.296816
FBgn0262150	132.137	0.426486	0.225068	1.89492	0.0581026	0.296189	2L	CG42876	0.29713
FBgn0262979	2.06719	0.905772	0.807498	1.1217	0.261989	0.639314	X	lncRNA:CR43287	0.297233
FBgn0029524	8.07747	0.652784	0.460107	1.41876	0.155968	0.509354	X	CG3176	0.297321
FBgn0032609	37.2122	0.391668	0.195651	2.00187	0.0452984	0.253934	2L	CG13280	0.297599
FBgn0015019	261.992	-0.243417	0.0900705	-2.70252	0.00688166	0.0674604	3R	CCT3	0.297617
FBgn0034664	10.3708	0.5745	0.370932	1.5488	0.121429	0.450554	2R	CG4377	0.297813
FBgn0036145	319.882	0.217343	0.0751047	2.89386	0.00380534	0.0413219	3L	CG7607	0.297931
FBgn0051862	2.8087	1.12366	1.17909	0.952993	0.340594	0.709788	2L	CG31862	0.29812
FBgn0083036	5.78364	-0.676848	0.490455	-1.38004	0.167574	0.524683	2L	snoRNA:Psi18S-525c	0.298473
FBgn0261628	60.0597	-0.344203	0.158496	-2.17168	0.0298797	0.194354	2L	CG42711	0.29869
FBgn0086073	5.30941	0.667929	0.479697	1.3924	0.163803	0.518299	3L	snoRNA:Me18S-A1494	0.298691
FBgn0033527	22.983	0.456244	0.252583	1.80631	0.0708693	0.33232	2R	CG11777	0.298902
FBgn0039413	13.2601	-0.533971	0.328763	-1.62418	0.104337	0.41527	3R	CG14556	0.29914
FBgn0050154	7.80559	0.636803	0.443325	1.43642	0.150882	0.499766	2R	CG30154	0.299884
FBgn0052654	2504.1	-0.12103	0.0297809	-4.06399	4.82402e-05	0.000971232	X	Sec16	0.300307
FBgn0052141	12.7651	0.526495	0.321984	1.63516	0.102016	0.41154	3L	saturn	0.300654
FBgn0266421	26.2713	0.45363	0.250996	1.80732	0.0707123	0.331963	X	RPA3	0.300674
FBgn0031561	2003.45	-0.225723	0.0801841	-2.81506	0.00487681	0.0509649	2L	IM33	0.300718
FBgn0005427	1013.94	0.160023	0.0463511	3.45241	0.000555606	0.00832434	X	ewg	0.301362
FBgn0033863	38.6506	0.389142	0.194949	1.99613	0.0459201	0.256159	2R	CG13337	0.301529
FBgn0032251	49.3108	0.358515	0.170338	2.10473	0.0353148	0.216153	2L	Nse4	0.301592
FBgn0266937	25.4569	0.432982	0.232876	1.85928	0.0629874	0.308149	3L	lncRNA:CR45388	0.302064
FBgn0260745	3381.57	-0.16036	0.0465606	-3.44412	0.000572928	0.00853101	3R	mfas	0.302085
FBgn0019952	285.655	-0.22117	0.0778119	-2.84236	0.00447807	0.0474067	3R	Orct	0.302338
FBgn0266655	6.90905	-0.65448	0.466873	-1.40184	0.160964	0.51617	3L	asRNA:CR45162	0.302565
FBgn0051116	1314.13	-0.196562	0.0644604	-3.04935	0.00229336	0.0274697	3R	ClC-a	0.302808
FBgn0032428	5.89495	0.667039	0.482575	1.38225	0.166895	0.524297	2L	CG6405	0.302928
FBgn0038412	121.105	-0.26324	0.103202	-2.55074	0.0107494	0.0964149	3R	Zip89B	0.303236
FBgn0053281	5.77538	-0.651381	0.463853	-1.40428	0.160235	0.515049	2L	CG33281	0.303384
FBgn0038654	80.478	-0.299474	0.127372	-2.35117	0.0187144	0.144137	3R	CG14298	0.303781
FBgn0040718	22.9981	-0.462082	0.260368	-1.77473	0.0759425	0.348534	2L	CG15353	0.303873
FBgn0003390	179.432	0.252668	0.0966929	2.6131	0.00897243	0.0836375	X	shf	0.303924
FBgn0039131	83.015	-0.3098	0.134658	-2.30065	0.0214115	0.156045	3R	CG12268	0.303972
FBgn0004698	775.641	0.161508	0.0472668	3.41695	0.000633273	0.00928393	2R	Xpc	0.30439
FBgn0030006	55.8779	0.331809	0.150996	2.19747	0.0279872	0.186543	X	CG17982	0.305272
FBgn0261597	3634.88	-0.150733	0.0424323	-3.55233	0.000381842	0.00607481	2L	RpS26	0.305335
FBgn0037191	19.1021	-0.482694	0.281099	-1.71717	0.085949	0.373824	3L	CG14448	0.305889
FBgn0039612	155.086	-0.253535	0.0975711	-2.59847	0.00936411	0.0865098	3R	Nepl19	0.305981
FBgn0040666	59.7572	-0.329145	0.149286	-2.2048	0.0274684	0.183891	2R	CG12848	0.306302
FBgn0022160	1004.99	-0.165442	0.0492839	-3.35692	0.000788165	0.0111389	2R	Gpo1	0.306599
FBgn0036157	187.139	-0.239812	0.0892896	-2.68577	0.00723618	0.0703305	3L	CG7560	0.30668
FBgn0263831	5.99209	0.719857	0.553989	1.29941	0.193804	0.561269	3L	Gen	0.306904
FBgn0030816	257.831	-0.227942	0.0823263	-2.76876	0.00562703	0.0572811	X	CG16700	0.30704
FBgn0261477	809.034	0.163469	0.048411	3.37668	0.000733656	0.0105253	2R	slim	0.307331
FBgn0032815	210.735	0.237893	0.0883184	2.69358	0.00706891	0.0690398	2L	CG10462	0.307876
FBgn0040319	887.57	0.16501	0.0492058	3.35346	0.000798079	0.0112372	X	Gclc	0.308182
FBgn0039622	6.77936	0.645252	0.460794	1.4003	0.161422	0.516398	3R	eIF4E6	0.308274
FBgn0266872	10.5989	0.541891	0.34312	1.5793	0.114266	0.438399	2L	lncRNA:CR45333	0.30867
FBgn0015282	464.327	-0.189177	0.0613177	-3.0852	0.00203416	0.0247819	3R	Rpt2	0.309605
FBgn0050082	5.53704	-0.738736	0.582322	-1.2686	0.204582	0.576403	2R	CG30082	0.30968
FBgn0002609	12.1654	-0.518561	0.319343	-1.62384	0.10441	0.415393	3R	E(spl)m3-HLH	0.309856
FBgn0037713	45.5528	-0.365869	0.178753	-2.04679	0.0406786	0.237992	3R	CG16790	0.309891
FBgn0050033	128.188	0.633567	0.44831	1.41323	0.157587	0.512284	2R	CG30033	0.310152
FBgn0259713	26.364	0.452785	0.254711	1.77764	0.0754628	0.347172	2L	CG42367	0.310352
FBgn0005671	3940.88	-0.133164	0.0351692	-3.78637	0.000152862	0.00273781	3R	Vha55	0.310376
FBgn0036217	9.33895	-0.572933	0.378278	-1.51458	0.129878	0.462325	3L	CG5906	0.310538
FBgn0038201	63.8406	-0.337987	0.157087	-2.15159	0.0314298	0.199674	3R	PK1-R	0.310543
FBgn0026427	1055.43	0.158943	0.0465955	3.41114	0.00064693	0.00941471	2R	Su(var)2-HP2	0.311248
FBgn0034022	6.87023	-0.643248	0.461008	-1.39531	0.162923	0.516807	2R	CG12964	0.31125
FBgn0266625	2.8288	0.775308	0.635865	1.2193	0.222732	0.597395	2R	asRNA:CR45132	0.312127
FBgn0029769	204.572	-0.259229	0.102213	-2.53615	0.0112079	0.0994309	X	frma	0.312163
FBgn0267107	4.06819	0.780989	0.64511	1.21063	0.226038	0.600095	3R	lncRNA:CR45547	0.313056
FBgn0037046	31.7627	0.423708	0.229214	1.84853	0.0645262	0.312745	3L	CG10581	0.313095
FBgn0052109	93.0333	0.292695	0.124746	2.34632	0.0189596	0.145238	3L	CG32109	0.313278
FBgn0034644	2171.22	-0.166259	0.0502266	-3.31018	0.000932347	0.0128265	2R	CG10082	0.313447
FBgn0034010	44.9444	0.430301	0.235338	1.82844	0.067484	0.321636	2R	CG8157	0.313475
FBgn0028476	875.639	-0.150811	0.0430295	-3.50483	0.000456904	0.00706187	3R	Usp1	0.31352
FBgn0030105	2.68163	0.874707	0.785821	1.11311	0.26566	0.642492	X	CG15369	0.313657
FBgn0024912	64.5814	0.339436	0.159082	2.13372	0.0328653	0.206078	3R	agt	0.313709
FBgn0267161	3.49071	0.774748	0.63717	1.21592	0.224015	0.598205	X	asRNA:CR45601	0.313782
FBgn0259170	1506.17	-0.138932	0.0378203	-3.67347	0.000239274	0.0040141	X	alpha-Man-Ia	0.313988
FBgn0051287	1.69291	0.916965	0.854549	1.07304	0.283253	0.662361	3R	CG31287	0.314531
FBgn0052259	3.48272	-0.758814	0.616248	-1.23135	0.218193	0.592013	3L	CG32259	0.314995
FBgn0267390	2442.94	-0.134885	0.0361675	-3.72946	0.000191891	0.00329863	3L	dop	0.315238
FBgn0003076	1881.79	0.167778	0.0511077	3.28283	0.00102771	0.0139697	3L	Pgm1	0.315252
FBgn0040942	68.8366	0.317946	0.143372	2.21763	0.0265799	0.180652	X	CG12643	0.315568
FBgn0267555	3.90253	-0.755135	0.611892	-1.2341	0.217166	0.591097	3L	asRNA:CR45895	0.315638
FBgn0035574	653.894	-0.180208	0.0573107	-3.14441	0.00166425	0.021016	3L	RhoGEF64C	0.315676
FBgn0014391	609.947	-0.191933	0.0634378	-3.02554	0.00248193	0.0292062	X	sun	0.316208
FBgn0263594	2418.47	0.12777	0.0332606	3.84149	0.000122291	0.0022614	3R	lost	0.316291
FBgn0085259	1.34723	-1.03672	1.06434	-0.974053	0.33003	0.701142	2R	CG34230	0.316866
FBgn0264310	2.43065	0.948879	0.911715	1.04076	0.297985	0.67538	3L	lncRNA:CR43785	0.317011
FBgn0039890	1852.69	0.163037	0.04897	3.32932	0.000870594	0.0121531	4	ABCD	0.317014
FBgn0034564	39.0982	0.37917	0.192122	1.97359	0.0484278	0.265467	2R	CG9344	0.317269
FBgn0053116	303.086	0.276924	0.114834	2.41152	0.0158863	0.127258	2L	CG33116	0.317555
FBgn0266918	1453.14	0.144524	0.0404937	3.56905	0.000358271	0.00574798	3L	CG32486	0.317688
FBgn0034468	11.3031	-0.539123	0.346197	-1.55727	0.119405	0.447417	2R	Obp56a	0.317982
FBgn0037240	1326.51	0.139027	0.0381137	3.64769	0.000264613	0.00440673	3R	Cont	0.318161
FBgn0028695	845.204	-0.154304	0.0449599	-3.43205	0.000599044	0.00882758	3L	Rpn1	0.318235
FBgn0266822	0.964034	1.12262	1.22868	0.913682	0.360884	0.724759	2L	lncRNA:CR45284	0.318486
FBgn0265961	7.96062	0.611649	0.429579	1.42383	0.154495	0.50603	2R	lncRNA:CR44748	0.31908
FBgn0086367	2117.64	-0.307018	0.136259	-2.25319	0.0242469	0.170377	X	t	0.319198
FBgn0025682	314.944	-0.210247	0.0737897	-2.84927	0.00438194	0.0465188	3L	scf	0.319277
FBgn0032136	6231.71	-0.160293	0.0478615	-3.3491	0.000810732	0.0114013	2L	Apoltp	0.319532
FBgn0266817	1.51439	1.01687	1.03461	0.982857	0.325678	0.697777	2R	lncRNA:CR45279	0.319572
FBgn0028327	1032.85	-0.153377	0.0446465	-3.43537	0.000591743	0.00873128	X	l(1)G0320	0.31983
FBgn0083055	3.56919	0.810564	0.697598	1.16194	0.245262	0.621635	3R	snoRNA:Psi18S-1295	0.320078
FBgn0037239	918.117	-0.174655	0.0549161	-3.1804	0.00147074	0.0188873	3R	Sfxn1-3	0.320108
FBgn0010323	12.1566	0.546009	0.355194	1.53721	0.124241	0.454618	2L	Gsc	0.320228
FBgn0032620	12.2374	0.518739	0.326136	1.59056	0.111708	0.431936	2L	CG12288	0.320778
FBgn0015239	342.115	-0.200172	0.0683702	-2.92776	0.00341408	0.0376907	3L	Hr78	0.320798
FBgn0016672	1245.91	-0.195056	0.0656066	-2.97312	0.00294786	0.0337139	3R	Ipp	0.32093
FBgn0035868	9.719	0.564767	0.377148	1.49747	0.134271	0.470032	3L	CG7194	0.321746
FBgn0265664	2.97559	0.810628	0.700508	1.1572	0.24719	0.623761	X	lncRNA:CR44471	0.322088
FBgn0010612	1051.39	-0.196109	0.0663134	-2.95731	0.0031034	0.03514	2L	ATPsynG	0.322201
FBgn0039336	37.6329	0.374437	0.189858	1.9722	0.0485873	0.265958	3R	CG4553	0.322245
FBgn0022772	14.704	-0.523062	0.331812	-1.57638	0.114938	0.439703	NA	NA	0.322526
FBgn0250816	3.72718	0.748603	0.611947	1.22331	0.221211	0.595701	3L	AGO3	0.323237
FBgn0036380	202.645	0.436063	0.245057	1.77944	0.0751681	0.346235	3L	CG8757	0.323504
FBgn0023523	5.50306	-0.674	0.511795	-1.31693	0.187861	0.551705	X	Or2a	0.324015
FBgn0000319	4789.07	-0.108566	0.0260666	-4.16496	3.11412e-05	0.00065884	X	Chc	0.324137
FBgn0003346	80.816	0.296865	0.130092	2.28196	0.0224919	0.161541	2L	RanGAP	0.324171
FBgn0264848	210.345	0.23103	0.0865907	2.66807	0.00762883	0.0733334	3L	vih	0.324178
FBgn0267688	13.3584	0.507495	0.316425	1.60384	0.108749	0.425108	3R	lncRNA:CR46024	0.324333
FBgn0037182	419.669	-0.200185	0.068786	-2.91026	0.00361125	0.0394021	3L	ArfGAP3	0.324399
FBgn0034175	11.2347	-0.540825	0.35257	-1.53395	0.125042	0.456085	2R	ste24b	0.324837
FBgn0052572	2.54755	-0.888618	0.826756	-1.07482	0.282453	0.661802	X	CG32572	0.325163
FBgn0038390	20.1566	0.443063	0.252461	1.75498	0.0792628	0.35687	3R	Rbf2	0.32525
FBgn0262954	100.256	0.29621	0.129901	2.28028	0.0225908	0.161941	2R	Rpb12	0.3254
FBgn0035258	5.74783	0.655333	0.489499	1.33878	0.180642	0.5423	3L	CG13931	0.325813
FBgn0019661	29597.2	0.122641	0.0316619	3.87345	0.000107305	0.00202052	X	lncRNA:roX1	0.325981
FBgn0037544	74.5819	0.309639	0.139879	2.21362	0.0268551	0.181547	3R	CG11035	0.326261
FBgn0029134	453.901	-0.183367	0.0599587	-3.05822	0.00222653	0.0267818	2R	Prosbeta5	0.326319
FBgn0036354	13.8823	0.505958	0.31603	1.60098	0.109381	0.426394	3L	Poc1	0.326396
FBgn0266277	3.86934	-0.750965	0.619433	-1.21234	0.225381	0.599627	X	asRNA:CR44962	0.326636
FBgn0035741	2.37422	0.82278	0.725554	1.134	0.256793	0.634795	3L	BBS1	0.326751
FBgn0035550	2.80058	-0.822874	0.726381	-1.13284	0.257281	0.634952	3L	CG11349	0.32722
FBgn0040968	27.9312	0.398055	0.21202	1.87744	0.060458	0.301489	2L	CG14933	0.327304
FBgn0028997	3.76057	0.777623	0.658769	1.18042	0.237834	0.613785	3R	nmdyn-D7	0.327323
FBgn0024250	194.488	-0.242247	0.0940003	-2.57709	0.0099636	0.0906513	X	brk	0.327433
FBgn0028544	31.2827	-0.402631	0.216271	-1.8617	0.0626455	0.307273	2L	Vajk3	0.327786
FBgn0004374	20.2848	0.453357	0.263744	1.71893	0.0856279	0.373604	2L	neb	0.328166
FBgn0039811	5.18543	-0.700748	0.551908	-1.26968	0.204198	0.576053	3R	CG15550	0.328489
FBgn0036186	5.31882	-0.653167	0.489327	-1.33483	0.181933	0.544544	3L	CG6071	0.328548
FBgn0003651	692.001	-0.167358	0.0520377	-3.21609	0.0012995	0.0170733	3R	svp	0.328827
FBgn0010747	405.893	-0.184191	0.0606455	-3.03718	0.00238803	0.0283355	3L	Srp54k	0.328896
FBgn0039028	52.9059	-0.401394	0.215694	-1.86094	0.0627528	0.307316	3R	CG13840	0.329137
FBgn0035914	691.227	-0.167927	0.0523488	-3.20785	0.00133733	0.0175098	3L	CG6282	0.329168
FBgn0267910	5132.65	-0.293125	0.128661	-2.27827	0.0227104	0.162191	X	lncRNA:CR34335	0.329738
FBgn0267091	7.35436	0.630019	0.461186	1.36608	0.171912	0.532569	X	asRNA:CR45535	0.329784
FBgn0052797	1.8741	0.951462	0.940596	1.01155	0.311752	0.685819	X	CG32797	0.329897
FBgn0039250	21.2834	0.476094	0.287326	1.65698	0.0975231	0.399887	3R	Mink	0.330156
FBgn0033819	4.65175	0.710135	0.566797	1.25289	0.210245	0.58179	2R	CG4714	0.330404
FBgn0261592	3389.93	-0.129021	0.0345374	-3.73569	0.000187202	0.00324076	X	RpS6	0.330408
FBgn0052161	10.9837	0.522839	0.336519	1.55367	0.120264	0.448567	3L	CG32161	0.330414
FBgn0039161	95.4154	-0.298254	0.132549	-2.25014	0.0244403	0.170693	3R	CG13606	0.330557
FBgn0040232	4.4965	0.703269	0.557587	1.26127	0.207211	0.579053	2L	cmet	0.330563
FBgn0050203	164.549	0.259198	0.105484	2.45723	0.0140013	0.116416	2R	CG30203	0.330743
FBgn0024293	2073.55	0.161588	0.0493957	3.27129	0.00107058	0.0144145	2R	Spn43Ab	0.331149
FBgn0266711	422.276	0.207053	0.0735849	2.8138	0.0048959	0.0510303	2R	EloC	0.332408
FBgn0004657	1081.63	-0.146937	0.0425637	-3.45216	0.000556125	0.00832434	X	mys	0.332465
FBgn0039735	95.0051	0.279244	0.119446	2.33782	0.0193967	0.146979	3R	Nph	0.332551
FBgn0284249	339.147	0.192673	0.0656264	2.93591	0.00332573	0.0370316	2R	Adf1	0.333069
FBgn0039226	146.716	0.244538	0.0964112	2.5364	0.0111998	0.0994309	3R	Ude	0.333395
FBgn0038462	101.465	-0.275084	0.116856	-2.35405	0.0185704	0.143411	3R	EMC2A	0.334025
FBgn0035150	84.339	0.290406	0.127663	2.27479	0.0229184	0.163165	3L	Rev1	0.334032
FBgn0050054	312.515	-0.246008	0.0975165	-2.52273	0.0116447	0.101644	2R	CG30054	0.334389
FBgn0052027	1.99722	0.889116	0.843837	1.05366	0.292039	0.67055	3L	lncRNA:CR32027	0.334746
FBgn0030408	20.5593	-0.438755	0.252943	-1.7346	0.0828121	0.366703	X	CG11085	0.335204
FBgn0034126	34.1643	0.457914	0.272519	1.6803	0.0928989	0.390413	2R	jtb	0.33685
FBgn0034021	253.013	-0.213829	0.078136	-2.73663	0.00620718	0.0620228	2R	CG8180	0.337331
FBgn0051800	90.7217	0.279381	0.120547	2.31761	0.0204706	0.151811	2L	CG31800	0.337413
FBgn0034966	29.552	-0.416636	0.232979	-1.7883	0.073728	0.341802	2R	CG13563	0.337454
FBgn0034406	109.847	0.341271	0.167398	2.03868	0.0414821	0.240225	2R	Jheh3	0.337532
FBgn0032115	14.6677	0.50834	0.325419	1.56211	0.118262	0.445841	2L	CG4438	0.337825
FBgn0050403	18.2692	0.465548	0.280806	1.6579	0.0973377	0.399558	2R	CG30403	0.338062
FBgn0004862	4.0422	-0.704164	0.567292	-1.24127	0.214505	0.587221	3R	bap	0.338238
FBgn0039780	4.09776	-0.739602	0.617777	-1.1972	0.231229	0.604806	3R	PH4alphaNE1	0.338567
FBgn0033777	327.142	-0.210564	0.0763914	-2.75638	0.00584445	0.059072	2R	CG17574	0.338655
FBgn0029155	1644.51	-0.139537	0.0396096	-3.5228	0.000427017	0.00670917	3R	Men-b	0.338706
FBgn0267037	0.88275	1.0474	1.13423	0.923446	0.355775	0.721858	X	asRNA:CR45481	0.338768
FBgn0039332	657.974	-0.177428	0.0580825	-3.05476	0.00225239	0.0270358	3R	alrm	0.339066
FBgn0032202	119.86	0.26483	0.110832	2.38948	0.0168721	0.13328	2L	REPTOR-BP	0.339235
FBgn0027785	461.829	-0.180927	0.0599447	-3.01822	0.00254262	0.0297667	3R	NP15.6	0.339271
FBgn0010228	783.269	0.208233	0.0751337	2.7715	0.00557978	0.0568509	2R	HmgZ	0.339446
FBgn0037249	1570.88	0.137502	0.0387672	3.54687	0.000389835	0.0061761	3R	eIF3a	0.339812
FBgn0031925	1234.05	-0.339993	0.167057	-2.03519	0.0418314	0.241879	2L	Cyp4d21	0.339876
FBgn0045487	1.18297	-0.99727	1.04293	-0.956217	0.338963	0.708333	2L	Gr36a	0.339965
FBgn0015602	149.781	0.246948	0.0990794	2.49243	0.0126874	0.108885	2R	BEAF-32	0.34012
FBgn0027594	1364.49	0.15282	0.0459329	3.32703	0.000877778	0.0122234	3L	drpr	0.341105
FBgn0262582	2985.61	-0.120509	0.0315406	-3.82075	0.000133048	0.00243658	3R	cic	0.341122
FBgn0261602	3324.29	-0.15401	0.0465158	-3.31092	0.0009299	0.0128083	3L	RpL8	0.341279
FBgn0267533	18.0194	0.451283	0.268127	1.68309	0.0923575	0.388926	3L	asRNA:CR45873	0.341299
FBgn0038465	1694.11	0.160784	0.0498483	3.22546	0.00125772	0.0166202	3R	Irc	0.341712
FBgn0000439	236.844	0.268828	0.114127	2.35551	0.0184974	0.142947	3R	Dfd	0.342099
FBgn0050197	1087.7	-0.217387	0.080897	-2.68721	0.0072052	0.0700892	2R	CG30197	0.3422
FBgn0003938	452.848	0.471041	0.288663	1.6318	0.102721	0.412477	3L	snRNA:U5:63BC	0.342335
FBgn0028789	1.53411	0.897454	0.871395	1.02991	0.303055	0.679756	3L	Doc1	0.342522
FBgn0035921	330.063	-0.521577	0.34297	-1.52077	0.128319	0.459214	3L	CG13305	0.342692
FBgn0263608	15.1203	-0.489193	0.307931	-1.58865	0.11214	0.432868	3L	l(3)72Dr	0.342887
FBgn0030757	278.63	0.199936	0.0708131	2.82344	0.00475116	0.0498806	X	CG9902	0.343169
FBgn0034094	119.731	-0.270516	0.115625	-2.33959	0.0193049	0.146504	2R	Tsf3	0.343753
FBgn0039031	412.631	-0.208948	0.0761011	-2.74566	0.006039	0.0608225	3R	Gbp3	0.343825
FBgn0037616	12.3134	0.503391	0.323781	1.55473	0.120011	0.448262	3R	CG8136	0.343945
FBgn0020258	14.7645	0.493708	0.31384	1.57312	0.115691	0.441189	2L	ppk	0.344781
FBgn0031320	157.46	0.253556	0.104262	2.43192	0.0150192	0.121941	2L	CG5126	0.344887
FBgn0036715	103.593	-0.2709	0.116122	-2.33289	0.0196538	0.148164	3L	Cad74A	0.344901
FBgn0027088	262.754	-0.20459	0.0737299	-2.77485	0.0055227	0.0563702	3L	GlyRS	0.345198
FBgn0027070	286.904	0.27003	0.115612	2.33567	0.0195087	0.147461	2L	Ugt36E1	0.34539
FBgn0265792	1.85526	0.942367	0.954813	0.986965	0.32366	0.696236	2L	lncRNA:CR44581	0.345401
FBgn0035906	431.102	0.17497	0.0574552	3.04532	0.00232432	0.0277821	3L	GstO2	0.346084
FBgn0264393	1.22902	1.03516	1.12848	0.917309	0.358981	0.723775	X	CG43841	0.346279
FBgn0030764	18.0698	0.453128	0.272635	1.66203	0.0965065	0.398608	X	CG9777	0.346636
FBgn0039163	104.638	0.277057	0.121071	2.28838	0.0221155	0.159846	3R	CG5515	0.347846
FBgn0033799	349.517	0.190744	0.0662648	2.87852	0.0039955	0.043076	2R	GLaz	0.348749
FBgn0262945	7.49966	0.560077	0.391469	1.4307	0.152515	0.502545	X	lncRNA:CR43264	0.348813
FBgn0267540	23.5845	-0.42823	0.249052	-1.71944	0.0855335	0.373604	3L	lncRNA:CR45880	0.348906
FBgn0053177	3.33613	0.783116	0.696656	1.12411	0.260967	0.638462	X	CG33177	0.349236
FBgn0267513	21.8971	-0.464011	0.285253	-1.62666	0.103809	0.414412	X	28SrRNA-Psi:CR45853	0.349561
FBgn0034579	47.0369	0.334807	0.16573	2.02019	0.0433638	0.24797	2R	mRpL54	0.349704
FBgn0037206	141.226	0.264473	0.112616	2.34844	0.0188522	0.14461	3L	CG12768	0.349848
FBgn0031055	89.7685	-0.298297	0.137115	-2.17553	0.0295906	0.193272	X	et	0.349904
FBgn0033354	50.4969	0.336211	0.167035	2.01282	0.0441332	0.25011	2R	FANCI	0.350232
FBgn0040734	378.326	0.324285	0.157386	2.06044	0.0393564	0.232887	2R	BomS5	0.350255
FBgn0050098	60.2842	-0.572575	0.407574	-1.40484	0.16007	0.515049	2R	CG30098	0.350273
FBgn0260397	167.933	0.247275	0.101088	2.44613	0.0144398	0.118903	3L	Su(var)3-3	0.350675
FBgn0031820	861.462	0.148093	0.0443978	3.33559	0.000851195	0.0119115	2L	Daxx	0.351043
FBgn0028342	815.293	-0.148931	0.0448572	-3.32011	0.000899822	0.0124846	X	ATPsyndelta	0.351868
FBgn0035021	108.026	0.27632	0.121406	2.27599	0.0228466	0.162755	2R	CG4622	0.351973
FBgn0032130	185.598	0.225554	0.0873004	2.58366	0.00977593	0.0892289	2L	brwl	0.352105
FBgn0051708	177.785	-0.230001	0.0901413	-2.55156	0.0107243	0.0962904	2L	DIP-zeta	0.352357
FBgn0034143	68.9197	-0.318929	0.153709	-2.07489	0.0379969	0.227084	2R	CG8303	0.352403
FBgn0265065	8.96649	-0.568571	0.404755	-1.40473	0.160102	0.515049	3R	asRNA:CR44176	0.352893
FBgn0051119	109.692	0.266483	0.114651	2.3243	0.0201095	0.150307	3R	HDAC11	0.35309
FBgn0051217	807.749	0.158344	0.0495643	3.19471	0.00139972	0.0181682	3R	modSP	0.353259
FBgn0284251	147.574	0.246892	0.101319	2.43677	0.0148191	0.12092	2L	l(2)05287	0.353501
FBgn0037071	133.8	0.265944	0.114454	2.32359	0.0201474	0.150393	3L	CG7632	0.354011
FBgn0002534	3.33025	-0.758549	0.665856	-1.13921	0.254616	0.632708	2R	Lcp3	0.354271
FBgn0053189	33.2462	-0.379028	0.205834	-1.84142	0.0655595	0.315596	3R	CG33189	0.356018
FBgn0000071	5.29058	0.657736	0.522432	1.25899	0.208034	0.579535	3R	Ama	0.356051
FBgn0015793	105.997	0.263409	0.113228	2.32635	0.0199999	0.149684	3L	Rab19	0.356841
FBgn0024319	3.01552	-0.760312	0.672239	-1.13101	0.258049	0.635524	2R	Nach	0.357034
FBgn0032474	519.949	0.165342	0.0534429	3.0938	0.0019761	0.0242562	2L	DnaJ-H	0.357178
FBgn0005391	15.7846	-0.496113	0.324308	-1.52976	0.126076	0.456852	X	Yp2	0.357941
FBgn0051815	125.519	0.25746	0.109296	2.35562	0.018492	0.142947	2L	CG31815	0.357947
FBgn0261394	268.394	-0.207274	0.077078	-2.68914	0.00716353	0.0697434	2R	Prosalpha3	0.359272
FBgn0032184	12.9668	0.507135	0.33751	1.50258	0.132948	0.467844	2L	CG13135	0.359408
FBgn0040001	54.7114	0.320414	0.156813	2.04329	0.0410238	0.238678	NA	NA	0.359416
FBgn0033735	119.424	-0.260477	0.11177	-2.33047	0.0197812	0.148633	2R	Dera	0.359925
FBgn0000639	5.03083	-0.658808	0.528474	-1.24662	0.212535	0.584781	3L	Fbp1	0.360501
FBgn0266642	3.33642	-0.738111	0.643088	-1.14776	0.251068	0.628829	2R	asRNA:CR45149	0.360562
FBgn0014022	43.4462	0.347033	0.179603	1.93222	0.0533325	0.280865	3R	Rlb1	0.361597
FBgn0035989	706.173	-0.150832	0.0465079	-3.24316	0.00118213	0.0157493	3L	Tat	0.361795
FBgn0029994	1804.99	-0.145144	0.0437569	-3.31705	0.000909739	0.0126066	X	Ldsdh1	0.361914
FBgn0040601	5.45385	-0.628519	0.488931	-1.2855	0.198619	0.567876	3R	CG13643	0.36207
FBgn0051445	1310.39	0.174648	0.0588364	2.96837	0.00299386	0.0341974	3R	CG31445	0.362434
FBgn0036686	138.956	0.241579	0.0992981	2.43287	0.0149797	0.121708	3L	CG7728	0.362443
FBgn0028494	122.977	0.249978	0.10505	2.37962	0.0173305	0.135836	2R	CG6424	0.362862
FBgn0266407	10.9328	-0.510293	0.343607	-1.48511	0.137515	0.474966	3R	lncRNA:CR45047	0.363334
FBgn0041094	2451.92	-0.178012	0.0607833	-2.92864	0.00340452	0.0376879	3L	scyl	0.363643
FBgn0003360	10207.5	-0.145251	0.0439431	-3.30543	0.000948318	0.0129835	X	sesB	0.363832
FBgn0011476	53.4009	0.328045	0.164381	1.99564	0.0459733	0.25633	3R	l(3)neo43	0.364117
FBgn0037338	60.4352	0.309146	0.149167	2.07248	0.0382205	0.227942	3R	Snm1	0.364521
FBgn0265693	1.9369	-0.875558	0.873272	-1.00262	0.316045	0.689122	X	lncRNA:CR44500	0.364755
FBgn0016047	24.8597	0.470911	0.300857	1.56523	0.117528	0.444906	2R	nompA	0.364854
FBgn0019929	322.102	-0.21641	0.0834383	-2.59365	0.00949624	0.0875175	X	Ser7	0.365024
FBgn0032493	6.67881	-0.578775	0.427418	-1.35412	0.175698	0.538757	2L	Mabi	0.365502
FBgn0263076	18.1507	0.434224	0.262903	1.65165	0.0986054	0.402777	2R	Klp54D	0.365702
FBgn0031700	19.3215	0.481234	0.312575	1.53958	0.123663	0.453676	2L	CG14022	0.365725
FBgn0053260	21.5841	0.429356	0.258206	1.66284	0.0963437	0.398494	3L	Tsen34	0.366183
FBgn0036727	88.5108	-0.28542	0.131263	-2.17442	0.0296735	0.19337	3L	SecCl	0.366423
FBgn0004889	1578.79	0.132824	0.0383005	3.46794	0.000524466	0.00796558	3R	tws	0.366691
FBgn0010607	46.7532	0.344416	0.179136	1.92265	0.0545243	0.284771	2L	l(2)05714	0.367165
FBgn0051874	4.13822	0.739786	0.654723	1.12992	0.258509	0.635695	2L	Fum4	0.367586
FBgn0030724	1247.31	0.136505	0.0401302	3.40154	0.000670073	0.00971094	X	Nipsnap	0.368766
FBgn0039640	157.374	0.252531	0.107896	2.34051	0.0192575	0.146485	3R	CG14516	0.368815
FBgn0030501	3.26029	0.759399	0.687441	1.10468	0.2693	0.646587	X	BthD	0.369251
FBgn0015781	146.228	-0.241618	0.100613	-2.40145	0.0163301	0.12999	3R	P5cr	0.37002
FBgn0037846	140.835	-0.235268	0.0963732	-2.44122	0.0146378	0.119838	3R	CG6574	0.370165
FBgn0029114	238.898	-0.230303	0.0930957	-2.47384	0.0133671	0.112956	3L	Tollo	0.370186
FBgn0038642	10.7933	-0.542473	0.386955	-1.4019	0.160945	0.51617	3R	Muc91C	0.37123
FBgn0011660	129.066	0.241529	0.100772	2.3968	0.0165389	0.131194	2R	Pms2	0.371293
FBgn0266936	2.75705	0.778654	0.721197	1.07967	0.28029	0.659516	3L	lncRNA:CR45387	0.37143
FBgn0265178	7.6877	-0.573631	0.425793	-1.34721	0.177914	0.541179	2R	CG44243	0.371448
FBgn0000377	150.231	0.249035	0.105949	2.35052	0.0187472	0.144193	X	crn	0.371451
FBgn0028686	337.208	-0.182252	0.0639617	-2.8494	0.00438016	0.0465188	X	Rpt3	0.371669
FBgn0039356	15.2567	0.472714	0.306937	1.5401	0.123536	0.453642	3R	CG5039	0.372116
FBgn0051161	17.0582	0.445729	0.278045	1.60308	0.108917	0.425179	3R	CG31161	0.372225
FBgn0030451	46.0293	-0.343207	0.179848	-1.90832	0.0563505	0.291106	X	CG15717	0.372649
FBgn0083050	66.2286	-0.302865	0.146303	-2.07012	0.0384407	0.229136	3R	snoRNA:Psi18S-1377b	0.37272
FBgn0267148	3.04151	-0.749295	0.676592	-1.10745	0.268097	0.64469	3R	lncRNA:CR45588	0.372926
FBgn0035344	415.823	0.18505	0.0657021	2.8165	0.00485504	0.0508344	3L	Cyp4d20	0.373104
FBgn0039006	124.422	-0.256419	0.111451	-2.30074	0.0214064	0.156045	3R	Cyp6d4	0.373182
FBgn0267207	1.15181	0.999812	1.1228	0.890466	0.373216	0.734255	3R	lncRNA:CR45647	0.373285
FBgn0050104	229.614	-0.209805	0.0804861	-2.60673	0.00914121	0.0846565	2R	NT5E-2	0.373429
FBgn0034800	5.48906	0.610728	0.476069	1.28286	0.199542	0.569196	2R	CG3788	0.37369
FBgn0085433	455.713	0.177326	0.0614138	2.8874	0.00388436	0.0420198	3R	CG34404	0.3737
FBgn0035254	35.0095	0.417605	0.249973	1.6706	0.0947998	0.394869	3L	CG7974	0.37386
FBgn0038972	101.68	-0.266221	0.118657	-2.24362	0.0248569	0.172649	3R	CG7054	0.373967
FBgn0039631	99.4272	0.283159	0.131414	2.15471	0.0311849	0.19923	3R	Sirt7	0.374581
FBgn0012042	24.4521	0.480338	0.316914	1.51567	0.129602	0.461903	2R	AttA	0.374761
FBgn0037141	61.0902	0.307864	0.150899	2.0402	0.0413302	0.239833	3L	DNApol-eta	0.374971
FBgn0004652	1375.73	-0.16258	0.0535656	-3.03516	0.00240408	0.0284962	3R	fru	0.375141
FBgn0027095	180.533	-0.224684	0.090193	-2.49115	0.0127332	0.108974	3R	Manf	0.375154
FBgn0041336	7.49167	0.593606	0.454742	1.30537	0.191767	0.557683	2L	Cyp6t2Psi	0.375189
FBgn0031893	373.672	0.187047	0.0671099	2.78717	0.00531709	0.0548614	2L	MICU1	0.375487
FBgn0053158	122.301	0.253681	0.109991	2.30638	0.0210896	0.154752	3L	CG33158	0.375706
FBgn0039450	148.74	-0.231452	0.0947354	-2.44314	0.0145601	0.119405	3R	Yif1	0.375717
FBgn0266691	2.25999	0.864428	0.87376	0.989319	0.322507	0.694592	3L	lncRNA:CR45181	0.375982
FBgn0030048	54.4037	0.334361	0.173289	1.9295	0.0536683	0.281982	X	CG12112	0.376068
FBgn0036155	80.9476	-0.280233	0.129651	-2.16145	0.0306608	0.197091	3L	CG6163	0.37661
FBgn0020508	1.49714	-0.94285	1.01938	-0.924922	0.355006	0.721348	X	Ag5r2	0.376652
FBgn0031021	442.839	-0.178167	0.0623261	-2.85862	0.0042549	0.0455523	X	ND-18	0.378048
FBgn0019809	2.87963	0.767553	0.713065	1.07641	0.281743	0.661219	2L	gcm2	0.37821
FBgn0011278	27.5246	0.442433	0.277921	1.59194	0.111399	0.431175	3R	lbe	0.378712
FBgn0035695	1231.9	-0.139083	0.0420265	-3.3094	0.000934965	0.0128315	3L	CG10226	0.379045
FBgn0262952	4047.51	-0.200272	0.0753765	-2.65696	0.00788483	0.0753491	MT	ND4	0.379128
FBgn0266213	2.33983	-0.808379	0.782206	-1.03346	0.301388	0.678079	2L	lncRNA:CR44908	0.37926
FBgn0267530	3.61103	0.703056	0.613668	1.14566	0.251935	0.630169	3L	asRNA:CR45870	0.379377
FBgn0030026	116.153	-0.252679	0.109994	-2.2972	0.0216073	0.15707	X	sni	0.37948
FBgn0031267	45.7941	0.327601	0.168569	1.94343	0.0519645	0.277509	2L	Ipk2	0.379546
FBgn0026721	1666.78	-0.148145	0.0465526	-3.18231	0.00146104	0.018784	2R	fat-spondin	0.380154
FBgn0020655	370.328	-0.185515	0.0667655	-2.7786	0.00545937	0.0559745	3L	ArfGAP1	0.38037
FBgn0003888	132.556	-0.244705	0.104573	-2.34003	0.0192821	0.146485	2R	betaTub60D	0.380512
FBgn0038809	1600.32	0.123337	0.0348156	3.54256	0.000396256	0.0062691	3R	CG16953	0.380545
FBgn0263488	104.472	-0.328718	0.169976	-1.9339	0.0531249	0.280359	3L	snmRNA:CR43603	0.381051
FBgn0033135	14.983	-0.472162	0.311551	-1.51552	0.12964	0.461903	2R	Tsp42En	0.381127
FBgn0266993	2.43037	-0.797821	0.767681	-1.03926	0.298683	0.676402	3L	lncRNA:CR45444	0.38134
FBgn0261287	1.85462	-0.895695	0.940421	-0.95244	0.340874	0.710112	3R	ymp	0.38137
FBgn0031315	58.0646	0.305367	0.150737	2.02583	0.0427822	0.245879	2L	CG14341	0.381973
FBgn0267801	10.7407	0.491856	0.334592	1.47002	0.141557	0.481913	3R	lncRNA:CR46126	0.38228
FBgn0033177	212.074	0.21715	0.0864183	2.51278	0.0119783	0.103918	2R	CG11141	0.38258
FBgn0267477	1.24541	1.07235	1.29663	0.82703	0.40822	0.759417	3L	asRNA:CR45827	0.382598
FBgn0041181	505.209	-0.167253	0.0567675	-2.94628	0.00321619	0.0360713	2L	Tep3	0.382909
FBgn0003141	446.983	-0.235659	0.0988783	-2.38333	0.0171569	0.134968	2L	pr	0.383645
FBgn0027086	550.763	0.171489	0.0592015	2.8967	0.00377112	0.0409893	3L	IleRS	0.384054
FBgn0039065	104.673	0.272264	0.12538	2.17151	0.0298927	0.194354	3R	Rad60	0.384549
FBgn0085440	40.6176	-0.335684	0.177127	-1.89516	0.0580708	0.296189	X	Lgr4	0.384663
FBgn0263483	12.5059	-0.471699	0.313125	-1.50642	0.131958	0.465846	2R	snoRNA:lola-d	0.38469
FBgn0001285	1.1148	1.06696	1.29212	0.825739	0.408952	0.759806	2R	Jon44E	0.385186
FBgn0004107	47.2529	0.326612	0.169448	1.9275	0.0539173	0.282768	3R	Cdk2	0.385272
FBgn0034756	2.64758	0.792799	0.765524	1.03563	0.300375	0.677208	2R	Cyp6d2	0.385383
FBgn0034059	52.5432	-0.322272	0.165934	-1.94217	0.0521167	0.278062	2R	CG8320	0.385938
FBgn0025366	750.609	0.177552	0.0627943	2.82752	0.00469108	0.0492953	2L	Ip259	0.385949
FBgn0052636	6.44455	0.604867	0.479612	1.26116	0.207251	0.579053	X	lncRNA:CR32636	0.385986
FBgn0003423	2751.74	-0.118221	0.0328447	-3.59939	0.000318963	0.00521279	X	slgA	0.386073
FBgn0033458	20.7041	-0.432107	0.270893	-1.59512	0.110685	0.428995	2R	Lime	0.386318
FBgn0028983	147.333	0.28615	0.136652	2.09401	0.0362594	0.219697	2R	Spn55B	0.38706
FBgn0038331	407.759	0.182509	0.0657694	2.77499	0.00552032	0.0563702	3R	Ccm3	0.387157
FBgn0029980	63.0031	-0.305861	0.152546	-2.00504	0.0449588	0.252652	X	CG10778	0.387212
FBgn0083040	242.554	-0.22198	0.0903199	-2.45771	0.0139826	0.116345	X	snoRNA:Psi18S-1854c	0.387577
FBgn0030054	44.5423	0.338474	0.180596	1.87421	0.060902	0.302806	X	Caf1-180	0.387819
FBgn0042711	1.96978	0.805213	0.791849	1.01688	0.309211	0.683264	3R	Hex-t1	0.388639
FBgn0030558	172.341	-0.226958	0.093827	-2.4189	0.0155674	0.125232	X	CG1461	0.388784
FBgn0263586	1.34354	-0.996395	1.15316	-0.864055	0.387557	0.745223	2R	lncRNA:CR43611	0.388884
FBgn0250821	1.71253	0.933475	1.02755	0.908452	0.36364	0.726943	3R	CG14644	0.388953
FBgn0015929	35.7779	0.373121	0.212926	1.75235	0.0797136	0.358249	2R	dpa	0.389169
FBgn0267786	20.9396	-0.416273	0.255765	-1.62756	0.103618	0.414062	3R	lncRNA:CR46117	0.389181
FBgn0036787	200.405	0.221054	0.0899724	2.45691	0.0140137	0.116433	3L	CG4306	0.389302
FBgn0029821	3.30296	-0.714184	0.643631	-1.10962	0.267164	0.643532	X	CG4020	0.389595
FBgn0262141	3.97572	0.682846	0.595474	1.14673	0.251495	0.629345	2R	CG42867	0.389631
FBgn0029720	389.306	0.187101	0.0687453	2.72166	0.00649553	0.0640057	X	CG3009	0.389706
FBgn0263843	1.07452	0.99482	1.15208	0.863502	0.387861	0.745298	2L	lncRNA:CR43704	0.389769
FBgn0031805	18.1497	0.454382	0.296986	1.52998	0.126022	0.456852	2L	Nepl4	0.390175
FBgn0039324	495.565	-0.199692	0.0764386	-2.61245	0.00898954	0.08366	3R	CG10553	0.390281
FBgn0261673	369.962	-0.181354	0.0655092	-2.76837	0.00563375	0.0572983	2R	nemy	0.39093
FBgn0267708	2.05624	-0.833094	0.844678	-0.986286	0.323993	0.696394	3R	lncRNA:CR46041	0.391048
FBgn0035813	9.07668	-0.52946	0.385892	-1.37204	0.170051	0.52867	3L	CG8492	0.391401
FBgn0034335	246.415	-0.203566	0.0790606	-2.57481	0.0100295	0.0910323	2R	GstE1	0.391857
FBgn0032282	172.676	0.467852	0.313235	1.49361	0.135276	0.471894	2L	CG7299	0.39223
FBgn0267796	36.1215	0.349714	0.192234	1.81921	0.0688802	0.325875	3L	Tmc	0.392343
FBgn0085478	1645.48	-0.124463	0.0359992	-3.45737	0.000545475	0.00818644	X	Zdhhc8	0.39251
FBgn0051826	17.3502	0.4392	0.282423	1.55511	0.119919	0.448262	2L	CG31826	0.393956
FBgn0051988	1.32703	1.00869	1.19165	0.84647	0.397291	0.752626	2L	CG31988	0.394115
FBgn0035022	13.9083	-0.468032	0.314721	-1.48713	0.136979	0.474239	2R	CG11413	0.394391
FBgn0266869	24.1723	-0.411968	0.253917	-1.62245	0.104707	0.41593	2L	asRNA:CR45330	0.394695
FBgn0037433	244.717	-0.201807	0.0783418	-2.57598	0.00999569	0.0908707	3R	CG17919	0.394774
FBgn0017578	141.634	0.241312	0.104785	2.30292	0.0212833	0.155608	3L	Max	0.394945
FBgn0260399	4.79957	0.702946	0.633347	1.10989	0.267046	0.64352	3R	gwl	0.395294
FBgn0264748	42.3306	0.32334	0.169751	1.90478	0.0568083	0.292887	3L	CG44006	0.395596
FBgn0026573	564.134	0.172422	0.0609007	2.83119	0.00463744	0.0487767	2R	ADD1	0.395927
FBgn0038054	26.6432	-0.383962	0.226153	-1.6978	0.0895454	0.382352	3R	CG5509	0.395935
FBgn0031778	2.29892	-0.779413	0.759329	-1.02645	0.30468	0.681102	2L	lncRNA:CR9162	0.396005
FBgn0032401	57.9626	0.30952	0.158079	1.95801	0.0502288	0.271679	2L	Plzf	0.396204
FBgn0083026	3.37388	0.711372	0.647824	1.0981	0.272163	0.649656	2L	snoRNA:Psi18S-640a	0.396235
FBgn0035154	1.10191	-1.02958	1.24156	-0.829265	0.406955	0.758791	3L	hiro	0.396273
FBgn0038708	0.638923	1.22525	1.69557	0.722618	0.469915	0.800718	3R	Scsalpha2	0.396407
FBgn0036044	3.39976	-0.749758	0.710341	-1.05549	0.291201	0.669575	3L	Zasp67	0.396529
FBgn0046253	4.59776	-0.645753	0.548424	-1.17747	0.239008	0.615156	2R	CG3502	0.396833
FBgn0259697	9.67858	0.526381	0.386247	1.36281	0.172943	0.534164	NA	NA	0.397051
FBgn0265691	5.94102	-0.598342	0.481341	-1.24307	0.213841	0.586249	X	lncRNA:CR44498	0.397343
FBgn0031384	685.465	-0.151098	0.0494261	-3.05705	0.00223527	0.0268586	2L	CG4238	0.397639
FBgn0085612	1.77309	0.887574	0.958083	0.926406	0.354235	0.721348	3L	CR41320	0.398073
FBgn0036827	47.765	0.326358	0.17325	1.88374	0.0596	0.299397	3L	CG6843	0.398375
FBgn0000618	21.1624	0.429749	0.274552	1.56527	0.117519	0.444906	X	e(y)2	0.398455
FBgn0038720	314.255	-0.201229	0.0784719	-2.56435	0.010337	0.0931558	3R	CG6231	0.398509
FBgn0032289	5.04333	0.614995	0.505887	1.21568	0.224108	0.598205	2L	CG6431	0.398598
FBgn0011591	315.705	-0.192419	0.0730505	-2.63406	0.00843717	0.0798237	3L	fng	0.398989
FBgn0000535	2083	-0.14534	0.0465949	-3.11923	0.00181324	0.0226299	X	eag	0.399524
FBgn0283525	38.6139	-0.341336	0.187396	-1.82147	0.0685355	0.325016	2L	l(2)10685	0.40055
FBgn0014092	70.5312	0.286357	0.140134	2.04345	0.0410076	0.238678	2L	CG4278	0.400667
FBgn0262004	2.80854	-0.719802	0.66724	-1.07877	0.280688	0.660058	3R	CG42822	0.400711
FBgn0285896	115.984	-0.258196	0.118223	-2.18397	0.0289641	0.190494	3L	btl	0.400736
FBgn0037323	1.15276	0.992413	1.17561	0.844171	0.398574	0.75342	3R	CG2663	0.401365
FBgn0083960	2.38553	0.741578	0.704098	1.05323	0.292235	0.67055	2L	CG34124	0.401605
FBgn0050345	109.584	-0.246212	0.109545	-2.24759	0.0246023	0.171165	2R	CG30345	0.401641
FBgn0263490	1043.36	0.138753	0.043434	3.19457	0.00140038	0.0181682	3R	mld	0.401821
FBgn0032488	147.127	0.227764	0.0965018	2.3602	0.0182649	0.141631	2L	CG16812	0.401846
FBgn0032857	353.624	-0.18114	0.0667	-2.71575	0.00661267	0.0650474	2L	CG10947	0.402886
FBgn0033421	192.873	-0.212631	0.0864726	-2.45894	0.0139349	0.116288	2R	CG1888	0.403069
FBgn0265959	1886.26	0.139436	0.0438832	3.17743	0.00148588	0.019039	3L	rdgC	0.403342
FBgn0000711	2370.7	-0.174583	0.0629034	-2.77542	0.00551304	0.0563702	X	flw	0.403353
FBgn0039680	34.4082	0.358609	0.204525	1.75337	0.079538	0.357827	3R	Cap-D2	0.4034
FBgn0261554	1353.3	-0.127017	0.0378506	-3.35574	0.00079153	0.0111726	2R	CG42672	0.403695
FBgn0260960	1102.61	-0.132016	0.0402503	-3.27987	0.00103855	0.0140341	3L	Baldspot	0.403758
FBgn0028694	320.148	-0.202038	0.07969	-2.5353	0.0112351	0.0994402	2L	Rpn11	0.403778
FBgn0051272	5.30194	-0.623517	0.523675	-1.19066	0.233789	0.608289	3R	CG31272	0.404065
FBgn0263091	1.37414	-0.916164	1.02671	-0.892334	0.372214	0.733853	2L	CR43359	0.404367
FBgn0035499	1559.92	-0.178514	0.0653403	-2.73207	0.00629378	0.062778	3L	Chd64	0.404645
FBgn0267665	206.74	0.207268	0.0832245	2.49047	0.0127575	0.1091	3L	lncRNA:CR46003	0.404936
FBgn0038260	35.8418	-0.337855	0.18574	-1.81896	0.068917	0.325875	3R	CG14855	0.405064
FBgn0266408	4.15374	-0.684839	0.617298	-1.10941	0.267252	0.643608	3R	lncRNA:CR45048	0.405072
FBgn0040251	30.6207	-0.355644	0.202605	-1.75536	0.0791977	0.356722	3R	Ugt302K1	0.40582
FBgn0266101	1534.9	-0.133816	0.0412693	-3.24252	0.0011848	0.0157664	3L	CG44838	0.405888
FBgn0030851	45.4305	0.328819	0.17782	1.84916	0.0644345	0.312462	X	CG8326	0.405897
FBgn0028292	211.166	0.20603	0.0825589	2.49555	0.0125763	0.1082	X	ric8a	0.405931
FBgn0032078	398.047	0.214099	0.0878984	2.43575	0.0148609	0.121088	2L	C1GalTA	0.406104
FBgn0038608	2.28181	0.819201	0.84623	0.96806	0.333014	0.703779	3R	WRNexo	0.406257
FBgn0005536	2191.33	-0.109879	0.0302074	-3.6375	0.0002753	0.00455143	3L	Mbs	0.406264
FBgn0039727	577.177	0.169201	0.0601148	2.81463	0.00488334	0.0509863	3R	Vps13B	0.406377
FBgn0030997	874.95	-0.145677	0.0473091	-3.07927	0.00207508	0.0252535	X	CG7990	0.406586
FBgn0037007	1087.98	0.156159	0.0528732	2.95347	0.00314226	0.0355095	3L	CG5059	0.406604
FBgn0039039	2.43392	-0.775037	0.769098	-1.00772	0.313588	0.686876	3R	lmd	0.407061
FBgn0086613	168.075	0.227288	0.0970565	2.34181	0.0191907	0.146417	3R	Ino80	0.407163
FBgn0025592	806.538	0.151866	0.0506197	3.00013	0.00269861	0.0313245	3L	Gk1	0.407266
FBgn0037723	145.988	-0.234471	0.102173	-2.29484	0.0217422	0.157849	3R	SpdS	0.407518
FBgn0037280	3.43954	0.68419	0.619352	1.10469	0.269295	0.646587	3R	BBS5	0.407538
FBgn0004868	1699.27	-0.144701	0.0468935	-3.08574	0.00203043	0.024763	2L	Gdi	0.40776
FBgn0040020	187.068	0.231068	0.0998201	2.31484	0.0206216	0.152434	3L	MED21	0.407844
FBgn0043022	10.525	0.52825	0.396865	1.33106	0.183171	0.546489	2L	snRNA:U5:38ABa	0.407947
FBgn0032507	836.679	0.221513	0.0933103	2.37394	0.0175996	0.137313	2L	CG9377	0.408655
FBgn0036529	36.9633	0.346806	0.195309	1.77568	0.0757862	0.348119	3L	Pgant8	0.408729
FBgn0032652	1039.19	-0.207378	0.0838432	-2.47341	0.0133832	0.113002	2L	CG6870	0.40878
FBgn0029502	169.223	0.218916	0.0915784	2.39047	0.0168266	0.133013	X	Coq7	0.408924
FBgn0263470	854.985	-0.170789	0.0612999	-2.78613	0.00533417	0.0549052	3L	snoRNA:Tudor-SN-a	0.409079
FBgn0261014	2161.64	-0.137714	0.0434509	-3.16942	0.00152742	0.01944	NA	NA	0.409441
FBgn0053178	198.106	0.214829	0.0888943	2.41667	0.015663	0.125734	X	CG33178	0.409456
FBgn0033773	4.75624	-0.619562	0.524106	-1.18213	0.237154	0.613378	2R	Mos	0.410009
FBgn0266284	134.412	-0.228452	0.0984167	-2.32127	0.0202724	0.151112	X	Ns3	0.410402
FBgn0000320	479.061	-0.167654	0.0596371	-2.81123	0.00493527	0.0513873	2L	eya	0.410464
FBgn0035375	117.031	-0.240058	0.106814	-2.24743	0.0246123	0.171165	3L	Pgant6	0.410944
[truncated: 9,392 more rows]

## Sheet: Legend
List of genes from differential analysis of transcriptome between starved control (w1118) and fed control (w1118) flies (starvation effect in control)
