# Supplementary material for: The fruit fly acetyltransferase chameau promotes starvation resilience at the expense of longevity
Source: EMBO Rep. 2023 Sep 19;24(10):e57023. doi: 10.15252/embr.202357023 (PMC10561354; doi:10.15252/embr.202357023)
Supplement: Supplementary file 10 — Dataset EV8 [file EMBR-24-e57023-s002.xlsx]

## Sheet: Dataset-EV8
	baseMean	log2FoldChange	lfcSE	stat	pvalue	padj	chr	symbol	sigma
FBgn0029831	3052.34	2.81585	0.0893619	31.5106	6.22139e-218	7.08678e-214	X	CG5966	0
FBgn0038914	332.553	-4.46119	0.243077	-18.353	3.12195e-75	5.08031e-72	3R	fit	0
FBgn0002565	74401.6	-2.66916	0.12322	-21.6618	4.70769e-104	2.68126e-100	3L	Lsp2	1.59492e-276
FBgn0030013	305.316	1.99715	0.0982465	20.328	7.27234e-92	2.76131e-88	X	GIIIspla2	9.61155e-183
FBgn0035348	6199.39	-1.41386	0.0697806	-20.2615	2.81518e-91	8.01692e-88	3L	CG16758	9.43239e-129
FBgn0027579	1107.39	1.2247	0.0625916	19.5665	2.98641e-85	6.80365e-82	3R	mino	3.03896e-104
FBgn0037801	342.288	-1.92972	0.126001	-15.3151	6.06358e-53	4.93359e-50	3R	CG3999	1.71946e-101
FBgn0034140	743.371	1.4347	0.0822778	17.4373	4.29845e-68	6.12045e-65	2R	Lst	2.23243e-97
FBgn0041194	4041.6	-1.23535	0.0656658	-18.8126	5.94889e-79	1.1294e-75	3L	Prat2	2.31361e-97
FBgn0043791	151.45	-3.04239	0.299038	-10.1739	2.59273e-24	5.00572e-22	3R	phu	1.74375e-72
FBgn0026576	917.819	-1.30756	0.0841654	-15.5356	1.99182e-54	1.74529e-51	3R	Pisd	6.06755e-71
FBgn0030607	515.931	1.17929	0.0753742	15.6458	3.54691e-55	3.3669e-52	X	dob	6.12846e-65
FBgn0005626	859.797	-0.957019	0.0558431	-17.1376	7.77459e-66	9.84004e-63	3L	ple	4.88814e-63
FBgn0270926	605.337	-1.18449	0.0775181	-15.2802	1.03573e-52	7.86535e-50	3L	AsnS	2.65673e-62
FBgn0028540	289.537	1.10598	0.07472	14.8017	1.42894e-49	9.04279e-47	2L	CG9008	9.51401e-55
FBgn0266406	12.5537	-3.43882	0.422524	-8.13876	3.99334e-16	4.33221e-14	3R	asRNA:CR45046	1.11371e-53
FBgn0038147	4145.08	-1.24308	0.0903218	-13.7628	4.26706e-43	2.11331e-40	3R	CCHa2	2.14217e-53
FBgn0010222	692.377	-1.95239	0.182964	-10.6709	1.39319e-26	3.37657e-24	3R	Nmdmc	3.30429e-51
FBgn0038516	498.75	1.13558	0.0815562	13.9239	4.536e-44	2.34862e-41	3R	P5cr-2	6.02861e-50
FBgn0017424	39.8877	-5.26601	0.874849	-6.01934	1.75135e-09	8.59898e-08	3L	asRNA:CR11538	7.71863e-47
FBgn0261808	829.299	0.942506	0.0669895	14.0695	5.85142e-45	3.17398e-42	3R	cu	2.0436e-42
FBgn0031939	144.157	1.26806	0.105012	12.0754	1.42544e-33	5.2378e-31	2L	CG13796	2.23519e-42
FBgn0038074	454.693	-2.2361	0.255112	-8.76516	1.8651e-18	2.41425e-16	3R	Gnmt	2.26773e-40
FBgn0039094	317.705	-1.11075	0.0881539	-12.6002	2.10733e-36	8.89058e-34	3R	CG10184	2.35761e-40
FBgn0033465	1694.6	0.75185	0.0502426	14.9644	1.25441e-50	8.93059e-48	NA	NA	3.03043e-38
FBgn0063493	141.895	-1.30958	0.1174	-11.1549	6.78041e-29	1.93089e-26	2R	GstE7	1.2902e-37
FBgn0030608	4472.42	0.56599	0.0330911	17.104	1.38643e-65	1.57928e-62	X	Lsd-2	1.95424e-37
FBgn0046114	478.557	-1.04509	0.0844362	-12.3772	3.47086e-35	1.36333e-32	3R	Gclm	9.70023e-37
FBgn0031971	1861.73	1.11072	0.0931501	11.9239	8.87966e-33	2.97495e-30	2L	Sirup	2.51037e-36
FBgn0035811	3140.15	0.631928	0.0397289	15.906	5.75654e-57	5.96116e-54	3L	Mcad	2.88713e-36
FBgn0023129	2463.3	-1.6157	0.165635	-9.75454	1.76392e-22	2.99892e-20	3L	aay	7.12665e-36
FBgn0261575	5182.65	-1.41606	0.136281	-10.3907	2.73215e-25	5.55749e-23	3R	tobi	1.64679e-35
FBgn0036381	1857.08	-1.11112	0.0952918	-11.6601	2.03708e-31	6.27144e-29	3L	CG8745	7.92068e-35
FBgn0036449	1144.19	0.982004	0.0796417	12.3303	6.22342e-35	2.36303e-32	3L	bmm	2.56802e-34
FBgn0261862	2540.68	0.657184	0.0442192	14.8619	5.82099e-50	3.90041e-47	2R	whd	4.40095e-33
FBgn0033101	329.666	-1.00566	0.0842466	-11.937	7.58768e-33	2.61913e-30	2R	CG9436	4.99421e-33
FBgn0037819	138.408	-1.26525	0.122657	-10.3153	6.01089e-25	1.18052e-22	3R	CG14688	2.26162e-31
FBgn0036549	477.142	-1.15011	0.107126	-10.7361	6.89099e-27	1.74434e-24	3L	CG10516	8.14755e-31
FBgn0031913	541.049	-0.739887	0.0554276	-13.3487	1.20496e-40	5.71905e-38	2L	CG5958	2.91356e-30
FBgn0001125	5342.7	0.738529	0.0570127	12.9538	2.23709e-38	9.80103e-36	2L	Got2	1.56364e-28
FBgn0002719	7226.03	-0.713325	0.0547186	-13.0362	7.61291e-39	3.46875e-36	3R	Men	6.44418e-28
FBgn0027621	2050.89	0.568503	0.0402974	14.1077	3.40576e-45	1.93975e-42	X	Pfrx	5.24732e-26
FBgn0034276	124.054	1.21177	0.128089	9.46039	3.06784e-21	4.65943e-19	2R	Sardh	1.38931e-25
FBgn0263120	6897.46	0.487277	0.033574	14.5135	9.94559e-48	5.96264e-45	2R	Acsl	1.24976e-23
FBgn0030014	6.91623	3.54384	0.703306	5.03883	4.68374e-07	1.55547e-05	X	CG15337	3.7118e-23
FBgn0032264	817.975	0.867446	0.0814683	10.6477	1.7882e-26	4.24362e-24	2L	Lip4	4.62774e-23
FBgn0002563	1901.2	-1.4723	0.183432	-8.02644	1.00342e-15	1.05833e-13	2L	Lsp1beta	8.27268e-23
FBgn0040813	12837.5	-0.890731	0.0856725	-10.3969	2.56045e-25	5.30292e-23	NA	NA	1.24574e-22
FBgn0032726	193.66	-1.95533	0.286471	-6.82559	8.75672e-12	5.93737e-10	2L	CG10621	2.39102e-22
FBgn0087002	119547	-0.664906	0.0554385	-11.9936	3.83967e-33	1.3668e-30	4	apolpp	2.79634e-22
FBgn0039151	1071.33	-0.732729	0.0643422	-11.388	4.799e-30	1.40168e-27	3R	CG13607	3.2903e-22
FBgn0019643	830.608	-0.801278	0.0738775	-10.846	2.08265e-27	5.51707e-25	2R	AANAT1	4.17623e-22
FBgn0267408	1637.56	-0.60898	0.0490858	-12.4065	2.41103e-35	9.80861e-33	3R	AOX1	8.28777e-22
FBgn0052667	496.435	-0.833914	0.079897	-10.4374	1.67407e-25	3.59798e-23	X	ssp7	2.18154e-21
FBgn0040733	2712.83	0.835545	0.0803036	10.4048	2.35673e-25	4.97139e-23	2R	BomS6	2.64513e-21
FBgn0035189	206.381	0.934517	0.0961068	9.72374	2.3885e-22	4.00109e-20	3L	CG9119	6.22278e-21
FBgn0042201	1881	-0.869634	0.0862416	-10.0837	6.52272e-24	1.21804e-21	3L	Nplp3	6.87138e-21
FBgn0033518	337.268	-0.784694	0.0751011	-10.4485	1.4885e-25	3.39111e-23	2R	Prx2540-2	3.29768e-20
FBgn0052512	220.571	-1.18359	0.14134	-8.37403	5.5682e-17	6.27994e-15	X	CG32512	5.77616e-20
FBgn0036862	1406.21	-0.6213	0.0532706	-11.6631	1.96782e-31	6.2265e-29	3L	Gbs-76A	8.36309e-20
FBgn0027945	612.119	-0.680998	0.0614601	-11.0803	1.56276e-28	4.34181e-26	3L	ppl	1.159e-19
FBgn0025583	2808.93	0.802294	0.0791172	10.1406	3.64938e-24	6.92834e-22	2R	BomS2	1.57037e-19
FBgn0025454	4263	0.705253	0.065243	10.8096	3.09912e-27	8.02319e-25	2R	Cyp6g1	2.01659e-19
FBgn0031801	309.305	-0.831823	0.0847618	-9.81365	9.83454e-23	1.69735e-20	2L	CG9498	4.94168e-19
FBgn0034417	239.301	-0.860362	0.0896455	-9.59738	8.19993e-22	1.2973e-19	2R	CG15117	7.21502e-19
FBgn0037090	706.024	0.697208	0.0652101	10.6917	1.11284e-26	2.75573e-24	3L	Est-Q	8.03448e-19
FBgn0034290	497.543	-0.934685	0.10208	-9.15643	5.36417e-20	7.54362e-18	2R	CG5773	9.73109e-19
FBgn0034438	246.647	-0.848746	0.0893615	-9.49789	2.14181e-21	3.29694e-19	2R	CG9416	2.86473e-18
FBgn0026593	267.759	-0.848221	0.0893042	-9.49811	2.13732e-21	3.29694e-19	3L	CG5707	2.93199e-18
FBgn0039543	366.045	0.760987	0.0767725	9.91223	3.68314e-23	6.65947e-21	3R	CROT	8.47571e-18
FBgn0036857	549.653	-0.662859	0.0627466	-10.5641	4.37287e-26	1.01656e-23	3L	Aldh7A1	1.55026e-17
FBgn0024740	106.73	-0.997149	0.11794	-8.45469	2.79819e-17	3.32023e-15	2L	Lip2	3.11942e-17
FBgn0031860	221.841	-0.788106	0.083724	-9.41315	4.81499e-21	7.12305e-19	2L	CG11236	9.7214e-17
FBgn0004888	2742.08	0.52207	0.0449267	11.6205	3.24327e-31	9.72213e-29	3L	Scsalpha1	1.20951e-16
FBgn0004629	2887.51	-0.640316	0.0613126	-10.4435	1.56987e-25	3.43892e-23	3R	Cys	1.31075e-16
FBgn0038916	66.9416	-1.2399	0.168884	-7.34172	2.10866e-13	1.74056e-11	3R	dnd	1.91888e-16
FBgn0039593	20.998	1.68533	0.272116	6.19343	5.88693e-10	3.16311e-08	3R	Sid	2.78119e-16
FBgn0047135	560.809	-0.652713	0.0649205	-10.054	8.81824e-24	1.62014e-21	3L	CG32276	8.95254e-16
FBgn0039827	276.066	-0.697135	0.0721582	-9.6612	4.40669e-22	7.17095e-20	3R	CG1544	1.29437e-15
FBgn0036262	8140.23	0.672153	0.0694194	9.68249	3.57889e-22	5.90828e-20	3L	CG6910	3.84449e-15
FBgn0039629	250.622	0.72249	0.077688	9.29989	1.40595e-20	2.05323e-18	3R	CG11842	4.54062e-15
FBgn0028519	7.40759	2.53125	0.541822	4.67174	2.98665e-06	8.40022e-05	NA	NA	1.03587e-14
FBgn0010241	15.1319	2.18607	0.440359	4.96428	6.89551e-07	2.19404e-05	2R	Mdr50	3.39378e-14
FBgn0037643	5342.2	0.418735	0.0352186	11.8896	1.34031e-32	4.36212e-30	3R	ScsbetaA	4.50551e-14
FBgn0027578	1273.06	-0.532146	0.0509521	-10.4441	1.55993e-25	3.43892e-23	3R	Nepl21	6.29649e-14
FBgn0036316	2114.21	0.534692	0.0515909	10.3641	3.61215e-25	7.21859e-23	3L	CG10960	8.52971e-14
FBgn0037000	81.9274	-1.00715	0.136693	-7.36797	1.73249e-13	1.4405e-11	3L	ZnT77C	1.40417e-13
FBgn0040531	7.28405	-2.89261	0.701597	-4.12289	3.74141e-05	0.000867993	3R	CG11741	1.56503e-13
FBgn0038463	611.396	0.726346	0.084326	8.61355	7.08324e-18	8.77012e-16	3R	CG3534	3.49405e-13
FBgn0035806	220.834	-0.887263	0.115289	-7.69597	1.40426e-14	1.31114e-12	3L	PGRP-SD	5.11856e-13
FBgn0063497	359.504	-0.616986	0.0668851	-9.22456	2.84718e-20	4.05402e-18	2R	GstE3	8.72275e-13
FBgn0050431	122.208	-0.898086	0.119546	-7.51249	5.80142e-14	5.12279e-12	2R	CG30431	1.29572e-12
FBgn0033079	293.398	-0.700891	0.0825498	-8.49052	2.05715e-17	2.46663e-15	2R	Fmo-2	2.0157e-12
FBgn0022774	377.679	-0.694999	0.082744	-8.39939	4.48801e-17	5.11229e-15	3L	Oat	4.347e-12
FBgn0034331	1636.85	0.692507	0.0833436	8.30906	9.6464e-17	1.06682e-14	2R	BomBc2	8.11088e-12
FBgn0010611	516.946	-0.605301	0.068601	-8.8235	1.10939e-18	1.46942e-16	2R	Hmgs	1.3548e-11
FBgn0267339	15.7947	-1.5911	0.303085	-5.24968	1.52362e-07	5.61669e-06	3R	p38c	1.42327e-11
FBgn0016917	4410.6	-0.388462	0.0352024	-11.0351	2.5876e-28	7.01794e-26	3R	Stat92E	1.92071e-11
FBgn0031097	82.9598	-0.858717	0.12036	-7.13456	9.70946e-13	7.57537e-11	X	obst-A	4.83501e-11
FBgn0044810	1425.65	-1.14932	0.189099	-6.07789	1.21772e-09	6.13764e-08	3R	TotX	5.68115e-11
FBgn0030828	801.907	-0.529095	0.0578649	-9.14362	6.03969e-20	8.39001e-18	X	CG5162	6.78165e-11
FBgn0259938	757.965	-0.512324	0.0553023	-9.26406	1.96803e-20	2.8377e-18	3R	cwo	8.01962e-11
FBgn0039685	7030.92	-0.938207	0.139544	-6.7234	1.77535e-11	1.1556e-09	3R	Obp99b	8.19607e-11
FBgn0043364	945.372	-0.671772	0.0842362	-7.97486	1.52559e-15	1.59432e-13	2L	cbt	1.1134e-10
FBgn0014002	2737.93	-0.443953	0.0450021	-9.86516	5.89416e-23	1.03293e-20	NA	NA	1.35245e-10
FBgn0000477	477.684	-0.58512	0.0687728	-8.50802	1.76927e-17	2.14402e-15	3R	DNaseII	1.57743e-10
FBgn0031515	417.476	-0.633066	0.0781404	-8.10165	5.42186e-16	5.82645e-14	2L	CG9664	2.16624e-10
FBgn0038799	220.511	-0.69018	0.0898376	-7.68253	1.55973e-14	1.44446e-12	3R	MFS9	2.95607e-10
FBgn0033697	25.5725	1.26588	0.229391	5.51841	3.42087e-08	1.43262e-06	2R	Cyp6t3	3.54118e-10
FBgn0039419	446.195	-0.5295	0.0602512	-8.7882	1.51977e-18	1.98985e-16	3R	CG12290	3.67497e-10
FBgn0036816	2214.68	0.461618	0.0488982	9.4404	3.71368e-21	5.56612e-19	3L	Indy	3.70724e-10
FBgn0037534	544.455	-0.575204	0.0684244	-8.40643	4.22695e-17	4.86355e-15	3R	ELOVL	3.81608e-10
FBgn0025620	369.688	-0.596472	0.0729796	-8.17314	3.00473e-16	3.29105e-14	X	CG13360	5.51376e-10
FBgn0030060	465.525	-0.531581	0.0613928	-8.65869	4.77236e-18	5.97384e-16	X	CG2004	6.19936e-10
FBgn0025687	373.742	-0.632641	0.0804071	-7.86798	3.6042e-15	3.60136e-13	NA	NA	7.28861e-10
FBgn0284081	1.82453	-3.39188	1.10074	-3.08147	0.00205984	0.0269387	3R	CG46303	7.74187e-10
FBgn0034909	336.457	-0.643511	0.0828484	-7.76733	8.0159e-15	7.87148e-13	2R	CG4797	8.49255e-10
FBgn0010052	23.8471	-1.35925	0.262965	-5.16894	2.35422e-07	8.25134e-06	2R	Jhe	9.78747e-10
FBgn0050090	62.3205	-0.879799	0.136127	-6.46306	1.02608e-10	6.08757e-09	2R	CG30090	1.62872e-09
FBgn0033377	552.258	0.503495	0.0580856	8.66816	4.39156e-18	5.55826e-16	2R	Pgm2a	1.82241e-09
FBgn0029147	220.009	-0.627083	0.0812422	-7.71869	1.17535e-14	1.11571e-12	2R	NtR	1.84011e-09
FBgn0033520	150.704	-0.728916	0.102313	-7.12434	1.04581e-12	8.10393e-11	2R	Prx2540-1	1.85007e-09
FBgn0000592	3685.48	-0.588321	0.0743544	-7.91239	2.52491e-15	2.56797e-13	3L	Est-6	2.58127e-09
FBgn0000079	297.081	1.23396	0.233708	5.27992	1.2924e-07	4.83424e-06	2R	Amy-p	3.16051e-09
FBgn0040985	599.784	0.518325	0.0616524	8.40722	4.19847e-17	4.86355e-15	2L	CG6115	3.24664e-09
FBgn0085195	1155.99	-0.928762	0.151556	-6.12818	8.8892e-10	4.70358e-08	2L	CG34166	3.92328e-09
FBgn0039711	38.6703	1.0588	0.188745	5.60969	2.02686e-08	8.74544e-07	3R	CG7824	7.15259e-09
FBgn0003074	3488.72	0.359603	0.0363565	9.89103	4.55329e-23	8.10415e-21	2R	Pgi	9.24395e-09
FBgn0000276	4.11371	-3.25915	1.11894	-2.91272	0.00358291	0.0421621	3R	CecA1	1.06878e-08
FBgn0032287	413.679	-0.618409	0.0834982	-7.40625	1.29918e-13	1.09622e-11	2L	CG6415	1.07393e-08
FBgn0043578	183.25	-0.882586	0.144319	-6.11551	9.62515e-10	5.02936e-08	3L	PGRP-SB1	1.10174e-08
FBgn0031489	396.871	-0.520823	0.0655584	-7.94441	1.9511e-15	2.00225e-13	2L	CG17224	2.18192e-08
FBgn0036750	28.3546	-1.25363	0.254953	-4.91711	8.78302e-07	2.71868e-05	3L	CG6034	2.55598e-08
FBgn0028479	2225.17	0.423541	0.0485668	8.72079	2.76263e-18	3.53586e-16	2L	Mtpalpha	3.6575e-08
FBgn0020513	3940.22	-0.390891	0.0431218	-9.06482	1.24814e-19	1.71296e-17	X	Paics	4.08038e-08
FBgn0036997	148.957	-0.745003	0.115942	-6.42563	1.31321e-10	7.63201e-09	3L	CG5955	4.34634e-08
FBgn0031942	188.815	-0.648798	0.0939319	-6.90711	4.94618e-12	3.45656e-10	2L	CG7203	4.62235e-08
FBgn0032494	2565.23	-0.400122	0.0453108	-8.83062	1.04101e-18	1.39508e-16	2L	CG5945	6.37954e-08
FBgn0004512	536.38	-0.442739	0.0530269	-8.34932	6.86542e-17	7.66706e-15	2R	Mdr49	6.98017e-08
FBgn0030593	4384.01	-0.506803	0.0653924	-7.75018	9.1759e-15	8.93356e-13	X	CG9512	7.6883e-08
FBgn0086356	7.1714	1.9879	0.54551	3.64412	0.000268307	0.00479042	2R	tum	7.9518e-08
FBgn0013770	3435.5	0.379519	0.0421029	9.01409	1.98518e-19	2.69205e-17	2R	Cp1	7.98295e-08
FBgn0036659	295.584	-0.540871	0.0727101	-7.43873	1.01656e-13	8.70647e-12	3L	CG9701	9.38715e-08
FBgn0039152	79.6928	-0.885847	0.155957	-5.68005	1.34652e-08	5.94505e-07	3R	Root	1.06584e-07
FBgn0031717	178.622	-0.577076	0.081185	-7.10816	1.17602e-12	8.93072e-11	2L	Oscillin	1.30535e-07
FBgn0038172	693.05	0.452252	0.0559704	8.08021	6.46541e-16	6.88294e-14	3R	Adgf-D	1.35069e-07
FBgn0029823	2504.63	-0.49021	0.0634975	-7.72016	1.16187e-14	1.11217e-12	X	Shmt	1.4757e-07
FBgn0023529	961.748	-0.411804	0.0488497	-8.43002	3.45598e-17	4.05846e-15	X	CG2918	1.66385e-07
FBgn0050359	915.159	0.40372	0.0474273	8.5124	1.70372e-17	2.08678e-15	2R	Mal-A5	1.69894e-07
FBgn0061356	710.449	0.534537	0.0736314	7.25962	3.88168e-13	3.11382e-11	2R	CG18003	2.32208e-07
FBgn0033366	303.733	0.657652	0.1017	6.46657	1.00253e-10	6.01041e-09	2R	Ance-4	2.65582e-07
FBgn0036910	694.497	-0.441563	0.0554313	-7.96595	1.63957e-15	1.69785e-13	3L	Cyp305a1	2.96055e-07
FBgn0264441	1.94156	-2.8386	1.02157	-2.77866	0.00545828	0.0591582	2L	lncRNA:CR43859	3.77064e-07
FBgn0036208	225.164	-0.649276	0.101006	-6.42806	1.2924e-10	7.54963e-09	3L	CG10361	3.79813e-07
FBgn0030362	1423.76	-0.515816	0.0717196	-7.19212	6.37933e-13	5.01152e-11	X	regucalcin	5.12285e-07
FBgn0041713	633.562	-0.483686	0.0652342	-7.4146	1.21996e-13	1.03706e-11	2L	yellow-c	5.67352e-07
FBgn0039114	3662.52	-0.470737	0.0630203	-7.46961	8.04317e-14	7.04767e-12	3R	Lsd-1	6.85329e-07
FBgn0036665	79.5014	-0.866348	0.161696	-5.35787	8.421e-08	3.25165e-06	3L	CG13024	7.42858e-07
FBgn0039682	4607.65	-0.448475	0.0587873	-7.62878	2.36988e-14	2.14248e-12	3R	Obp99c	7.75183e-07
FBgn0029898	556.497	-0.466943	0.0625485	-7.4653	8.31117e-14	7.22691e-12	X	CG14439	7.80229e-07
FBgn0063494	227.243	-0.605452	0.0936737	-6.46342	1.02361e-10	6.08757e-09	2R	GstE6	8.94565e-07
FBgn0083956	5301.4	-0.286086	0.0297937	-9.60224	7.82226e-22	1.25498e-19	X	CG34120	9.15531e-07
FBgn0038083	8.38862	-1.45465	0.367691	-3.95618	7.61592e-05	0.00163685	3R	Ugt37A3	1.02174e-06
FBgn0038160	24.3451	-1.19514	0.270776	-4.41375	1.01595e-05	0.000265428	3R	CG9759	1.07778e-06
FBgn0040736	1149.04	0.588717	0.090651	6.49433	8.34052e-11	5.08058e-09	2R	BomS3	1.16528e-06
FBgn0013949	241.265	-0.535562	0.0786087	-6.81301	9.55769e-12	6.44211e-10	3R	Elal	1.25399e-06
FBgn0032358	265.931	0.510525	0.0734032	6.95507	3.52388e-12	2.50878e-10	2L	Ppt2	1.42224e-06
FBgn0040606	6331.34	-0.413622	0.0531953	-7.77553	7.51321e-15	7.44199e-13	3R	CG6503	1.43858e-06
FBgn0267041	1.61228	-2.80947	1.06937	-2.62723	0.00860831	0.0834121	X	asRNA:CR45485	1.57839e-06
FBgn0000492	128.301	-0.73183	0.128343	-5.70215	1.18304e-08	5.2847e-07	3R	Dr	1.58045e-06
FBgn0086450	365.667	-0.456414	0.06233	-7.32254	2.43316e-13	1.99397e-11	X	su(r)	1.74931e-06
FBgn0034733	277.299	-0.495918	0.0710404	-6.98078	2.9354e-12	2.11628e-10	2R	CG4752	1.90946e-06
FBgn0037718	340.955	-0.514057	0.0751061	-6.84441	7.67892e-12	5.23776e-10	3R	P58IPK	1.93378e-06
FBgn0086254	1949.34	-0.499666	0.0719109	-6.9484	3.69455e-12	2.61395e-10	3L	Akr1B	1.9391e-06
FBgn0036876	228.916	-0.592084	0.0935998	-6.3257	2.52089e-10	1.42156e-08	3L	CG9451	2.07449e-06
FBgn0033067	815.682	1.18501	0.275336	4.30385	1.67859e-05	0.000420237	2R	CG11211	2.1955e-06
FBgn0037612	319.863	0.545662	0.0834463	6.53908	6.18975e-11	3.837e-09	3R	CG8112	2.68969e-06
FBgn0053926	339.287	0.625292	0.104356	5.99192	2.07372e-09	1.00948e-07	3L	CG33926	3.71905e-06
FBgn0033519	13.6887	-1.27392	0.316271	-4.02792	5.62719e-05	0.00124465	2R	CG11825	3.85681e-06
FBgn0040064	2760.26	0.382912	0.0494435	7.74444	9.60059e-15	9.26783e-13	2L	yip2	4.29e-06
FBgn0053296	113.694	-0.680191	0.119648	-5.68494	1.30857e-08	5.82264e-07	2L	CG33296	4.34427e-06
FBgn0039486	76.8315	-0.736764	0.135755	-5.42714	5.72632e-08	2.28072e-06	3R	CAH9	4.616e-06
FBgn0030425	677.544	0.429513	0.0591428	7.2623	3.80559e-13	3.07443e-11	X	Nep6	4.63053e-06
FBgn0010387	433.205	-0.542578	0.0847218	-6.40423	1.51128e-10	8.69443e-09	3L	Acbp2	4.69381e-06
FBgn0032783	944.46	-0.461235	0.0661348	-6.97417	3.07691e-12	2.20435e-10	2L	CG10237	4.90133e-06
FBgn0036547	126.88	-0.592634	0.0974246	-6.083	1.17951e-09	5.99068e-08	3L	CG17032	5.11427e-06
FBgn0039022	134.887	-0.622721	0.105279	-5.91495	3.31977e-09	1.60235e-07	3R	Nepl13	5.24828e-06
FBgn0032598	1.33378	2.86173	1.1774	2.43055	0.0150761	0.126088	2L	ChLD3	6.12016e-06
FBgn0038407	727.819	-0.418522	0.0579819	-7.21815	5.27004e-13	4.19797e-11	3R	CG6126	7.26623e-06
FBgn0000078	296.286	0.683714	0.124342	5.49866	3.82691e-08	1.58518e-06	2R	Amy-d	8.48775e-06
FBgn0041717	2.585	-2.34434	0.872095	-2.68817	0.00718441	0.0726154	2L	snRNA:U6atac	9.43289e-06
FBgn0037646	175.514	-0.534144	0.0856537	-6.23609	4.48657e-10	2.44529e-08	3R	CAHbeta	1.01573e-05
FBgn0260942	262.561	-0.48835	0.0746933	-6.53807	6.23163e-11	3.837e-09	3R	bond	1.03798e-05
FBgn0040532	965.436	-0.341875	0.0432537	-7.90395	2.70194e-15	2.7237e-13	3R	CG8369	1.04581e-05
FBgn0031998	655.846	0.401869	0.0557429	7.20933	5.62273e-13	4.44781e-11	2L	SLC5A11	1.19423e-05
FBgn0015577	834.622	-0.35794	0.0469667	-7.62115	2.51434e-14	2.25519e-12	3R	alpha-Est9	1.35571e-05
FBgn0034718	728.55	-0.435671	0.0634917	-6.86185	6.79723e-12	4.66429e-10	2R	wdp	1.36325e-05
FBgn0040502	5045.36	1.23223	0.320369	3.84627	0.000119927	0.00244382	2R	CG8343	1.47345e-05
FBgn0259682	2162.63	-0.385902	0.0529346	-7.29016	3.09588e-13	2.51894e-11	2R	Jabba	1.48823e-05
FBgn0000504	624.579	-0.4957	0.0780639	-6.34992	2.15425e-10	1.22695e-08	3R	dsx	1.61517e-05
FBgn0035121	866.726	-0.343506	0.0447332	-7.679	1.60332e-14	1.47286e-12	3L	Tudor-SN	1.8253e-05
FBgn0263039	613.944	0.429788	0.0631021	6.811	9.69203e-12	6.49423e-10	NA	NA	1.84709e-05
FBgn0034390	397.043	-0.765825	0.154765	-4.9483	7.48662e-07	2.3558e-05	2R	CG15093	2.03598e-05
FBgn0265068	280.644	0.513179	0.0833684	6.15556	7.48144e-10	3.9823e-08	3R	asRNA:CR44179	2.07359e-05
FBgn0035985	455.947	0.516891	0.0844746	6.11889	9.42301e-10	4.94643e-08	3L	Cpr67B	2.16094e-05
FBgn0011695	7218.24	-0.4006	0.0572508	-6.99727	2.60998e-12	1.89371e-10	2R	EbpIII	2.28934e-05
FBgn0010470	531.045	-0.387186	0.0544353	-7.11277	1.13737e-12	8.69516e-11	2R	Fkbp14	2.37363e-05
FBgn0031907	295.03	-0.508915	0.0830524	-6.12764	8.91908e-10	4.70358e-08	2L	CG5171	2.48017e-05
FBgn0043783	538.773	0.588607	0.103966	5.66155	1.50009e-08	6.5975e-07	3L	CG32444	2.48203e-05
FBgn0034394	1451.4	-0.479907	0.0759555	-6.31827	2.64506e-10	1.48423e-08	2R	CG15096	2.53312e-05
FBgn0086676	1470.27	-0.335088	0.0438121	-7.64829	2.03671e-14	1.85601e-12	2R	spin	2.58398e-05
FBgn0063382	2.10431	-2.23374	0.857941	-2.6036	0.00922501	0.0876414	2R	snoRNA:U29:54Ed	2.84626e-05
FBgn0263706	1318.25	-0.343886	0.0461384	-7.45336	9.09902e-14	7.85204e-12	X	CG43658	3.27628e-05
FBgn0011722	1035.76	-0.468979	0.0743437	-6.30826	2.8219e-10	1.57323e-08	2L	Tig	3.32278e-05
FBgn0033915	740.016	-0.345451	0.0466826	-7.4	1.36182e-13	1.14063e-11	2R	CG8485	3.59308e-05
FBgn0037750	20.9774	1.01091	0.246499	4.10105	4.1128e-05	0.000942633	3R	Whamy	3.68386e-05
FBgn0051481	72.6111	0.864299	0.193116	4.47555	7.62136e-06	0.000203859	3R	pb	3.77176e-05
FBgn0032684	430.952	-0.467382	0.0747169	-6.25538	3.9655e-10	2.18217e-08	2L	Ugt301D1	4.03468e-05
FBgn0037010	637.358	-0.41086	0.0613048	-6.70192	2.05695e-11	1.31633e-09	NA	NA	4.06659e-05
FBgn0034201	2.81745	-2.1226	0.807632	-2.62818	0.00858431	0.0832912	2R	CG17290	4.11223e-05
FBgn0001250	1385.07	-0.330284	0.0439136	-7.52123	5.42653e-14	4.82919e-12	X	if	4.1555e-05
FBgn0036015	3471.97	1.19851	0.3254	3.68319	0.000230333	0.00419796	3L	CG3088	4.36769e-05
FBgn0035089	131.971	0.607812	0.112712	5.39259	6.94496e-08	2.73737e-06	2R	Phk-3	4.4574e-05
FBgn0035791	68.6409	-0.719498	0.146482	-4.91186	9.02176e-07	2.78501e-05	3L	CG8539	4.47551e-05
FBgn0034407	6.63575	-1.82971	0.640953	-2.85467	0.00430813	0.0490192	2R	DptB	4.6928e-05
FBgn0036875	138.561	0.559027	0.0996094	5.6122	1.99772e-08	8.65249e-07	3L	CG9449	4.9635e-05
FBgn0031824	307.337	-0.48806	0.0809235	-6.03112	1.62823e-09	8.064e-08	2L	CG9547	5.138e-05
FBgn0261393	117.304	-0.587918	0.108089	-5.43922	5.35152e-08	2.13892e-06	3R	alpha-Est5	5.30811e-05
FBgn0032731	792.137	-0.393145	0.058124	-6.7639	1.34326e-11	8.84458e-10	2L	Swip-1	5.31852e-05
FBgn0039800	1535.86	-0.387624	0.0571156	-6.78665	1.14766e-11	7.60055e-10	3R	Npc2g	5.74542e-05
FBgn0266817	1.51439	2.6437	1.1835	2.23379	0.0254971	0.185583	2R	lncRNA:CR45279	6.12699e-05
FBgn0085491	5.29169	-1.5482	0.500187	-3.09525	0.00196646	0.0260767	3L	CG34462	6.45761e-05
FBgn0031726	1.28947	2.67855	1.21495	2.20465	0.0274785	0.19612	2L	Cyp6a16	6.58817e-05
FBgn0031629	778.124	-0.386707	0.0574071	-6.73623	1.62544e-11	1.0641e-09	NA	NA	6.7267e-05
FBgn0031418	599.023	-0.410905	0.0630647	-6.51561	7.23938e-11	4.43353e-09	2L	CG3609	6.81237e-05
FBgn0003890	679.095	-0.453316	0.0736219	-6.15735	7.39702e-10	3.95584e-08	3R	betaTub97EF	7.25767e-05
FBgn0035909	510.657	-0.362124	0.0522027	-6.93688	4.00856e-12	2.81861e-10	3L	ergic53	7.46225e-05
FBgn0052523	134.897	1.23421	0.351944	3.50683	0.000453477	0.00758525	X	CG32523	7.47299e-05
FBgn0063492	45.9707	-0.937576	0.23017	-4.0734	4.63319e-05	0.00104096	2R	GstE8	8.63842e-05
FBgn0032897	911.678	0.414234	0.0647323	6.39918	1.56216e-10	8.94197e-09	2L	CG9336	8.66781e-05
FBgn0267348	312.927	-0.452428	0.074381	-6.08258	1.18264e-09	5.99068e-08	3L	LanB2	9.14341e-05
FBgn0000299	1604.21	-0.40057	0.0617316	-6.4889	8.64675e-11	5.2391e-09	2L	Col4a1	9.31117e-05
FBgn0023477	1702.12	0.433012	0.0696045	6.22104	4.93882e-10	2.66626e-08	2R	Taldo	9.33745e-05
FBgn0034994	1.08976	2.67045	1.23956	2.15436	0.0312118	0.213277	2R	Ir60a	9.53118e-05
FBgn0033760	51.9335	-0.706765	0.149141	-4.73892	2.14865e-06	6.29184e-05	2R	CG8785	9.86669e-05
FBgn0034479	402.401	0.626236	0.123869	5.05564	4.28941e-07	1.43564e-05	2R	CG8654	0.000102892
FBgn0012036	4133.46	-0.400259	0.062091	-6.44633	1.14591e-10	6.76326e-09	2L	Aldh	0.000104975
FBgn0040832	140.855	-0.530348	0.0958891	-5.53086	3.18673e-08	1.34445e-06	3L	CG8012	0.000105721
FBgn0266637	3.83109	1.74389	0.629034	2.77234	0.00556552	0.0599679	2R	asRNA:CR45144	0.000117058
FBgn0283427	32330.4	-0.468311	0.0798103	-5.8678	4.41613e-09	2.10477e-07	2L	FASN1	0.000122259
FBgn0283499	1235.32	0.393298	0.0610759	6.43949	1.19876e-10	7.0387e-09	3R	InR	0.00012531
FBgn0052847	1.4302	2.40908	1.06885	2.2539	0.0242028	0.178674	3L	CG32847	0.00012782
FBgn0003137	4679.58	-0.325308	0.0457091	-7.11691	1.10372e-12	8.49489e-11	3R	Ppn	0.000128899
FBgn0036022	3771.3	1.24637	0.370348	3.36539	0.00076435	0.011862	3L	CG8329	0.000130448
FBgn0263342	0.704817	2.93374	1.48251	1.97891	0.0478264	0.277602	3L	lncRNA:CR43423	0.00013381
FBgn0038752	165.075	-0.504697	0.0900949	-5.60184	2.12083e-08	9.11636e-07	3R	CG4462	0.000134032
FBgn0001124	3863.98	0.365882	0.0549742	6.65552	2.82303e-11	1.79649e-09	2R	Got1	0.000138104
FBgn0267554	2.5838	-2.2364	0.953241	-2.3461	0.0189708	0.149859	3L	asRNA:CR45894	0.000140964
FBgn0259715	1088.67	0.432047	0.0711727	6.07039	1.27597e-09	6.40289e-08	2L	CG42369	0.000143651
FBgn0030844	4.03963	1.83579	0.693815	2.64593	0.0081466	0.0797919	X	ppk23	0.000146216
FBgn0038652	212.424	-0.592849	0.116388	-5.09373	3.51086e-07	1.18671e-05	3R	CG7720	0.000149074
FBgn0028473	2371.96	0.272272	0.0353752	7.69667	1.39655e-14	1.31114e-12	2R	Non1	0.000168925
FBgn0085359	117.383	1.20987	0.359476	3.36564	0.00076366	0.011862	X	CG34330	0.000169326
FBgn0036824	2480.96	-0.335197	0.0486619	-6.88829	5.64671e-12	3.92205e-10	3L	CG3902	0.000169681
FBgn0035581	5.08129	1.61888	0.573399	2.82331	0.00475302	0.0529312	3L	Dnah3	0.000173493
FBgn0023549	302.987	-0.495845	0.0891491	-5.56198	2.66738e-08	1.13374e-06	X	Mct1	0.000175595
FBgn0023441	1172.8	-0.320846	0.045853	-6.99727	2.61007e-12	1.89371e-10	2R	fus	0.000192102
FBgn0037126	481.889	-0.39552	0.0633836	-6.2401	4.37285e-10	2.39477e-08	3L	CG14567	0.000198716
FBgn0030773	2094.36	1.13101	0.326652	3.46244	0.000535309	0.00877368	X	CG9676	0.000199531
FBgn0019830	948.701	0.353676	0.053496	6.61125	3.81081e-11	2.41161e-09	2L	colt	0.000206566
FBgn0031260	335.194	-0.409378	0.0670685	-6.10388	1.03524e-09	5.3602e-08	2L	Spp	0.000209774
FBgn0031694	278.25	-0.449003	0.0773636	-5.80381	6.48261e-09	2.98961e-07	2L	Cyp4ac2	0.000210595
FBgn0038130	113.155	-0.542264	0.103887	-5.21972	1.79191e-07	6.47629e-06	3R	CG8630	0.000219542
FBgn0034728	227.728	0.441057	0.0754876	5.84277	5.13384e-09	2.40657e-07	2R	rad50	0.000220716
FBgn0033949	56.0378	-0.691319	0.152117	-4.54467	5.50217e-06	0.00015139	2R	Had2	0.000231223
FBgn0037057	381.872	-0.406859	0.0668902	-6.08249	1.18331e-09	5.99068e-08	3L	CG10512	0.000233352
FBgn0053801	0.929306	2.61659	1.28388	2.03804	0.0415459	0.25748	2L	His1:CG33801	0.0002428
FBgn0034870	14.8528	-0.994698	0.272837	-3.64577	0.000266597	0.00476737	2R	CG13559	0.000278487
FBgn0030482	646.631	-0.87289	0.222107	-3.93004	8.49309e-05	0.00180158	X	CG1673	0.00027959
FBgn0039298	253.076	-0.567758	0.113456	-5.00422	5.60897e-07	1.81511e-05	3R	to	0.000282407
FBgn0013469	120.924	0.533954	0.103357	5.16613	2.3899e-07	8.35071e-06	3L	klu	0.000291314
FBgn0261955	2880.23	-0.297979	0.0422516	-7.05248	1.75753e-12	1.3085e-10	X	kdn	0.000314215
FBgn0027562	449.552	-0.464243	0.0841417	-5.51739	3.44066e-08	1.43563e-06	3R	CG10345	0.000342917
FBgn0051778	367.423	0.418905	0.0718496	5.83031	5.53253e-09	2.57229e-07	2L	CG31778	0.000347591
FBgn0035770	3332.88	0.322319	0.0480302	6.71076	1.93607e-11	1.24598e-09	3L	pst	0.000352346
FBgn0038236	2675.19	-0.583989	0.120858	-4.83205	1.35138e-06	4.11592e-05	3R	Cyp313a1	0.000373626
FBgn0004430	1.65011	2.10318	0.929037	2.26383	0.0235848	0.175706	3L	LysS	0.000377879
FBgn0067905	513.914	0.495079	0.0937659	5.27994	1.29223e-07	4.83424e-06	2R	IM14	0.00038866
FBgn0031399	230.238	0.4828	0.0902694	5.34844	8.87159e-08	3.4012e-06	2L	mio	0.000393815
FBgn0013307	255.777	0.502232	0.096111	5.22554	1.73645e-07	6.31944e-06	2R	Odc1	0.000402475
FBgn0035964	469.149	-0.355596	0.0565242	-6.29105	3.15329e-10	1.74365e-08	3L	Dhpr	0.000418212
FBgn0001098	3014.1	-0.375737	0.0615687	-6.10273	1.04275e-09	5.37462e-08	3R	Gdh	0.000421887
FBgn0038973	0.993792	-2.52372	1.26668	-1.99239	0.046328	0.272959	3R	Pebp1	0.000429504
FBgn0033820	7581.78	0.33381	0.0514679	6.4858	8.82626e-11	5.31957e-09	2R	CG4716	0.000440349
FBgn0043792	193.427	-0.488593	0.0928763	-5.26068	1.43521e-07	5.31238e-06	2R	CG30427	0.000453437
FBgn0052425	1417.8	-0.358905	0.0576838	-6.22194	4.91036e-10	2.66352e-08	3L	CG32425	0.000456029
FBgn0031126	247.642	0.436895	0.078215	5.58582	2.32601e-08	9.96073e-07	X	Cyp6v1	0.000462392
FBgn0038467	444.662	0.400902	0.0685609	5.84739	4.99334e-09	2.35038e-07	3R	AdSL	0.000469748
FBgn0032198	395.063	-0.378319	0.0627648	-6.02756	1.66453e-09	8.20809e-08	2L	eEF1delta	0.000477367
FBgn0041581	8.76912	-1.5551	0.580847	-2.67729	0.00742199	0.0743569	2R	AttB	0.000488038
FBgn0027552	1573.16	-0.316999	0.0481578	-6.58251	4.62558e-11	2.91105e-09	3L	CG10863	0.000529499
FBgn0027657	1477.15	-0.339279	0.0535022	-6.34141	2.27676e-10	1.29028e-08	3R	glob1	0.000535102
FBgn0041712	163.866	0.955181	0.269241	3.54768	0.000388641	0.00664717	2R	yellow-d	0.000552589
FBgn0051075	2761.26	-0.387774	0.0661876	-5.85871	4.66474e-09	2.20482e-07	3R	CG31075	0.000588011
FBgn0026415	5390.54	-0.275969	0.0392193	-7.03655	1.97053e-12	1.45756e-10	X	Idgf4	0.000588394
FBgn0259236	130.418	0.513436	0.102298	5.01904	5.19297e-07	1.7047e-05	3L	comm3	0.000593293
FBgn0038530	2.47341	-2.30425	1.12901	-2.04094	0.0412569	0.256667	3R	AttD	0.000645295
FBgn0001257	661.954	-0.357188	0.0588661	-6.06781	1.29667e-09	6.47822e-08	3L	ImpL2	0.000669277
FBgn0028396	5921.33	-0.872941	0.237092	-3.68187	0.000231525	0.00421294	3R	TotA	0.000670667
FBgn0031897	2260.41	-0.287994	0.0424104	-6.79063	1.11643e-11	7.43701e-10	2L	CG13784	0.000701206
FBgn0025678	274.34	-0.427029	0.0780166	-5.47357	4.41054e-08	1.80073e-06	2L	CaBP1	0.000722741
FBgn0052551	3.83008	1.56437	0.605893	2.58192	0.00982533	0.091738	X	CG32551	0.000723262
FBgn0040349	490.05	0.395135	0.0692174	5.7086	1.13909e-08	5.10843e-07	X	CG3699	0.000726559
FBgn0038194	3024.98	0.267014	0.0379804	7.0303	2.0609e-12	1.51457e-10	3R	Cyp6d5	0.000758039
FBgn0040732	1403.53	-0.60931	0.136144	-4.47548	7.62392e-06	0.000203859	2R	CG16926	0.000761479
FBgn0050035	4391.18	-0.346797	0.0568129	-6.10421	1.03313e-09	5.3602e-08	2R	Tret1-1	0.000765123
FBgn0034756	2.64758	-1.85629	0.807516	-2.29876	0.0215183	0.164176	2R	Cyp6d2	0.000803915
FBgn0266457	3.03793	1.73708	0.727872	2.38652	0.0170086	0.138159	X	lncRNA:CR45082	0.000844354
FBgn0033702	34.0547	-0.762085	0.195499	-3.89814	9.69333e-05	0.00203217	2R	CG8854	0.00087368
FBgn0015623	1765	-0.256753	0.0362034	-7.09196	1.32221e-12	9.97437e-11	2L	Cpr	0.00089147
FBgn0262574	271.814	-0.411163	0.0749201	-5.48802	4.06465e-08	1.67755e-06	2R	CG43114	0.000914332
FBgn0036975	961.374	-0.425828	0.0791548	-5.37969	7.46124e-08	2.91065e-06	3L	CG5618	0.000922658
FBgn0261985	1219.58	0.276565	0.0411662	6.71826	1.83908e-11	1.19028e-09	3L	Ptpmeg	0.00107389
FBgn0263870	3.58102	1.58503	0.643552	2.46294	0.0137804	0.117708	2L	lncRNA:CR43717	0.00112377
FBgn0035452	29.8652	-0.769521	0.203558	-3.78035	0.000156606	0.00303731	3L	CG10359	0.00117985
FBgn0017561	253.927	-0.406835	0.0753421	-5.39984	6.67002e-08	2.63813e-06	X	Ork1	0.00120394
FBgn0261625	567.726	0.467364	0.0934607	5.00065	5.71372e-07	1.83856e-05	2R	GLS	0.00120839
FBgn0029092	2465.28	0.246098	0.034757	7.08053	1.43607e-12	1.0762e-10	2R	ced-6	0.00121761
FBgn0034145	1844.55	-0.259927	0.0378068	-6.87514	6.1929e-12	4.27535e-10	2R	CG5065	0.00122098
FBgn0284249	339.147	0.355049	0.0611321	5.8079	6.32618e-09	2.92933e-07	2R	Adf1	0.00122745
FBgn0015035	230.425	0.505966	0.106585	4.74707	2.06389e-06	6.07486e-05	2L	Cyp4e3	0.0013287
FBgn0011693	5377.69	-0.393804	0.0722654	-5.44941	5.05371e-08	2.04138e-06	3L	Pdh	0.00133861
FBgn0033174	30.6874	0.797534	0.217989	3.6586	0.000253593	0.00457793	2R	CG11125	0.00135575
FBgn0030347	195.368	-0.440305	0.0862756	-5.10347	3.33475e-07	1.13054e-05	X	CG15739	0.0014066
FBgn0037890	491.128	-0.328206	0.0548432	-5.98444	2.17137e-09	1.05251e-07	3R	CG17734	0.00143438
FBgn0027506	869.839	0.364915	0.0647303	5.63747	1.7257e-08	7.53157e-07	2R	EDTP	0.00146945
FBgn0261628	60.0597	-0.636789	0.154551	-4.12024	3.78472e-05	0.000874829	2L	CG42711	0.00152806
FBgn0259111	2308.12	-0.283768	0.0441956	-6.42073	1.3562e-10	7.84185e-09	2L	Ndae1	0.00158442
FBgn0036587	223.256	-0.446947	0.0892698	-5.0067	5.5371e-07	1.80209e-05	3L	CG4950	0.00159801
FBgn0030270	28.6836	-0.729332	0.192301	-3.79266	0.000149045	0.00291713	X	CG15199	0.00161836
FBgn0053363	12.0509	-1.11098	0.375647	-2.95752	0.00310128	0.0377019	2R	5SrRNA-Psi:CR33363	0.00163361
FBgn0034162	780.755	-0.459392	0.0933461	-4.92138	8.59362e-07	2.67459e-05	2R	CG6426	0.0016346
FBgn0040775	920.564	0.873147	0.256178	3.40836	0.000653536	0.0103683	2R	CG12158	0.00165677
FBgn0038662	657.328	-0.332398	0.0566199	-5.87069	4.33977e-09	2.07707e-07	3R	Mpc1	0.00166077
FBgn0031110	55.4562	1.0172	0.328071	3.10054	0.00193168	0.0256753	X	Obp19b	0.00173484
FBgn0261293	1.15082	2.28514	1.22702	1.86235	0.0625539	0.324329	2R	CheB53b	0.00177532
FBgn0038354	168.1	-0.422225	0.0824684	-5.11984	3.05798e-07	1.0492e-05	3R	CG5404	0.00177577
FBgn0085334	28.4142	1.01612	0.329154	3.08706	0.00202149	0.0266206	3R	CG34305	0.00182915
FBgn0015268	1115.14	0.267612	0.0409304	6.53822	6.22538e-11	3.837e-09	2R	Nap1	0.00185692
FBgn0036016	19.3866	1.12434	0.387905	2.8985	0.00374956	0.0437616	3L	CG3306	0.00187209
FBgn0033247	194.663	0.432878	0.0861936	5.02216	5.1094e-07	1.68211e-05	2R	Nup44A	0.00189013
FBgn0037975	190.863	-0.510851	0.111709	-4.57304	4.80703e-06	0.000133228	3R	CG3397	0.0019197
FBgn0053494	435.596	0.367713	0.067042	5.48481	4.13907e-08	1.7021e-06	3R	CG33494	0.00192815
FBgn0030921	101.38	0.93864	0.292201	3.21231	0.00131671	0.0185857	X	CG6290	0.00197806
FBgn0031220	1017.04	0.378079	0.0702312	5.38334	7.31163e-08	2.86209e-06	2L	CG4822	0.00200464
FBgn0036752	201.65	0.564417	0.131084	4.30577	1.66408e-05	0.000417524	3L	Adgf-A	0.00200795
FBgn0050088	13.8334	-1.06468	0.357893	-2.97485	0.00293128	0.0358649	2R	CG30088	0.00201015
FBgn0001114	3685.46	-0.3545	0.0636514	-5.5694	2.55625e-08	1.09057e-06	2L	Glt	0.00203469
FBgn0016075	1519.96	-0.335106	0.0583683	-5.74123	9.39901e-09	4.28257e-07	2L	vkg	0.00204236
FBgn0035644	1.87088	-1.72695	0.785658	-2.1981	0.0279423	0.198018	3L	DNApol-epsilon58	0.00207382
FBgn0083031	1.78081	1.98033	0.985813	2.00882	0.0445557	0.266842	2L	snoRNA:Psi18S-525h	0.00211051
FBgn0032668	2.84818	-1.59917	0.697302	-2.29337	0.0218265	0.165319	2L	CG17681	0.0022067
FBgn0086601	10.0372	-1.05365	0.355466	-2.96415	0.0030352	0.0369774	3L	snoRNA:Psi28S-3327c	0.00222381
FBgn0029642	1.87074	-1.83975	0.878376	-2.09449	0.0362167	0.235202	X	CG3592	0.00223233
FBgn0263444	6.76641	-1.17752	0.425189	-2.76941	0.00561572	0.0604048	2R	asRNA:CR43467	0.00223807
FBgn0262353	47.9532	-0.622768	0.154754	-4.02426	5.71558e-05	0.00126175	2L	CG43051	0.00227842
FBgn0267966	10.8655	1.25433	0.471664	2.65937	0.00782859	0.0771414	3L	asRNA:CR46246	0.00228026
FBgn0039805	118.145	-0.555402	0.129808	-4.27866	1.88022e-05	0.0004656	3R	Cpr100A	0.00237293
FBgn0035280	175.26	-0.42055	0.0843312	-4.98689	6.13604e-07	1.96889e-05	3L	Cpr62Bb	0.0024406
FBgn0283437	728.037	-0.631593	0.159384	-3.96272	7.41018e-05	0.00160459	2R	PPO1	0.0024627
FBgn0034474	362.243	1.04386	0.354954	2.94082	0.00327344	0.0393747	2R	Obp56g	0.00254697
FBgn0053093	20.9729	0.844901	0.253813	3.32884	0.000872098	0.0132454	3R	CG33093	0.00260065
FBgn0260474	194.504	-0.408514	0.0810974	-5.03732	4.72088e-07	1.56324e-05	2R	CG30002	0.00260466
FBgn0039703	529.336	0.981916	0.323247	3.03767	0.00238415	0.0305262	3R	CG7829	0.00265926
FBgn0031689	3227.89	0.34937	0.0638485	5.47187	4.45318e-08	1.81165e-06	2L	Cyp28d1	0.00270186
FBgn0035817	297.215	-0.383339	0.0739328	-5.18497	2.16048e-07	7.64287e-06	3L	CG7409	0.00278529
FBgn0003965	207.759	-0.380463	0.0731485	-5.20124	1.97958e-07	7.09101e-06	X	v	0.00281574
FBgn0053281	5.77538	-1.24728	0.478288	-2.60779	0.00911284	0.0870112	2L	CG33281	0.00285183
FBgn0037807	234.44	-0.3847	0.0745582	-5.15973	2.47306e-07	8.58859e-06	3R	CG6293	0.00287327
FBgn0039052	56.3997	-0.692899	0.187391	-3.69761	0.000217635	0.00399207	3R	CG6733	0.00290011
FBgn0032362	7.30996	1.19201	0.445352	2.67657	0.00743805	0.0744524	2L	spz4	0.00290234
FBgn0039325	639.096	-0.333952	0.060096	-5.55697	2.74493e-08	1.16236e-06	3R	CG10560	0.00298425
FBgn0036029	1.21885	2.24139	1.25841	1.78113	0.0748919	0.358895	3L	CG16719	0.00300034
FBgn0262960	0.90189	2.43059	1.44228	1.68524	0.0919421	0.402348	2L	CG43271	0.00302504
FBgn0030949	3.16952	1.56336	0.696837	2.24351	0.0248637	0.182254	X	Cyp308a1	0.00310234
FBgn0013308	1.93124	-1.71387	0.810257	-2.11522	0.0344111	0.227979	2R	Odc2	0.00310517
FBgn0030484	392.108	0.353116	0.0660289	5.3479	8.89788e-08	3.4012e-06	X	GstT4	0.003238
FBgn0001145	9149.75	-0.283487	0.047205	-6.00544	1.90809e-09	9.32835e-08	X	Gs2	0.00337415
FBgn0259175	1025.39	-0.303037	0.0524342	-5.77938	7.49778e-09	3.43001e-07	3L	ome	0.00344988
FBgn0034436	347.768	0.344359	0.0639006	5.38898	7.08596e-08	2.78332e-06	2R	CG11961	0.00345122
FBgn0044452	1198.18	0.256789	0.0407101	6.30775	2.83128e-10	1.57323e-08	3L	Atg2	0.00353327
FBgn0038630	4.72584	1.36277	0.566373	2.40614	0.0161221	0.133077	3R	CG14305	0.00360681
FBgn0041711	244.543	-0.386641	0.0768085	-5.03382	4.80791e-07	1.58745e-05	3R	yellow-e	0.00360734
FBgn0033728	387.803	-0.432657	0.0916686	-4.7198	2.36079e-06	6.84269e-05	2R	Cpr49Ae	0.00367674
FBgn0086687	23583.8	0.372909	0.0730588	5.10423	3.32148e-07	1.1294e-05	3R	Desat1	0.0038375
FBgn0052645	37.4537	0.919446	0.302917	3.03531	0.0024029	0.0306168	X	CG32645	0.00390597
FBgn0033188	1104.63	-0.338419	0.0630439	-5.36799	7.9618e-08	3.09532e-06	2R	Drat	0.00395882
FBgn0033367	762.544	-0.5535	0.135987	-4.07023	4.69659e-05	0.00105106	2R	PPO2	0.00402097
FBgn0021795	316.982	-0.347423	0.0657741	-5.28207	1.27731e-07	4.82959e-06	2R	Tapdelta	0.00402686
FBgn0053318	1.18586	2.07301	1.14451	1.81126	0.070101	0.345381	2L	CR33318	0.00404741
FBgn0032008	462.927	0.997777	0.346895	2.8763	0.00402362	0.046408	2L	CG14277	0.00407327
FBgn0264999	1.03454	2.17842	1.2491	1.74399	0.0811608	0.373084	2L	lncRNA:CR44150	0.00420826
FBgn0037939	2.33884	1.76816	0.883496	2.00133	0.0453573	0.269799	3R	CG14718	0.00421437
FBgn0261800	579.565	-0.321455	0.0589803	-5.45021	5.03107e-08	2.03946e-06	2L	LanB1	0.00450727
FBgn0261452	8.53334	-1.09398	0.408423	-2.67854	0.00739433	0.0742104	3R	scaRNA:MeU2-G25	0.0046625
FBgn0032015	242.914	-0.36566	0.0722878	-5.05839	4.22821e-07	1.42075e-05	2L	Ostgamma	0.00467027
FBgn0265585	6.99606	-1.0428	0.378533	-2.75483	0.00587222	0.0624686	2L	lncRNA:CR44412	0.00471319
FBgn0267326	104.649	-0.584866	0.150982	-3.87375	0.000107172	0.00221962	2L	Ntl	0.00476574
FBgn0038211	541.922	0.314727	0.0574721	5.47616	4.34644e-08	1.78095e-06	3R	CG9649	0.00481976
FBgn0266044	2.29078	1.63043	0.785879	2.07466	0.0380184	0.242343	2L	lncRNA:CR44809	0.00483927
FBgn0002526	697.893	-0.289237	0.0506186	-5.71404	1.10325e-08	4.96725e-07	3L	LanA	0.00499403
FBgn0087007	911.507	-0.332944	0.0630691	-5.27904	1.29864e-07	4.83424e-06	3L	bbg	0.00509537
FBgn0000053	3157.68	-0.470027	0.108129	-4.34692	1.38065e-05	0.000354212	2L	Gart	0.00519647
FBgn0031972	174.386	0.408052	0.0868562	4.69802	2.62701e-06	7.55664e-05	2L	Wwox	0.00528264
FBgn0263626	3.25926	1.53835	0.72195	2.13082	0.033104	0.221816	3R	lncRNA:CR43635	0.00528525
FBgn0038051	4.11308	1.31323	0.55825	2.3524	0.0186529	0.148273	3R	CG17207	0.00535922
FBgn0250869	724.837	0.303446	0.0549296	5.52427	3.30858e-08	1.3907e-06	X	CG42240	0.00537175
FBgn0038552	206.268	0.393595	0.0823297	4.78072	1.74671e-06	5.27765e-05	3R	Alg1	0.00541709
FBgn0039562	1181.88	-0.36276	0.0725357	-5.00112	5.69984e-07	1.83856e-05	3R	Gp93	0.00543097
FBgn0063491	1021.05	-0.335768	0.0643328	-5.21924	1.7966e-07	6.47629e-06	2R	GstE9	0.00543323
FBgn0030439	2.25692	1.77087	0.913815	1.93789	0.0526363	0.29348	X	CG12716	0.00543947
FBgn0031256	132.21	-0.449383	0.101356	-4.43371	9.26234e-06	0.000244797	2L	shv	0.00547177
FBgn0026439	3957.84	-0.220843	0.033756	-6.54232	6.05703e-11	3.79097e-09	2L	Eaat1	0.00553973
FBgn0031146	190.433	-0.477841	0.111885	-4.27083	1.94745e-05	0.000480159	X	CG15449	0.00561195
FBgn0035298	403.893	-0.346978	0.0685374	-5.0626	4.1357e-07	1.39378e-05	3L	SCOT	0.00609656
FBgn0025700	254.893	-0.411087	0.0892776	-4.60459	4.13277e-06	0.000115101	2L	CG5885	0.0061208
FBgn0085453	218.261	-0.38648	0.0810982	-4.76558	1.88311e-06	5.63006e-05	2R	Mthfs	0.0061285
FBgn0023526	540.743	-0.302706	0.0556097	-5.4434	5.22722e-08	2.104e-06	X	CG2865	0.00624849
FBgn0033663	1571.99	-0.282972	0.0501422	-5.64339	1.66731e-08	7.30475e-07	2R	ERp60	0.00629576
FBgn0051105	12.4102	-0.886444	0.302117	-2.93411	0.0033451	0.0400253	3R	ppk22	0.00639041
FBgn0036181	17.3239	-0.798232	0.255491	-3.1243	0.00178226	0.02414	3L	Muc68Ca	0.00639199
FBgn0037409	33.3097	0.662035	0.19049	3.47543	0.000510027	0.0084077	3R	Osi24	0.00661168
FBgn0024250	194.488	-0.408587	0.0894146	-4.56958	4.88706e-06	0.000135118	X	brk	0.00676106
FBgn0011274	1368.73	0.242518	0.0398342	6.08818	1.14201e-09	5.85976e-08	2L	Dif	0.00678151
FBgn0017581	18838.9	0.279863	0.0498261	5.61678	1.94544e-08	8.45823e-07	3R	Lk6	0.00695
FBgn0087013	3741.51	0.258097	0.0440018	5.86561	4.47472e-09	2.12381e-07	3R	Karybeta3	0.00699978
FBgn0034943	164.777	-0.4214	0.0942251	-4.47227	7.73951e-06	0.000206465	2R	Fmo-1	0.00701626
FBgn0265343	2.92264	1.62416	0.819777	1.98122	0.0475661	0.277007	2R	asRNA:CR44297	0.00710751
FBgn0262359	2.30286	1.81783	0.999047	1.81957	0.0688251	0.341607	2L	CG43057	0.00771293
FBgn0031634	32.7307	0.677764	0.202569	3.34585	0.000820317	0.0125763	2L	Ir25a	0.00809855
FBgn0030589	118.044	0.469465	0.113533	4.13506	3.54864e-05	0.000826637	X	CG9519	0.00814536
FBgn0040735	486.498	0.746657	0.237177	3.14811	0.00164332	0.0224449	2R	BomT2	0.00833871
FBgn0031695	59.35	0.581702	0.160025	3.63507	0.0002779	0.00493078	2L	Cyp4ac3	0.00853896
FBgn0000139	162.901	0.427529	0.0986143	4.33536	1.4552e-05	0.000371663	3R	ash2	0.00855088
FBgn0038238	5.93615	1.1988	0.511429	2.34402	0.0190773	0.150387	3R	CG14854	0.00868338
FBgn0263460	5.7895	-1.12431	0.46114	-2.4381	0.0147647	0.12403	3R	snoRNA:CG31191-a	0.00874277
FBgn0262029	26.5669	-0.691832	0.211376	-3.27299	0.00106417	0.0156413	2L	d	0.00877387
FBgn0037228	252.004	-0.394802	0.0873623	-4.51913	6.20932e-06	0.000169211	3R	CG1092	0.00879598
FBgn0262167	235.279	0.362858	0.076665	4.73303	2.21189e-06	6.46042e-05	3R	ana1	0.00887057
FBgn0039051	24.5939	-0.763068	0.247491	-3.08322	0.00204776	0.0268424	3R	CG17109	0.00887819
FBgn0038398	2398.79	-0.275804	0.0501349	-5.50123	3.77141e-08	1.56789e-06	3R	sxe2	0.00896545
FBgn0035978	4422.58	0.296235	0.0563127	5.26053	1.43641e-07	5.31238e-06	3L	UGP	0.00939608
FBgn0042129	18.34	0.85877	0.301399	2.84928	0.00438189	0.0496658	2L	OS9	0.00943475
FBgn0039294	10.5707	-0.890567	0.319693	-2.7857	0.00534128	0.0581113	3R	Cad96Cb	0.00946926
FBgn0031940	14.316	-1.02246	0.399931	-2.5566	0.01057	0.0969424	2L	CG7214	0.00954302
FBgn0029750	2.95444	1.45106	0.710875	2.04122	0.0412286	0.256631	X	CG3323	0.00978531
FBgn0004363	3839.02	-0.226451	0.0373754	-6.05883	1.37119e-09	6.82064e-08	2L	porin	0.00983985
FBgn0036264	21.6203	-0.743587	0.240703	-3.08923	0.00200674	0.0265182	3L	CG11529	0.00986657
FBgn0024289	1842.11	0.348791	0.0730435	4.77512	1.796e-06	5.39796e-05	3R	Sodh-1	0.00990722
FBgn0039628	739.714	0.282588	0.0526937	5.36284	8.19221e-08	3.17406e-06	3R	CG11841	0.00994059
FBgn0265873	52.3099	0.599281	0.171299	3.49845	0.000467968	0.00779332	X	lncRNA:CR44662	0.0101047
FBgn0026563	67.0632	-0.621147	0.181644	-3.41959	0.000627164	0.0100231	3R	CG1979	0.0102495
FBgn0037503	3.56019	-1.24077	0.55375	-2.24067	0.0250474	0.183365	3R	CG14598	0.0103094
FBgn0001254	2.4131	-1.49389	0.752845	-1.98432	0.0472202	0.276122	3L	ImpE2	0.0104544
FBgn0036106	7735.41	-0.347682	0.0732137	-4.74886	2.04563e-06	6.04456e-05	3L	CG6409	0.0105191
FBgn0039311	103.765	-0.47063	0.117703	-3.99844	6.37613e-05	0.00139943	3R	CG10513	0.0106048
FBgn0267280	1.76623	1.72003	0.955325	1.80047	0.0717864	0.350201	2L	CR45716	0.0107734
FBgn0031548	14.4069	-0.815896	0.282616	-2.88694	0.00389006	0.0451239	2L	CG8852	0.0108058
FBgn0267477	1.24541	-1.96223	1.19269	-1.64521	0.0999262	0.422599	3L	asRNA:CR45827	0.0108928
FBgn0033549	1.05351	-2.0524	1.28902	-1.59222	0.111336	0.444993	2R	mms4	0.0110487
FBgn0040609	6.71925	-1.19004	0.522376	-2.27812	0.0227193	0.170822	3R	CG3348	0.0110675
FBgn0030881	1.66968	1.71583	0.958052	1.79096	0.0733	0.35463	X	CG12985	0.0112904
FBgn0039178	674.821	-0.297661	0.0580474	-5.12789	2.93009e-07	1.00836e-05	3R	CG6356	0.0113592
FBgn0031655	42.3006	0.588819	0.16921	3.47981	0.000501767	0.00828352	2L	Marcal1	0.0114075
FBgn0003996	1.47584	1.86606	1.10681	1.68598	0.0917995	0.402343	X	w	0.0116039
FBgn0264750	320.339	-0.380744	0.0860237	-4.42604	9.59794e-06	0.000252494	2L	CG44008	0.0122883
FBgn0002937	1052.28	-0.282601	0.0540883	-5.22482	1.74329e-07	6.32414e-06	3R	ninaB	0.0123028
FBgn0263766	9.66235	0.928956	0.35609	2.60877	0.00908682	0.0868356	2L	asRNA:CR43683	0.0126898
FBgn0001565	624.506	0.286837	0.0556478	5.15451	2.54296e-07	8.80451e-06	X	Hlc	0.0128353
FBgn0267796	36.1215	0.618326	0.185953	3.32518	0.000883624	0.0133767	3L	Tmc	0.012936
FBgn0029830	80.707	0.474032	0.12226	3.87726	0.000105639	0.00219587	X	Grip	0.0130366
FBgn0030245	1413.7	0.234826	0.0410675	5.71805	1.0775e-08	4.87058e-07	X	CG1637	0.0134587
FBgn0031190	856.759	0.257025	0.0472286	5.44216	5.26397e-08	2.11133e-06	X	CG12576	0.0134646
FBgn0030724	1247.31	0.225355	0.0385894	5.8398	5.22629e-09	2.43986e-07	X	Nipsnap	0.0136037
FBgn0040653	2590.19	0.362347	0.0806849	4.4909	7.09236e-06	0.000191443	2R	IM4	0.0136206
FBgn0034142	650.233	-0.287669	0.0563462	-5.10538	3.30128e-07	1.12589e-05	2R	CG8306	0.0136624
FBgn0037926	289.28	0.327785	0.0691029	4.74344	2.10123e-06	6.16885e-05	3R	Elp1	0.0137718
FBgn0086368	27.3191	0.709585	0.233691	3.03642	0.00239405	0.0305725	X	tw	0.0138125
FBgn0085259	1.34723	-1.82299	1.09574	-1.66371	0.0961711	0.414485	2R	CG34230	0.013999
FBgn0053116	303.086	0.446861	0.112701	3.96501	7.33932e-05	0.00159242	2L	CG33116	0.0142077
FBgn0267119	4.51943	1.24857	0.586614	2.12843	0.0333015	0.222878	3R	lncRNA:CR45559	0.0142955
FBgn0034647	45.0121	-0.598434	0.179103	-3.34128	0.000833931	0.0127679	2R	pirk	0.0143714
FBgn0010385	5.62719	1.34809	0.666545	2.02251	0.0431237	0.262099	2R	Def	0.0144367
FBgn0025352	1234.57	0.283024	0.0553758	5.11098	3.20497e-07	1.09633e-05	2R	Mtpbeta	0.0145208
FBgn0038250	232.378	-0.336645	0.0725442	-4.64055	3.47484e-06	9.72527e-05	3R	CG3505	0.014529
FBgn0033848	1.56445	-1.65216	0.935438	-1.76619	0.0773639	0.364756	2R	CG13330	0.0145776
FBgn0033033	900.746	-0.271214	0.0518771	-5.228	1.71351e-07	6.25595e-06	2R	scaf	0.0146197
FBgn0039483	447.905	-0.320547	0.0673082	-4.76237	1.91329e-06	5.7053e-05	3R	CG14259	0.0146907
FBgn0260482	1.50111	-1.71642	0.999249	-1.71771	0.0858503	0.387728	X	CG32599	0.0147863
FBgn0032955	1285.58	0.223478	0.0385372	5.79902	6.67029e-09	3.06376e-07	2L	CG2201	0.0148894
FBgn0038774	101.212	-0.458618	0.11834	-3.87543	0.000106437	0.00220843	3R	CG5023	0.0150644
FBgn0000206	1439.78	-0.299146	0.0606753	-4.93028	8.21116e-07	2.5696e-05	3R	boss	0.0151188
FBgn0263321	69.3625	-0.543747	0.154934	-3.50953	0.000448894	0.00753071	2L	CG43402	0.0151221
FBgn0046763	161.609	-0.379476	0.0879422	-4.31507	1.59556e-05	0.000402102	3R	CG17278	0.0151223
FBgn0265737	4.14851	-1.24456	0.589553	-2.11102	0.034771	0.228987	3L	lncRNA:CR44544	0.0152919
FBgn0000047	26.9579	-0.666117	0.214522	-3.10512	0.001902	0.02534	3R	Act88F	0.0154041
FBgn0036030	3639.97	0.269783	0.0518523	5.20292	1.96185e-07	7.04965e-06	3L	Prps	0.0155051
FBgn0035969	31.2714	-0.677419	0.221067	-3.06431	0.0021817	0.0283372	3L	CG4476	0.0157489
FBgn0025682	314.944	-0.324693	0.0694252	-4.67688	2.91277e-06	8.2331e-05	3L	scf	0.015944
FBgn0037723	145.988	-0.392947	0.0936746	-4.19481	2.73104e-05	0.000649464	3R	SpdS	0.016096
FBgn0001142	2768.53	0.224333	0.0391916	5.72402	1.04032e-08	4.72121e-07	2L	Gs1	0.0161876
FBgn0040637	35.4743	-0.665018	0.215543	-3.08532	0.00203333	0.0267147	3L	CG11458	0.0162148
FBgn0031117	114.183	0.442177	0.112906	3.91634	8.9902e-05	0.00189643	X	GstT3	0.0162498
FBgn0036337	450.937	-0.291377	0.0589664	-4.94141	7.75605e-07	2.43386e-05	3L	AdenoK	0.0165799
FBgn0036354	13.8823	0.816412	0.30056	2.7163	0.00660155	0.0682999	3L	Poc1	0.0165933
FBgn0033593	158.832	-0.504183	0.13938	-3.61732	0.000297664	0.00519248	2R	Listericin	0.0166768
FBgn0030521	2404.74	0.278267	0.0550448	5.05527	4.29773e-07	1.43564e-05	X	CtsB1	0.0169178
FBgn0030326	33.6594	-0.625356	0.196783	-3.1779	0.00148348	0.0205826	X	CG2444	0.0170233
FBgn0034435	2.10611	1.65797	0.965307	1.71755	0.0858782	0.387728	2R	fest	0.0170771
FBgn0025621	400.766	0.296364	0.0608186	4.87293	1.09957e-06	3.37607e-05	X	CG16989	0.0171408
FBgn0002562	292.832	-0.835284	0.313801	-2.66182	0.00777186	0.0769153	X	Lsp1alpha	0.0172977
FBgn0036529	36.9633	0.576918	0.173704	3.32127	0.00089609	0.0135197	3L	Pgant8	0.0174484
FBgn0003312	4.66838	-1.08578	0.481417	-2.25539	0.0241088	0.178327	3R	sad	0.0175142
FBgn0000454	794.356	-0.254073	0.0481284	-5.27907	1.29842e-07	4.83424e-06	3R	Dip-B	0.0177952
FBgn0011828	1231.18	-0.243014	0.0449708	-5.40382	6.52377e-08	2.58928e-06	3L	Pxn	0.01794
FBgn0032773	1242.38	-0.313992	0.0670605	-4.68222	2.83783e-06	8.04122e-05	2L	fon	0.0181251
FBgn0263504	6.23977	-0.961171	0.397874	-2.41576	0.0157022	0.130178	X	lncRNA:CR43493	0.0184506
FBgn0003388	7.98633	1.05601	0.46403	2.27573	0.022862	0.171782	3L	shd	0.0185018
FBgn0031643	434.649	0.359845	0.0832896	4.3204	1.55744e-05	0.000394241	2L	CG3008	0.0186215
FBgn0039038	2.7034	1.4114	0.749115	1.88409	0.0595528	0.314495	3R	CG6688	0.0186594
FBgn0267111	1.44745	-1.71275	1.03649	-1.65245	0.098442	0.419622	3R	lncRNA:CR45551	0.0188613
FBgn0050026	71.9811	0.511707	0.145346	3.52062	0.000430543	0.0072549	2R	CG30026	0.0189497
FBgn0035228	1193.14	0.243328	0.0454746	5.35086	8.75358e-08	3.36865e-06	3L	CG12091	0.0191705
FBgn0263231	1578.17	-0.204974	0.0348978	-5.87355	4.26564e-09	2.05021e-07	3R	bel	0.019247
FBgn0039023	185.362	-0.38034	0.0912957	-4.16602	3.09967e-05	0.000730312	3R	Nepl14	0.0192827
FBgn0031049	253.49	-0.333487	0.0744107	-4.4817	7.40496e-06	0.000198938	X	Sec61gamma	0.019456
FBgn0267975	1303.17	-0.24428	0.0459816	-5.31256	1.08096e-07	4.11815e-06	3R	vib	0.0198746
FBgn0035710	689.192	-0.304696	0.0648903	-4.69555	2.65896e-06	7.59103e-05	3L	SP1173	0.0200094
FBgn0267530	3.61103	1.23816	0.61087	2.02689	0.042674	0.260923	3L	asRNA:CR45870	0.0201334
FBgn0034644	2171.22	-0.253969	0.048932	-5.19023	2.10032e-07	7.47648e-06	2R	CG10082	0.0201405
FBgn0038465	1694.11	0.25332	0.0487942	5.19159	2.085e-07	7.44522e-06	3R	Irc	0.0203047
FBgn0024371	97.8381	0.44768	0.119548	3.74478	0.000180549	0.00341634	2L	E2f2	0.0210937
FBgn0040232	4.4965	1.18504	0.573067	2.06789	0.03865	0.24561	2L	cmet	0.0211697
FBgn0031528	76.3752	0.468578	0.128735	3.63987	0.000272774	0.00486254	2L	CG15412	0.0213745
FBgn0263199	2415.41	0.249284	0.0480715	5.1857	2.15209e-07	7.63689e-06	3L	Galk	0.0217764
FBgn0033766	183.829	0.353957	0.0830417	4.2624	2.02244e-05	0.0004965	2R	Nup188	0.0218013
FBgn0050047	3.32849	1.28605	0.661746	1.94342	0.0519657	0.291166	2R	CG30047	0.0223023
FBgn0033464	498.473	-0.295055	0.0628186	-4.69694	2.64092e-06	7.57751e-05	2R	CG1441	0.0226001
FBgn0033602	105.993	-0.436089	0.116044	-3.75797	0.000171297	0.00326905	2R	Cpr47Ee	0.0227813
FBgn0038705	9.07918	-0.919105	0.382931	-2.40019	0.0163867	0.13487	3R	CG11626	0.0228522
FBgn0035510	2.18226	-1.37687	0.744529	-1.84932	0.0644115	0.329906	3L	Cpr64Aa	0.0229136
FBgn0053970	811.049	-0.260777	0.0520185	-5.01315	5.35456e-07	1.74767e-05	3R	CG33970	0.0231524
FBgn0027610	730.468	-0.247221	0.0479735	-5.15327	2.55978e-07	8.83591e-06	3R	Dic1	0.0234624
FBgn0010383	246.098	0.325933	0.0738141	4.4156	1.0073e-05	0.000263774	X	Cyp18a1	0.023516
FBgn0015037	551.106	0.294587	0.0630443	4.6727	2.97269e-06	8.38167e-05	2R	Cyp4p1	0.023543
FBgn0050411	5.76878	1.09478	0.512312	2.13694	0.0326031	0.219753	2R	CG30411	0.0235693
FBgn0028543	682.022	-0.281374	0.0587906	-4.78604	1.70106e-06	5.15341e-05	2L	NimB2	0.0238054
FBgn0000459	381.509	0.305183	0.0669808	4.55627	5.20699e-06	0.000143615	X	disco	0.0244115
FBgn0037607	2925.88	0.276827	0.0576242	4.80401	1.55518e-06	4.724e-05	3R	CG8036	0.0246676
FBgn0040268	133.145	0.389996	0.0987405	3.94971	7.82456e-05	0.00167537	2L	Top3alpha	0.0250302
FBgn0265048	1156.94	-0.231031	0.0437345	-5.28258	1.27375e-07	4.82959e-06	3R	cv-d	0.0255306
FBgn0031343	1.76746	1.7529	1.14328	1.53322	0.125223	0.473418	2L	CG18131	0.0262014
FBgn0267199	1.17941	1.79574	1.19216	1.5063	0.13199	0.487662	3R	lncRNA:CR45639	0.0263461
FBgn0261833	1.54882	-1.54892	0.936057	-1.65473	0.0979803	0.418483	3R	lncRNA:CR42765	0.0273752
FBgn0264874	41.9911	-0.530941	0.163777	-3.24186	0.00118752	0.0170795	2L	asRNA:CR44065	0.0279773
FBgn0036877	17.2641	-0.713001	0.262644	-2.7147	0.00663353	0.0684444	3L	CG9452	0.0279835
FBgn0039017	19.2323	0.703114	0.256832	2.73764	0.00618822	0.0648896	3R	CG6985	0.0280039
FBgn0267448	1.01708	-3.6612	4.1442	-0.883451	0.376992	0.761539	3R	asRNA:CR45798	0.0281106
FBgn0039759	23.1083	-0.782439	0.305858	-2.55817	0.0105224	0.0967926	3R	CG9733	0.0283417
FBgn0032281	19.9433	-0.730956	0.274136	-2.6664	0.00766689	0.0762738	2L	CG17107	0.0284283
FBgn0011016	281.282	-0.317976	0.0731494	-4.34694	1.38048e-05	0.000354212	3L	SsRbeta	0.0284868
FBgn0083960	2.38553	1.51	0.906432	1.66587	0.0957394	0.413002	2L	CG34124	0.0289367
FBgn0267211	0.992763	1.80425	1.22484	1.47305	0.140737	0.503537	3R	lncRNA:CR45651	0.029075
FBgn0004914	898.92	-0.232271	0.0449995	-5.16164	2.44794e-07	8.52735e-06	2L	Hnf4	0.0291346
FBgn0034432	1732.86	0.224382	0.042748	5.24895	1.52968e-07	5.62083e-06	2R	CG7461	0.0295628
FBgn0034387	501.468	-0.291215	0.0642447	-4.53291	5.81766e-06	0.000159301	2R	Cyp12b2	0.0298823
FBgn0002570	15.1706	0.819184	0.332727	2.46203	0.0138154	0.117793	2R	Mal-A1	0.0299651
FBgn0010039	38.0288	-0.594104	0.198309	-2.99585	0.00273684	0.0340102	3R	GstD3	0.0300233
FBgn0265806	2.30161	-1.30914	0.719277	-1.82007	0.0687481	0.341373	2L	lncRNA:CR44595	0.0300481
FBgn0028327	1032.85	-0.223517	0.0426055	-5.2462	1.55269e-07	5.68702e-06	X	l(1)G0320	0.0300672
FBgn0027590	2920.97	-0.246519	0.0496734	-4.9628	6.94852e-07	2.20475e-05	2R	GstE12	0.0303327
FBgn0038820	315.549	-0.347358	0.0850325	-4.085	4.40769e-05	0.00099619	3R	CG4000	0.030689
FBgn0038038	652.451	0.246582	0.049802	4.95124	7.37417e-07	2.32685e-05	3R	Sccpdh2	0.0307531
FBgn0082986	18.2362	-0.802477	0.323318	-2.482	0.0130646	0.113203	3R	snoRNA:Psi28S-2562	0.0307759
FBgn0053087	5434.72	-0.241596	0.0482604	-5.00608	5.55493e-07	1.80274e-05	2R	LRP1	0.0308136
FBgn0033906	519.13	-0.287529	0.0633623	-4.53785	5.68308e-06	0.00015599	2R	ReepB	0.0310307
FBgn0003087	5.36782	1.01775	0.478001	2.12918	0.0332392	0.222591	2L	pim	0.0312902
FBgn0039386	18.7778	-0.712306	0.267836	-2.65948	0.0078261	0.0771414	3R	CG5948	0.0315908
FBgn0037992	1.18631	1.66378	1.0857	1.53245	0.125411	0.473842	3R	CG4702	0.0316102
FBgn0030310	120.379	-0.388059	0.10176	-3.81348	0.000137022	0.00272871	X	PGRP-SA	0.0316845
FBgn0085200	15.9108	0.760216	0.297834	2.55248	0.0106959	0.0977044	2L	CG34171	0.0317527
FBgn0021765	1155.95	0.300552	0.0681611	4.40943	1.03644e-05	0.000270163	X	scu	0.0317625
FBgn0050229	1.78314	1.5144	0.928732	1.63061	0.102973	0.429344	2R	tRNA:Leu-AAG-1-4	0.0319795
FBgn0032436	11.5121	-0.766737	0.30276	-2.53249	0.0113255	0.102058	2L	CG5418	0.0322088
FBgn0033724	11.2952	-0.810676	0.331794	-2.44331	0.0145531	0.122705	2R	CG8501	0.0324154
FBgn0038361	2.20421	-1.34319	0.762925	-1.76058	0.0783091	0.366998	3R	Uros2	0.0326721
FBgn0033257	20.4657	-0.676598	0.248101	-2.7271	0.00638927	0.0665844	2R	sand	0.0327471
FBgn0266813	2.71471	1.24726	0.674979	1.84785	0.0646239	0.330548	2R	asRNA:CR45275	0.0328284
FBgn0036078	2.50259	1.34513	0.768345	1.75069	0.0799995	0.370342	3L	Or67c	0.0334585
FBgn0033395	71.9379	0.610602	0.211356	2.88897	0.00386511	0.0449259	2R	Cyp4p2	0.0336292
FBgn0036880	102.294	-0.426936	0.119824	-3.56303	0.000366599	0.0062796	3L	Cpr76Bc	0.0341294
FBgn0261584	23.2551	-0.600277	0.206377	-2.90864	0.00363007	0.0425852	2R	CG42694	0.0342984
FBgn0260866	1103.73	0.271392	0.0589719	4.60206	4.1833e-06	0.000116224	2R	dnr1	0.0346994
FBgn0040582	271.67	0.389602	0.104186	3.73947	0.000184409	0.00346684	3R	BomBc3	0.0350867
FBgn0030041	1049.89	-0.299316	0.0689938	-4.3383	1.43591e-05	0.000367561	X	CG12116	0.0355183
FBgn0050011	4.26663	1.14428	0.594991	1.92319	0.0544556	0.29867	2R	gem	0.0357828
FBgn0038127	13.4913	-0.746444	0.296679	-2.516	0.0118695	0.105055	3R	CG8476	0.0365319
FBgn0086660	60.4065	-0.573152	0.194207	-2.95124	0.00316501	0.0382725	3L	snoRNA:Psi28S-1837a	0.0369263
FBgn0266217	7.01764	0.932678	0.428376	2.17724	0.0294626	0.20439	2L	lncRNA:CR44912	0.0373528
FBgn0037727	145.496	0.380275	0.101711	3.73879	0.000184911	0.00346684	3R	Nepl12	0.0380557
FBgn0050280	2.35558	1.34857	0.793207	1.70014	0.089104	0.396313	2R	CG30280	0.0383591
FBgn0023180	9.10026	0.876099	0.389341	2.25021	0.0244355	0.180159	2R	Orc6	0.0387033
FBgn0264471	3.32124	-1.20023	0.655914	-1.82987	0.06727	0.33712	3L	lncRNA:CR43879	0.0391841
FBgn0034440	6.01403	-1.09249	0.561516	-1.94561	0.0517018	0.290994	2R	CG10073	0.0393115
FBgn0035870	5.92582	0.997037	0.482902	2.06468	0.0389533	0.246706	3L	Gr66a	0.0393297
FBgn0039324	495.565	-0.304168	0.0720807	-4.21983	2.4449e-05	0.000588791	3R	CG10553	0.03956
FBgn0031635	266.312	0.312043	0.0750362	4.15857	3.20247e-05	0.00075215	2L	tank	0.0395838
FBgn0259896	223.186	-0.351073	0.0903104	-3.88741	0.00010132	0.00210995	2L	NimC1	0.039601
FBgn0036760	301.881	0.305202	0.0725863	4.20467	2.61459e-05	0.00062428	3L	CG5567	0.0399377
FBgn0001301	400.211	0.284136	0.0649174	4.37688	1.20388e-05	0.000311668	2L	kel	0.0400145
FBgn0037217	83.277	0.586662	0.204721	2.86567	0.00416131	0.0476876	3R	CG14636	0.0401138
FBgn0001128	3130.88	-0.301491	0.0713002	-4.22847	2.35285e-05	0.000569031	2L	Gpdh1	0.0402326
FBgn0001112	173.276	0.758549	0.310516	2.44287	0.014571	0.122765	3R	Gld	0.0404499
FBgn0034523	5.25454	1.00571	0.494061	2.03561	0.0417899	0.25815	2R	Nnf1a	0.0410385
FBgn0038462	101.465	-0.390074	0.107623	-3.62444	0.000289588	0.00508273	3R	EMC2A	0.0416707
FBgn0011704	47.6647	0.512341	0.166772	3.07211	0.00212554	0.0277026	2R	RnrS	0.042732
FBgn0033860	1.26473	1.55502	1.03378	1.50421	0.132528	0.488237	2R	S-Lap5	0.043169
FBgn0034739	4.75987	1.03141	0.520677	1.9809	0.0476027	0.277079	2R	CG3927	0.0432612
FBgn0050401	4.52016	-1.05305	0.539344	-1.95246	0.0508833	0.288221	2R	dany	0.0434471
FBgn0000279	4.63194	-1.34771	0.813917	-1.65583	0.0977568	0.418155	3R	CecC	0.0435527
FBgn0004374	20.2848	0.670641	0.258126	2.59812	0.00937367	0.0887577	2L	neb	0.0436394
FBgn0031700	19.3215	0.725363	0.293224	2.47375	0.0133702	0.115292	2L	CG14022	0.043729
FBgn0265059	2.49227	-1.19663	0.669004	-1.78868	0.073667	0.355267	2R	lncRNA:CR44170	0.0441106
FBgn0052006	11.56	0.788279	0.336634	2.34165	0.0191987	0.151031	4	CG32006	0.0443343
FBgn0027348	970.834	-0.346963	0.0905804	-3.83045	0.00012791	0.00257881	2L	bgm	0.0445902
FBgn0259176	7286.7	-0.17096	0.0300957	-5.68054	1.34273e-08	5.94505e-07	2L	bun	0.0451029
FBgn0027565	158.214	0.338238	0.0874686	3.86697	0.000110197	0.00226581	3L	CG5498	0.045847
FBgn0040670	4.6401	1.09851	0.586618	1.87261	0.0611217	0.319668	3R	e(y)2b	0.0464114
FBgn0036023	1.13243	1.62328	1.13052	1.43587	0.15104	0.520825	3L	CG18179	0.0464983
FBgn0003931	35.324	-0.870891	0.400163	-2.17634	0.0295296	0.20473	2L	snRNA:U4:38AB	0.046533
FBgn0040259	578.948	0.278822	0.0648007	4.30276	1.68683e-05	0.000421375	3R	Ugt302C1	0.0466878
FBgn0266822	0.964034	1.69323	1.21624	1.39218	0.163868	0.538973	2L	lncRNA:CR45284	0.0467695
FBgn0037627	69.5871	-0.440521	0.133402	-3.3022	0.000959285	0.0142839	3R	CG13318	0.0468258
FBgn0027790	391.8	-0.266457	0.0605454	-4.40095	1.07776e-05	0.000280292	3L	GV1	0.0474655
FBgn0000281	2.07263	-1.25907	0.74008	-1.70126	0.088894	0.395853	3R	Cec2	0.0474851
FBgn0263916	265.802	-0.298779	0.0725248	-4.11968	3.79392e-05	0.000874829	2L	Ent2	0.0477664
FBgn0052313	1.0694	1.5681	1.0758	1.45762	0.144945	0.510378	3L	CG32313	0.0483818
FBgn0030040	146.817	-0.357483	0.0966012	-3.70061	0.00021508	0.00395158	X	CG15347	0.0488613
FBgn0028531	11.434	0.752606	0.3185	2.36297	0.0181291	0.145224	2L	CG15286	0.0488926
FBgn0038879	1.99727	-1.45927	0.957434	-1.52415	0.127471	0.477433	3R	CG17298	0.049494
FBgn0259167	28.3539	-0.601134	0.22228	-2.7044	0.00684277	0.0701584	3L	CG42272	0.0499672
FBgn0034322	1.90873	1.35348	0.845902	1.60004	0.109589	0.440881	2R	CG18536	0.0501582
FBgn0265525	3.5946	1.13908	0.634428	1.79545	0.0725821	0.352496	2R	asRNA:CR44375	0.0503952
FBgn0033051	12.0511	-0.717331	0.296926	-2.41586	0.0156982	0.130178	2R	Strica	0.0507957
FBgn0261859	2875.08	-0.194347	0.037564	-5.17376	2.29428e-07	8.0661e-06	3R	CG42788	0.0512463
FBgn0039670	3.28138	-1.03988	0.547329	-1.89991	0.0574452	0.308079	3R	CG7567	0.0512601
FBgn0050410	176.21	0.352413	0.0953948	3.69426	0.000220532	0.00403871	2R	Rpi	0.0514509
FBgn0027580	4240.79	-0.230663	0.0491223	-4.69568	2.65723e-06	7.59103e-05	2R	PCB	0.0517517
FBgn0004507	5285.46	-0.225418	0.0474705	-4.7486	2.04828e-06	6.04456e-05	2L	GlyP	0.0522015
FBgn0040923	823.837	0.554397	0.196896	2.81568	0.00486736	0.0539339	X	CG11368	0.0522208
FBgn0027108	1587.11	-0.215652	0.0443301	-4.86469	1.14635e-06	3.51023e-05	X	Inx2	0.0523453
FBgn0038821	4.70628	-0.971889	0.491889	-1.97583	0.0481742	0.278271	3R	CG17267	0.0524617
FBgn0036520	7.35997	0.871271	0.410877	2.12052	0.0339625	0.225973	3L	CG13449	0.0524932
FBgn0033052	1235.31	0.221686	0.0464463	4.77296	1.81535e-06	5.44176e-05	2R	SCAP	0.0533691
FBgn0051439	21.8373	-0.648258	0.255084	-2.54135	0.0110425	0.100068	3R	Muc96D	0.0538768
FBgn0033303	14.622	0.735239	0.313872	2.34248	0.0191559	0.150903	2R	Cyp6a15Psi	0.0545862
FBgn0038273	2.17405	1.31227	0.820288	1.59977	0.109649	0.440881	3R	CG14860	0.0549826
FBgn0031055	89.7685	-0.422649	0.128965	-3.27724	0.00104827	0.0154473	X	et	0.0550435
FBgn0039754	384.837	0.514076	0.176441	2.91358	0.00357314	0.0421342	3R	CG9747	0.0552182
FBgn0052479	1597.9	-0.188792	0.0364211	-5.18358	2.17667e-07	7.67631e-06	3L	Usp10	0.055237
FBgn0032139	131.855	-0.419806	0.127822	-3.28429	0.00102239	0.0151319	2L	CG13116	0.0555417
FBgn0038958	1.58582	-1.35568	0.86894	-1.56015	0.118724	0.460092	3R	CG13857	0.0556386
FBgn0038142	32.7261	0.691848	0.285932	2.41962	0.0155367	0.129087	3R	CheA87a	0.0560655
FBgn0264548	16.9532	0.678905	0.277405	2.44734	0.0143914	0.121521	2L	lncRNA:CR43927	0.0561729
FBgn0033993	16.997	0.687364	0.283209	2.42706	0.0152218	0.127063	2R	CG8089	0.0563238
FBgn0038257	393.934	-0.361421	0.101124	-3.57404	0.000351515	0.00603029	3R	smp-30	0.0564456
FBgn0263106	1054.43	-0.255878	0.0587612	-4.35454	1.33348e-05	0.000343657	3L	DnaJ-1	0.0565708
FBgn0031937	470.795	-0.284926	0.069582	-4.09483	4.22485e-05	0.000964435	2L	CG13795	0.0567125
FBgn0013673	56.9511	-0.783411	0.351855	-2.22652	0.0259794	0.188491	MT	ATP8	0.0572799
FBgn0028990	481.013	0.25709	0.0593488	4.33185	1.47861e-05	0.000375118	2L	Spn27A	0.0573082
FBgn0050274	3.72451	1.11784	0.633317	1.76505	0.0775557	0.365207	2R	CG30274	0.0573813
FBgn0035718	1.43776	1.50065	1.04023	1.44262	0.149129	0.516619	3L	CG14820	0.0575185
FBgn0264904	5.4586	-0.997232	0.524592	-1.90097	0.0573062	0.307623	3R	asRNA:CR44095	0.0577616
FBgn0283531	127.978	-0.35299	0.0979542	-3.60362	0.000313814	0.00545749	2L	Duox	0.057991
FBgn0052103	1583.8	-0.199057	0.0399445	-4.98335	6.2493e-07	1.9996e-05	3L	SCaMC	0.0582123
FBgn0039084	204.017	0.618901	0.240765	2.57056	0.0101534	0.0938014	3R	CG10175	0.0583835
FBgn0027532	575.564	0.256305	0.0593672	4.31728	1.57967e-05	0.000398979	3L	CG7139	0.058799
FBgn0019932	161.691	-0.346643	0.0955209	-3.62897	0.000284554	0.00500983	2L	SamDC	0.0590015
FBgn0016031	747.676	-0.243048	0.0546879	-4.44427	8.81901e-06	0.000234166	3L	lama	0.0590875
FBgn0013811	24.3702	0.627501	0.247085	2.53962	0.0110974	0.100485	3L	Dhc62B	0.0593437
FBgn0010747	405.893	-0.248627	0.0567699	-4.37955	1.18923e-05	0.000308576	3L	Srp54k	0.0596457
FBgn0264618	51.2297	0.471021	0.155962	3.02011	0.00252686	0.0317917	4	lncRNA:CR43958	0.0597806
FBgn0034141	387.078	0.286622	0.0709863	4.03771	5.3975e-05	0.0011985	2R	CG8311	0.0598069
FBgn0044011	47.796	0.494329	0.16877	2.92902	0.00340034	0.0404441	2R	Spn43Ad	0.0602225
FBgn0032055	2.51718	-1.3473	0.877751	-1.53494	0.124798	0.472501	2L	Sgp	0.0605796
FBgn0014018	1175.29	-0.298167	0.075776	-3.93485	8.32493e-05	0.00177583	3R	Rel	0.0607564
FBgn0264393	1.22902	1.46239	1.01028	1.44751	0.147754	0.514698	X	CG43841	0.0610296
FBgn0024912	64.5814	0.461906	0.152065	3.03755	0.00238507	0.0305262	3R	agt	0.0614683
FBgn0039099	222.305	-0.305461	0.0789211	-3.87046	0.000108631	0.00223764	3R	GILT2	0.0615374
FBgn0032521	175.238	0.340286	0.0936675	3.63291	0.00028024	0.0049415	2L	CG7110	0.0618222
FBgn0033373	290.12	-0.29929	0.0765341	-3.91054	9.20909e-05	0.00193902	2R	CG8080	0.0619629
FBgn0283510	771.635	0.239135	0.0539095	4.43586	9.1704e-06	0.00024293	2R	Pal1	0.0624209
FBgn0000406	8221.18	0.210691	0.0442761	4.75856	1.94978e-06	5.79893e-05	2L	Cyt-b5-r	0.0626546
FBgn0032882	242.271	0.313222	0.0824331	3.79972	0.000144861	0.00284503	2L	Ns4	0.0627371
FBgn0051683	30.8514	0.622704	0.247385	2.51714	0.011831	0.104796	2L	CG31683	0.0631049
FBgn0032387	85.4182	-0.440487	0.141789	-3.10665	0.00189222	0.0252392	2L	CG16965	0.0631743
FBgn0040398	1544.46	-0.275752	0.0677376	-4.07089	4.68341e-05	0.00105017	X	CG14629	0.0639954
FBgn0285963	1140.18	-0.188391	0.0373631	-5.04215	4.60326e-07	1.53321e-05	3R	CG46339	0.0640001
FBgn0264348	1.22629	1.44608	1.00366	1.4408	0.14964	0.517527	2L	lncRNA:CR43804	0.0641291
FBgn0015797	381.955	-0.257631	0.061003	-4.22325	2.40806e-05	0.000581149	2L	Rab6	0.0645915
FBgn0050033	128.188	0.889929	0.447752	1.98755	0.0468615	0.274784	2R	CG30033	0.0656327
FBgn0035445	57.1787	0.464082	0.155478	2.98487	0.00283698	0.0348609	3L	Ids	0.0657532
FBgn0265066	2.28181	-1.24661	0.786268	-1.58547	0.112859	0.447888	3R	lncRNA:CR44177	0.0659001
FBgn0031306	2349.81	0.190504	0.0382677	4.9782	6.41776e-07	2.04775e-05	2L	CG4577	0.0661118
FBgn0039594	2029.15	-0.194496	0.03954	-4.91896	8.70057e-07	2.70049e-05	3R	snu	0.0662624
FBgn0033866	8.24832	0.867805	0.430531	2.01566	0.0438355	0.264756	2R	CG6280	0.0662781
FBgn0034501	3060.67	-0.305354	0.0801267	-3.81089	0.000138465	0.00274782	2R	CG13868	0.0663347
FBgn0265058	1.19726	-1.48601	1.06227	-1.39891	0.16184	0.535427	2R	asRNA:CR44169	0.0667866
FBgn0028583	14.9314	-0.912948	0.469408	-1.94489	0.0517877	0.291028	X	lcs	0.0670124
FBgn0263773	1696.8	0.211214	0.0450764	4.68568	2.79029e-06	7.92622e-05	2L	fok	0.0671188
FBgn0266405	5.74423	-0.987826	0.535222	-1.84564	0.0649447	0.331445	3R	CG45045	0.0671428
FBgn0265664	2.97559	1.12255	0.662788	1.69368	0.0903254	0.398781	X	lncRNA:CR44471	0.0672732
FBgn0033149	10.7232	-0.756159	0.344806	-2.193	0.0283076	0.199414	2R	CG11060	0.0675139
FBgn0039339	1.34593	1.47602	1.05322	1.40143	0.161085	0.535069	3R	CG5116	0.0675458
FBgn0038631	62.9961	0.568614	0.217333	2.61633	0.00888809	0.0854163	3R	CG7695	0.0681812
FBgn0003938	452.848	-0.674506	0.286791	-2.35191	0.0186774	0.148364	3L	snRNA:U5:63BC	0.0682326
FBgn0266916	77.6541	0.403869	0.125659	3.21402	0.00130892	0.0185216	3R	Cenp-C	0.0684875
FBgn0033233	105.706	0.358761	0.104133	3.44522	0.000570599	0.00928527	2R	Kdm4A	0.0685957
FBgn0040309	1100.68	-0.244834	0.0570436	-4.29205	1.77027e-05	0.000441251	X	Jafrac1	0.0686369
FBgn0033667	11.9541	-0.697882	0.303642	-2.29837	0.0215406	0.164236	2R	reb	0.0686768
FBgn0004623	3386.5	-0.306141	0.0810598	-3.77674	0.000158898	0.00305744	3L	Gbeta76C	0.0687076
FBgn0028969	466.936	-0.248274	0.0584065	-4.2508	2.13008e-05	0.000519565	X	deltaCOP	0.0692087
FBgn0067783	201.677	0.318614	0.0866643	3.67642	0.000236533	0.00429721	3R	DPCoAC	0.0699313
FBgn0031876	37.1136	0.502126	0.178926	2.80634	0.00501085	0.0552537	2L	Atac1	0.0699946
FBgn0014455	241.54	-0.297039	0.0776373	-3.82598	0.000130251	0.00260297	X	Ahcy	0.0701355
FBgn0033268	4442.04	-0.303004	0.0801617	-3.77991	0.000156885	0.00303731	2R	Obp44a	0.070347
FBgn0004396	460.241	-0.250578	0.0594799	-4.21281	2.52209e-05	0.000604823	3L	CrebA	0.0704341
FBgn0013954	740.536	-0.221282	0.0489861	-4.51724	6.26502e-06	0.000170322	2R	Fkbp12	0.0705753
FBgn0040074	1921.22	-0.339331	0.0960232	-3.53385	0.000409554	0.00695265	3L	retinin	0.0708681
FBgn0032022	266.968	-0.294492	0.0768332	-3.83288	0.000126652	0.00256252	2L	CG14275	0.0711622
FBgn0039104	2.19382	1.38054	0.954772	1.44593	0.148196	0.515177	3R	CG10252	0.0716652
FBgn0014427	696.577	-0.29732	0.0783872	-3.79297	0.000148855	0.00291713	3R	CG11899	0.0727922
FBgn0030087	2714.6	0.181061	0.0360934	5.01645	5.26345e-07	1.72287e-05	X	CG7766	0.0729742
FBgn0011278	27.5246	0.649884	0.27461	2.36657	0.0179539	0.144516	3R	lbe	0.0733507
FBgn0016693	859.448	-0.20187	0.0428067	-4.71586	2.4069e-06	6.95862e-05	3R	Past1	0.0734146
FBgn0283741	303.842	0.313025	0.085199	3.67404	0.000238741	0.00433042	X	prage	0.0734854
FBgn0034541	2.57134	1.1685	0.725488	1.61064	0.107259	0.436598	2R	CG13437	0.073632
FBgn0266745	3.3744	1.07544	0.631863	1.70201	0.0887531	0.39538	3R	CG45218	0.0739326
FBgn0010548	1500.81	-0.235853	0.0546859	-4.31286	1.61156e-05	0.000405238	2R	Aldh-III	0.0740655
FBgn0004926	333.458	-0.263864	0.0652101	-4.04637	5.20172e-05	0.00115728	3L	eIF2beta	0.0740704
FBgn0028646	1500.15	-0.185892	0.0377329	-4.92652	8.37086e-07	2.6124e-05	3R	aralar1	0.074181
FBgn0259198	4.48782	-0.905579	0.475118	-1.90601	0.0566494	0.305681	X	CG42302	0.0742882
FBgn0266974	19.9549	-0.596038	0.2396	-2.48763	0.0128597	0.111991	3L	lncRNA:CR45425	0.0746499
FBgn0036759	365.387	0.28018	0.0717946	3.90253	9.5194e-05	0.00200065	3L	CG5577	0.074694
FBgn0039870	63.1943	0.453577	0.154425	2.93721	0.00331184	0.0397944	3R	CG1896	0.0750171
FBgn0024293	2073.55	0.217301	0.0482826	4.5006	6.77603e-06	0.000183339	2R	Spn43Ab	0.0752952
FBgn0051288	7.8147	-0.773394	0.367569	-2.10408	0.0353716	0.231828	3R	CG31288	0.0754288
FBgn0037644	141.62	0.366153	0.109906	3.3315	0.000863796	0.0131368	3R	CG11964	0.0755539
FBgn0259101	20.4118	-0.60885	0.24875	-2.44763	0.0143798	0.121521	X	CG42249	0.0755699
FBgn0031886	1.98386	1.22096	0.786838	1.55173	0.120727	0.464282	2L	Nuf2	0.0756694
FBgn0261436	369.849	-0.244589	0.0581768	-4.20424	2.61966e-05	0.00062428	3R	DhpD	0.075745
FBgn0020388	400.482	0.247515	0.0593467	4.17067	3.03711e-05	0.000717753	3L	Gcn5	0.0761799
FBgn0032587	307.015	0.381386	0.117531	3.24499	0.00117456	0.016936	2L	CG5953	0.0762944
FBgn0052282	483.487	-0.252665	0.0613257	-4.12006	3.78782e-05	0.000874829	3L	Drsl4	0.0763507
FBgn0082987	3.14719	-1.00669	0.571326	-1.76203	0.0780647	0.366385	2R	snoRNA:Psi28S-2444	0.0767439
FBgn0031585	2.14082	1.38383	0.976687	1.41687	0.156522	0.528663	2L	CG2955	0.0768116
FBgn0265576	2.81437	1.16563	0.735186	1.5855	0.112854	0.447888	2R	CG44403	0.0786285
FBgn0052499	17.2808	-0.633578	0.268022	-2.3639	0.0180836	0.145064	X	Cda4	0.0786782
FBgn0052829	4.52982	1.03502	0.602609	1.71757	0.0858749	0.387728	2L	CG32829	0.0788
FBgn0017482	97.5207	0.402936	0.129432	3.1131	0.00185131	0.0247806	2R	T3dh	0.0792446
FBgn0039537	475.09	0.252519	0.0617923	4.08658	4.37785e-05	0.000991414	3R	CG5590	0.0793116
FBgn0039789	202.072	-0.30556	0.0834941	-3.65966	0.000252549	0.00456633	3R	CG9717	0.0795609
FBgn0267567	4.52838	-0.907803	0.485895	-1.86831	0.0617189	0.32086	3R	asRNA:CR45907	0.0797881
FBgn0038665	220.485	-0.296967	0.0799016	-3.71666	0.000201873	0.00373301	3R	euc	0.0799337
FBgn0011336	629.197	-0.242559	0.0581157	-4.17373	2.99657e-05	0.000709644	3R	Stt3B	0.0799493
FBgn0040529	677.86	-0.273986	0.0704539	-3.88886	0.000100715	0.00210118	3R	COX7A	0.0803352
FBgn0035471	382.44	0.294886	0.0791663	3.7249	0.000195395	0.0036309	3L	Sc2	0.0805825
FBgn0015569	328.02	-0.250435	0.0612377	-4.08955	4.3221e-05	0.000982696	3R	alpha-Est10	0.0807284
FBgn0267757	13.9973	-0.645362	0.278719	-2.31546	0.0205879	0.158951	3R	lncRNA:CR46088	0.0815962
FBgn0036125	6.88372	0.89041	0.474654	1.87592	0.0606669	0.318313	NA	NA	0.0824761
FBgn0063649	331.439	-0.260163	0.065428	-3.97633	6.99872e-05	0.00153018	3R	CG6006	0.0829902
FBgn0036849	1.64832	1.34801	0.956801	1.40887	0.158874	0.531523	3L	CG14079	0.0837561
FBgn0261638	4.09626	0.982272	0.56147	1.74947	0.0802106	0.371113	3R	lncRNA:CR42721	0.0838799
FBgn0038589	116.099	-0.393586	0.126391	-3.11402	0.00184555	0.0247617	3R	CG18598	0.0839431
FBgn0004852	701.797	-0.222072	0.0512539	-4.33277	1.47243e-05	0.000374384	3L	Ac76E	0.0845196
FBgn0053493	232.811	-0.314346	0.088618	-3.54721	0.000389338	0.0066491	3L	CG33493	0.0847581
FBgn0262782	4200.61	0.205372	0.0453886	4.52474	6.0469e-06	0.00016518	2L	Mdh1	0.0847765
FBgn0039801	1570.28	-0.264715	0.0675856	-3.91674	8.97538e-05	0.00189643	3R	Npc2h	0.0848615
FBgn0002921	30789.3	-0.155398	0.0294223	-5.28163	1.28043e-07	4.82959e-06	3R	Atpalpha	0.0848985
FBgn0031461	287.173	-0.302758	0.0835445	-3.62391	0.000290185	0.00508538	2L	daw	0.0849274
FBgn0050104	229.614	-0.281176	0.0743727	-3.78063	0.00015643	0.00303731	2R	NT5E-2	0.085101
FBgn0032472	1270.9	-0.326122	0.0941884	-3.46244	0.000535302	0.00877368	2L	CG9928	0.0857285
FBgn0038721	660.808	-0.274148	0.0716126	-3.8282	0.000129082	0.00259326	3R	subdued	0.0858624
FBgn0263323	1.67305	1.38175	1.00664	1.37263	0.169867	0.551268	2L	lncRNA:CR43404	0.0863383
FBgn0050046	280.678	-0.278565	0.0736254	-3.78354	0.000154615	0.00301579	2R	CG30046	0.0867881
FBgn0052476	8.13408	0.828171	0.427153	1.93882	0.0525236	0.293139	3L	mthl14	0.0871434
FBgn0040942	68.8366	0.409085	0.135689	3.01488	0.00257082	0.0322159	X	CG12643	0.0871967
FBgn0004364	1143.8	-0.207291	0.0464235	-4.46521	7.99894e-06	0.000212888	2R	18w	0.0877903
FBgn0032074	4.59072	0.94768	0.535557	1.76952	0.0768071	0.363334	2L	Tsp29Fa	0.0878451
FBgn0263464	5.54184	0.947088	0.53507	1.77003	0.0767228	0.363237	2R	snoRNA:hts-a	0.0878872
FBgn0259716	245.758	-0.337315	0.100108	-3.36952	0.000752998	0.0117178	2L	Nepl6	0.088409
FBgn0259170	1506.17	-0.175304	0.0358208	-4.89392	9.8847e-07	3.04315e-05	X	alpha-Man-Ia	0.0885709
FBgn0063385	5.84774	-0.875935	0.471305	-1.85853	0.0630932	0.326223	2R	snoRNA:Me28S-A3407a	0.0888919
FBgn0262035	257.209	0.339835	0.101453	3.34969	0.000809028	0.0124873	3L	CG42846	0.0889645
FBgn0266450	387.268	-0.266467	0.0690923	-3.85667	0.00011494	0.00235059	2L	Kr-h1	0.0891758
FBgn0003308	638.971	-0.247446	0.0615329	-4.02136	5.78633e-05	0.0012749	3R	ry	0.0894178
FBgn0039207	667.528	-0.238503	0.0581302	-4.1029	4.07996e-05	0.000936992	3R	CG5789	0.0897696
FBgn0030348	156.949	-0.322877	0.0938019	-3.44211	0.000577186	0.00936571	X	CG10352	0.0900127
FBgn0035761	3.4687	1.04679	0.636918	1.64353	0.100274	0.423202	3L	RhoGEF4	0.0900433
FBgn0040102	79.9323	-0.408721	0.136584	-2.99245	0.00276744	0.0343024	2L	lectin-24Db	0.0900581
FBgn0032318	3.30297	1.16524	0.76491	1.52336	0.127668	0.477747	2L	CG14072	0.0908598
FBgn0262599	18.9359	-0.59551	0.251577	-2.36711	0.0179276	0.144422	2L	SmydA-3	0.0911915
FBgn0037440	496.389	-0.255181	0.064956	-3.92851	8.54721e-05	0.00180969	3R	CRAT	0.0915969
FBgn0032603	672.334	-0.254092	0.0645459	-3.93661	8.26408e-05	0.00176616	2L	CG17928	0.0917469
FBgn0033818	1.7174	1.29941	0.923555	1.40697	0.159436	0.532591	2R	CG4712	0.0920087
FBgn0267738	3.93072	-0.985512	0.579723	-1.69997	0.0891366	0.396313	2L	asRNA:CR46069	0.0923141
FBgn0267665	206.74	0.292568	0.0807529	3.623	0.000291209	0.00509549	3L	lncRNA:CR46003	0.0923721
FBgn0267562	3.84992	-0.987329	0.582276	-1.69564	0.0899545	0.398085	3R	lncRNA:CR45902	0.092742
FBgn0046875	6.6455	-0.798705	0.409368	-1.95107	0.0510489	0.288442	3R	Obp83g	0.09291
FBgn0263619	1.78399	1.31577	0.946246	1.39051	0.164373	0.539746	3R	asRNA:ASTR	0.0929432
FBgn0086357	993.973	-0.205017	0.0462525	-4.43257	9.31179e-06	0.000245534	2L	Sec61alpha	0.0930176
FBgn0053092	1.77981	1.28208	0.906873	1.41373	0.15744	0.529168	3R	P5CDh2	0.0934631
FBgn0087005	1863.54	-0.24924	0.0629031	-3.96228	7.42359e-05	0.00160459	3R	rtp	0.0934957
FBgn0038984	4077.1	0.180532	0.0379949	4.75147	2.01945e-06	5.9905e-05	3R	AdipoR	0.0937377
FBgn0035255	30.3947	-0.506022	0.194691	-2.59911	0.00934661	0.0886225	3L	RabX5	0.0939952
FBgn0033389	3.44889	-0.987661	0.584893	-1.68862	0.0912925	0.400952	2R	Rad51D	0.0940291
FBgn0050342	69.9359	0.399756	0.133286	2.99924	0.00270651	0.0336938	2R	Prp38	0.0940999
FBgn0034618	1709.05	-0.263216	0.0686931	-3.83177	0.000127223	0.0025695	2R	CG9485	0.0943318
FBgn0029167	3814.73	-0.244919	0.0613605	-3.99147	6.56642e-05	0.00143842	3L	Hml	0.0945334
FBgn0038148	6.028	-0.850903	0.457127	-1.86142	0.0626856	0.324716	3R	CG14377	0.094734
FBgn0034045	375.319	-0.259483	0.0672635	-3.85771	0.000114456	0.0023449	2R	CG8249	0.0949037
FBgn0032482	1314.24	0.181454	0.0384343	4.72115	2.34518e-06	6.81478e-05	2L	Pect	0.0951581
FBgn0083035	3.23563	1.0923	0.695418	1.57071	0.11625	0.454584	2L	snoRNA:Psi18S-525d	0.0953076
FBgn0034816	0.783936	1.75723	1.56881	1.1201	0.262672	0.664845	2R	CG3085	0.0954505
FBgn0040070	745.438	-0.220956	0.0523939	-4.2172	2.47351e-05	0.000594425	2L	Trx-2	0.095968
FBgn0015777	4895.2	-0.214333	0.0499592	-4.29016	1.78541e-05	0.000444053	2L	nrv2	0.0960042
FBgn0034468	11.3031	-0.698134	0.33118	-2.10802	0.0350295	0.230382	2R	Obp56a	0.0963428
FBgn0266315	4.07328	0.987346	0.590144	1.67306	0.0943155	0.409744	2L	lncRNA:CR44980	0.0971759
FBgn0039006	124.422	-0.343451	0.105535	-3.25437	0.00113643	0.0164696	3R	Cyp6d4	0.0974371
FBgn0037074	1441.29	0.186826	0.0404592	4.61763	3.88141e-06	0.000108366	3L	CG7324	0.0975179
FBgn0000439	236.844	0.35523	0.111428	3.18798	0.00143272	0.0199512	3R	Dfd	0.0976751
FBgn0001248	6529.88	-0.222052	0.0530512	-4.18562	2.8439e-05	0.000674893	3L	Idh	0.0978437
FBgn0011770	485.866	-0.230985	0.0564609	-4.09106	4.29399e-05	0.000978257	X	Gip	0.0980068
FBgn0040001	54.7114	0.426349	0.149345	2.85479	0.0043066	0.0490192	NA	NA	0.0980201
FBgn0033631	519.295	-0.270301	0.072401	-3.73339	0.000188918	0.00352781	2R	Sod3	0.098508
FBgn0038274	71.0123	0.396192	0.132953	2.97995	0.00288299	0.03535	3R	Nup93-2	0.0985397
FBgn0051088	1.25471	1.5411	1.26635	1.21696	0.223618	0.625319	3R	CG31088	0.0994322
FBgn0034301	3.43358	-0.977209	0.584713	-1.67126	0.0946697	0.4105	2R	CG5756	0.099895
FBgn0031826	3.18791	1.05717	0.667651	1.58342	0.113327	0.449166	2L	CG9550	0.100062
FBgn0038079	1.50405	1.42218	1.1063	1.28553	0.198606	0.592785	3R	NijC	0.100373
FBgn0261989	64.0106	-0.451557	0.164904	-2.73829	0.00617588	0.0648896	2R	CG42807	0.100548
FBgn0032685	309.651	0.450095	0.164109	2.74266	0.00609442	0.0642197	2L	CG10211	0.100695
FBgn0031836	1063.34	-0.210457	0.0491935	-4.27814	1.88461e-05	0.000465675	2L	CG11050	0.101307
FBgn0032154	18.5317	0.591737	0.256219	2.30949	0.0209163	0.160768	2L	mtDNA-helicase	0.101431
FBgn0265306	3.53522	-0.985775	0.596664	-1.65215	0.0985049	0.419622	2R	lncRNA:CR44279	0.101806
FBgn0031497	210.639	-0.293206	0.0830447	-3.5307	0.000414457	0.00702541	2L	SerRS	0.101912
FBgn0010225	5861.15	-0.17818	0.0380167	-4.68688	2.77396e-06	7.89953e-05	3R	Gel	0.102299
FBgn0267471	1.58038	1.33783	1.00294	1.33392	0.182232	0.570072	3L	lncRNA:CR45821	0.102527
FBgn0267803	5.52347	0.852524	0.469295	1.8166	0.0692776	0.342956	3R	asRNA:CR46128	0.102702
FBgn0031936	456.475	0.259703	0.0687108	3.77965	0.000157052	0.00303731	2L	CG13794	0.102826
FBgn0034063	137.346	0.326772	0.0988714	3.30502	0.000949697	0.0141597	2R	CG8389	0.102887
FBgn0265075	2.54737	1.11901	0.741389	1.50934	0.131211	0.486216	2L	lncRNA:CR44186	0.103039
FBgn0250845	0.861047	1.78276	1.65071	1.08	0.280144	0.681691	3R	CG1288	0.10347
FBgn0264947	6.03353	-0.805362	0.427993	-1.88172	0.0598745	0.315901	2L	asRNA:CR44116	0.103571
FBgn0261534	79.6814	-0.496478	0.194139	-2.55734	0.0105477	0.0968165	2L	l(2)34Fc	0.104362
FBgn0260756	78.652	0.407464	0.141794	2.87364	0.00405771	0.0466882	3L	CG42554	0.106038
FBgn0027584	122.122	0.727322	0.364084	1.99768	0.0457517	0.271506	3R	CG4757	0.106092
FBgn0037835	340.054	-0.248975	0.0650268	-3.8288	0.00012877	0.00259155	3R	CG14687	0.107508
FBgn0033644	49.0817	-0.425375	0.152763	-2.78454	0.0053603	0.0582626	2R	Tret1-2	0.108157
FBgn0045443	5.13496	-0.920923	0.543285	-1.6951	0.0900559	0.398225	3R	mthl11	0.10894
FBgn0034191	53.8627	0.43691	0.159908	2.73226	0.00629011	0.0657345	2R	CG6984	0.109197
FBgn0033061	27.0423	0.519579	0.211792	2.45326	0.0141569	0.120255	2R	SmydA-5	0.109467
FBgn0031645	2361.92	0.276046	0.077025	3.58384	0.000338573	0.00584874	2L	CG3036	0.11016
FBgn0267443	1.38778	1.27831	0.949556	1.34622	0.178231	0.565125	3R	lncRNA:CR45793	0.110286
FBgn0264301	45.9752	0.475083	0.18367	2.58661	0.00969266	0.0908717	2L	CG43779	0.110508
FBgn0035153	164.184	0.304766	0.0903193	3.37432	0.000739983	0.0115626	3L	ebd1	0.111133
FBgn0035169	131.733	0.341474	0.108315	3.1526	0.00161821	0.0221817	3L	Dci	0.111419
FBgn0024957	1004.64	0.195005	0.0447306	4.35954	1.30339e-05	0.000336664	3R	Irp-1B	0.111536
FBgn0030887	243.246	0.26769	0.0736741	3.63344	0.000279672	0.00493914	X	CG6867	0.111893
FBgn0264721	25.2358	0.545225	0.230512	2.36527	0.0180167	0.144731	3L	lncRNA:CR43989	0.111931
FBgn0015781	146.228	-0.31019	0.0930736	-3.33274	0.000859954	0.013131	3R	P5cr	0.111971
FBgn0038100	723.863	0.238728	0.061641	3.87287	0.00010756	0.00222361	3R	Paip2	0.112887
FBgn0033301	2.29023	-1.12371	0.768922	-1.46141	0.143902	0.508589	2R	CG12780	0.113216
FBgn0032945	515.245	-0.324802	0.100471	-3.23281	0.00122581	0.0175417	2L	CG8665	0.113322
FBgn0031542	16.5051	-0.611928	0.279723	-2.18762	0.0286973	0.201164	2L	CG15414	0.113844
FBgn0003867	516.645	-0.22709	0.0571746	-3.97188	7.13079e-05	0.00155607	3R	tsl	0.114363
FBgn0004395	1071.93	0.197248	0.0459896	4.28897	1.79507e-05	0.000445483	3R	unk	0.115845
FBgn0033204	74.4998	-0.396024	0.138807	-2.85306	0.00433	0.0491266	2R	CG2065	0.115876
FBgn0037770	185.165	0.290544	0.0848979	3.42228	0.000620995	0.00994902	3R	Art4	0.117018
FBgn0038373	1.99393	1.23362	0.911515	1.35337	0.175938	0.561349	3R	CG4546	0.117237
FBgn0033574	375.488	0.228019	0.0579618	3.93396	8.35591e-05	0.00177911	2R	Spn47C	0.117527
FBgn0031011	684.978	-0.213853	0.0524076	-4.08057	4.49246e-05	0.00101334	X	CG8034	0.117563
FBgn0086038	2.52844	1.10963	0.762311	1.45561	0.145501	0.511544	2L	snoRNA:Me28S-C1237	0.117786
FBgn0030105	2.68163	1.09018	0.740874	1.47148	0.14116	0.503769	X	CG15369	0.118313
FBgn0026190	17.6635	-0.643251	0.308437	-2.08552	0.0370222	0.238394	3R	PH4alphaMP	0.119995
FBgn0032891	3.62088	0.969761	0.610908	1.58741	0.11242	0.447248	2L	Oseg5	0.120101
FBgn0044048	113.649	-0.319367	0.0996465	-3.205	0.00135064	0.0190295	3L	Ilp5	0.121224
FBgn0052639	7.50568	0.751996	0.4006	1.87718	0.0604941	0.317606	X	CG32639	0.121298
FBgn0036656	24.7493	-0.527751	0.223936	-2.35671	0.0184378	0.146887	3L	CG13026	0.121542
FBgn0053178	198.106	0.283396	0.0824726	3.43624	0.000589851	0.00950353	X	CG33178	0.121575
FBgn0029660	9.42382	0.717499	0.371304	1.93238	0.0533129	0.295373	X	CG10801	0.12204
FBgn0011211	8889.36	-0.175245	0.0388011	-4.5165	6.28716e-06	0.000170517	2R	blw	0.12259
FBgn0032507	836.679	0.300731	0.0909866	3.30522	0.000949025	0.0141597	2L	CG9377	0.123303
FBgn0039684	15.7646	-0.58216	0.26411	-2.20423	0.0275079	0.196207	3R	Obp99d	0.123457
FBgn0003930	549.309	-0.73093	0.385322	-1.89693	0.0578368	0.30945	2L	snRNA:U4:39B	0.124525
FBgn0266776	3.20191	1.00608	0.658524	1.52779	0.126566	0.476235	3L	lncRNA:CR45241	0.124984
FBgn0004554	1.0119	1.51293	1.32347	1.14316	0.252972	0.655066	3R	Edg91	0.124993
FBgn0036145	319.882	0.253914	0.0698749	3.63384	0.000279233	0.00493904	3L	CG7607	0.125193
FBgn0002633	1.05995	1.5282	1.35126	1.13095	0.258078	0.660325	3R	E(spl)m7-HLH	0.126193
FBgn0262541	4.60962	-0.913088	0.561217	-1.62698	0.103741	0.430342	3R	CG43095	0.126322
FBgn0039830	8114.23	-0.156123	0.0326908	-4.77573	1.79055e-06	5.39581e-05	3R	ATPsynC	0.126696
FBgn0035024	372.674	0.233251	0.0613343	3.80294	0.000142987	0.00281793	2R	CG11414	0.126829
FBgn0027095	180.533	-0.289977	0.0866032	-3.34834	0.000812965	0.0124912	3R	Manf	0.127055
FBgn0037753	35.7241	0.461414	0.182828	2.52375	0.0116109	0.103531	3R	CG12947	0.127968
FBgn0262141	3.97572	0.923223	0.574575	1.60679	0.1081	0.437891	2R	CG42867	0.128235
FBgn0035383	413.284	0.229256	0.0599085	3.82676	0.000129842	0.00259935	3L	CPT2	0.128522
FBgn0265807	1.90784	-1.10568	0.780744	-1.41619	0.15672	0.528881	2L	lncRNA:CR44596	0.128844
FBgn0036279	1010.78	-0.19848	0.0478292	-4.14976	3.32824e-05	0.000778481	3L	Ncc69	0.129196
FBgn0019809	2.87963	-1.02604	0.688803	-1.48959	0.136331	0.494889	2L	gcm2	0.129438
FBgn0267557	13.9322	-0.615254	0.293571	-2.09576	0.0361036	0.235004	3L	lncRNA:CR45897	0.129577
FBgn0037174	2.86374	1.02791	0.691659	1.48615	0.13724	0.496602	3L	CG14457	0.129841
FBgn0039101	3.41832	-0.932083	0.58656	-1.58907	0.112045	0.446574	3R	CG16710	0.130004
FBgn0033133	60.9948	-0.384563	0.137064	-2.80572	0.00502042	0.0552537	2R	Tsp42Ek	0.130553
FBgn0038803	605.013	-0.205331	0.0506227	-4.05609	4.99005e-05	0.00111236	3R	CG5191	0.130825
FBgn0011283	6.61207	0.816974	0.471204	1.7338	0.0829535	0.37903	2L	Obp28a	0.130833
FBgn0031313	522.923	-0.237982	0.063875	-3.72575	0.000194735	0.00362455	2L	CG5080	0.130904
FBgn0035099	93.4069	0.340546	0.112878	3.01694	0.00255342	0.032033	3L	CG6845	0.13092
FBgn0264439	21.1291	-0.52116	0.225039	-2.31587	0.0205656	0.158951	2L	lncRNA:CR43857	0.132092
FBgn0035040	8.58763	-0.694009	0.360382	-1.92576	0.0541346	0.297798	2R	CG4741	0.132135
FBgn0003660	283.48	-0.269649	0.0780553	-3.45458	0.000551147	0.00900734	2R	Syb	0.132217
FBgn0032924	274.707	0.254002	0.0710097	3.577	0.000347566	0.0059896	2L	Nbr	0.132257
FBgn0001220	1797.28	-0.159722	0.0342861	-4.65852	3.18497e-06	8.93596e-05	2R	Hsc70-5	0.132441
FBgn0013698	5.50252	-0.821285	0.477995	-1.71819	0.0857622	0.387728	MT	trnL2	0.133025
FBgn0003459	208.511	0.277671	0.0819384	3.38878	0.000702049	0.0110762	3L	stwl	0.133146
FBgn0015033	131.803	-0.319991	0.102781	-3.11334	0.00184984	0.0247806	3L	Cyp4d8	0.133508
FBgn0033985	81.0063	-0.365804	0.127376	-2.87184	0.00408083	0.0469037	2R	CG10257	0.13366
FBgn0267977	29.9528	0.481112	0.198294	2.42626	0.0152553	0.127213	X	mh	0.133666
FBgn0267028	2.08228	1.13036	0.821314	1.37629	0.168733	0.549378	2R	lncRNA:CR45472	0.1338
FBgn0013810	22.6612	0.522883	0.22742	2.29919	0.0214939	0.164161	2L	Dhc36C	0.134275
FBgn0014396	2469.11	0.357877	0.123265	2.9033	0.00369248	0.0431838	2L	tim	0.13471
FBgn0026878	26.3612	0.499712	0.211682	2.36068	0.0182417	0.145921	X	CG4325	0.135218
FBgn0031233	261.778	0.254735	0.0718539	3.54518	0.000392344	0.0066904	2L	Tbc1d15-17	0.135609
FBgn0031976	7.18276	0.789108	0.450192	1.75282	0.0796322	0.369788	2L	CG7367	0.135781
FBgn0038115	368.546	-0.249681	0.0696732	-3.58361	0.000338879	0.00584874	3R	CG7966	0.136024
FBgn0262569	8.59497	-0.714074	0.381549	-1.87151	0.0612738	0.32013	2R	CG43109	0.136152
FBgn0262979	2.06719	-1.12316	0.817738	-1.3735	0.169598	0.550809	X	lncRNA:CR43287	0.136306
FBgn0037715	374.228	-0.233589	0.0628562	-3.71625	0.000202205	0.00373308	3R	CG9399	0.137111
FBgn0038946	1067.73	-0.283834	0.0856165	-3.31518	0.000915835	0.0137644	3R	rdhB	0.137297
FBgn0262481	47.6751	-0.40037	0.148554	-2.69512	0.00703626	0.0714349	2R	CG43071	0.137449
FBgn0265793	10.712	0.699933	0.370543	1.88894	0.0589001	0.313127	2L	lncRNA:CR44582	0.137773
FBgn0030839	62.2094	-0.408191	0.153431	-2.66042	0.00780423	0.0770531	X	CG5613	0.137933
FBgn0031127	2.04344	1.0823	0.772712	1.40066	0.161317	0.535069	X	CG1835	0.138825
FBgn0010044	1.45549	1.25597	0.996685	1.26014	0.207618	0.604081	3R	GstD8	0.138838
FBgn0037207	178.004	-0.282132	0.0851037	-3.31515	0.000915935	0.0137644	3L	Mes2	0.138946
FBgn0265961	7.96062	0.698609	0.370666	1.88474	0.0594649	0.314322	2R	lncRNA:CR44748	0.139215
FBgn0015543	8.33959	-0.708814	0.379887	-1.86586	0.0620612	0.322215	2R	snoRNA:Me28S-A1322	0.139423
FBgn0050403	18.2692	0.568675	0.264081	2.15341	0.0312865	0.213404	2R	CG30403	0.139427
FBgn0014868	316.194	-0.240133	0.066025	-3.637	0.000275832	0.00490809	X	Ost48	0.139728
FBgn0043025	18.6303	0.576342	0.27043	2.13121	0.0330719	0.221816	3L	Adgf-A2	0.140185
FBgn0011672	698.869	-0.196283	0.0481715	-4.07467	4.6079e-05	0.00103732	3R	Mvl	0.14087
FBgn0083041	48.7062	-0.43356	0.170266	-2.54637	0.0108849	0.0989545	X	snoRNA:Psi18S-1854b	0.140879
FBgn0039613	80.0212	-0.385714	0.140973	-2.73608	0.00621767	0.0650969	3R	Nepl20	0.14092
FBgn0267084	2.30039	1.09391	0.792113	1.381	0.167278	0.546134	X	asRNA:CR45528	0.14142
FBgn0263083	183.849	0.333336	0.111749	2.9829	0.00285532	0.0350485	2R	CG43351	0.141866
FBgn0027525	1066.13	0.192162	0.0467186	4.11319	3.90236e-05	0.000898015	2R	LTV1	0.142174
FBgn0033875	1634.65	-0.260849	0.0757006	-3.4458	0.000569382	0.00927873	2R	CG6357	0.142446
FBgn0052255	0.823274	1.44356	1.27974	1.12801	0.259317	0.662134	3L	Gr64f	0.142505
FBgn0260972	637.961	0.204097	0.0515215	3.96139	7.45142e-05	0.00160756	2R	alc	0.143727
FBgn0086043	2.07968	1.12703	0.838488	1.34413	0.178908	0.5657	X	snoRNA:Me18S-C1024	0.143776
FBgn0259979	356.398	-0.223438	0.0594358	-3.75931	0.000170385	0.00326194	2R	Cndp2	0.143867
FBgn0054003	13.2325	-0.606433	0.297015	-2.04176	0.0411753	0.25644	2L	NimB3	0.144501
FBgn0030215	7.87952	-0.681001	0.359878	-1.89231	0.0584495	0.311995	X	CG15296	0.144603
FBgn0013683	37.6666	-0.54599	0.250085	-2.18322	0.0290198	0.202552	MT	ND4L	0.144759
FBgn0003935	12.1054	-0.657977	0.340136	-1.93445	0.0530576	0.294876	2L	snRNA:U5:34A	0.144848
FBgn0015575	2786.56	-0.149145	0.031639	-4.71396	2.42943e-06	7.00598e-05	3R	alpha-Est7	0.145421
FBgn0004782	2.82205	-1.00978	0.698381	-1.44589	0.148208	0.515177	3R	Ccp84Ab	0.145466
FBgn0035499	1559.92	-0.233402	0.0639038	-3.6524	0.000259801	0.00466781	3L	Chd64	0.145602
FBgn0264727	2.80666	1.01025	0.699772	1.44369	0.148826	0.516246	3L	lncRNA:CR43995	0.145948
FBgn0031240	14.3078	0.6096	0.301167	2.02412	0.0429574	0.261672	2L	CG3345	0.146791
FBgn0267022	1.4114	1.22382	0.974071	1.2564	0.208972	0.605699	X	asRNA:CR45466	0.1472
FBgn0031975	383.928	-0.236565	0.0655404	-3.60945	0.000306843	0.00534441	2L	Tg	0.147546
FBgn0000042	6572.23	-0.206937	0.05309	-3.89785	9.70503e-05	0.00203217	X	Act5C	0.147762
FBgn0054027	8.06412	0.697856	0.378272	1.84485	0.0650592	0.331881	3R	CG34027	0.148546
FBgn0005614	12881.2	0.279038	0.0853476	3.26942	0.00107767	0.0157988	2R	trpl	0.148577
FBgn0032117	47.8475	0.403656	0.154295	2.61613	0.00889331	0.0854163	2L	FucTB	0.148637
FBgn0086027	23.9598	-0.557754	0.261401	-2.13371	0.0328668	0.221268	2R	snoRNA:Or-CD1	0.148839
FBgn0031066	1298.46	-0.177473	0.0418213	-4.24361	2.19953e-05	0.000534218	X	COX6B	0.149069
FBgn0039272	25.7747	0.535485	0.244856	2.18694	0.0287468	0.201164	3R	CG11836	0.149485
FBgn0041191	417.666	0.219832	0.0586515	3.74811	0.000178171	0.00338813	3R	Rheb	0.149904
FBgn0053060	0.970278	-1.5684	1.50934	-1.03913	0.298745	0.698585	3L	CG33060	0.150335
FBgn0052733	2.47256	-0.946491	0.633709	-1.49357	0.135287	0.493613	X	CR32733	0.150572
FBgn0039491	3.19674	-0.927886	0.612797	-1.51418	0.12998	0.483521	3R	CG6059	0.150583
FBgn0033819	4.65175	0.82149	0.499527	1.64453	0.100066	0.42295	2R	CG4714	0.150919
FBgn0038838	1.28033	-1.24709	1.01798	-1.22506	0.220553	0.620173	3R	TotB	0.151811
FBgn0039776	468.615	-0.236739	0.0661996	-3.57614	0.000348699	0.005991	3R	PH4alphaEFB	0.151867
FBgn0044812	1193.29	-0.782598	0.461591	-1.69544	0.0899929	0.398101	3R	TotC	0.151903
FBgn0264898	2.43085	1.13715	0.869099	1.30843	0.190729	0.583445	3R	lncRNA:CR44089	0.151958
FBgn0038448	5.36811	0.841583	0.522499	1.61069	0.107248	0.436598	3R	CG12783	0.152754
FBgn0261975	81.2682	0.370283	0.135557	2.73156	0.00630349	0.065814	2R	CG42806	0.153187
FBgn0266449	435.972	-0.21068	0.0552564	-3.81277	0.00013742	0.00273185	2L	Kr-h2	0.153591
FBgn0034152	1.89099	1.2059	0.965928	1.24844	0.21187	0.607913	2R	Acp53C14a	0.153924
FBgn0050289	23.3713	0.530715	0.244246	2.17287	0.0297898	0.206032	2R	CG30289	0.15494
FBgn0032449	12.9953	-0.589062	0.290234	-2.02961	0.042396	0.260222	2L	CG17036	0.155385
FBgn0265726	806.56	-0.209948	0.0551615	-3.80607	0.000141194	0.00279239	X	Nna1	0.155475
FBgn0032400	2350.62	0.272106	0.0832835	3.26722	0.00108608	0.0158303	2L	CG6770	0.156114
FBgn0038565	3.12627	-0.895054	0.584334	-1.53175	0.125584	0.474313	3R	CG7794	0.156134
FBgn0032803	81.1861	-0.385101	0.145382	-2.64889	0.00807565	0.0793014	2L	CG13082	0.156334
FBgn0266879	0.903456	1.37363	1.21692	1.12877	0.258994	0.662073	2L	lncRNA:CR45340	0.156343
FBgn0038865	477.054	0.249423	0.072604	3.43539	0.000591695	0.00951977	3R	cDIP	0.156634
FBgn0034471	126.822	0.440817	0.181194	2.43284	0.0149808	0.125568	2R	Obp56e	0.156944
FBgn0053177	3.33613	0.958368	0.658774	1.45478	0.145732	0.512038	X	CG33177	0.157898
FBgn0036742	144.295	-0.294756	0.0949785	-3.10339	0.00191316	0.0254588	3L	CG7497	0.158045
FBgn0086691	746.221	-0.241994	0.0694125	-3.48631	0.000489735	0.00812019	2L	UK114	0.158122
FBgn0036567	0.795422	1.45181	1.34671	1.07805	0.281014	0.682376	3L	CG13074	0.158363
FBgn0052594	289.15	-0.240913	0.0690086	-3.49106	0.000481111	0.00798882	X	be	0.158749
FBgn0036919	255.575	-0.266521	0.081092	-3.28665	0.00101386	0.0150699	3L	Grasp65	0.159232
FBgn0264835	9.10827	0.730462	0.418495	1.74545	0.0809063	0.372131	2R	lncRNA:CR44043	0.159339
FBgn0029766	647.913	0.39436	0.152065	2.59336	0.00950429	0.0895478	X	CG15784	0.159431
FBgn0037796	345.035	-0.225804	0.0623796	-3.61984	0.000294788	0.0051502	3R	CG12814	0.159515
FBgn0000928	10.4444	0.647294	0.342382	1.89056	0.0586829	0.31262	X	fs(1)Yb	0.159538
FBgn0041579	45.468	-0.729073	0.417684	-1.74551	0.0808954	0.372131	2R	AttC	0.159881
FBgn0027903	23.885	0.501378	0.225326	2.22512	0.0260733	0.189052	3L	Pol31	0.160663
FBgn0052407	328.758	-0.299049	0.0977267	-3.06005	0.00221297	0.0286779	3L	CG32407	0.160701
FBgn0034505	5.18572	0.828262	0.518829	1.59641	0.110398	0.442643	2R	CG16739	0.161184
FBgn0038747	559.234	-0.212206	0.0567488	-3.73939	0.000184469	0.00346684	3R	RhoGAP92B	0.16129
FBgn0034515	4.18872	1.61499	1.63548	0.987473	0.323411	0.718824	2R	CG13428	0.161531
FBgn0040972	95.4349	-0.332961	0.116309	-2.86274	0.0042	0.0479862	2L	CG16978	0.161672
FBgn0028978	171.96	0.299309	0.0981423	3.04975	0.00229033	0.0295126	3L	trbl	0.162104
FBgn0085425	56.8507	-0.394251	0.152905	-2.57841	0.00992557	0.0922957	2R	CG34396	0.162263
FBgn0085466	6.15119	-0.742522	0.433218	-1.71397	0.0865345	0.390073	3R	CG34437	0.162495
FBgn0029799	193.797	-0.259898	0.0784519	-3.31283	0.000923583	0.0138511	X	CG15772	0.16268
FBgn0051453	50.6398	0.390414	0.150737	2.59003	0.00959672	0.0901206	3R	pch2	0.163002
FBgn0033443	16.8044	0.576953	0.285242	2.02268	0.0431062	0.262099	2R	CG1698	0.163002
FBgn0030558	172.341	-0.279452	0.0881242	-3.17112	0.00151853	0.0209667	X	CG1461	0.163058
FBgn0264310	2.43065	-0.998332	0.71491	-1.39644	0.162581	0.536643	3L	lncRNA:CR43785	0.163074
FBgn0036157	187.139	-0.271167	0.0841561	-3.22219	0.00127217	0.0181367	3L	CG7560	0.164002
FBgn0033521	54.5503	-0.391391	0.151687	-2.58026	0.00987258	0.0920283	2R	CG12896	0.164074
FBgn0261444	2976.31	-0.127776	0.0257931	-4.95389	7.27446e-07	2.30176e-05	X	CG3638	0.164318
FBgn0026061	475.472	-0.205713	0.0544516	-3.77791	0.00015815	0.00304819	3L	Mipp1	0.165234
FBgn0004644	12.1014	0.665923	0.364064	1.82914	0.0673788	0.337516	3R	hh	0.165915
FBgn0004240	9.85884	1.40985	1.30505	1.0803	0.280007	0.681691	2R	DptA	0.166185
FBgn0001149	1726.19	-0.202807	0.0533693	-3.80006	0.000144661	0.00284503	3R	GstD1	0.166454
FBgn0266408	4.15374	-0.829286	0.526356	-1.57552	0.115136	0.452218	3R	lncRNA:CR45048	0.166524
FBgn0016715	186.868	0.283594	0.0909685	3.1175	0.00182392	0.0245873	3L	Reg-2	0.1672
FBgn0038862	499.748	0.323107	0.112147	2.88112	0.0039627	0.0457801	3R	Usp8	0.167453
FBgn0026090	174.946	0.277151	0.0877576	3.15815	0.00158776	0.0218432	X	CG14812	0.167569
FBgn0032525	2.28171	1.09559	0.848813	1.29073	0.196798	0.590563	2L	Hsp60D	0.168476
FBgn0038771	244.353	0.250221	0.0747351	3.3481	0.000813665	0.0124912	3R	CG4390	0.168628
FBgn0030592	11.849	-0.595838	0.306257	-1.94555	0.0517091	0.290994	X	CG9514	0.171196
FBgn0030306	179.536	-0.267811	0.0837058	-3.19943	0.00137699	0.0193083	X	Spase25	0.171307
FBgn0082974	61.5847	-0.372809	0.142451	-2.61709	0.00886821	0.0853191	3R	snoRNA:Psi28S-3305c	0.171765
FBgn0032848	11.6008	0.66419	0.367522	1.80721	0.0707291	0.347204	2L	nesd	0.172153
FBgn0267734	1.83497	1.08903	0.848227	1.28388	0.199182	0.59319	4	asRNA:CR46065	0.172531
FBgn0039612	155.086	-0.277858	0.0889892	-3.12238	0.00179394	0.0242405	3R	Nepl19	0.172563
FBgn0031422	23.8166	0.524822	0.249675	2.10201	0.035552	0.232342	2L	PIG-Wa	0.173565
FBgn0031693	628.472	-0.272642	0.0865207	-3.15117	0.00162617	0.0222641	2L	Cyp4ac1	0.173639
FBgn0033912	2514.23	-0.162009	0.0380181	-4.26135	2.03195e-05	0.000497761	2R	RpS23	0.173717
FBgn0035695	1231.9	-0.165705	0.0394117	-4.20446	2.61702e-05	0.00062428	3L	CG10226	0.174064
FBgn0035032	794.962	-0.204544	0.0548903	-3.72642	0.000194222	0.00362091	2R	ATPsynF	0.174098
FBgn0020622	653.932	-0.183223	0.0461638	-3.96897	7.21854e-05	0.00157221	2L	Pi3K21B	0.174251
FBgn0020416	575.303	0.307954	0.105252	2.92586	0.00343507	0.0407592	2L	Idgf1	0.174254
FBgn0036165	4072.64	-0.213021	0.0585759	-3.63667	0.00027619	0.00490809	3L	chrb	0.174543
FBgn0030090	740.702	-0.18432	0.0466645	-3.9499	7.81826e-05	0.00167537	X	fend	0.174992
FBgn0267037	0.88275	1.32462	1.19656	1.10702	0.268286	0.668866	X	asRNA:CR45481	0.17503
FBgn0036765	136.589	0.362285	0.137221	2.64016	0.00828678	0.0808866	3L	CG7408	0.176142
FBgn0005672	731.538	0.194136	0.0507971	3.82179	0.000132484	0.00264296	2L	spi	0.176674
FBgn0267533	18.0194	0.535268	0.25966	2.06142	0.0392629	0.247918	3L	asRNA:CR45873	0.176768
FBgn0052141	12.7651	0.594296	0.308631	1.92559	0.0541556	0.297798	3L	saturn	0.17677
FBgn0260934	6052.26	0.133485	0.0282607	4.72335	2.3199e-06	6.75856e-05	2R	par-1	0.17696
FBgn0050390	52.6038	0.389868	0.154867	2.51744	0.0118211	0.104789	2R	Sgf29	0.177252
FBgn0039167	173.273	0.274016	0.0879331	3.11619	0.00183207	0.024668	3R	CG17786	0.177829
FBgn0052447	20.8525	-0.513845	0.243342	-2.11162	0.034719	0.228868	3L	CG32447	0.177859
FBgn0033195	29.4192	0.467315	0.208274	2.24376	0.024848	0.182254	2R	CG1360	0.177867
FBgn0039226	146.716	0.281733	0.0919372	3.06441	0.002181	0.0283372	3R	Ude	0.177914
FBgn0034258	1804.56	0.145949	0.0325446	4.48457	7.30616e-06	0.000196748	2R	eIF3c	0.177976
FBgn0031347	9.43371	-0.652026	0.360971	-1.80631	0.0708697	0.347365	2L	CG10869	0.178021
FBgn0034885	2270.9	-0.252851	0.0773913	-3.26717	0.00108629	0.0158303	2R	Eglp4	0.178048
FBgn0030575	287.132	0.234469	0.0686591	3.41497	0.00063789	0.0101625	X	CG5321	0.178161
FBgn0035539	96.8536	-0.335463	0.121978	-2.7502	0.00595584	0.0631685	3L	slow	0.179298
FBgn0051313	1081.27	-0.223287	0.0637016	-3.50521	0.00045625	0.00760928	3R	CG31313	0.179491
FBgn0004569	215.411	-0.261603	0.0821235	-3.18549	0.0014451	0.0200991	3L	aos	0.180726
FBgn0017577	12.9207	-0.562766	0.284526	-1.97791	0.0479394	0.277719	3R	Mcm5	0.180942
FBgn0038930	767.075	0.308811	0.107164	2.88168	0.00395559	0.0457801	3R	BomT3	0.181131
FBgn0030321	264.864	-0.244528	0.0738465	-3.3113	0.000928626	0.0139001	X	CG1703	0.181364
FBgn0031859	1.44007	1.23	1.06835	1.1513	0.249607	0.652338	2L	CG17377	0.181396
FBgn0039710	134.165	0.283485	0.0934908	3.03222	0.0024276	0.0307937	3R	dgt1	0.181442
FBgn0008651	35.8285	0.516713	0.247432	2.0883	0.0367709	0.237852	3R	lbl	0.181459
FBgn0050371	3.3905	1.04442	0.806164	1.29555	0.195132	0.587989	2R	CG30371	0.18147
FBgn0025595	738.601	-0.23029	0.0671982	-3.42703	0.000610213	0.00980386	2L	AkhR	0.181856
FBgn0266649	4.62161	-0.813726	0.528359	-1.5401	0.123536	0.469691	3L	lncRNA:CR45156	0.182376
FBgn0264676	2.322	-1.04559	0.809835	-1.29112	0.196663	0.590563	X	lncRNA:CR43961	0.182608
FBgn0030239	208.198	0.249057	0.076233	3.26705	0.00108676	0.0158303	X	CG17333	0.182738
FBgn0085209	34.8567	-0.413202	0.172426	-2.3964	0.0165568	0.13573	2L	CG34180	0.183686
FBgn0035270	474.063	0.207891	0.0573457	3.62522	0.000288715	0.00507523	3L	CG13933	0.183723
FBgn0038878	642.786	0.195204	0.0519446	3.75792	0.000171331	0.00326905	3R	CG3301	0.184005
FBgn0061197	6.20921	0.801815	0.517255	1.55013	0.121109	0.46528	2R	salto	0.184025
FBgn0033215	25.2009	-0.54406	0.270868	-2.00858	0.0445818	0.266858	2R	Dgat2	0.184103
FBgn0063923	158.014	-0.336594	0.123864	-2.71745	0.00657878	0.0681263	3L	Kaz1-ORFB	0.184332
FBgn0032083	15.5266	0.57599	0.297833	1.93394	0.0531207	0.295026	2L	CG9541	0.184401
FBgn0060292	4.45937	-0.887583	0.615217	-1.44272	0.149101	0.516619	3L	snoRNA:U49:66Da	0.184669
FBgn0050056	6.09911	-0.725991	0.438436	-1.65587	0.0977487	0.418155	2R	CG30056	0.184854
FBgn0034717	334.759	0.260078	0.0820373	3.17024	0.00152311	0.0210046	2R	CG5819	0.18505
FBgn0038753	11.5317	-0.655833	0.370802	-1.76869	0.0769459	0.363506	3R	CG4459	0.186005
FBgn0035624	34.5948	0.429351	0.184412	2.32822	0.0199006	0.155372	3L	Eaf6	0.186045
FBgn0035231	513.587	0.225574	0.0655581	3.44083	0.000579941	0.00938367	3L	Pcyt2	0.186167
FBgn0003339	131.559	0.360269	0.138861	2.59446	0.009474	0.0894104	3R	Scr	0.186641
FBgn0262902	14.0348	0.565742	0.290815	1.94537	0.0517305	0.290994	2R	asRNA:CR43257	0.187203
FBgn0265584	6.57965	-0.68095	0.396306	-1.71824	0.0857524	0.387728	2L	lncRNA:CR44411	0.187756
FBgn0015925	87.1899	0.321694	0.115927	2.77498	0.00552048	0.059549	2R	csul	0.187761
FBgn0267465	4.58658	-0.765953	0.482826	-1.5864	0.112649	0.447884	3L	asRNA:CR45815	0.187788
FBgn0266686	8.8597	-0.664083	0.380099	-1.74713	0.0806146	0.372009	3L	lncRNA:CR45176	0.187831
FBgn0030432	387.049	0.215095	0.0610203	3.52498	0.000423509	0.00714695	X	CG4404	0.188128
FBgn0040340	249.658	-0.269114	0.0871471	-3.08804	0.00201482	0.0265943	X	TRAM	0.188162
FBgn0031501	3.68707	-0.824913	0.548001	-1.50531	0.132244	0.487662	2L	CG17261	0.188456
FBgn0082989	11.3745	0.613332	0.333415	1.83954	0.0658352	0.333812	3R	snoRNA:Psi28S-2442a	0.188505
FBgn0031247	54.6824	0.372648	0.147225	2.53114	0.0113693	0.10218	2L	CG11562	0.18857
FBgn0000024	5127.88	-0.155675	0.036717	-4.23988	2.23644e-05	0.000542028	3R	Ace	0.188817
FBgn0087035	2525.91	0.160164	0.0384477	4.16577	3.10307e-05	0.000730312	3L	AGO2	0.189647
FBgn0027843	1368.09	-0.189728	0.0502045	-3.77909	0.0001574	0.00303889	3L	CAH2	0.189875
FBgn0000594	13.0089	-0.583493	0.308	-1.89446	0.0581645	0.310911	3L	Est-P	0.190189
FBgn0035444	281.302	0.256312	0.0809515	3.16624	0.00154424	0.0212701	3L	CG12012	0.190298
FBgn0003162	2086.47	-0.167414	0.0412696	-4.0566	4.97916e-05	0.00111211	2R	Pu	0.190389
FBgn0003076	1881.79	0.188574	0.0497771	3.78837	0.00015164	0.00296283	3L	Pgm1	0.190459
FBgn0033893	13.0585	0.616633	0.338009	1.82431	0.0681054	0.339725	2R	CG18371	0.190766
FBgn0262801	237.619	-0.234591	0.07041	-3.33179	0.000862895	0.0131368	3R	twr	0.191074
FBgn0003499	288.881	-0.30882	0.109287	-2.82578	0.00471655	0.0527244	3R	sr	0.191235
FBgn0035237	3982.74	-0.122029	0.0252116	-4.84018	1.2972e-06	3.96152e-05	3L	CG13917	0.191258
FBgn0265821	3.16866	1.02253	0.795085	1.28606	0.198422	0.592785	2L	lncRNA:CR44610	0.191323
FBgn0259989	13.107	-0.598211	0.321904	-1.85835	0.0631195	0.326223	2L	CG42486	0.191534
FBgn0267978	799.607	-0.194502	0.0523784	-3.71341	0.000204489	0.00376915	2R	ap	0.191609
FBgn0267347	28.7025	-0.597713	0.32197	-1.85643	0.0633928	0.326893	2L	squ	0.192293
FBgn0039039	2.43392	-0.96642	0.723545	-1.33567	0.181656	0.569411	3R	lmd	0.192364
FBgn0082951	3.50368	-0.874335	0.611158	-1.43062	0.152539	0.522735	2R	snoRNA:Me18S-C1366	0.193197
FBgn0040358	5.88273	-0.687045	0.407655	-1.68536	0.0919193	0.402348	X	CG14625	0.194005
FBgn0014465	6.12366	0.811874	0.539947	1.50362	0.13268	0.488321	X	Cp7Fb	0.194011
FBgn0032289	5.04333	-0.837875	0.570071	-1.46977	0.141623	0.50445	2L	CG6431	0.194427
FBgn0032282	172.676	0.586208	0.313222	1.87154	0.06127	0.32013	2L	CG7299	0.19457
FBgn0031630	101.82	-0.318231	0.115737	-2.74961	0.00596665	0.0632243	2L	CG15629	0.19596
FBgn0016691	1268.7	-0.191935	0.0517123	-3.7116	0.000205956	0.00379006	3R	ATPsynO	0.196103
FBgn0083016	8.05902	-0.670781	0.393908	-1.70289	0.088589	0.394923	2R	snoRNA:Psi18S-841d	0.196753
FBgn0003933	7.36242	-0.70584	0.429467	-1.64353	0.100274	0.423202	X	snRNA:U5:14B	0.197242
FBgn0037879	2.94662	-0.935337	0.69217	-1.35131	0.176596	0.562057	3R	scpr-C	0.197548
FBgn0036735	814.031	0.170267	0.0429398	3.96525	7.33199e-05	0.00159242	3L	Edc3	0.19769
FBgn0019644	1576.58	-0.17931	0.0465963	-3.84815	0.000119013	0.00242952	3L	ATPsynB	0.197841
FBgn0035143	8.80463	-0.665148	0.389322	-1.70848	0.0875477	0.39293	3L	Ppm1	0.197895
FBgn0267286	2.361	-0.994449	0.769823	-1.29179	0.19643	0.590264	2L	lncRNA:CR45722	0.198212
FBgn0040322	288.415	0.228503	0.0684392	3.33878	0.000841474	0.0128661	3L	GNBP2	0.198318
FBgn0004432	3329.84	-0.140434	0.0317892	-4.41766	9.97743e-06	0.000261873	X	Cyp1	0.198469
FBgn0004646	1297.33	-0.156714	0.037747	-4.15169	3.30025e-05	0.00077352	X	ogre	0.198469
FBgn0034364	482.933	-0.219624	0.0642946	-3.41591	0.000635703	0.0101419	2R	CG5493	0.198571
FBgn0053110	624.947	-0.240367	0.0742407	-3.23767	0.00120511	0.017289	3R	CG33110	0.198782
FBgn0263379	2.55757	0.924741	0.680691	1.35853	0.174295	0.559422	3L	lncRNA:CR43431	0.198785
FBgn0038275	21.7806	0.526998	0.264891	1.98949	0.0466474	0.273897	3R	CG3817	0.198827
FBgn0064237	418.826	0.23714	0.0726704	3.26323	0.00110149	0.016004	2R	Idgf5	0.198854
FBgn0039312	23.6952	-0.488404	0.23391	-2.088	0.0367978	0.237891	3R	CG10514	0.199316
FBgn0034664	10.3708	0.689132	0.415223	1.65967	0.0969814	0.415993	2R	CG4377	0.200306
FBgn0015801	433.252	0.228451	0.0687075	3.32498	0.000884263	0.0133767	2R	Reg-5	0.200652
FBgn0005391	15.7846	-0.601334	0.331215	-1.81554	0.069441	0.343317	X	Yp2	0.201106
FBgn0038260	35.8418	-0.399412	0.169305	-2.35912	0.0183181	0.146224	3R	CG14855	0.202383
FBgn0030053	141.044	0.274474	0.0923901	2.97082	0.0029701	0.0363009	X	CG12081	0.202461
FBgn0267148	3.04151	-0.877871	0.628005	-1.39787	0.162151	0.536003	3R	lncRNA:CR45588	0.202494
FBgn0035241	22.9714	-0.485807	0.233521	-2.08035	0.0374932	0.239756	3L	CG12105	0.202869
FBgn0039183	110.931	0.290013	0.101051	2.86997	0.00410516	0.0470916	3R	Dis3	0.203159
FBgn0265074	8.05429	0.658939	0.387661	1.69978	0.0891719	0.396316	2L	lncRNA:CR44185	0.20336
FBgn0265721	2.66074	-0.921121	0.683546	-1.34756	0.177799	0.56431	3L	lncRNA:CR44528	0.203748
FBgn0050424	45.1579	-0.389325	0.162866	-2.39047	0.0168269	0.137133	2R	CG30424	0.203863
FBgn0031397	383.656	-0.206418	0.0588443	-3.50788	0.000451699	0.00756662	2L	CG15385	0.203939
FBgn0025814	595.553	-0.237558	0.0735592	-3.22948	0.00124017	0.0177249	X	Mgstl	0.203955
FBgn0265800	3.53196	0.835497	0.580359	1.43962	0.149975	0.518171	2L	lncRNA:CR44589	0.204911
FBgn0260462	3020.44	0.157762	0.0385899	4.08817	4.34797e-05	0.000986607	3R	CG12163	0.205064
FBgn0029877	2.55708	-0.972982	0.753488	-1.2913	0.196598	0.590563	X	CG17717	0.205431
FBgn0039326	127.148	-0.277749	0.094735	-2.93185	0.00336946	0.0402744	3R	CG10562	0.205723
FBgn0031914	1401.26	-0.188568	0.0511659	-3.68542	0.000228326	0.00417474	2L	CG5973	0.205751
FBgn0035691	28.8998	0.474432	0.22606	2.0987	0.035843	0.233708	3L	CG7386	0.20614
FBgn0003507	514.428	-0.214771	0.062958	-3.41133	0.000646458	0.0102846	3R	srp	0.206537
FBgn0039726	137.537	0.295461	0.10504	2.81284	0.00491053	0.0543555	3R	eIF2Balpha	0.207883
FBgn0000116	8252.88	-0.155627	0.0379867	-4.09688	4.18765e-05	0.000957861	3L	Argk	0.208287
FBgn0039970	1376.73	0.200177	0.0565635	3.53898	0.000401678	0.00683933	2R	CG17508	0.209014
FBgn0015773	43.2848	-0.382752	0.160233	-2.38872	0.0169073	0.137664	X	NetA	0.209794
FBgn0032833	1847.15	-0.145423	0.0342457	-4.24645	2.17185e-05	0.000528624	2L	COX4	0.209831
FBgn0086067	1.88867	-1.01232	0.816198	-1.24029	0.214869	0.612506	3L	snoRNA:Me28S-A771	0.210837
FBgn0086367	2117.64	-0.344944	0.135691	-2.54213	0.0110178	0.0999233	X	t	0.21117
FBgn0033883	420.704	0.22565	0.0687087	3.28416	0.00102288	0.0151319	2R	CG16935	0.211479
FBgn0037252	487.935	0.201871	0.0575842	3.50566	0.000455476	0.00760751	3R	CG14650	0.211564
FBgn0035734	304.101	-0.215528	0.0638946	-3.37318	0.000743048	0.0115946	3L	CG14823	0.211649
FBgn0016926	1995.35	-0.216597	0.0644281	-3.36184	0.000774257	0.0119994	2L	Pino	0.211905
FBgn0260653	68.2886	-0.356848	0.143651	-2.48414	0.0129865	0.112837	3L	serp	0.212228
FBgn0030271	69.3273	-0.352444	0.140888	-2.50159	0.0123636	0.108836	X	CG15202	0.212612
FBgn0031002	173.923	-0.2631	0.0880203	-2.98908	0.00279819	0.0344958	X	CG14196	0.212948
FBgn0035924	2.09165	1.00875	0.815015	1.2377	0.215827	0.613486	3L	CG6576	0.212952
FBgn0051974	207.49	0.237175	0.0746578	3.17683	0.00148893	0.0206331	2L	CG31974	0.213538
FBgn0038967	2.00284	-0.931911	0.712532	-1.30789	0.190912	0.583445	3R	CG13847	0.213698
FBgn0038110	145.7	-0.278966	0.096822	-2.88123	0.00396128	0.0457801	3R	CG8031	0.213736
FBgn0262482	14.1675	-0.520849	0.267768	-1.94515	0.0517571	0.290999	3L	CG43072	0.213881
FBgn0010602	305.496	-0.215837	0.0642983	-3.35681	0.000788467	0.012203	2L	lwr	0.2139
FBgn0036501	534.843	-0.25717	0.0850607	-3.02337	0.00249977	0.0314988	3L	CG7272	0.2142
FBgn0036622	35.706	-0.416511	0.185591	-2.24424	0.0248168	0.182144	3L	Agpat4	0.214483
FBgn0013689	16.6772	-0.516961	0.264894	-1.95158	0.050988	0.288383	MT	trnA	0.214689
FBgn0053138	1152.6	0.178941	0.0478624	3.73866	0.000185007	0.00346684	2R	AGBE	0.214806
FBgn0052668	6.72933	0.666801	0.405876	1.64287	0.10041	0.423306	X	CG32668	0.215966
FBgn0031835	2826.62	-0.167603	0.043288	-3.87182	0.000108024	0.00222917	2L	CG11319	0.216374
FBgn0263143	4.63319	0.792643	0.544437	1.45589	0.145422	0.511424	3R	vret	0.216902
FBgn0011836	147.523	0.271486	0.0932388	2.91173	0.00359437	0.0422534	3L	Taf2	0.216963
FBgn0051217	807.749	0.177003	0.0472299	3.7477	0.000178464	0.00338813	3R	modSP	0.217026
FBgn0265340	4.20208	0.871087	0.639473	1.3622	0.173136	0.55696	2R	lncRNA:CR44294	0.217055
FBgn0031082	0.953898	1.2639	1.21606	1.03934	0.298648	0.698585	X	CG17003	0.217098
FBgn0278604	112.486	0.288132	0.10269	2.80584	0.00501851	0.0552537	3R	dmt	0.217502
FBgn0265512	1199.97	0.160715	0.0406022	3.95829	7.54895e-05	0.00162552	2R	mlt	0.217528
FBgn0032881	168.618	0.26808	0.0915285	2.92892	0.00340141	0.0404441	2L	Amacr	0.217915
FBgn0041147	39.1223	0.408183	0.181052	2.25451	0.0241639	0.178618	3L	ida	0.218794
FBgn0083025	13.4647	-0.568323	0.312661	-1.8177	0.0691102	0.342425	2L	snoRNA:Psi18S-640b	0.21902
FBgn0039810	2.42283	0.93844	0.729557	1.28631	0.198333	0.592785	3R	CG15549	0.219103
FBgn0032642	158.959	0.262864	0.0888989	2.95688	0.00310766	0.0377109	2L	CG5110	0.219206
FBgn0014022	43.4462	0.388602	0.167311	2.32263	0.0201989	0.157162	3R	Rlb1	0.219506
FBgn0086898	82.4104	0.323899	0.124489	2.60184	0.00927258	0.08802	2R	dgo	0.219572
FBgn0260484	32.3632	-0.421083	0.190853	-2.20632	0.0273614	0.195529	X	HIP	0.219738
FBgn0033526	41.4257	0.387847	0.167045	2.32181	0.0202433	0.157293	2R	Caf1-105	0.220342
FBgn0036300	74.4301	-0.320688	0.123146	-2.60413	0.00921077	0.0876414	3L	Pmm2	0.222421
FBgn0004185	1.52522	-1.04815	0.889022	-1.179	0.2384	0.640957	3R	snRNA:U1:95Ca	0.222496
FBgn0027490	87.7559	0.336725	0.133328	2.52553	0.0115523	0.103359	2L	D12	0.222665
FBgn0030594	11.189	-0.716741	0.464921	-1.54164	0.123161	0.468737	X	fiz	0.222897
FBgn0083014	68.844	-0.434083	0.201827	-2.15077	0.0314943	0.214265	3L	snoRNA:Psi18S-996	0.222899
FBgn0019925	484.4	-0.19224	0.0543711	-3.53571	0.000406681	0.00691418	3R	Surf4	0.222927
FBgn0050195	1.7796	0.930218	0.724688	1.28361	0.199277	0.59319	2R	CG30195	0.22302
FBgn0263511	101.75	-0.29902	0.110394	-2.70866	0.00675554	0.0694515	X	Vsx1	0.224401
FBgn0267478	12.155	0.575336	0.322937	1.78157	0.0748188	0.358696	3L	asRNA:CR45828	0.224998
FBgn0086024	3.70479	-0.809233	0.575006	-1.40735	0.159325	0.53243	2R	snoRNA:Me28S-A2589b	0.226184
FBgn0001263	3597.41	-0.302474	0.112867	-2.67992	0.00736394	0.0740088	2R	inaD	0.226389
FBgn0267277	9.86007	0.603776	0.351017	1.72008	0.0854185	0.387187	2L	asRNA:CR45713	0.22641
FBgn0035877	496.172	0.204241	0.0603128	3.38637	0.000708241	0.0111277	3L	CG7083	0.22734
FBgn0031320	157.46	0.2739	0.0964725	2.83915	0.00452335	0.0509649	2L	CG5126	0.227945
FBgn0050020	473.383	0.19536	0.0562879	3.47073	0.000519039	0.00853156	2R	CG30020	0.228181
FBgn0265540	10.9291	0.65363	0.402647	1.62333	0.104519	0.432621	2R	asRNA:CR44390	0.228516
FBgn0031690	4.7934	0.761519	0.522097	1.45858	0.144681	0.509921	2L	CG7742	0.229424
FBgn0035914	691.227	-0.178409	0.0488725	-3.6505	0.000261729	0.00469504	3L	CG6282	0.229568
FBgn0052564	1.08607	-1.21176	1.16225	-1.0426	0.297135	0.697749	X	CG32564	0.229799
FBgn0262647	160.631	0.271263	0.0953411	2.84519	0.00443856	0.0501584	2L	Nup160	0.23003
FBgn0260768	6.46619	0.673645	0.424915	1.58537	0.112883	0.447888	2R	CG42566	0.230043
FBgn0267558	2.1841	0.965108	0.784335	1.23048	0.218518	0.617655	3L	lncRNA:CR45898	0.230427
FBgn0266787	5.03522	0.766878	0.529658	1.44787	0.147653	0.514649	2R	lncRNA:CR45252	0.230627
FBgn0011276	5.03936	-0.728125	0.486006	-1.49818	0.134086	0.490486	X	HLH3B	0.23154
FBgn0085246	2.74027	0.94185	0.755568	1.24655	0.212564	0.608983	2R	CG34217	0.232593
FBgn0029756	110.855	0.286314	0.104592	2.73743	0.00619217	0.0648896	X	CG3309	0.233225
FBgn0024361	4.53542	-0.753016	0.516503	-1.45791	0.144864	0.51025	X	Tsp2A	0.233448
FBgn0030975	1.5969	1.1582	1.0832	1.06923	0.284965	0.685122	X	SdhBL	0.233636
FBgn0053218	2.73062	0.929487	0.74088	1.25457	0.209635	0.605925	X	lncRNA:CR33218	0.23405
FBgn0031561	2003.45	-0.24087	0.0793997	-3.03363	0.00241628	0.0306952	2L	IM33	0.23425
FBgn0030160	2101.39	-0.194504	0.0564978	-3.44268	0.00057599	0.00935964	X	CG9691	0.234363
FBgn0003731	2269.01	-0.168649	0.0451356	-3.7365	0.000186598	0.00349022	2R	Egfr	0.235012
FBgn0038371	12.9523	0.553478	0.308979	1.79131	0.0732434	0.35463	3R	Pbp45	0.235329
FBgn0039155	139.308	-0.29411	0.109689	-2.6813	0.0073336	0.0738612	3R	Kal1	0.235596
FBgn0032170	676.147	0.181466	0.0507372	3.57658	0.000348113	0.00598996	2L	CG4658	0.235744
FBgn0083026	3.37388	0.813745	0.592526	1.37335	0.169644	0.550809	2L	snoRNA:Psi18S-640a	0.23607
FBgn0053547	4542.71	-0.129321	0.0298434	-4.33331	1.46885e-05	0.000374309	3R	Rim	0.237131
FBgn0026418	1074.57	-0.174314	0.0477837	-3.64797	0.000264316	0.004734	3L	Hsc70Cb	0.237863
FBgn0037415	6.21905	0.737486	0.503166	1.46569	0.142732	0.506829	3R	Osi8	0.237942
FBgn0038682	166.935	-0.286319	0.105678	-2.70936	0.0067413	0.0693678	3R	CG5835	0.238962
FBgn0033885	22.5815	0.470177	0.237694	1.97808	0.04792	0.277719	2R	DJ-1alpha	0.239667
FBgn0036380	202.645	0.475925	0.242677	1.96115	0.0498621	0.284543	3L	CG8757	0.240014
FBgn0038224	932.49	-0.172006	0.0469762	-3.66156	0.000250687	0.00453987	3R	ATPsynE	0.240231
FBgn0037714	303.227	-0.240074	0.0798318	-3.00725	0.00263622	0.0329267	3R	CG9396	0.24035
FBgn0037584	2.11043	-0.966637	0.803634	-1.20283	0.229041	0.632519	3R	CG7963	0.240585
FBgn0033451	176.979	-0.264464	0.0932892	-2.83489	0.00458421	0.0514977	2R	Marc	0.240707
FBgn0263478	2.98492	0.864714	0.664028	1.30223	0.192839	0.585022	3L	snoRNA:Edc3-a	0.240934
FBgn0264344	24.7469	-0.444015	0.216974	-2.04639	0.0407178	0.254704	2L	CG43800	0.241393
FBgn0264554	1.88513	-0.914822	0.732148	-1.24951	0.21148	0.607553	3L	asRNA:CR43933	0.241402
FBgn0038597	92.914	0.296243	0.112185	2.64067	0.00827425	0.0808336	3R	CG8064	0.241625
FBgn0014930	283.113	0.227863	0.0736485	3.09392	0.00197528	0.0261329	3R	CG2846	0.241977
FBgn0032422	683.634	0.197266	0.0585394	3.3698	0.000752223	0.0117178	2L	atilla	0.241996
FBgn0031925	1234.05	-0.377761	0.166813	-2.26457	0.0235388	0.175478	2L	Cyp4d21	0.242619
FBgn0038957	68.5899	0.374232	0.164525	2.27463	0.0229283	0.172166	3R	CG7059	0.243444
FBgn0004652	1375.73	-0.182341	0.0518144	-3.51911	0.000432995	0.00728544	3R	fru	0.243609
FBgn0030757	278.63	0.214678	0.0672298	3.1932	0.00140706	0.0196419	X	CG9902	0.244233
FBgn0265693	1.9369	1.05639	0.94461	1.11833	0.263424	0.664845	X	lncRNA:CR44500	0.244335
FBgn0265498	1.7548	0.997989	0.856092	1.16575	0.243716	0.647276	2R	asRNA:CR44367	0.244409
FBgn0035046	242.617	-0.222328	0.0711157	-3.12629	0.00177029	0.0240064	2R	ND-19	0.244435
FBgn0039177	1.33831	1.12746	1.05956	1.06409	0.287289	0.687923	NA	NA	0.245061
FBgn0003719	19.8277	-0.47755	0.246529	-1.9371	0.0527335	0.293735	3R	tld	0.24532
FBgn0030789	37.9613	0.396427	0.181468	2.18456	0.0289214	0.202039	X	Rrp45	0.245463
FBgn0034741	3.31715	-0.964958	0.809826	-1.19156	0.233433	0.635578	2R	CG4269	0.245642
FBgn0010019	94.0167	-0.880289	0.691696	-1.27265	0.203141	0.597205	X	Cyp4g1	0.245846
FBgn0030914	9.10454	0.618475	0.380046	1.62737	0.103658	0.430153	X	CG6106	0.246136
FBgn0027070	286.904	0.293458	0.111386	2.63461	0.00842351	0.0820805	2L	Ugt36E1	0.246161
FBgn0243514	110.578	-0.281365	0.104199	-2.70026	0.00692848	0.0706556	3R	eater	0.246849
FBgn0051636	48.9391	-0.348813	0.147782	-2.36032	0.0182594	0.14596	2L	CG31636	0.247505
FBgn0031465	2.77731	0.839034	0.639999	1.31099	0.18986	0.582902	2L	CG3123	0.248074
FBgn0034351	69.5981	0.337315	0.14024	2.40527	0.0161606	0.133217	2R	rswl	0.248705
FBgn0033498	1.5473	-1.09952	1.02256	-1.07526	0.282259	0.683621	2R	CG12209	0.248872
FBgn0033926	5802.92	0.409713	0.192868	2.12432	0.0336437	0.224772	2R	Arc1	0.249145
FBgn0036995	89.2692	-0.514017	0.280621	-1.83172	0.0669939	0.336179	3L	atk	0.249208
FBgn0013278	12.8899	-0.672041	0.439912	-1.52767	0.126595	0.476235	3R	Hsp70Bb	0.249337
FBgn0029795	1.34907	-0.99638	0.865744	-1.15089	0.249776	0.652338	X	CG15773	0.251033
FBgn0029502	169.223	0.250372	0.0870763	2.87532	0.0040362	0.0464877	X	Coq7	0.251537
FBgn0085360	379.904	0.209083	0.0653146	3.20117	0.0013687	0.0192243	X	CG34331	0.251913
FBgn0003862	4674.86	0.127898	0.0300806	4.25183	2.12034e-05	0.000518301	3R	trx	0.252499
FBgn0051324	286.717	-0.229861	0.0761748	-3.01755	0.00254827	0.0320037	3R	CG31324	0.253394
FBgn0037323	1.15276	-1.14308	1.10534	-1.03414	0.301071	0.701617	3R	CG2663	0.253558
FBgn0266084	889.14	-0.158551	0.0422428	-3.75333	0.000174503	0.00332403	3L	Fhos	0.253591
FBgn0052971	1.25344	1.15913	1.13377	1.02237	0.306607	0.706138	2L	CG32971	0.254029
FBgn0034509	554.693	0.273941	0.101088	2.70992	0.00672994	0.0693135	2R	Obp57c	0.2541
FBgn0029828	1110.09	-0.205972	0.0641181	-3.21239	0.00131637	0.0185857	X	CG6067	0.255077
FBgn0039592	1.59204	-0.942867	0.793934	-1.18759	0.234995	0.637189	3R	CG14062	0.255266
FBgn0284408	6329.21	-0.126254	0.0296148	-4.26323	2.01496e-05	0.000495733	X	trol	0.255354
FBgn0264902	2.55057	0.813933	0.616862	1.31947	0.187011	0.577771	3R	asRNA:CR44093	0.255475
FBgn0000711	2370.7	-0.201464	0.0619453	-3.25228	0.00114481	0.016549	X	flw	0.25553
FBgn0038179	343.539	0.205078	0.0637348	3.21767	0.00129236	0.0183786	3R	CG9312	0.255628
FBgn0083012	8.2274	-0.660489	0.433086	-1.52508	0.12724	0.47731	X	snoRNA:Psi28S-1135a	0.256221
FBgn0053192	6.06078	-0.745521	0.532308	-1.40054	0.16135	0.535069	3R	MtnD	0.25667
FBgn0029932	488.904	-0.208017	0.0653137	-3.1849	0.00144804	0.0201154	X	CG4607	0.256681
FBgn0263483	12.5059	0.536156	0.305394	1.75562	0.0791532	0.368667	2R	snoRNA:lola-d	0.256689
FBgn0036778	6.89124	-0.636821	0.408206	-1.56005	0.118749	0.460092	3L	Cyp312a1	0.257458
FBgn0031874	26.9588	0.428485	0.210867	2.03202	0.0421516	0.259635	2L	CG13775	0.257486
FBgn0011296	59.416	0.37735	0.171377	2.20187	0.0276746	0.196652	2R	l(2)efl	0.258297
FBgn0038575	2.65285	-0.848925	0.667467	-1.27186	0.203423	0.597676	3R	CG7208	0.258752
FBgn0030244	17.8393	-0.498461	0.271639	-1.83501	0.0665044	0.335348	X	CG2157	0.258963
FBgn0013699	2.62303	-0.838599	0.65429	-1.28169	0.19995	0.593494	MT	trnL1	0.259271
FBgn0021760	1519.23	-0.132063	0.0320015	-4.12678	3.67871e-05	0.000855188	3L	chb	0.259652
FBgn0263484	31.9243	-0.482105	0.257622	-1.87137	0.0612943	0.32013	3R	snoRNA:Pi4KIIalpha-a	0.260261
FBgn0263598	1335.18	-0.156451	0.0418475	-3.7386	0.000185044	0.00346684	2L	Vha68-2	0.260621
FBgn0039316	148.123	-0.288007	0.110895	-2.59713	0.00940069	0.0889396	3R	CG11893	0.260769
FBgn0261618	6053.17	0.130553	0.0314887	4.14602	3.3831e-05	0.000789691	3R	larp	0.260819
FBgn0034422	31.6697	0.404485	0.193097	2.09473	0.0361953	0.235197	2R	CG7137	0.261214
FBgn0262993	18.9079	0.459529	0.238473	1.92696	0.0539844	0.29727	3R	lncRNA:CR43301	0.261481
FBgn0034971	440.754	0.183189	0.053825	3.40342	0.000665477	0.0105138	2R	Gpat4	0.261838
FBgn0036091	8.38281	0.598122	0.370673	1.61361	0.106612	0.436055	3L	CG18628	0.262125
FBgn0050052	409.015	0.432717	0.216319	2.00037	0.0454607	0.270273	2R	Obp49a	0.262504
FBgn0010431	4.03058	0.778394	0.579789	1.34255	0.179419	0.565824	3L	mtrm	0.262552
FBgn0264431	6.6644	0.663526	0.442355	1.49998	0.133618	0.49029	3R	lncRNA:CR43849	0.26302
FBgn0083972	134.1	0.28084	0.107021	2.62415	0.00868643	0.0838535	2L	CG34136	0.26372
FBgn0029737	426.572	0.248768	0.0880882	2.82408	0.00474166	0.0529312	X	CG6903	0.264147
FBgn0034761	362.777	-0.223693	0.074439	-3.00505	0.00265534	0.0331293	2R	CG4250	0.265334
FBgn0041094	2451.92	-0.195515	0.0601157	-3.25231	0.0011447	0.016549	3L	scyl	0.26603
FBgn0033357	141.076	-0.256916	0.0932228	-2.75593	0.00585255	0.0624335	2R	Tom7	0.266929
FBgn0034277	418.01	-0.187111	0.056161	-3.33168	0.00086322	0.0131368	2R	OstDelta	0.267126
FBgn0085478	1645.48	-0.136313	0.0340826	-3.99949	6.34779e-05	0.0013959	X	Zdhhc8	0.267819
FBgn0038461	74.7506	-0.309801	0.126403	-2.4509	0.01425	0.120596	3R	EMC2B	0.267947
FBgn0263648	2.77338	0.8404	0.669419	1.25542	0.209327	0.605841	2L	lncRNA:CR43639	0.268672
FBgn0051912	1.48279	-1.01836	0.934239	-1.09005	0.275693	0.678259	2L	asRNA:CR31912	0.269246
FBgn0266456	5.78916	0.688825	0.477528	1.44248	0.149167	0.516619	3L	CG45081	0.269653
FBgn0266083	633.339	0.17574	0.0510726	3.44098	0.00057961	0.00938367	2R	ocm	0.26987
FBgn0032350	2303.43	-0.184003	0.0549455	-3.34884	0.00081152	0.0124912	2L	CG6287	0.269961
FBgn0033799	349.517	0.198641	0.0621197	3.19771	0.00138521	0.0193845	2R	GLaz	0.270513
FBgn0266404	1.26995	1.09492	1.06329	1.02975	0.303127	0.70313	3R	asRNA:CR45044	0.270656
FBgn0031417	172.683	-0.25545	0.0930103	-2.74647	0.00602407	0.0636759	2L	CG3597	0.27094
FBgn0020653	1421.19	-0.175244	0.0509625	-3.43868	0.000584563	0.00943167	X	Trxr-1	0.271274
FBgn0031766	7.49673	-0.59094	0.369847	-1.59779	0.110089	0.441712	2L	CG9117	0.271473
FBgn0038873	2.13919	0.89833	0.755708	1.18873	0.234547	0.636429	3R	CG5892	0.271806
FBgn0267164	2.49938	-0.869115	0.713834	-1.21753	0.223402	0.625251	X	asRNA:CR45604	0.27182
FBgn0035258	5.74783	-0.652895	0.437949	-1.4908	0.136014	0.494411	3L	CG13931	0.271845
FBgn0037249	1570.88	0.143416	0.0371689	3.8585	0.000114087	0.00234156	3R	eIF3a	0.271985
FBgn0050380	7.16308	-0.616542	0.398003	-1.54909	0.12136	0.465616	2R	CG30380	0.272455
FBgn0020235	1580.7	-0.168366	0.0479528	-3.51108	0.000446286	0.007498	3R	ATPsyngamma	0.27284
FBgn0033876	1541.92	-0.152244	0.0409124	-3.72122	0.000198266	0.00367825	2R	Syngr	0.273073
FBgn0003360	10207.5	-0.158407	0.0435824	-3.63466	0.000278353	0.00493113	X	sesB	0.273401
FBgn0010622	121.897	0.26053	0.0964761	2.70046	0.00692438	0.0706556	2R	DCTN3-p24	0.27375
FBgn0034110	469.688	0.20633	0.0664033	3.10722	0.00188855	0.0252198	2R	Atg9	0.274148
FBgn0259734	615.812	0.172452	0.0499439	3.45292	0.000554562	0.00905017	X	Nost	0.274465
FBgn0027600	28.5266	-0.451973	0.237696	-1.90147	0.05724	0.307584	2L	obst-B	0.274482
FBgn0002522	33.8691	-0.384087	0.181725	-2.11356	0.0345531	0.228171	3R	lab	0.274569
FBgn0260007	22.6254	-0.416527	0.207825	-2.00422	0.0450466	0.268466	2R	CG42493	0.274925
FBgn0035813	9.07668	-0.593773	0.37535	-1.58192	0.113668	0.449611	3L	CG8492	0.274956
FBgn0264892	2.12318	-0.837715	0.675366	-1.24039	0.214832	0.612506	2L	asRNA:CR44083	0.275733
FBgn0032774	2058.14	0.186737	0.0568851	3.2827	0.00102816	0.0151707	2L	CG17549	0.276721
FBgn0038596	21.8606	-0.431483	0.221076	-1.95174	0.0509687	0.288383	3R	CG14312	0.276836
FBgn0019957	968.293	-0.165116	0.0468154	-3.52697	0.000420352	0.0071042	3R	ND-42	0.277015
FBgn0022724	32.2656	0.393152	0.190159	2.06749	0.0386884	0.245652	X	Taf8	0.278423
FBgn0034307	50.5367	0.347026	0.154995	2.23895	0.0251593	0.183888	2R	CG10914	0.278613
FBgn0266117	21.9062	0.450252	0.238286	1.88954	0.0588189	0.31294	3L	asRNA:CR44843	0.279237
FBgn0017556	0.957666	1.25724	1.38075	0.910548	0.362534	0.750567	2R	Prosalpha4T2	0.279253
FBgn0053367	2.68908	-0.814806	0.64903	-1.25542	0.209326	0.605841	2R	5SrRNA:CR33367	0.279642
FBgn0037082	134.213	0.261966	0.0984268	2.66153	0.00777863	0.0769153	3L	CG5664	0.280213
FBgn0036627	62.077	-0.320297	0.136428	-2.34774	0.0188878	0.149306	3L	Gagr	0.280457
FBgn0022893	691.72	0.204911	0.0664032	3.08586	0.00202963	0.0266969	2L	Df31	0.280711
FBgn0027601	2098.66	0.140506	0.0365421	3.84503	0.000120536	0.00245182	X	pdgy	0.281433
FBgn0004362	344.233	0.241433	0.0865285	2.79022	0.00526726	0.0574706	2R	HmgD	0.281783
FBgn0284248	1565.27	-0.199298	0.0636853	-3.12943	0.00175148	0.0237796	2L	Cyt-c-p	0.282237
FBgn0265338	3.53501	-0.749399	0.5657	-1.32473	0.185261	0.575679	2R	lncRNA:CR44292	0.282669
FBgn0035287	522.602	-0.219412	0.0743456	-2.95124	0.003165	0.0382725	3L	CG13937	0.282848
FBgn0003888	132.556	-0.265566	0.101129	-2.62601	0.00863935	0.0835406	2R	betaTub60D	0.283139
FBgn0001218	3422.14	-0.290719	0.117093	-2.4828	0.0130354	0.113089	X	Hsc70-3	0.28316
FBgn0053533	1.99071	0.979303	0.898549	1.08987	0.27577	0.678259	2L	lectin-37Db	0.283221
FBgn0051776	12.3611	-0.541568	0.326819	-1.65709	0.0975016	0.417377	2L	CG31776	0.283453
FBgn0086711	124.193	-0.265912	0.101456	-2.62094	0.00876865	0.084504	2L	mol	0.283793
FBgn0052368	7.33252	0.626277	0.41795	1.49845	0.134017	0.490486	3L	CG32368	0.284027
FBgn0267587	10.9136	0.56003	0.346235	1.61748	0.105774	0.435151	2R	asRNA:CR45925	0.284199
FBgn0036168	2.75398	0.848457	0.703132	1.20668	0.227554	0.630367	3L	CG7512	0.284783
FBgn0039250	21.2834	0.498793	0.285781	1.74537	0.0809208	0.372131	3R	Mink	0.28533
FBgn0038894	7.89504	0.642698	0.43803	1.46725	0.142308	0.506099	3R	CG15497	0.285616
FBgn0003900	2.64654	0.849444	0.706389	1.20252	0.229164	0.632519	2R	twi	0.286075
FBgn0263330	9.90618	-0.622428	0.415381	-1.49845	0.134016	0.490486	2L	lncRNA:CR43411	0.286232
FBgn0025643	165.216	0.408005	0.205046	1.98982	0.0466102	0.27382	X	CG3588	0.286242
FBgn0032914	3.38396	0.80002	0.637427	1.25508	0.209451	0.605841	2L	CG14397	0.286321
FBgn0030628	29.2036	0.402545	0.20101	2.00261	0.0452188	0.269116	X	CG9114	0.287545
FBgn0032123	1689.01	-0.142944	0.0379226	-3.76937	0.00016366	0.00314375	2L	Oatp30B	0.28761
FBgn0032847	61.4994	0.338821	0.15151	2.23629	0.0253327	0.184741	2L	Taf13	0.287828
FBgn0266685	20.0767	0.439186	0.232574	1.88837	0.0589765	0.313211	3L	asRNA:CR45175	0.288469
FBgn0039258	30.5581	0.392805	0.193599	2.02896	0.042462	0.260325	3R	beta4GalT7	0.289115
FBgn0051963	1.68226	-0.919725	0.815731	-1.12749	0.259537	0.662404	2L	tRNA:Trp-CCA-2-1	0.289218
FBgn0052699	589.618	0.214829	0.0726564	2.95679	0.00310864	0.0377109	X	LPCAT	0.289288
FBgn0032160	249.968	0.222448	0.0768795	2.89346	0.00381025	0.0443335	2L	CG4598	0.28966
FBgn0053158	122.301	0.272122	0.10646	2.55609	0.0105855	0.0969986	3L	CG33158	0.290055
FBgn0036687	2.269	0.888936	0.770547	1.15364	0.248647	0.651861	3L	CG6652	0.29021
FBgn0267576	33.3186	-0.392061	0.193389	-2.02732	0.0426297	0.260923	3L	lncRNA:CR45916	0.290244
FBgn0030985	200.029	0.232079	0.0823866	2.81696	0.0048481	0.0538206	X	Obp18a	0.290314
FBgn0261554	1353.3	-0.137439	0.0359101	-3.8273	0.000129558	0.00259823	2R	CG42672	0.292215
FBgn0051674	22.5479	-0.42087	0.218263	-1.92827	0.0538212	0.296973	2L	CG31674	0.292346
FBgn0001967	1.08255	1.06965	1.0699	0.999769	0.317422	0.713428	2L	NimC3	0.293039
FBgn0035936	645.279	-0.167294	0.0490906	-3.40787	0.000654728	0.0103727	3L	Tsp66E	0.293322
FBgn0266925	2.95555	0.80577	0.654844	1.23048	0.218519	0.617655	2R	asRNA:CR45376	0.293616
FBgn0264826	18.2949	0.464308	0.257721	1.80159	0.07161	0.349789	3R	lncRNA:CR44034	0.294005
FBgn0032061	3.04473	0.829003	0.688458	1.20414	0.228534	0.632098	2L	CG9314	0.294149
FBgn0036323	1.90705	0.966656	0.898504	1.07585	0.281994	0.683446	3L	CG14118	0.294152
FBgn0035636	46.4557	0.366534	0.17437	2.10205	0.0355492	0.232342	3L	Cralbp	0.294327
FBgn0038397	12.6856	0.828915	0.689656	1.20193	0.229392	0.632604	3R	CG10185	0.295103
FBgn0034700	8.84099	0.566351	0.360284	1.57196	0.11596	0.453835	2R	CG11269	0.295169
FBgn0038225	1.29157	1.09819	1.12573	0.975539	0.329293	0.723012	3R	soti	0.295266
FBgn0038847	2.11184	-0.835106	0.699049	-1.19463	0.232231	0.634831	3R	CG12278	0.295444
FBgn0039641	33.3418	0.377109	0.183123	2.05932	0.0394638	0.248635	3R	CG14511	0.295538
FBgn0013685	86.5092	-0.396379	0.198818	-1.99368	0.0461871	0.272599	MT	ND6	0.295559
FBgn0037368	27.4215	0.425095	0.223493	1.90205	0.0571647	0.307584	3R	CG1239	0.296252
FBgn0013813	27.5067	0.409351	0.210168	1.94773	0.0514467	0.28997	3R	Dhc98D	0.29682
FBgn0065070	22.5771	-0.451973	0.247999	-1.82248	0.0683828	0.340333	3R	snoRNA:291	0.297459
FBgn0050486	1.57291	-0.859661	0.738184	-1.16456	0.244196	0.647797	2R	CG30486	0.297621
FBgn0052480	1.65092	-0.906503	0.810203	-1.11886	0.2632	0.664845	3L	tRNA:Ile-TAT-1-1	0.298186
FBgn0033372	5.76984	0.686788	0.503387	1.36433	0.172463	0.556005	2R	CG13742	0.299069
FBgn0037167	25.6511	-0.440219	0.238146	-1.84853	0.0645262	0.330296	3L	CG11425	0.299243
FBgn0266635	2.66863	-0.834715	0.704145	-1.18543	0.235847	0.638057	2R	asRNA:CR45142	0.29945
FBgn0266280	1.5612	0.944494	0.872539	1.08247	0.279045	0.681079	X	lncRNA:CR44965	0.299532
FBgn0041342	1113.63	0.192784	0.0622983	3.09453	0.00197124	0.0261097	3L	Pcyt1	0.300932
FBgn0263001	1.8837	0.948748	0.882902	1.07458	0.282563	0.683621	3L	CR43309	0.301472
FBgn0034683	2.80099	-0.857461	0.740791	-1.15749	0.247071	0.650875	2R	CG13500	0.301556
FBgn0085411	6.12942	-0.638265	0.446737	-1.42873	0.153083	0.523891	3L	CG34382	0.301834
FBgn0267513	21.8971	-0.456795	0.254512	-1.79479	0.0726878	0.352785	X	28SrRNA-Psi:CR45853	0.30194
FBgn0035132	325.7	0.203654	0.0681305	2.98917	0.00279734	0.0344958	3L	mthl10	0.302009
FBgn0052756	110.19	0.273286	0.10947	2.49645	0.0125444	0.110184	X	CG32756	0.302227
FBgn0029648	141.402	0.289706	0.120353	2.40714	0.0160779	0.132809	X	CG3603	0.302228
FBgn0033821	911.977	-0.187113	0.0596109	-3.1389	0.00169583	0.0231067	2R	CG10799	0.303098
FBgn0266657	3.89158	-0.752334	0.593255	-1.26814	0.204746	0.599052	3L	asRNA:CR45164	0.303253
FBgn0264373	15.9768	-0.464171	0.262089	-1.77104	0.0765538	0.36289	2L	lncRNA:CR43825	0.303368
FBgn0030836	1.47677	0.998672	0.969737	1.02984	0.303086	0.70313	X	CG8664	0.303567
FBgn0032169	45.3709	0.346384	0.16165	2.1428	0.0321292	0.21733	2L	CG4709	0.303958
FBgn0028866	4.23233	-0.754908	0.597672	-1.26308	0.20656	0.60285	2L	CG18420	0.304034
FBgn0036059	664.185	0.163847	0.048367	3.38759	0.000705097	0.0111089	3L	nudE	0.304504
FBgn0037151	31.3284	-0.437952	0.238414	-1.83694	0.0662186	0.334499	3L	CG7130	0.304541
FBgn0036730	4.90771	0.713898	0.544075	1.31213	0.189476	0.582351	3L	qjt	0.304963
FBgn0014859	203.23	-0.545587	0.345162	-1.58067	0.113954	0.44993	2L	Hr38	0.305748
FBgn0035896	1098.59	-0.296646	0.125868	-2.3568	0.0184331	0.146887	3L	CG6983	0.305842
FBgn0267646	4.51193	-0.704137	0.532395	-1.32258	0.185974	0.576722	3L	lncRNA:CR45984	0.305911
FBgn0032648	13.0387	-0.50748	0.305852	-1.65923	0.0970686	0.415993	2L	CG15144	0.30617
FBgn0020018	93.4985	0.27625	0.112168	2.46282	0.0137848	0.117708	3R	Ppox	0.306204
FBgn0029958	250.871	0.207267	0.0705903	2.93619	0.00332271	0.0398411	X	Pdp	0.3064
FBgn0052027	1.99722	-0.855447	0.74505	-1.14817	0.250897	0.653458	3L	lncRNA:CR32027	0.306408
FBgn0036336	32.5445	-0.37428	0.184509	-2.02851	0.0425079	0.260467	3L	ste14	0.306665
FBgn0035443	33.7908	0.378508	0.188108	2.01218	0.0442007	0.265694	3L	CG12010	0.307103
FBgn0040089	65.0597	-0.3071	0.133577	-2.29905	0.0215019	0.164161	X	meso18E	0.307542
FBgn0040153	312.797	0.196731	0.0650679	3.02347	0.00249894	0.0314988	X	l(1)G0469	0.307651
FBgn0263974	49.8222	0.37633	0.186647	2.01627	0.0437717	0.264511	3R	qin	0.308063
FBgn0014033	334.054	-0.217639	0.0766397	-2.83977	0.00451467	0.0509174	2L	Sr-CI	0.308713
FBgn0015926	4.5685	0.688329	0.515875	1.33429	0.182108	0.570046	X	dah	0.309644
FBgn0283680	421.453	0.216076	0.07588	2.8476	0.00440502	0.0498783	X	IP3K2	0.30968
FBgn0053293	28.3222	0.410451	0.216326	1.89737	0.0577794	0.309434	3R	CG33293	0.310291
FBgn0035392	143.835	0.256764	0.100328	2.55926	0.0104896	0.0965941	3L	CG1271	0.310314
FBgn0016047	24.8597	0.491733	0.292624	1.68043	0.0928738	0.405802	2R	nompA	0.310798
FBgn0041150	2082.29	-0.13687	0.036793	-3.71999	0.000199227	0.00369007	2L	hoe1	0.311525
FBgn0267762	6.27366	-0.605457	0.416247	-1.45456	0.14579	0.51204	3R	asRNA:CR46093	0.311654
FBgn0265381	1.78289	0.869499	0.775893	1.12064	0.26244	0.664845	3R	lncRNA:CR44322	0.312498
FBgn0033072	3.12471	0.757057	0.610906	1.23924	0.215258	0.613055	2R	CG17994	0.312616
FBgn0031779	160.465	-0.234209	0.0868807	-2.69576	0.0070229	0.071363	2L	CG9175	0.313065
FBgn0051326	1341.63	0.164972	0.0495835	3.32715	0.000877392	0.0133081	3R	CG31326	0.313122
FBgn0030520	1482.77	0.152706	0.0438796	3.48012	0.000501193	0.00828352	X	Pdcd4	0.31338
FBgn0051777	102.51	0.274059	0.112294	2.44055	0.0146648	0.123464	2L	CG31777	0.314377
FBgn0032116	61.02	-0.315161	0.141064	-2.23417	0.0254717	0.185517	2L	Mco1	0.314522
FBgn0004587	2570.66	0.131821	0.0348678	3.7806	0.000156449	0.00303731	3R	B52	0.315019
FBgn0024509	256.252	-0.202918	0.0692479	-2.93031	0.00338623	0.04039	3R	Sec13	0.315308
FBgn0038977	4.65598	0.695777	0.532405	1.30686	0.191262	0.583445	3R	CG5376	0.316354
FBgn0266139	2.08029	-0.798474	0.674735	-1.18339	0.236655	0.639038	2L	lncRNA:CR44845	0.316408
FBgn0262150	132.137	0.422385	0.229418	1.84112	0.0656043	0.332918	2L	CG42876	0.316439
FBgn0036663	11970.4	0.14317	0.0398223	3.59522	0.000324122	0.0056196	3L	CG9674	0.316547
FBgn0047038	341.535	-0.201682	0.0687145	-2.93507	0.00333468	0.0399425	3L	ND-13B	0.316551
FBgn0265760	1.87949	-0.831093	0.723874	-1.14812	0.25092	0.653458	3L	lncRNA:CR44567	0.316926
FBgn0041246	6.79663	0.579885	0.39125	1.48214	0.138304	0.498929	2L	Gr32a	0.317529
FBgn0033222	5.87893	0.616149	0.433878	1.4201	0.15558	0.526884	2R	CG12824	0.317778
FBgn0029870	2182.79	0.116459	0.0288532	4.03626	5.43097e-05	0.00120358	X	Marf	0.318631
FBgn0261705	54.4495	-0.31966	0.145452	-2.1977	0.0279705	0.198018	2R	CG42741	0.318766
FBgn0037481	36.3484	0.367152	0.182741	2.00914	0.0445227	0.266785	3R	MAGE	0.319025
FBgn0030376	4.30432	0.67357	0.506619	1.32954	0.18367	0.572729	X	CG2750	0.319358
FBgn0002938	18405.2	-0.184618	0.0599461	-3.07973	0.00207189	0.0270653	2L	ninaC	0.319561
FBgn0086059	1.36906	-0.949282	0.91781	-1.03429	0.301	0.701595	3R	snoRNA:Me18S-C1280	0.319899
FBgn0086055	16.9413	-0.546229	0.355492	-1.53654	0.124405	0.471894	3R	snoRNA:Me18S-C1096	0.320312
FBgn0036257	641.717	0.170582	0.0529095	3.22403	0.00126401	0.018043	3L	RhoGAP68F	0.320341
FBgn0040354	2.23248	-0.775819	0.647455	-1.19826	0.230816	0.633034	X	CG14418	0.320634
FBgn0052636	6.44455	-0.618993	0.439776	-1.40752	0.159274	0.53243	X	lncRNA:CR32636	0.320726
FBgn0032775	506.971	0.186515	0.0611142	3.05191	0.00227391	0.0293341	2L	CG17544	0.321365
FBgn0034491	534.546	0.168298	0.0518753	3.24428	0.00117746	0.0169563	2R	Hsl	0.3214
FBgn0003423	2751.74	-0.122942	0.0315668	-3.89467	9.83321e-05	0.00205523	X	slgA	0.321613
FBgn0266328	3.90264	-0.686585	0.525881	-1.30559	0.191692	0.583857	2L	lncRNA:CR44993	0.321696
FBgn0030615	160.25	-0.24978	0.0978413	-2.55291	0.0106828	0.0976623	X	Cyp4s3	0.321814
FBgn0053080	683.599	-0.174092	0.0548736	-3.17261	0.00151077	0.0208849	X	CG33080	0.32279
FBgn0011659	22.4922	0.422608	0.232366	1.81872	0.0689545	0.34195	2R	Mlh1	0.322974
FBgn0266099	6.80645	0.637915	0.465185	1.37131	0.170277	0.551814	3L	CG44836	0.323254
FBgn0035934	29.851	0.390009	0.203484	1.91666	0.0552813	0.301152	3L	TrpA1	0.323292
FBgn0015039	820.023	-0.232313	0.0872442	-2.66279	0.00774947	0.076827	2R	Cyp9b2	0.323333
FBgn0037899	403.644	0.195914	0.0663419	2.95309	0.00314612	0.0381249	3R	RpL24-like	0.32343
FBgn0264833	2.07084	-0.852506	0.766839	-1.11171	0.266261	0.666589	3R	lncRNA:CR44041	0.323647
FBgn0267590	6.83414	-0.606517	0.427308	-1.41939	0.155785	0.527041	2R	asRNA:CR45928	0.323782
FBgn0011660	129.066	0.243241	0.0940501	2.58629	0.0097015	0.0908798	2R	Pms2	0.32383
FBgn0015298	86.6103	0.274818	0.114686	2.39628	0.0165626	0.13573	3L	Srp19	0.324029
FBgn0033246	12602.8	0.155544	0.0459909	3.38205	0.000719466	0.0112885	2R	ACC	0.324435
FBgn0032921	26.7185	0.408955	0.22061	1.85374	0.063776	0.327564	2L	Mpp6	0.324458
FBgn0033286	2.25122	1.01845	1.04825	0.971577	0.331261	0.724984	2R	CG2127	0.324576
FBgn0050145	1.54796	0.982238	0.983939	0.998271	0.318148	0.714516	2R	Obp57e	0.324686
FBgn0039554	214.082	0.210369	0.0745341	2.82246	0.00476572	0.0529667	3R	CG5003	0.32475
FBgn0051040	217.283	0.229892	0.0860147	2.6727	0.00752437	0.0751843	3R	Cog7	0.324952
FBgn0053109	1.62043	-0.968685	0.96083	-1.00817	0.313371	0.711334	3R	CG33109	0.324967
FBgn0029113	237.307	0.2185	0.0792943	2.75556	0.00585914	0.0624335	3L	Uba2	0.32529
FBgn0030641	2.04945	0.896918	0.840501	1.06712	0.285916	0.686045	X	CG6299	0.325305
FBgn0032420	144.378	0.238905	0.0916573	2.6065	0.00914726	0.0871937	2L	CG6583	0.325794
FBgn0034247	19.5738	0.477205	0.286214	1.6673	0.0954547	0.412334	2R	CG6484	0.325953
FBgn0035815	192.401	0.250093	0.0989872	2.52652	0.0115198	0.103243	3L	Snmp2	0.327477
FBgn0265824	3.42201	-0.822585	0.726344	-1.1325	0.257424	0.659838	2L	lncRNA:CR44613	0.327499
FBgn0023537	1249.46	-0.148529	0.0429701	-3.45657	0.000547096	0.00895398	X	CG17896	0.327723
FBgn0267647	1.14025	-1.19163	1.39451	-0.854511	0.392822	0.77456	3L	lncRNA:CR45985	0.328422
FBgn0035623	45.8571	-0.354485	0.175454	-2.02039	0.043343	0.262882	3L	mthl2	0.328707
FBgn0027088	262.754	-0.199271	0.0687977	-2.89648	0.00377373	0.0439985	3L	GlyRS	0.328943
FBgn0036367	3.35383	-0.749247	0.620131	-1.20821	0.226967	0.629459	3L	CG10116	0.329198
FBgn0039780	4.09776	-0.654672	0.491946	-1.33078	0.183262	0.57177	3R	PH4alphaNE1	0.329271
FBgn0039465	1459.7	0.158291	0.0476871	3.31936	0.000902246	0.0135946	3R	Tsp97E	0.329653
FBgn0027376	4.25069	0.692825	0.542602	1.27686	0.201653	0.595859	3R	rha	0.329771
FBgn0052113	1105.55	0.144899	0.0414788	3.49334	0.000477027	0.00793258	3L	Vps13D	0.330159
FBgn0266437	12.6399	0.485314	0.296769	1.63532	0.101981	0.427398	3L	CG45067	0.330233
FBgn0052068	420.523	0.195283	0.0667714	2.92464	0.00344853	0.0408764	3L	Adi1	0.330478
FBgn0031875	30.0373	0.381497	0.198817	1.91884	0.0550052	0.300069	2L	CG3430	0.330725
FBgn0000405	6.91638	0.741043	0.611158	1.21252	0.225313	0.627361	2R	CycB	0.331426
FBgn0035989	706.173	-0.149759	0.0437956	-3.41949	0.000627377	0.0100231	3L	Tat	0.331437
FBgn0037656	27.2813	0.399417	0.214966	1.85805	0.063162	0.326294	3R	CG11986	0.331804
FBgn0038550	2.13105	0.822853	0.73342	1.12194	0.261888	0.664254	3R	CG17801	0.332043
FBgn0266590	45.6668	-0.326829	0.154466	-2.11586	0.0343565	0.22793	3L	lncRNA:CR45115	0.332297
FBgn0050163	23.0963	-0.419607	0.233589	-1.79635	0.0724394	0.35233	2R	Cpr60D	0.332382
FBgn0036563	1.43724	-1.00669	1.04413	-0.964136	0.334978	0.728332	3L	CG13075	0.332538
FBgn0033391	3.98876	-0.700708	0.556837	-1.25837	0.208257	0.604658	2R	CG8026	0.333071
FBgn0015585	2.78032	0.788556	0.682673	1.1551	0.24805	0.65152	3L	Acp63F	0.333089
FBgn0031321	36.0474	0.376443	0.195364	1.92688	0.0539945	0.29727	2L	Tgt	0.333274
FBgn0266218	1.13294	-1.05207	1.13037	-0.930729	0.351994	0.742257	2L	lncRNA:CR44913	0.333367
FBgn0053107	72.2955	0.299482	0.134182	2.23191	0.0256211	0.186248	3R	CG33107	0.333737
FBgn0036727	88.5108	-0.281846	0.121526	-2.31921	0.0203834	0.158166	3L	SecCl	0.333793
FBgn0039481	18.8015	0.478718	0.292057	1.63912	0.101188	0.425638	3R	Cpr97Eb	0.333992
FBgn0037668	2.89642	-0.73834	0.610563	-1.20928	0.226556	0.62898	3R	CG16736	0.334119
FBgn0030816	257.831	-0.215151	0.0785249	-2.73991	0.00614564	0.0646996	X	CG16700	0.334355
FBgn0000639	5.03083	-0.667467	0.513605	-1.29957	0.193747	0.586025	3L	Fbp1	0.334389
FBgn0031813	613.048	0.175546	0.056695	3.09631	0.00195943	0.0260139	2L	CG9527	0.334692
FBgn0002931	34.6823	0.362934	0.184395	1.96824	0.04904	0.281418	2L	net	0.334778
FBgn0029920	6.9489	-0.557136	0.377986	-1.47396	0.140493	0.503257	X	CR4575	0.335064
FBgn0032464	2.90217	-0.79973	0.702606	-1.13823	0.255023	0.657977	2L	Vha68-3	0.335292
FBgn0035544	160.643	-0.245919	0.0976207	-2.51913	0.0117645	0.104532	3L	CG15021	0.335364
FBgn0024897	41.588	-0.329012	0.15723	-2.09255	0.036389	0.23587	X	b6	0.336157
FBgn0283535	3500.89	-0.115813	0.0294427	-3.93351	8.37155e-05	0.00177911	3R	Vha26	0.337138
FBgn0266859	4.00324	-0.718435	0.586245	-1.22549	0.220392	0.620063	2R	lncRNA:CR45320	0.337387
FBgn0037195	4.04206	0.683774	0.538854	1.26894	0.204462	0.598876	3L	CG11226	0.337766
FBgn0035356	257.942	0.20868	0.0752002	2.775	0.00552023	0.059549	3L	CG16986	0.337902
FBgn0034176	289.279	0.204115	0.0725727	2.81256	0.00491495	0.0543555	2R	ste24a	0.337913
FBgn0261004	38.5744	0.382218	0.20205	1.8917	0.0585315	0.312287	3R	asl	0.337967
FBgn0052039	107.524	-0.251673	0.101832	-2.47145	0.0134566	0.115861	3L	CG32039	0.338145
FBgn0052695	111.482	-0.257808	0.105956	-2.43315	0.0149679	0.125552	X	CG32695	0.338487
FBgn0035842	179.826	0.224802	0.0848801	2.64847	0.00808571	0.0793319	3L	CG7504	0.338571
FBgn0026722	277.984	0.19338	0.0666374	2.90197	0.00370827	0.043324	2R	drosha	0.338787
FBgn0267754	1.77065	0.88223	0.839611	1.05076	0.293369	0.694542	3R	lncRNA:CR46085	0.338951
FBgn0266008	2.55273	0.755566	0.641891	1.17709	0.239158	0.641604	2R	lncRNA:CR44781	0.339278
FBgn0267913	443.709	0.184063	0.0616291	2.98662	0.00282082	0.0346998	2R	lncRNA:CR46194	0.339398
FBgn0035741	2.37422	-0.802217	0.712258	-1.1263	0.260038	0.662513	3L	BBS1	0.339416
FBgn0029860	81.5231	0.289043	0.127905	2.25982	0.0238324	0.176857	X	CG15891	0.339572
FBgn0032864	1020.61	0.16378	0.051194	3.1992	0.00137808	0.0193083	2L	CG2493	0.339993
FBgn0014031	592.331	0.19811	0.069415	2.854	0.00431723	0.0490305	X	Spat	0.340024
FBgn0032244	14.9695	0.462067	0.278308	1.66027	0.0968599	0.415993	2L	RfC3	0.340041
FBgn0028476	875.639	-0.141469	0.0405998	-3.48446	0.000493124	0.0081645	3R	Usp1	0.340532
FBgn0262517	990.73	0.16874	0.0538174	3.13541	0.00171613	0.0233276	3L	Ltn1	0.341475
FBgn0053966	3.7985	-0.693783	0.556517	-1.24665	0.212526	0.608983	3L	CG33966	0.341484
FBgn0044046	3.63001	-0.705407	0.572691	-1.23174	0.218046	0.617238	X	Ilp7	0.341513
FBgn0263006	8990.69	-0.155904	0.0474515	-3.28554	0.00101788	0.0150973	2R	SERCA	0.341577
FBgn0037981	61.9334	0.304646	0.139891	2.17774	0.0294256	0.204257	3R	Spt3	0.341589
FBgn0040900	11.3296	0.49512	0.313571	1.57897	0.114342	0.450629	X	CG17777	0.341742
FBgn0083018	24.8111	0.397253	0.217044	1.83028	0.0672073	0.336954	2R	snoRNA:Psi18S-841b	0.342128
FBgn0033308	9.77454	-0.53021	0.352285	-1.50506	0.132309	0.487745	2R	CG8736	0.342183
FBgn0030334	72.012	-0.296669	0.13419	-2.21081	0.027049	0.194272	X	Karl	0.342664
FBgn0029853	55.8114	0.324261	0.155395	2.08669	0.0369159	0.238336	X	CG3781	0.343086
FBgn0053120	418.119	-0.194427	0.0677081	-2.87155	0.00408467	0.0469037	2L	CG33120	0.343198
FBgn0051988	1.32703	1.02667	1.10551	0.928682	0.353054	0.742959	2L	CG31988	0.343386
FBgn0266994	5.55339	-0.650989	0.501024	-1.29932	0.193835	0.586048	3L	asRNA:CR45445	0.343657
FBgn0039081	864.063	-0.160746	0.0500006	-3.21487	0.00130503	0.0185126	3R	Irk2	0.343834
FBgn0266327	2.20734	-0.838819	0.777881	-1.07834	0.280883	0.682376	2L	asRNA:CR44992	0.344677
FBgn0034576	582.434	-0.155946	0.0477235	-3.2677	0.00108425	0.0158303	2R	ND-B14.7	0.344857
FBgn0085321	1.4596	0.947433	0.964433	0.982373	0.325916	0.721287	3R	CG34292	0.345701
FBgn0032224	193.978	0.213603	0.0791022	2.70034	0.00692677	0.0706556	2L	Sps2	0.345725
FBgn0261267	22.0721	0.417937	0.237764	1.75779	0.0787841	0.367498	2R	CG42615	0.345765
FBgn0031574	4.8232	0.680702	0.543243	1.25303	0.210193	0.606462	2L	TTLL4B	0.345864
FBgn0026143	62.8325	0.296866	0.135116	2.19712	0.0280121	0.198056	X	Cdc45	0.345995
FBgn0022702	21.822	-0.407385	0.227981	-1.78693	0.0739494	0.355909	3L	Cht2	0.346116
FBgn0266428	17.9106	0.460571	0.279962	1.64512	0.0999456	0.422599	2L	asRNA:CR43463	0.346195
FBgn0039482	5.53287	-0.607493	0.447593	-1.35724	0.174704	0.559632	3R	CG14258	0.346501
FBgn0039809	97.1202	-0.266683	0.113518	-2.34925	0.0188114	0.149013	3R	CG15547	0.346591
FBgn0035540	223.156	0.212462	0.0786098	2.70275	0.00687688	0.0704447	3L	Syx17	0.347158
FBgn0011768	548.974	-0.164643	0.0522691	-3.14991	0.0016332	0.0223334	3R	Fdh	0.347653
FBgn0024975	45.17	0.325753	0.15799	2.06186	0.039221	0.247812	X	CG2712	0.348204
FBgn0004580	1989.07	-0.159577	0.049795	-3.20468	0.00135213	0.0190295	2R	Cbp53E	0.348479
FBgn0000150	1834.38	-0.182402	0.0616519	-2.95858	0.00309064	0.0376127	3R	awd	0.348482
FBgn0267252	21051.8	-0.143605	0.0421162	-3.40973	0.000650268	0.0103308	2L	Ggamma30A	0.348613
FBgn0259918	301.126	-0.276193	0.120632	-2.28955	0.0220473	0.166649	X	inaF-B	0.348695
FBgn0038088	389.407	0.441353	0.261885	1.68529	0.0919323	0.402348	3R	CG10126	0.348757
FBgn0264672	169.753	0.216508	0.0812727	2.66396	0.00772258	0.0766271	2L	Eogt	0.348887
FBgn0031730	12.3655	0.486564	0.308606	1.57665	0.114875	0.452158	2L	CG7236	0.348932
FBgn0038358	1.51682	-0.915188	0.914495	-1.00076	0.316944	0.713428	3R	Ttc26	0.349386
FBgn0051342	679.088	0.153784	0.0470512	3.26844	0.00108141	0.0158303	3R	CG31342	0.349844
FBgn0267680	19.9077	0.41402	0.23608	1.75373	0.0794772	0.369459	3R	lncRNA:CR46016	0.350492
FBgn0265845	1.1561	-1.05032	1.16818	-0.899108	0.368595	0.754606	2R	lncRNA:CR44634	0.35054
FBgn0032907	34.2748	0.360962	0.187959	1.92043	0.0548031	0.29955	2L	CG9272	0.350555
FBgn0266774	10.7042	0.511577	0.337156	1.51733	0.129184	0.48168	3L	lncRNA:CR45239	0.351006
FBgn0032835	558.697	-0.240054	0.0963936	-2.49035	0.0127617	0.111394	2L	CG16772	0.351007
FBgn0031778	2.29892	-0.785927	0.703625	-1.11697	0.264008	0.665123	2L	lncRNA:CR9162	0.351102
FBgn0031610	16.3604	0.457796	0.279662	1.63696	0.101638	0.426432	2L	CG15436	0.351103
FBgn0025592	806.538	0.155622	0.0481023	3.23523	0.00121543	0.0174151	3L	Gk1	0.351819
FBgn0035771	1046.63	-0.14006	0.0407225	-3.43938	0.000583051	0.00942062	3L	Sec63	0.352374
FBgn0032246	402.591	0.18138	0.0615025	2.94914	0.00318657	0.0384923	2L	Wdfy2	0.352495
FBgn0004876	1469.09	-0.163418	0.0520896	-3.13725	0.00170541	0.0232095	3R	cdi	0.352883
FBgn0030992	2.23725	-0.857633	0.823334	-1.04166	0.29757	0.698035	X	CG33253	0.353617
FBgn0266252	5.37835	0.624742	0.476612	1.3108	0.189926	0.582902	3R	lncRNA:CR44947	0.354244
FBgn0266197	17.6473	0.469855	0.293927	1.59854	0.109923	0.441512	X	asRNA:CR44892	0.354364
FBgn0022770	15.4863	-0.443529	0.266867	-1.66198	0.0965162	0.415658	X	Peritrophin-A	0.35452
FBgn0039313	52.1363	-0.311521	0.148451	-2.09847	0.0358635	0.233708	3R	CG11892	0.354605
FBgn0050157	15.1502	-0.445965	0.269394	-1.65544	0.0978355	0.418335	2R	CG30157	0.354647
FBgn0033356	378.416	0.175652	0.0586341	2.99573	0.00273789	0.0340102	2R	CG8229	0.354713
FBgn0031118	2021.74	-0.11535	0.0300809	-3.83465	0.000125743	0.00255319	X	RhoGAP19D	0.354876
FBgn0032613	233.501	0.252428	0.105293	2.39738	0.0165129	0.135616	2L	Nepl9	0.354919
FBgn0264789	3.23063	0.704221	0.586626	1.20046	0.22996	0.632957	3R	asRNA:CR44019	0.355191
FBgn0031359	702.012	0.171656	0.0565723	3.03428	0.00241108	0.0306867	2L	Rim2	0.355336
FBgn0085198	4.4054	-0.640389	0.498338	-1.28505	0.198775	0.592889	2L	CG34169	0.355368
FBgn0010403	2.57538	0.968035	1.02209	0.94711	0.343583	0.73636	3R	Obp83b	0.355518
FBgn0285913	624.073	0.172317	0.0569413	3.02622	0.00247633	0.0313073	3R	red	0.355557
FBgn0039241	3216.41	-0.196157	0.0701475	-2.79635	0.00516828	0.0565531	3R	CG11089	0.356005
FBgn0032699	349.538	0.404771	0.229683	1.7623	0.0780183	0.366385	2L	CG10383	0.356117
FBgn0036018	88.9509	0.263815	0.113397	2.32648	0.0199932	0.155988	3L	CG3335	0.356244
FBgn0034330	354.714	0.216998	0.0826335	2.62603	0.0086386	0.0835406	2R	BomS4	0.356625
FBgn0062961	38.9829	0.328716	0.162809	2.01903	0.0434841	0.263126	2R	lncRNA:CR33942	0.356777
FBgn0016687	988.439	0.16915	0.055399	3.0533	0.00226338	0.0292647	2R	Nurf-38	0.356909
FBgn0051300	425.533	0.204011	0.074873	2.72475	0.00643496	0.0668365	3R	CG31300	0.357207
FBgn0033170	234.022	0.267356	0.116143	2.30196	0.0213375	0.163233	2R	sPLA2	0.357509
FBgn0261794	4092.94	-0.119141	0.0317959	-3.74707	0.000178909	0.00339094	2R	kcc	0.357712
FBgn0024330	101.709	0.268562	0.11707	2.29403	0.0217888	0.165319	3R	MED6	0.35786
FBgn0036771	56.1723	0.30344	0.143164	2.11952	0.0340468	0.226402	3L	Wdr92	0.35857
FBgn0034291	8.98481	-1.32237	1.79176	-0.738028	0.460497	0.81859	2R	CG5770	0.358642
FBgn0019624	1544.25	-0.153801	0.0477753	-3.21925	0.00128525	0.0183004	3R	COX5A	0.35922
FBgn0015245	1863.98	-0.141507	0.0418552	-3.38087	0.00072256	0.0113214	X	Hsp60A	0.359342
FBgn0032251	49.3108	0.322957	0.158888	2.03262	0.0420913	0.259449	2L	Nse4	0.359478
FBgn0039849	122.499	-0.244084	0.100503	-2.42864	0.0151557	0.126661	3R	CG11334	0.359673
FBgn0030485	441.679	0.167592	0.0548505	3.05543	0.00224741	0.0290911	X	CG1998	0.359885
FBgn0083058	150.134	-0.252354	0.106161	-2.37709	0.0174497	0.141272	3L	snoRNA:Psi18S-1086	0.360005
FBgn0033179	368.353	0.180791	0.0619435	2.91864	0.00351565	0.0415855	2R	p47	0.360032
FBgn0037684	158.615	0.259614	0.111211	2.33442	0.0195735	0.153239	3R	Srr	0.360159
FBgn0032382	5083.29	0.301291	0.141969	2.12224	0.0338178	0.225406	2L	Mal-B2	0.360449
FBgn0005585	1941.22	-0.164722	0.0534093	-3.08415	0.00204134	0.0267891	3R	Calr	0.360482
FBgn0085480	4.88902	0.641835	0.505475	1.26977	0.204168	0.598305	3L	CG34451	0.360683
FBgn0010258	7.13612	0.566374	0.408152	1.38766	0.165241	0.541659	3R	Rbp4	0.360714
FBgn0031738	771.193	-0.145218	0.0437154	-3.3219	0.000894075	0.0135072	2L	CG9171	0.360814
FBgn0265839	4.36388	-0.631984	0.492436	-1.28338	0.199359	0.59319	2R	lncRNA:CR44628	0.360895
FBgn0038860	85.2292	0.265653	0.115836	2.29335	0.0218278	0.165319	3R	Ice2	0.362037
FBgn0041243	4.44358	-0.65204	0.521223	-1.25098	0.210941	0.60739	2R	Gr43a	0.362515
FBgn0266989	1.41851	0.936415	0.979068	0.956435	0.338852	0.73267	3L	lncRNA:CR45440	0.36299
FBgn0052791	220.109	-0.211236	0.0799722	-2.64136	0.00825732	0.0807375	X	DIP-alpha	0.363047
FBgn0265297	14959.7	-0.120604	0.0327365	-3.68408	0.000229527	0.00418997	2R	pAbp	0.364
FBgn0002868	2867.19	0.181177	0.0625727	2.89546	0.00378604	0.0440969	3R	MtnA	0.364102
FBgn0038603	775.122	-0.151827	0.0472241	-3.21503	0.00130432	0.0185126	3R	PKD	0.364786
FBgn0040507	62.3949	-0.284987	0.130692	-2.18061	0.0292126	0.20315	3L	ACXD	0.365349
FBgn0267773	3.98181	0.676309	0.558345	1.21127	0.22579	0.627965	3R	asRNA:CR46104	0.365515
FBgn0031496	2.32118	-0.785177	0.723166	-1.08575	0.27759	0.67947	2L	CG17258	0.365572
FBgn0039915	1297.25	-0.178181	0.0610691	-2.9177	0.00352623	0.0416673	4	Gat	0.365575
FBgn0083008	37.7631	-0.377396	0.207931	-1.81501	0.0695229	0.34344	X	snoRNA:Psi28S-1135e	0.365615
FBgn0034451	132.182	0.255408	0.10936	2.33549	0.0195177	0.152931	2R	TBCB	0.365899
FBgn0033980	692.361	0.29877	0.141404	2.11288	0.0346114	0.228291	2R	Cyp6a20	0.366069
FBgn0032299	12.622	0.458431	0.288549	1.58875	0.112117	0.446704	2L	CG17127	0.366725
FBgn0052281	56.3091	0.312278	0.152338	2.0499	0.040374	0.253109	3L	CG32281	0.367042
FBgn0038302	17.6287	-0.43997	0.269464	-1.63276	0.10252	0.428681	3R	CG4210	0.367102
FBgn0262126	1149.5	-0.146604	0.0448383	-3.26961	0.00107695	0.0157988	2L	Sec24CD	0.367205
FBgn0085248	43.5319	0.328915	0.166117	1.98002	0.0477009	0.277367	2R	CG34219	0.367576
FBgn0034800	5.48906	0.625882	0.490975	1.27477	0.20239	0.596273	2R	CG3788	0.367922
FBgn0053098	13.4471	-0.456721	0.287545	-1.58834	0.112209	0.446873	3R	CG33098	0.368237
FBgn0025882	7.18592	-0.53695	0.378114	-1.42007	0.155586	0.526884	X	snoRNA:MeU6-A47	0.368238
FBgn0261065	80.3912	0.279778	0.127488	2.19454	0.0281967	0.198896	3R	Cpsf73	0.368469
FBgn0031990	2272.95	0.112489	0.0295687	3.80432	0.000142194	0.00280717	2L	PAPLA1	0.369183
FBgn0038849	165.485	-0.229562	0.0925045	-2.48163	0.0130784	0.113203	3R	CG7079	0.369515
FBgn0037454	70.1903	-0.294663	0.13908	-2.11866	0.0341189	0.226617	3R	CG1137	0.369597
FBgn0262582	2985.61	-0.114534	0.0304455	-3.76193	0.000168608	0.00323335	3R	cic	0.369701
FBgn0038054	26.6432	-0.380436	0.212778	-1.78795	0.0737846	0.355533	3R	CG5509	0.370966
FBgn0020255	625.416	-0.164383	0.0541531	-3.03552	0.00240121	0.0306168	X	Ran	0.371011
FBgn0027783	68.3476	0.282152	0.130062	2.16937	0.0300543	0.207602	2R	SMC2	0.371995
FBgn0023489	231.415	0.198368	0.0734061	2.70234	0.00688543	0.0704689	2L	Pph13	0.37249
FBgn0035317	24.096	0.395938	0.228145	1.73546	0.0826588	0.377987	3L	Oseg2	0.372661
FBgn0016076	824.349	0.294872	0.140207	2.10311	0.0354561	0.232249	2L	vri	0.373547
FBgn0036762	1591.62	-0.122681	0.0341591	-3.59145	0.000328838	0.00569269	3L	CG7430	0.373853
FBgn0034118	105.995	0.263556	0.116806	2.25637	0.0240477	0.178106	2R	Nup62	0.374388
FBgn0029685	291.227	0.214018	0.0833032	2.56915	0.0101949	0.0941087	X	CG2938	0.374764
FBgn0026255	75.1969	0.292513	0.138829	2.10701	0.0351167	0.230651	2L	clumsy	0.375442
FBgn0036366	36.6506	0.355133	0.191538	1.85411	0.0637232	0.327559	3L	JMJD7	0.376155
FBgn0083962	1804.98	0.139938	0.0422435	3.31266	0.000924137	0.0138511	2L	CG34126	0.376175
FBgn0000490	355.781	0.178737	0.0624712	2.86111	0.00422156	0.0481841	2L	dpp	0.376343
FBgn0283426	2.71204	0.784057	0.737641	1.06292	0.287816	0.688392	2R	lncRNA:acal	0.376631
FBgn0086690	2142.77	0.11811	0.0323107	3.65545	0.000256728	0.00462719	3L	Plp	0.376636
FBgn0046793	12.1664	0.510027	0.352139	1.44837	0.147514	0.514334	3L	CG32236	0.376775
FBgn0032138	1113.64	0.148998	0.0467317	3.18838	0.00143072	0.0199478	2L	CG4364	0.376862
FBgn0034849	62.1782	0.29107	0.138154	2.10684	0.0351311	0.230651	2R	CG3500	0.377307
FBgn0034113	214.254	0.204172	0.0775575	2.63252	0.00847544	0.0824456	2R	CG8060	0.377563
FBgn0034614	7.79305	-0.52635	0.372349	-1.41359	0.157482	0.529168	2R	CG9752	0.377975
FBgn0038986	11.4609	0.4935	0.333787	1.47849	0.139278	0.500319	3R	sit	0.378012
FBgn0028984	540.518	0.21352	0.0834721	2.55798	0.0105281	0.0967926	3R	Spn88Ea	0.378209
FBgn0265595	729.059	-0.170223	0.0579719	-2.93629	0.00332161	0.0398411	X	CG44422	0.37851
FBgn0038889	220.743	0.207746	0.0800269	2.59596	0.00943283	0.0890957	3R	Fancm	0.379524
FBgn0266279	4.14136	0.671915	0.567677	1.18362	0.236563	0.639038	X	lncRNA:CR44964	0.379617
FBgn0266918	1453.14	0.132174	0.0388261	3.40426	0.000663447	0.0104963	3L	CG32486	0.380124
FBgn0053505	22.2533	0.397437	0.233181	1.70441	0.0883036	0.394767	2R	U3-55K	0.381148
FBgn0010340	56.5242	0.327887	0.16938	1.93581	0.0528912	0.294325	3R	140up	0.381429
FBgn0267439	11.189	0.500422	0.344128	1.45417	0.145898	0.51204	2L	asRNA:CR45789	0.381657
FBgn0264598	2979.23	-0.133252	0.0394267	-3.37974	0.000725553	0.0113527	X	PsGEF	0.381661
FBgn0043021	12.1481	-0.627794	0.507499	-1.23703	0.216075	0.613486	2L	snRNA:U5:38ABb	0.38218
FBgn0034446	3.41689	0.705232	0.620627	1.13632	0.255822	0.658249	2R	Arl6	0.382348
FBgn0027537	134.395	0.245302	0.105335	2.32877	0.0198711	0.155248	X	Nup93-1	0.382429
FBgn0050001	7.74084	0.55641	0.413032	1.34714	0.177936	0.564588	2R	CG30001	0.382683
FBgn0031360	721.66	0.162737	0.0543923	2.99191	0.00277237	0.0343262	2L	CG31937	0.383581
FBgn0267161	3.49071	-0.686772	0.594518	-1.15517	0.248019	0.65152	X	asRNA:CR45601	0.383839
FBgn0030412	3749.84	-0.106625	0.0278116	-3.83381	0.000126172	0.00255735	X	Tomosyn	0.383943
FBgn0023496	3.81732	-0.684485	0.591232	-1.15773	0.246976	0.650875	2L	Lip1	0.383956
FBgn0001321	29.0241	0.385099	0.222415	1.73144	0.0833731	0.380795	3R	knk	0.384139
FBgn0026754	3.4397	0.701349	0.617011	1.13669	0.255669	0.658128	2R	Ugt37C1	0.384216
FBgn0266050	4.19255	0.669271	0.569002	1.17622	0.239507	0.641834	X	CG44815	0.384234
FBgn0031432	161.925	-0.321628	0.165045	-1.94873	0.0513276	0.289729	2L	Cyp309a1	0.38478
FBgn0085357	25.7432	0.381285	0.219651	1.73586	0.0825879	0.377967	X	CG34328	0.3864
FBgn0033540	79.9834	0.264842	0.120228	2.20284	0.0276061	0.196652	2R	Elp2	0.386467
FBgn0262975	3035.68	-0.10712	0.0281446	-3.80606	0.0001412	0.00279239	3R	cnc	0.386876
FBgn0030588	52.4014	0.363942	0.203548	1.78799	0.0737773	0.355533	X	CG9521	0.387249
FBgn0032068	3.6429	0.727734	0.662392	1.09865	0.271923	0.6726	2L	LManV	0.387639
FBgn0036621	1001.33	-0.132991	0.0396901	-3.35074	0.000805952	0.0124567	3L	roq	0.387763
FBgn0266634	9.85196	-0.475938	0.319875	-1.48789	0.13678	0.495793	2R	asRNA:CR45141	0.387972
FBgn0031239	774.675	0.150398	0.0482948	3.11416	0.00184471	0.0247617	2L	CG17075	0.387974
FBgn0259224	770.085	-0.139893	0.0430381	-3.25045	0.00115221	0.0166347	3L	CG42324	0.388086
FBgn0033687	4.08019	-0.625164	0.509734	-1.22645	0.220029	0.620063	2R	CG8407	0.388098
FBgn0264482	5.96651	0.599202	0.474299	1.26334	0.206467	0.602809	3L	lncRNA:CR43890	0.388559
FBgn0004797	653.357	-0.157813	0.0522576	-3.0199	0.0025286	0.0317917	2L	mdy	0.389172
FBgn0264872	2.75051	0.756408	0.711559	1.06303	0.287769	0.688392	2L	asRNA:CR44063	0.389777
FBgn0267137	8.44102	-0.558865	0.422141	-1.32388	0.185542	0.576044	3R	lncRNA:CR45577	0.390083
FBgn0034051	1350.71	-0.121031	0.034309	-3.52767	0.000419235	0.00709584	2R	Mlf	0.390134
FBgn0263600	83.6187	0.260475	0.117754	2.21203	0.0269645	0.193787	3L	DNApol-delta	0.390176
FBgn0033381	60.6249	-0.28604	0.137366	-2.08233	0.0373123	0.239337	2R	GstE13	0.390384
FBgn0017456	5.43519	0.584518	0.456227	1.2812	0.200124	0.593494	3R	Ubc84D	0.390478
FBgn0001230	128.299	-0.3114	0.158124	-1.96934	0.0489141	0.280979	3R	Hsp68	0.390742
FBgn0030262	120.766	-0.235651	0.100087	-2.35446	0.0185497	0.147556	X	Vago	0.39078
FBgn0053554	2132.73	0.144243	0.0454103	3.17644	0.00149096	0.0206361	2R	Nipped-A	0.391104
FBgn0036851	207.757	-0.216725	0.0873996	-2.47971	0.0131491	0.113729	3L	CG14082	0.391126
FBgn0050499	160.132	0.22636	0.0938164	2.4128	0.0158306	0.131051	2R	Rpe	0.391236
FBgn0037377	73.1501	0.270633	0.125736	2.15238	0.0313671	0.213826	3R	CG1218	0.391829
FBgn0031374	3484.47	0.108924	0.0291227	3.74018	0.000183891	0.00346684	2L	Wdr62	0.391851
FBgn0265011	3.70643	0.691542	0.611825	1.13029	0.258352	0.660878	2R	Np	0.392211
FBgn0025839	344.143	-0.178078	0.0637994	-2.79121	0.00525115	0.0573498	X	ND-B14.5A	0.39267
FBgn0039509	95.9559	0.264397	0.121229	2.18097	0.0291859	0.203089	3R	bigmax	0.392822
FBgn0034487	22.0034	0.393738	0.23459	1.67841	0.0932673	0.406887	2R	Efhc1.2	0.392955
FBgn0033564	275.185	0.188703	0.0701121	2.69144	0.00711437	0.0719714	2R	Pex6	0.393272
FBgn0267635	1.48912	0.872447	0.921055	0.947226	0.343524	0.73636	3L	lncRNA:CR45973	0.393683
FBgn0040503	1.73171	0.925605	1.02287	0.904908	0.365514	0.752402	2R	CG7763	0.393933
FBgn0028675	93.1834	0.264086	0.121253	2.17798	0.0294077	0.204257	2L	Sur	0.394042
FBgn0030695	109.964	-0.244863	0.107196	-2.28424	0.0223572	0.168544	X	PGRP-LE	0.394306
FBgn0020637	1.65089	0.806548	0.803468	1.00383	0.315459	0.712268	3L	Lcp65Ag2	0.394342
FBgn0002891	206.39	0.233863	0.0994686	2.35113	0.0187166	0.148572	2R	DNApol-zeta	0.394401
FBgn0265086	3.0111	0.726659	0.669817	1.08486	0.277983	0.679943	2L	lncRNA:CR44197	0.394449
FBgn0266993	2.43037	0.771554	0.743769	1.03736	0.29957	0.699635	3L	lncRNA:CR45444	0.394539
FBgn0267743	4.95933	-0.62092	0.510493	-1.21631	0.223866	0.625319	2L	asRNA:CR46074	0.394816
FBgn0029755	65.151	0.285773	0.138269	2.06679	0.0387544	0.245934	X	Sas10	0.394985
FBgn0264834	6.60447	0.557472	0.424601	1.31293	0.189206	0.581997	2R	lncRNA:CR44042	0.395285
FBgn0265830	14.7531	-0.43017	0.273491	-1.57288	0.115746	0.453234	X	lncRNA:CR44619	0.395501
FBgn0015513	1443.21	-0.127823	0.0377417	-3.38679	0.00070716	0.0111261	3R	mbc	0.395636
FBgn0085612	1.77309	-0.751929	0.712754	-1.05496	0.291442	0.692495	3L	CR41320	0.395714
FBgn0034264	19.2377	-0.399993	0.242133	-1.65195	0.0985438	0.419631	2R	Dlish	0.395785
FBgn0040554	123.793	-0.252448	0.112984	-2.23436	0.0254591	0.185517	3R	asRNA:CR17025	0.395875
FBgn0261710	2935.2	-0.115241	0.0320407	-3.59672	0.000322252	0.00559569	X	nocte	0.395913
FBgn0037901	88.7777	0.261023	0.119358	2.18689	0.0287503	0.201164	3R	Exd2	0.395977
FBgn0029994	1804.99	-0.137633	0.0424792	-3.24002	0.00119521	0.0171685	X	Ldsdh1	0.396058
FBgn0031010	1.54707	0.899369	0.977168	0.920382	0.357373	0.746258	X	CG8028	0.396362
FBgn0039113	354.591	0.178869	0.0646615	2.76625	0.00567057	0.0608225	3R	udt	0.396454
FBgn0027585	1463.09	0.13923	0.0433136	3.21445	0.00130693	0.0185165	2R	CG8740	0.396732
FBgn0035316	0.982524	1.02744	1.2412	0.82778	0.407795	0.78419	3L	CG15878	0.397879
FBgn0032683	339.48	-0.176286	0.0633237	-2.78389	0.00537111	0.0583245	2L	kon	0.397962
FBgn0051445	1310.39	0.165933	0.0574615	2.88773	0.00388036	0.0450572	3R	CG31445	0.398028
FBgn0039500	14.3063	0.453184	0.300074	1.51024	0.130982	0.485682	3R	CG5984	0.398047
FBgn0243486	742.605	-0.143063	0.0453328	-3.15584	0.00160034	0.0219633	2L	rdo	0.398131
FBgn0024248	637.863	0.150555	0.0491906	3.06065	0.00220857	0.0286536	2L	chico	0.398238
FBgn0051472	251.366	0.195675	0.0749999	2.60901	0.00908056	0.0868356	3R	sgll	0.398523
FBgn0000535	2083	-0.142564	0.0451569	-3.15709	0.0015935	0.0218957	X	eag	0.399167
FBgn0038893	54.4949	0.308703	0.158267	1.95053	0.0511135	0.288663	3R	Archease	0.39932
FBgn0051380	8.87694	0.516007	0.375758	1.37324	0.169677	0.550809	3R	CG31380	0.400387
FBgn0032973	45.7111	-0.361736	0.206487	-1.75186	0.0797975	0.369834	2L	CG6675	0.400691
FBgn0039887	2.59498	-0.724402	0.674698	-1.07367	0.282971	0.683931	3R	CG2053	0.40072
FBgn0036038	105.179	0.249644	0.111895	2.23106	0.0256768	0.186534	3L	defl	0.400822
FBgn0036553	188.859	-0.210073	0.0845116	-2.48573	0.0129284	0.112504	3L	CG17027	0.401131
FBgn0033782	149.865	-0.265365	0.123741	-2.14451	0.0319918	0.216786	2R	sug	0.401134
FBgn0040718	22.9981	-0.39554	0.240004	-1.64805	0.0993415	0.422081	2L	CG15353	0.401167
FBgn0039688	2015.34	-0.142498	0.0452939	-3.14608	0.00165475	0.022574	3R	Kul	0.40149
FBgn0024319	3.01552	-0.725225	0.677759	-1.07003	0.284605	0.685122	2R	Nach	0.401978
FBgn0038422	190.541	0.217915	0.0900552	2.41979	0.0155294	0.129087	3R	CG14880	0.403484
FBgn0267729	6.88261	-0.538544	0.406663	-1.3243	0.185402	0.575768	3R	lncRNA:CR46060	0.403504
FBgn0051436	325.315	-0.192237	0.0735659	-2.61313	0.00897164	0.086096	3R	CG31436	0.404078
FBgn0284247	408.492	-0.185392	0.069388	-2.67181	0.00754423	0.0753167	2L	ds	0.404135
FBgn0032493	6.67881	-0.546623	0.418198	-1.30709	0.191181	0.583445	2L	Mabi	0.404782
FBgn0034002	178.53	0.202455	0.0801582	2.52569	0.011547	0.103359	2R	CG8079	0.405263
FBgn0029573	4.26734	-0.617149	0.516076	-1.19585	0.231755	0.63414	X	CG14770	0.405629
FBgn0040859	3.27919	0.713452	0.663682	1.07499	0.282379	0.683621	X	lncRNA:CR32658	0.405691
FBgn0000723	801.454	-0.177428	0.0648142	-2.73748	0.00619113	0.0648896	3R	FER	0.405694
FBgn0050197	1087.7	-0.200821	0.0791759	-2.53639	0.0112001	0.101094	2R	CG30197	0.405735
FBgn0033777	327.142	-0.191909	0.0736051	-2.60728	0.00912643	0.087068	2R	CG17574	0.406034
FBgn0261822	4353.51	-0.158762	0.0542425	-2.9269	0.00342356	0.0406651	2L	Bsg	0.406039
FBgn0038829	344.501	-0.177472	0.0649013	-2.7345	0.00624754	0.0653496	3R	CG17271	0.406255
FBgn0038105	243.436	-0.186923	0.0705941	-2.64786	0.00810038	0.0794074	3R	yellow-f2	0.406491
FBgn0260745	3381.57	-0.142608	0.0457223	-3.11901	0.00181458	0.0244904	3R	mfas	0.406517
FBgn0264438	4.79984	0.630575	0.536864	1.17455	0.240174	0.64272	2L	lncRNA:CR43856	0.406794
FBgn0038487	1.46123	0.924135	1.04797	0.881829	0.377869	0.762769	3R	TwdlW	0.406824
FBgn0032191	340.825	0.176693	0.0645275	2.73825	0.00617663	0.0648896	2L	Snx17	0.407044
FBgn0085732	5.41168	0.68742	0.624046	1.10155	0.270656	0.671834	2R	CR40190	0.407224
FBgn0032793	86.7596	0.26453	0.124588	2.12323	0.0337342	0.225244	2L	CG10189	0.407972
FBgn0083040	242.554	-0.208233	0.0843828	-2.46772	0.0135978	0.116723	X	snoRNA:Psi18S-1854c	0.408627
FBgn0027094	410.674	-0.185635	0.07007	-2.64928	0.00806626	0.0792776	2L	AlaRS	0.4087
FBgn0035776	1.19158	0.993342	1.19658	0.830154	0.406452	0.783002	3L	CG8564	0.408895
FBgn0001320	74.9603	0.280485	0.137453	2.04059	0.0412917	0.256743	3L	kni	0.409045
FBgn0052553	27.7883	-0.368264	0.216239	-1.70305	0.0885596	0.394923	X	lncRNA:CR32553	0.409548
FBgn0031244	137.413	0.224443	0.0954819	2.35064	0.0187414	0.148665	2L	CG11601	0.409583
FBgn0266111	75.072	0.269677	0.128989	2.0907	0.0365547	0.236648	2R	ana3	0.409694
FBgn0054054	11.7854	0.524155	0.392982	1.33379	0.182273	0.570072	2R	CG34054	0.409736
FBgn0263750	11.9829	0.459696	0.314471	1.46181	0.143794	0.508589	3R	CG43675	0.410031
FBgn0034996	11.0909	0.487832	0.347955	1.402	0.160916	0.535069	2R	CG13575	0.41016
FBgn0032787	58.7998	0.302082	0.155826	1.93859	0.0525517	0.293152	2L	CG10195	0.410689
FBgn0053988	1888.8	-0.129819	0.039649	-3.2742	0.0010596	0.0155942	2R	Mid1	0.410967
FBgn0038412	121.105	-0.222664	0.0944829	-2.35666	0.0184399	0.146887	3R	Zip89B	0.411004
FBgn0038291	38.0302	-0.37711	0.225724	-1.67067	0.0947873	0.410697	3R	CG3984	0.411265
FBgn0033376	208.832	0.199083	0.0788366	2.52526	0.0115614	0.103359	2R	CG8777	0.411508
FBgn0037709	172.526	-0.207107	0.0840876	-2.46299	0.0137784	0.117708	3R	CG8199	0.411733
FBgn0267304	1.88409	-0.780586	0.786439	-0.992558	0.320926	0.716091	3L	lncRNA:CR45740	0.411819
FBgn0261446	71.6707	-0.287664	0.144042	-1.99708	0.0458168	0.271533	X	CG13377	0.411932
FBgn0039648	1.43717	0.930174	1.07181	0.867856	0.385473	0.766171	3R	CG14515	0.412005
FBgn0264562	41.5678	-0.324631	0.176144	-1.84299	0.065331	0.332576	X	Hr4	0.412431
FBgn0051806	17.9296	-0.403165	0.253385	-1.59112	0.111584	0.445669	2L	CG31806	0.413072
FBgn0030763	41.34	-0.308382	0.161961	-1.90405	0.0569043	0.306766	X	CG9782	0.413151
FBgn0021875	44.4891	0.312318	0.165545	1.8866	0.0592139	0.313723	2R	Zfrp8	0.413624
FBgn0038339	16.1039	-0.474252	0.333974	-1.42003	0.1556	0.526884	3R	CG6118	0.413818
FBgn0034883	9.08384	0.491549	0.355006	1.38462	0.166168	0.5436	2R	Eglp2	0.413866
FBgn0030829	5.01363	-0.57326	0.462002	-1.24082	0.214674	0.612408	X	CG12998	0.413938
FBgn0035957	17.5305	0.421953	0.274282	1.53839	0.123953	0.470394	3L	CG5144	0.414378
FBgn0036260	300.744	-0.199486	0.0795203	-2.50862	0.0121205	0.107027	3L	Rh7	0.414657
FBgn0263831	5.99209	0.631133	0.546438	1.155	0.248092	0.65152	3L	Gen	0.414878
FBgn0029587	1.53565	-0.811169	0.847167	-0.957508	0.338311	0.732474	X	CG14797	0.415141
FBgn0031437	124.654	0.231116	0.101173	2.28437	0.0223497	0.168544	2L	Arpc5	0.415423
FBgn0032879	703.806	0.365604	0.215972	1.69283	0.0904878	0.398896	2L	CarT	0.415456
FBgn0031575	295.277	0.189241	0.0731172	2.58819	0.00964816	0.090529	2L	Cep97	0.415503
FBgn0002939	18.0535	-0.410174	0.262237	-1.56414	0.117786	0.458073	2L	ninaD	0.415898
FBgn0267667	5.70095	0.552043	0.435353	1.26804	0.204785	0.599052	3L	asRNA:CR46005	0.416684
FBgn0029763	491.699	0.161967	0.0570236	2.84034	0.00450648	0.0508754	X	Usp16-45	0.416869
FBgn0011762	24.2898	0.370556	0.221483	1.67306	0.0943146	0.409744	3L	DNApol-alpha50	0.416892
FBgn0260960	1102.61	-0.12554	0.0379678	-3.30649	0.00094473	0.0141226	3L	Baldspot	0.417138
FBgn0263778	8.48752	-0.527387	0.403198	-1.30801	0.19087	0.583445	X	lncRNA:CR43695	0.417513
FBgn0036289	154.811	0.307782	0.162765	1.89096	0.0586295	0.312517	3L	CG10657	0.417685
FBgn0039407	4.52617	-0.621973	0.536202	-1.15996	0.246065	0.649426	3R	CG14544	0.41807
FBgn0263241	227.434	-0.183195	0.0696912	-2.62867	0.00857198	0.0832424	3L	Mocs1	0.418168
FBgn0032260	4.73514	0.615967	0.527757	1.16714	0.243153	0.646234	2L	CG13144	0.418526
FBgn0040528	11.091	0.470214	0.332143	1.4157	0.156864	0.528881	3R	CG15864	0.418527
FBgn0260386	37.3872	-0.317669	0.171862	-1.84839	0.0645455	0.330296	3R	mtg	0.418727
FBgn0033347	183.116	0.204007	0.0830714	2.45581	0.0140569	0.119494	2R	CG8248	0.418944
FBgn0037726	8.98069	0.663627	0.60114	1.10395	0.269616	0.670714	3R	CG9492	0.419013
FBgn0039638	23.6656	0.3722	0.224052	1.66122	0.0966688	0.415867	3R	dgt6	0.419106
FBgn0037186	140.322	-0.231773	0.102311	-2.26539	0.0234887	0.175334	3L	CG11241	0.419188
FBgn0020236	4981.61	0.191367	0.0750423	2.55012	0.0107687	0.0980545	2R	ATPCL	0.420167
FBgn0016672	1245.91	-0.172503	0.0634668	-2.718	0.00656771	0.0680735	3R	Ipp	0.42024
FBgn0266977	3.17456	0.673172	0.618709	1.08803	0.276584	0.678694	3L	CG45428	0.420972
FBgn0029906	92.8441	0.292787	0.150754	1.94215	0.0521187	0.29188	X	xit	0.421068
FBgn0032077	46.9268	0.300222	0.157199	1.90982	0.0561563	0.304173	2L	CG9515	0.421252
FBgn0260750	84.681	0.25318	0.118795	2.13123	0.03307	0.221816	2L	Mulk	0.421843
FBgn0045064	353.27	0.166069	0.0599076	2.77209	0.00556984	0.0599679	2L	bwa	0.422332
FBgn0052652	0.770848	1.10804	1.49781	0.739774	0.459437	0.817751	X	lncRNA:CR32652	0.422408
FBgn0034430	79.2409	0.261628	0.125578	2.08339	0.0372154	0.238978	2R	mip40	0.422727
FBgn0050109	36.5667	0.328818	0.183516	1.79177	0.0731694	0.354518	2R	CG30109	0.423224
FBgn0052095	59.6682	0.279413	0.140123	1.99406	0.046146	0.272599	3L	CG32095	0.423391
FBgn0033131	15.442	0.437913	0.297359	1.47267	0.14084	0.503613	2R	CR12842	0.423854
FBgn0259728	35.4367	0.332135	0.186829	1.77775	0.0754452	0.360208	2R	CG42382	0.423859
FBgn0267799	4.32876	0.630864	0.55608	1.13448	0.256591	0.659186	3R	lncRNA:CR46124	0.423947
FBgn0032734	1.95434	0.888918	1.01436	0.876336	0.380847	0.76337	2L	CG15169	0.423957
FBgn0051514	14.7505	0.432227	0.291316	1.4837	0.137888	0.498154	3R	asRNA:CR31514	0.424698
FBgn0262721	3.77927	-0.699847	0.667134	-1.04904	0.294162	0.695394	2L	CG43165	0.424709
FBgn0027560	6311.43	-0.209985	0.0879944	-2.38635	0.0170167	0.138159	2L	Tps1	0.425119
FBgn0034001	48.9475	0.309007	0.166072	1.86068	0.0627894	0.325106	2R	mRpL41	0.425146
FBgn0041249	0.960211	1.01263	1.28279	0.789397	0.42988	0.79996	2L	Gr22f	0.425321
FBgn0264862	3.38282	0.703376	0.673918	1.04371	0.296619	0.697651	X	asRNA:CR44053	0.42536
FBgn0266369	814.299	-0.172056	0.0637524	-2.69882	0.00695858	0.0708991	2L	Mtp	0.425395
FBgn0038098	71.6545	-0.272481	0.134937	-2.01931	0.0434545	0.263126	3R	CG7381	0.425491
FBgn0267600	8.389	0.480859	0.350062	1.37364	0.169553	0.550809	3L	lncRNA:CR45938	0.425995
FBgn0052572	2.54755	0.719375	0.701902	1.02489	0.305414	0.704995	X	CG32572	0.426032
FBgn0261453	21.6382	-0.380237	0.235256	-1.61627	0.106036	0.435151	3R	scaRNA:MeU2-C41	0.426032
FBgn0039233	19.8358	0.384876	0.240161	1.60258	0.109027	0.439805	3R	CG7006	0.426158
FBgn0267972	252.084	-0.185683	0.0722019	-2.57171	0.0101196	0.0935655	2L	Der-1	0.426181
FBgn0261287	1.85462	-0.765736	0.783559	-0.977254	0.328443	0.722295	3R	ymp	0.426321
FBgn0038839	1224.14	-0.134629	0.0431167	-3.12244	0.0017936	0.0242405	3R	Ktl	0.426846
FBgn0000376	264.857	0.181954	0.0700114	2.59893	0.00935161	0.0886225	X	crm	0.42736
FBgn0022359	166.879	0.228998	0.101784	2.24985	0.0244583	0.18021	3R	Sodh-2	0.427516
FBgn0053213	18.284	0.404949	0.262471	1.54283	0.122871	0.467944	3R	CG33213	0.427832
FBgn0265819	3.20212	-0.614047	0.535394	-1.14691	0.251421	0.653816	2L	lncRNA:CR44608	0.428369
FBgn0051036	114.131	-0.274363	0.137325	-1.99791	0.0457263	0.271506	3R	CG31036	0.428943
FBgn0047205	30.7062	0.368162	0.224933	1.63676	0.10168	0.426451	3L	lncRNA:CR32385	0.431025
FBgn0003257	47.8099	-0.30511	0.164498	-1.8548	0.0636253	0.327559	3R	r-l	0.431495
FBgn0037116	854.289	0.139183	0.0458353	3.03659	0.00239267	0.0305725	3L	Als2	0.431702
FBgn0038118	28.3276	0.357146	0.2144	1.66579	0.0957544	0.413002	3R	timeout	0.432638
FBgn0033740	15.8978	0.418633	0.280193	1.49409	0.135153	0.493437	2R	dgt5	0.432647
FBgn0034617	68.6939	0.276903	0.140409	1.97212	0.0485965	0.27986	2R	Panx	0.432829
FBgn0033450	30.0008	0.340226	0.197745	1.72053	0.0853358	0.386967	2R	Lsm11	0.432856
FBgn0038869	39.5981	0.313519	0.172606	1.81639	0.0693109	0.342972	3R	Smyd5	0.433081
FBgn0285912	5.3889	0.622908	0.554392	1.12359	0.261188	0.663381	3R	mah	0.433327
FBgn0033259	710.305	0.156808	0.0556713	2.81667	0.0048524	0.0538206	2R	Tmem63	0.433651
FBgn0039538	42.5294	0.315299	0.174551	1.80634	0.070865	0.347365	3R	CG12883	0.434053
FBgn0034631	116.339	0.252909	0.121226	2.08626	0.0369555	0.238369	2R	TAF1C-like	0.434264
FBgn0259099	114.987	-0.231768	0.105105	-2.20512	0.0274457	0.196009	3L	DCX-EMAP	0.434598
FBgn0031070	8.59537	0.512551	0.397107	1.29072	0.196802	0.590563	X	CG12702	0.434665
FBgn0004897	2.86261	0.725577	0.725713	0.999814	0.317401	0.713428	3R	fd96Ca	0.434888
FBgn0267186	4.00348	0.626995	0.562893	1.11388	0.265331	0.666223	X	lncRNA:CR45626	0.435229
FBgn0039854	193.147	-0.211813	0.0908392	-2.33174	0.0197146	0.154237	3R	CG1635	0.435325
FBgn0037891	1133.58	-0.13984	0.0464908	-3.0079	0.00263063	0.0328929	3R	CG5214	0.435735
FBgn0011205	676.625	-0.147966	0.0509048	-2.90672	0.00365235	0.0427584	3L	fbl	0.435856
FBgn0029821	3.30296	-0.621196	0.5547	-1.11988	0.262766	0.664845	X	CG4020	0.435952
FBgn0051072	904.279	0.144539	0.0490916	2.94426	0.00323724	0.0390629	3R	Lerp	0.436641
FBgn0267519	1135.44	-0.171505	0.064654	-2.65266	0.00798599	0.0786244	X	28SrRNA-Psi:CR45859	0.436756
FBgn0261014	2161.64	-0.131494	0.0422246	-3.11416	0.00184467	0.0247617	NA	NA	0.437003
FBgn0036861	6.26388	0.525566	0.417513	1.2588	0.208103	0.604632	3L	CG14089	0.438238
FBgn0085317	2.46352	-0.775336	0.821231	-0.944114	0.345111	0.73746	3R	CG34288	0.438292
FBgn0002924	20.1888	0.407131	0.270411	1.5056	0.13217	0.487662	3R	ncd	0.438718
FBgn0261963	74.1312	-0.277757	0.142875	-1.94406	0.0518885	0.291163	2L	mid	0.439645
FBgn0036781	4.69721	-0.611487	0.543883	-1.1243	0.260886	0.663189	3L	CG13699	0.439711
FBgn0030364	309.467	0.185022	0.0734695	2.51835	0.0117906	0.1046	X	Lsm12a	0.439735
FBgn0028550	855.005	-0.156852	0.05627	-2.78749	0.0053118	0.0578458	X	Atf3	0.439743
FBgn0027500	6.33522	0.512054	0.400686	1.27794	0.201269	0.59536	3L	spd-2	0.440044
FBgn0034128	312.59	-0.204009	0.0861695	-2.36754	0.0179069	0.144422	2R	CG4409	0.440149
FBgn0031263	380.749	0.210516	0.0907258	2.32035	0.0203217	0.157795	2L	Tspo	0.440351
FBgn0041195	1.19433	1.01141	1.32282	0.764581	0.444521	0.806424	2L	Pkd2	0.440429
FBgn0267030	1.52983	-0.894829	1.06315	-0.841678	0.399968	0.779411	X	lncRNA:CR45474	0.440434
FBgn0010223	4.09134	0.65205	0.60917	1.07039	0.284444	0.685122	3L	Galphaf	0.440533
FBgn0039007	7.0465	0.534747	0.432133	1.23746	0.215916	0.613486	3R	CCAP	0.440566
FBgn0014395	3.83846	-0.651637	0.608723	-1.0705	0.284396	0.685122	X	tilB	0.440713
FBgn0016080	38.2472	0.313064	0.174637	1.79266	0.0730281	0.354286	NA	NA	0.440758
FBgn0022355	24353.4	-0.167276	0.0625698	-2.67344	0.00750788	0.0750854	X	Tsf1	0.441189
FBgn0051248	186	0.207223	0.0886173	2.3384	0.0193663	0.152139	3R	CG31248	0.441608
FBgn0037633	61.776	0.275351	0.141335	1.94821	0.0513896	0.289791	3R	CG9839	0.441609
FBgn0261270	73.1062	-0.252951	0.122878	-2.05855	0.0395378	0.248963	2R	Sps1	0.441686
FBgn0042125	10.1728	0.473019	0.35097	1.34775	0.17774	0.564281	2L	CG18787	0.441708
FBgn0053914	15.2174	-0.777053	0.830411	-0.935746	0.349404	0.741028	2R	CG33914	0.441715
FBgn0035480	81.2547	0.245589	0.117216	2.09518	0.0361546	0.235133	3L	CG14984	0.442488
FBgn0035409	1.7031	0.936056	1.15732	0.808816	0.418621	0.794332	3L	CG14963	0.442592
FBgn0039489	43.8952	-0.295921	0.159715	-1.85281	0.0639101	0.328076	3R	CG5880	0.443142
FBgn0013707	1.89524	0.834534	0.946197	0.881987	0.377784	0.762732	MT	trnT	0.443808
FBgn0034745	8.02356	0.500205	0.387859	1.28966	0.19717	0.591353	2R	CG4329	0.44389
FBgn0266696	5938.47	-0.117921	0.0359156	-3.28328	0.00102606	0.0151594	3L	Svil	0.444176
FBgn0000121	45772.1	-0.189259	0.076889	-2.46145	0.0138376	0.117894	3L	Arr2	0.444816
FBgn0002564	2.57086	-0.741265	0.769409	-0.963421	0.335336	0.728799	3L	Lsp1gamma	0.444893
FBgn0037445	1095.25	0.132975	0.0435651	3.05234	0.00227064	0.0293253	3R	CG9727	0.445074
FBgn0261675	2.17056	-0.772571	0.82838	-0.932628	0.351012	0.741636	X	Npc1b	0.445378
FBgn0266213	2.33983	-0.691274	0.681966	-1.01365	0.31075	0.709512	2L	lncRNA:CR44908	0.445776
FBgn0039687	9.96623	0.465489	0.344615	1.35075	0.176776	0.562469	3R	Naa40	0.446358
FBgn0261514	22.4315	0.372815	0.236579	1.57586	0.115059	0.452218	2L	NimA	0.446578
FBgn0029888	416.569	-0.169508	0.0645226	-2.62711	0.00861141	0.0834121	X	ND-ASHI	0.446662
FBgn0003268	84.9634	0.245791	0.118297	2.07775	0.037732	0.241057	3R	rod	0.446856
FBgn0267083	3.73793	0.626785	0.577384	1.08556	0.277674	0.679481	X	lncRNA:CR45527	0.447936
FBgn0034481	1.40629	0.787455	0.861664	0.913877	0.360781	0.749391	2R	CG11041	0.448074
FBgn0053258	2.9448	0.65459	0.623429	1.04998	0.293726	0.694588	3L	CG33258	0.448456
FBgn0015838	237.087	0.181987	0.072651	2.50496	0.0122466	0.108057	2R	Vang	0.44879
FBgn0032470	39.2031	0.352774	0.216502	1.62943	0.103223	0.429725	2L	Ttc30	0.448834
FBgn0264375	10.4308	-0.43934	0.313796	-1.40008	0.161488	0.535069	2L	lncRNA:CR43827	0.448853
FBgn0039203	63.3728	-0.263465	0.133144	-1.97879	0.0478394	0.277602	3R	CG13618	0.448921
FBgn0020493	731.873	0.13259	0.0437082	3.03353	0.00241713	0.0306952	3R	Dad	0.449834
FBgn0029765	127.735	-0.230871	0.107309	-2.15146	0.0314398	0.214065	X	CG16756	0.449895
FBgn0259737	9.27869	0.4581	0.337949	1.35553	0.175249	0.560274	2R	CG42391	0.450317
FBgn0032702	271.337	0.172439	0.0668962	2.57771	0.00994584	0.0924087	2L	CG10376	0.45156
FBgn0031189	39.1902	0.307084	0.172574	1.77944	0.0751684	0.359766	X	CG14618	0.451699
FBgn0033668	32.4504	-0.340656	0.205306	-1.65926	0.0970631	0.415993	2R	exp	0.451787
FBgn0036576	326.425	-0.172239	0.0669409	-2.57301	0.010082	0.093293	3L	CG5151	0.453035
FBgn0039043	207.841	0.193467	0.0808502	2.3929	0.0167158	0.136624	3R	CG17121	0.453142
FBgn0264081	2.24753	-0.677914	0.669353	-1.01279	0.311161	0.709596	2L	CG43750	0.453197
FBgn0030700	19.9489	0.375035	0.242159	1.54871	0.121451	0.465807	X	CG15914	0.453542
FBgn0030012	46.8682	0.298679	0.165348	1.80637	0.0708604	0.347365	X	CG18262	0.453565
FBgn0026431	109.544	0.225913	0.104271	2.1666	0.0302653	0.208688	2L	Grip75	0.45376
FBgn0020521	1018.12	-0.128909	0.0420634	-3.06464	0.00217929	0.0283372	2R	pio	0.45382
FBgn0027835	3479.69	-0.106908	0.0312316	-3.42308	0.000619165	0.00993367	2R	Dp1	0.45396
FBgn0033113	11.8114	0.437168	0.314314	1.39087	0.164266	0.539746	2R	Spn42Dc	0.454007
FBgn0037396	15.2589	-0.476331	0.364824	-1.30565	0.191673	0.583857	3R	CG11459	0.455262
FBgn0261648	165.8	-0.205719	0.0896982	-2.29345	0.0218219	0.165319	2L	salm	0.455281
FBgn0023550	22.4782	-0.379304	0.247769	-1.53088	0.1258	0.474815	X	FarO	0.455518
FBgn0050271	12.9731	0.43291	0.310068	1.39618	0.162662	0.536755	2R	CG30271	0.455573
FBgn0031664	76.7097	0.252093	0.12546	2.00935	0.0444998	0.266785	2L	CG8892	0.45631
FBgn0032150	26.9767	0.345055	0.211835	1.62889	0.103337	0.429739	2L	CG13123	0.456946
FBgn0027375	296.051	0.176813	0.0703216	2.51434	0.0119255	0.105468	3L	RecQ5	0.456979
FBgn0260780	12.8644	0.439375	0.319001	1.37734	0.168406	0.548559	X	wisp	0.457173
FBgn0062978	1663.51	-0.129077	0.0424044	-3.04395	0.00233492	0.0299854	2L	CG31808	0.457409
FBgn0265262	2337.82	-0.103313	0.02975	-3.47271	0.000515234	0.00848126	2L	Vha68-1	0.457411
FBgn0262818	3.44085	0.641202	0.613581	1.04502	0.296016	0.697252	NA	NA	0.458148
FBgn0051202	3.56993	0.643825	0.618238	1.04139	0.297696	0.698178	3R	alpha-Man-Ic	0.458355
[truncated: 9,392 more rows]

## Sheet: Legend
List of genes from differential analysis of transcriptome between starved chmMYST/+ and fed chmMYST/+ flies (starvation effect in chmMYST/+)
