# Supplementary material for: The fruit fly acetyltransferase chameau promotes starvation resilience at the expense of longevity
Source: EMBO Rep. 2023 Sep 19;24(10):e57023. doi: 10.15252/embr.202357023 (PMC10561354; doi:10.15252/embr.202357023)
Supplement: Supplementary file 11 — Dataset EV9 [file EMBR-24-e57023-s013.xlsx]

## Sheet: Dataset-EV9
ID	Description	setSize	enrichmentScore	NES	pvalue	p.adjust	qvalues	rank	leading_edge	core_enrichment
GO:0055085	transmembrane transport	546	-0.495248	-2.12333	3.02e-17	3.07e-14	2.32e-14	2050	tags=37%, list=18%, signal=32%	Vmat/Slc45-1/Oatp33Ea/zyd/CG7806/CG4991/Tpc2/nac/Esp/CG7091/Ent3/Rh50/CG42514/CG17167/CG10353/CG8860/CG13384/ABCB7/Sec63/kcc/Vha68-1/CG4476/Mrp4/CG33281/SPoCk/CG6125/CG10019/CG31676/CG13248/CG1208/Vha13/CG9702/CG7458/GC1/Pex13/sut1/CG5254/Nha2/RyR/CG15279/VhaSFD/Vha36-2/VhaAC45/VhaPPA1-1/OtopLa/CG6723/CG1628/CG15221/Mid1/CG8026/na/slif/CG7084/CG8034/CG8028/CG5535/CG6006/Sh/Vha100-2/CG14855/CG9657…
GO:0034220	ion transmembrane transport	280	-0.503097	-2.02622	1.49e-10	7.19e-08	5.44e-08	1520	tags=33%, list=13%, signal=29%	CG5254/Nha2/RyR/CG15279/VhaSFD/Vha36-2/VhaAC45/VhaPPA1-1/OtopLa/CG1628/Mid1/CG8026/slif/CG5535/Sh/Vha100-2/olf186-F/Ant2/mnd/blot/Sfxn2/Zip71B/CG6927/SerT/SecCl/OtopLc/Gat/CG12773/CG12344/nAChRalpha1/NAAT1/Picot/CG7781/sand/CG34396/Ctr1A/nrv1/Zip89B/Mpcp2/ND4/Vha14-1/Piezo/Vha16-1/ND-MLRQ/Ca-alpha1T/CG14401/ATPsynG/Hk/sun/ClC-a/CG9399/eag/Sfxn1-3/Efr/ND5/sesB/Vha26/Mpcp1/ZnT63C/Vha55/ATP7/ATPsynF…
GO:0006811	ion transport	438	-0.452003	-1.90108	2.12e-10	7.19e-08	5.44e-08	1540	tags=29%, list=14%, signal=26%	Rift/CG5254/Nha2/RyR/CG15279/VhaSFD/Vha36-2/CG42237/VhaAC45/VhaPPA1-1/OtopLa/CG6723/CG1628/CG10483/Mid1/CG8026/na/slif/CG8034/CG8028/CG5535/Sh/Vha100-2/CG9657/olf186-F/Ant2/mnd/homer/CG42235/blot/Sfxn2/Zip71B/CG17119/Papst2/CG6927/Nha1/SerT/Oatp74D/SecCl/OtopLc/Gat/CG12773/CG12344/Irk2/nAChRalpha1/NAAT1/Picot/Tsf3/CG7781/Fkbp59/sand/CG34396/Ctr1A/nrv1/Ae2/Zip89B/Mpcp2/PsGEF/CG2121/ND4/Vha14-1/Pie…
GO:0051276	chromosome organization	451	0.388506	1.8788	4.98e-10	1.26e-07	9.56e-08	2919	tags=41%, list=26%, signal=32%	rad50/Nap1/Elp1/RecQ5/trx/spel1/HmgD/nudE/AGO2/Myb/lncRNA:roX1/Nipped-A/ash2/tws/Su(var)2-HP2/dre4/Daxx/Spindly/Ssrp/rod/CG16908/Gcn5/tea/SMC2/kel/Top3alpha/Jarid2/RfC3/ADD1/Dsp1/Hsp70Bb/SMC5/vih/ocm/mre11/Cenp-C/Su(var)205/Blm/Haspin/BEAF-32/Nipped-B/vtd/Su(var)3-3/Nph/CG6204/Iswi/SMC3/cv-c/Dek/E(bx)/cana/wde/Bap170/dmt/Nurf-38/Smn/Mtor/fs(1)h/Df31/JIL-1/Chro/Snm1/His3.3A/E(Pc)/msps/Hcf/polo/pol…
GO:0006812	cation transport	307	-0.478567	-1.94396	2.1e-09	4.26e-07	3.22e-07	1518	tags=29%, list=13%, signal=26%	Nha2/RyR/CG15279/VhaSFD/Vha36-2/VhaAC45/VhaPPA1-1/OtopLa/CG6723/CG1628/Mid1/slif/CG5535/Sh/Vha100-2/CG9657/olf186-F/mnd/homer/CG42235/blot/Sfxn2/Zip71B/Nha1/SerT/OtopLc/Gat/CG12773/Irk2/nAChRalpha1/NAAT1/Tsf3/CG7781/Fkbp59/sand/CG34396/Ctr1A/nrv1/Zip89B/PsGEF/CG2121/ND4/Vha14-1/Piezo/Vha16-1/ND-MLRQ/CG1358/Ca-alpha1T/CG14401/ATPsynG/Hk/sun/Ih/eag/Sfxn1-3/ND5/Vha26/ZnT63C/Vha55/CG4928/ATP7/ATPsynF…
GO:0006259	DNA metabolic process	300	0.419867	1.94237	5.77e-09	9.75e-07	7.38e-07	2913	tags=42%, list=26%, signal=32%	rad50/Nap1/Sid/RecQ5/spel1/larp/Myb/Nipped-A/Xpc/mus201/tea/mtDNA-helicase/mio/Top3alpha/RfC3/Dsp1/SMC5/mre11/Orc4/CG5543/Su(var)205/Ude/Blm/Nipped-B/vtd/Pms2/Ino80/Myc/Rev1/Dek/Dp/Rad60/agt/hay/Nse4/JIL-1/Snm1/DNApol-eta/aurA/FANCI/mip120/stwl/Mnn1/dap/DNAlig1/Caf1-180/koi/Spf45/CG1234/Top2/Parp/RPA3/CG14814/CG5316/CG9272/dpa/XRCC1/CG10185/CG3165/hdm/pic/mip130/Rad17/mof/rnh1/tim/Top3beta/His1:C…
GO:0098655	cation transmembrane transport	221	-0.5073	-1.99264	2.22e-08	3.22e-06	2.44e-06	1518	tags=33%, list=13%, signal=29%	Nha2/RyR/CG15279/VhaSFD/Vha36-2/VhaAC45/VhaPPA1-1/OtopLa/CG1628/Mid1/slif/CG5535/Sh/Vha100-2/olf186-F/mnd/blot/Sfxn2/Zip71B/SerT/OtopLc/Gat/CG12773/nAChRalpha1/NAAT1/CG7781/sand/CG34396/Ctr1A/nrv1/Zip89B/ND4/Vha14-1/Piezo/Vha16-1/ND-MLRQ/Ca-alpha1T/CG14401/ATPsynG/Hk/sun/eag/Sfxn1-3/ND5/Vha26/ZnT63C/Vha55/ATP7/ATPsynF/NKCC/Ostgamma/ATPsynO/nrv2/ine/VhaAC39-1/Mvl/ATPsynD/CG14275/Ork1/CG13795/ATPsy…
GO:0098660	inorganic ion transmembrane transport	224	-0.50308	-1.97961	2.69e-08	3.41e-06	2.58e-06	1518	tags=32%, list=13%, signal=28%	Nha2/RyR/CG15279/VhaSFD/Vha36-2/VhaAC45/VhaPPA1-1/OtopLa/Mid1/Sh/Vha100-2/olf186-F/blot/Zip71B/CG6927/SerT/SecCl/OtopLc/Gat/CG12773/CG12344/NAAT1/Picot/CG7781/sand/CG34396/Ctr1A/nrv1/Zip89B/Mpcp2/ND4/Vha14-1/Vha16-1/ND-MLRQ/Ca-alpha1T/CG14401/ATPsynG/Hk/sun/ClC-a/eag/ND5/Vha26/Mpcp1/ZnT63C/Vha55/ATP7/ATPsynF/NKCC/Ostgamma/ATPsynO/nrv2/ine/VhaAC39-1/Mvl/ATPsynD/CG14275/Ork1/Dic1/CG13795/ATPsynE/At…
GO:0006281	DNA repair	176	0.470955	2.03529	6.35e-08	6.62e-06	5.01e-06	2338	tags=40%, list=21%, signal=33%	rad50/RecQ5/spel1/Nipped-A/Xpc/mus201/mio/Top3alpha/RfC3/SMC5/mre11/CG5543/Blm/Nipped-B/vtd/Pms2/Ino80/Rev1/Dek/Rad60/agt/hay/Nse4/Snm1/DNApol-eta/aurA/FANCI/Mnn1/DNAlig1/Caf1-180/koi/Spf45/Parp/RPA3/CG14814/CG5316/CG9272/dpa/XRCC1/hdm/pic/Rad17/mof/tim/gkt/CG12728/CG14803/Ubc6/CG9601/DNApol-iota/Gnf1/mei-41/RpII15/Marcal1/Ku80/DNApol-delta/Gen/Fancm/Ercc1/DNApol-epsilon255/flfl/nbs/CG13690/Nup16…
GO:0098662	inorganic cation transmembrane transport	199	-0.507847	-1.96641	6.52e-08	6.62e-06	5.01e-06	1518	tags=32%, list=13%, signal=28%	Nha2/RyR/CG15279/VhaSFD/Vha36-2/VhaAC45/VhaPPA1-1/OtopLa/Mid1/Sh/Vha100-2/olf186-F/blot/Zip71B/SerT/OtopLc/Gat/CG12773/NAAT1/CG7781/sand/CG34396/Ctr1A/nrv1/Zip89B/ND4/Vha14-1/Vha16-1/ND-MLRQ/Ca-alpha1T/CG14401/ATPsynG/Hk/sun/eag/ND5/Vha26/ZnT63C/Vha55/ATP7/ATPsynF/NKCC/Ostgamma/ATPsynO/nrv2/ine/VhaAC39-1/Mvl/ATPsynD/CG14275/Ork1/CG13795/ATPsynE/Atpalpha/ATPsynB/Ndae1/SERCA/CG33296/Ncc69/Vha68-2/p…
GO:0022402	cell cycle process	546	0.335088	1.64327	1.05e-07	9.69e-06	7.34e-06	2822	tags=35%, list=25%, signal=28%	ana1/rad50/RecQ5/trbl/Rheb/larp/Plp/nudE/Cep135/Myb/cnn/Rcd5/tum/tws/Xpc/Su(var)2-HP2/shrb/Spindly/rod/SMC2/kel/asl/mio/l(2)dtl/Wdr62/RfC3/SMC5/vih/mre11/Rca1/Cenp-C/Blm/Haspin/ric8a/Nipped-B/vtd/l(2)gl/Efhc1.2/Asap/Myc/l(2)gd1/SMC3/RanGAP/east/cv-c/cana/dmt/Mtor/CG2955/par-6/DCTN3-p24/Rab1/Chro/His3.3A/msps/polo/Khc-73/baf/aurA/brm/CycB3/fest/Mnn1/CG8188/Cdk2/Prp38/Iml1/dap/DNAlig1/Grip75/sls/ru…
GO:0006974	cellular response to DNA damage stimulus	221	0.429993	1.93255	4.96e-07	3.97e-05	3.01e-05	2338	tags=37%, list=21%, signal=30%	rad50/RecQ5/spel1/Nipped-A/Xpc/mus201/hid/mio/Top3alpha/l(2)dtl/RfC3/SMC5/mre11/CG5543/Blm/Nipped-B/vtd/Pms2/Ino80/Rev1/Dek/Dp/Rad60/agt/hay/Nse4/Snm1/DNApol-eta/aurA/FANCI/Mnn1/DNAlig1/Caf1-180/koi/Spf45/Parp/RPA3/CG14814/CG7376/CG5316/CG9272/dpa/XRCC1/Utx/hdm/pic/PR-Set7/Rad17/mof/tim/gkt/CG12728/CG14803/CG1218/CHES-1-like/Cul4/Ubc6/Gcn2/CG9601/DNApol-iota/Gnf1/mei-41/HipHop/RpII15/Marcal1/Ku80…
GO:0006082	organic acid metabolic process	326	-0.431142	-1.76594	5.09e-07	3.97e-05	3.01e-05	865	tags=23%, list=8%, signal=22%	P5cr/CG1461/CG5009/Pfk/CG7560/muc/Mfe2/GlyRS/Ald1/Tdc1/CG5599/Mdh2/CG6465/Idh3a/CG8630/CG5493/Baldspot/Hex-C/CG7470/r/Men-b/slgA/Acox57D-p/CG11334/Had2/bgm/CG33110/CG5326/Eip55E/D2hgdh/CG5618/CG7430/CRAT/CG1673/MsrA/Oscillin/Mpc1/Ahcy/SERCA/Pdhb/Gdh/ry/CG15093/CG5191/regucalcin/CG17896/CG10361/PCB/CG31075/v/Idh/Dhpr/Gip/CG10621/kdn/FASN1/Gs2/CG5955/bond/CG11899/Acbp2/Oat/CG9547/CG11236/CG6415/ELO…
GO:0006396	RNA processing	597	0.323528	1.61101	5.63e-07	4.08e-05	3.09e-05	3532	tags=40%, list=31%, signal=29%	LTV1/Elp1/CG3008/CG4364/AGO2/lost/Nbr/CG4022/CG4849/scu/CG7747/Gem3/Pnn/Snp/Ip259/Pcf11/Hen1/l(2)05287/CG7728/CG4038/su(w[a])/Archease/crn/CG4622/CG6610/Rrp6/Cpsf160/Srp54/SF2/Smn/Rbp1/Pabp2/yps/Cdc5/CG17266/CG31368/snRNA:U5:23D/su(f)/tra2/Rtc1/CG42724/Gem2/Imp/CG9344/IntS14/Rlb1/CG5220/Prp38/btz/Urm1/hfp/CG17168/Caper/wisp/Spf45/Sas10/CG8833/Larp7/CG3021/IntS12/RIOK2/Parp/CG11360/SmF/PQBP1/CG531…
GO:0002181	cytoplasmic translation	123	-0.552414	-2.02758	8.3e-07	5.62e-05	4.25e-05	1854	tags=50%, list=16%, signal=42%	RpL24/RpL31/RpL13A/RpS18/RpS23/Dph1/RpS28b/eIF4H1/RpL18/RpS27/RpL30/RpL26/RpL37A/RpS19a/RpL34b/RpS17/RpL32/RpL27/RpL6/eIF5/RpL22/RpL19/RpS10b/RpS13/RpS3/RpL37a/RpL7A/RpS27A/RpL17/sta/RpL9/eIF2beta/RpL4/RpL27A/RpL18A/RpS11/RpLP1/RpS15/RpL14/RpS24/RpS14a/RpS9/RpLP2/RpL41/RpLP0/RpS3A/RpS2/RpS7/RpS5a/RpL23A/RpL10/RpS8/RpL7/RpL3/RpL8/RpL35A/RpS26/RpS4/RpS6/RpS25/RpS16
GO:0019725	cellular homeostasis	198	-0.49064	-1.89805	1.05e-06	6.63e-05	5.02e-05	2250	tags=39%, list=20%, signal=32%	Cln3/Debcl/Vha100-1/CG1090/Letm1/MTF-1/Syx5/zyd/Dys/Dop1R1/CG17167/Rbcn-3B/CG8993/ABCB7/Vha68-1/SPoCk/norpA/ATP6/srl/tn/RyR/VhaAC45/Mid1/Rbcn-3A/Jafrac2/capt/Cisd2/Cpn/Vha100-2/Vdup1/Cbp53E/zfh1/Prx3/Fhos/Zip71B/daw/Pgk/Plap/CG7497/comt/CG12773/uif/wgn/Ctr1A/nrv1/Manf/Ae2/Usp5/Csp/Vha16-1/sesB/Hex-C/Rack1/egr/ZnT63C/Vha55/bgm/ATP7/NKCC/nrv2/CG7430/VhaAC39-1/CG12896/Atpalpha/Ndae1/SERCA/Fkbp14/Ncc…
GO:1901605	alpha-amino acid metabolic process	93	-0.595229	-2.10038	1.2e-06	7.19e-05	5.44e-05	865	tags=38%, list=8%, signal=35%	P5cr/CG1461/CG7560/CG5599/CG5493/CG7470/r/slgA/CG11334/Eip55E/CG7430/CG1673/Ahcy/Gdh/ry/CG15093/CG17896/CG10361/v/Dhpr/CG10621/Gs2/CG5955/CG11899/Oat/CG11236/CG6415/Shmt/Gnmt/ppl/aay/CG10184/CG3999/ple/AsnS
GO:0055086	nucleobase-containing small molecule metabolic process	216	-0.470982	-1.84602	1.54e-06	8.67e-05	6.57e-05	1662	tags=36%, list=15%, signal=31%	rut/Eno/ras/CG9961/Ts/tn/Gapdh1/CG6330/CG10738/Pglym78/Adgf-C/nst/r-l/CG10932/Pde9/Pde1c/AhcyL1/Ppcs/Aprt/Gapdh2/FarO/CG34357/CG8303/Pgk/CG12268/Pfas/Dera/CG33056/Pfk/ACXD/NT5E-2/ATPsynbeta/CG31183/muc/Ald1/fbl/ATPsynG/sun/CG1441/Ac13E/sesB/ATPsyndelta/Hex-C/r/awd/ATPsynF/CG8306/CG11089/ATPsynO/CG1774/ATPsynD/Ac76E/CG30427/AdenoK/blw/ATPsyngamma/ATPsynE/ATPsynB/Ahcy/CG8080/Pdhb/ry/Gart/CG17896/Dh…
GO:0042335	cuticle development	151	-0.52232	-1.96596	1.75e-06	8.9e-05	6.74e-05	1599	tags=29%, list=14%, signal=25%	SoxN/Cpr49Ag/Cht2/obst-E/Ccp84Ag/arm/Vajk3/Cpr49Aa/Dhc64C/sdt/pot/t/Ccp84Ab/Vajk2/Sec13/snsl/fng/Sec23/drd/jar/verm/Duox/Cpr100A/gammaCOP/Rack1/Pu/serp/sgg/CG34462/snu/ATP7/Cpr76Bc/Cpr47Ee/Sec24CD/CrebA/pio/Cpr49Ae/p38c/Cpr/Sec61alpha/obst-A/Cpr62Bb/Idgf4/ple
GO:0019752	carboxylic acid metabolic process	321	-0.428435	-1.74996	1.75e-06	8.9e-05	6.74e-05	865	tags=23%, list=8%, signal=22%	P5cr/CG1461/CG5009/Pfk/CG7560/muc/Mfe2/GlyRS/Ald1/Tdc1/CG5599/Mdh2/CG6465/Idh3a/CG8630/CG5493/Baldspot/Hex-C/CG7470/r/Men-b/slgA/Acox57D-p/CG11334/Had2/bgm/CG33110/CG5326/Eip55E/CG5618/CG7430/CRAT/CG1673/Oscillin/Mpc1/Ahcy/SERCA/Pdhb/Gdh/ry/CG15093/CG5191/regucalcin/CG17896/CG10361/PCB/CG31075/v/Idh/Dhpr/Gip/CG10621/kdn/FASN1/Gs2/CG5955/bond/CG11899/Acbp2/Oat/CG9547/CG11236/CG6415/ELOVL/Shmt/Gnmt…
GO:0006520	cellular amino acid metabolic process	152	-0.523696	-1.97309	2.24e-06	0.000108118	8.19e-05	865	tags=25%, list=8%, signal=23%	P5cr/CG1461/CG7560/GlyRS/Tdc1/CG5599/CG6465/CG5493/CG7470/r/slgA/CG11334/Eip55E/CG7430/CG1673/Ahcy/Gdh/ry/CG15093/CG17896/CG10361/v/Dhpr/CG10621/Gs2/CG5955/CG11899/Oat/CG11236/CG6415/Shmt/Gnmt/ppl/aay/CG10184/CG3999/ple/AsnS
GO:0043436	oxoacid metabolic process	322	-0.427636	-1.74697	2.84e-06	0.000131217	9.93e-05	865	tags=23%, list=8%, signal=22%	P5cr/CG1461/CG5009/Pfk/CG7560/muc/Mfe2/GlyRS/Ald1/Tdc1/CG5599/Mdh2/CG6465/Idh3a/CG8630/CG5493/Baldspot/Hex-C/CG7470/r/Men-b/slgA/Acox57D-p/CG11334/Had2/bgm/CG33110/CG5326/Eip55E/CG5618/CG7430/CRAT/CG1673/Oscillin/Mpc1/Ahcy/SERCA/Pdhb/Gdh/ry/CG15093/CG5191/regucalcin/CG17896/CG10361/PCB/CG31075/v/Idh/Dhpr/Gip/CG10621/kdn/FASN1/Gs2/CG5955/bond/CG11899/Acbp2/Oat/CG9547/CG11236/CG6415/ELOVL/Shmt/Gnmt…
GO:0030198	extracellular matrix organization	54	-0.645805	-2.08636	7.27e-06	0.00030338	0.000229679	1721	tags=44%, list=15%, signal=38%	Vm32E/sktl/Pi4KIIIalpha/SPARC/Mmp1/nord/CG42342/hep/Cad99C/Sec23/sona/gammaCOP/mfas/magu/Chc/vkg/Col4a1/Sec24CD/LanA/Pxn/Ppn/LanB1/obst-A/LanB2
GO:0006397	mRNA processing	318	0.355887	1.66021	7.47e-06	0.00030338	0.000229679	3532	tags=43%, list=31%, signal=31%	lost/CG4849/CG7747/Gem3/Pnn/Pcf11/su(w[a])/crn/CG6610/Cpsf160/Srp54/SF2/Smn/Rbp1/Pabp2/yps/Cdc5/CG17266/CG31368/snRNA:U5:23D/su(f)/tra2/CG42724/Gem2/Imp/CG9344/Prp38/btz/hfp/Caper/wisp/Spf45/CG8833/Larp7/CG11360/SmF/PQBP1/CG5316/Rsf1/Rm62/CG7974/Prp18/snRNA:U7/B52/Hrb87F/CstF64/orb/snRNA:U5:63BC/PAN2/snRNA:U1:95Cb/Prp31/Sf3b2/CG5877/SC35/U2af50/Fip1/qkr58E-1/ncm/Bin1/CG1646/SmD2/LSm3/CG6686/Ythdc…
GO:1901135	carbohydrate derivative metabolic process	409	-0.39631	-1.65662	7.11e-06	0.00030338	0.000229679	1973	tags=30%, list=17%, signal=26%	nac/sfl/CG12065/CG8360/CG8027/Ada/Pdha/CG6659/GCS1/Hs6st/wol/CG10268/ttv/PGRP-LB/ATP6/Pgant9/rut/Eno/ras/CG9961/Cht2/Ts/tn/Gapdh1/Alg2/CG6330/CG10738/Pglym78/Pgant2/Adgf-C/nst/Uggt/r-l/CG10932/GCS2beta/Pde9/CG7997/OstDelta/Pde1c/Edem2/AhcyL1/CG9536/Ppcs/Aprt/CG31690/CG33303/Gapdh2/FarO/Sccpdh1/CG33090/CG34357/CG8303/Pgk/Papst2/CG12268/Pfas/Dera/CG33056/CG34057/Hexo2/Tollo/Pfk/GCS2alpha/ACXD/NT5E-…
GO:1903047	mitotic cell cycle process	315	0.355412	1.65156	8.03e-06	0.000313571	0.000237393	2679	tags=35%, list=24%, signal=28%	RecQ5/trbl/Rheb/nudE/Cep135/Myb/cnn/tum/tws/Su(var)2-HP2/shrb/Spindly/rod/SMC2/l(2)dtl/Wdr62/vih/mre11/Rca1/Cenp-C/Haspin/ric8a/Nipped-B/vtd/l(2)gl/Efhc1.2/Asap/l(2)gd1/SMC3/cv-c/cana/dmt/Mtor/Rab1/Chro/msps/polo/aurA/brm/CycB3/Mnn1/CG8188/Cdk2/Prp38/dap/DNAlig1/sls/rux/sti/Bub3/wisp/Top2/CycB/Rbf2/Cap-D2/dpa/Arl2/neb/SA/rho/Mink/B52/Rad17/dgt3/puc/CG15602/shtd/ex/Eb1/CHES-1-like/ALiX/luna/Sap30/…
GO:1903825	organic acid transmembrane transport	58	-0.622885	-2.05065	9.95e-06	0.000339275	0.000256854	1867	tags=55%, list=16%, signal=46%	CG4991/CG13384/kcc/CG4476/CG13248/GC1/CG5254/CG15279/CG1628/CG8026/slif/CG5535/mnd/sbm/Sfxn2/CG13743/CG17119/CG43693/CG12773/NAAT1/CG16700/CG9399/Sfxn1-3/NKCC/CG9396/Dic1/Mpc1/CG8785/Eaat1/Ncc69/CG6293/aralar1
GO:1905039	carboxylic acid transmembrane transport	58	-0.622885	-2.05065	9.95e-06	0.000339275	0.000256854	1867	tags=55%, list=16%, signal=46%	CG4991/CG13384/kcc/CG4476/CG13248/GC1/CG5254/CG15279/CG1628/CG8026/slif/CG5535/mnd/sbm/Sfxn2/CG13743/CG17119/CG43693/CG12773/NAAT1/CG16700/CG9399/Sfxn1-3/NKCC/CG9396/Dic1/Mpc1/CG8785/Eaat1/Ncc69/CG6293/aralar1
GO:0048066	developmental pigmentation	78	-0.591363	-2.02749	1e-05	0.000339275	0.000256854	982	tags=27%, list=9%, signal=25%	se/t/kar/Sec23/st/eya/Duox/rdhB/Rab32/Pu/bw/roh/ATP7/Sec24CD/ry/p38c/DhpD/v/ninaB/dsx/ple
GO:0043473	pigmentation	87	-0.56753	-1.9804	1e-05	0.000339275	0.000256854	982	tags=32%, list=9%, signal=30%	Pldn/sdk/arr/ca/p/pn/se/Shrm/t/kar/Sec23/st/eya/Duox/rdhB/Rab32/Pu/bw/roh/ATP7/Sec24CD/ry/p38c/DhpD/v/ninaB/dsx/ple
GO:0006629	lipid metabolic process	454	0.323553	1.55961	1.15e-05	0.000377199	0.000285564	862	tags=14%, list=8%, signal=14%	CG5966/GIIIspla2/mino/Lsd-2/Acsl/Mcad/dob/whd/bmm/Lip4/CROT/Mtpalpha/yip2/bwa/Cyp6t3/CG8112/LPCAT/pdgy/Pect/Cyt-b5-r/CG2201/chico/AdipoR/nes/CG9521/Marf/Thor/Mtpbeta/scu/ABCD/CG11407/mld/Pcyt1/CG9747/Sc2/Gk1/CG4594/GLaz/CG3009/ACC/CG11426/sPLA2/Jheh1/CG16935/Desat1/Cyp18a1/wal/Hsl/Cyp6a8/C1GalTA/CG33116/MESR4/CG8311/rdgB/CG9577/CG17544/Sccpdh2/CG4598/SMSr/Amacr/CG9389/Jheh3/CG7956/shd/Sac1
GO:0046034	ATP metabolic process	118	-0.529211	-1.92973	1.25e-05	0.000397904	0.000301239	1743	tags=47%, list=15%, signal=40%	ATP6/ND-51L1/CIA30/UQCR-14/COX2/Eno/CG9961/srl/tn/Gapdh1/Pglym78/CG34172/ND-B17/SdhBL/SdhD/ND-B22/Gapdh2/Pgk/Cyt-c-p/UQCR-Q/ND-B14.5A/ND-B17.2/ND-B14.5B/Pfk/COX7C/ND4/ATPsynbeta/RFeSP/Ald1/COX5A/Cyt-c1/ATPsynG/ND-19/sun/COX7A/ND5/sesB/ATPsyndelta/Hex-C/SdhC/UQCR-C2/Vha55/ND-42/ND-ASHI/ATPsynF/ND-75/ATPsynO/ATPsynD/COX4/blw/ATPsyngamma/ATPsynE/ATPsynB/Vha68-2/ATPsynC
GO:0043062	extracellular structure organization	69	-0.591062	-2.01788	1.49e-05	0.000445524	0.000337291	1721	tags=39%, list=15%, signal=33%	Vm32E/sktl/Pi4KIIIalpha/SPARC/cher/Mmp1/nord/CG42342/hep/Cad99C/Sec23/flw/sona/gammaCOP/mfas/Mbs/magu/Chc/vkg/Col4a1/Sec24CD/LanA/Pxn/Ppn/LanB1/obst-A/LanB2
GO:0030001	metal ion transport	210	-0.453801	-1.76949	1.47e-05	0.000445524	0.000337291	1518	tags=27%, list=13%, signal=24%	Nha2/RyR/CG15279/CG6723/Mid1/Sh/CG9657/olf186-F/homer/CG42235/blot/Zip71B/Nha1/SerT/Gat/CG12773/Irk2/NAAT1/Tsf3/CG7781/Fkbp59/sand/CG34396/Ctr1A/nrv1/Zip89B/CG2121/CG1358/Ca-alpha1T/CG14401/Hk/Ih/eag/ZnT63C/CG4928/ATP7/NKCC/Ostgamma/nrv2/CG7720/ine/Mvl/CG14275/Mco1/Ork1/CG13795/Ent2/Atpalpha/Ndae1/SERCA/Tsf1/CG33296/Ncc69/porin/Sec61alpha/aralar1/ZnT77C
GO:0042592	homeostatic process	422	-0.382525	-1.60352	1.87e-05	0.00054267	0.000410837	1433	tags=26%, list=13%, signal=23%	hppy/Mid1/Rbcn-3A/Xbp1/Jafrac2/capt/slif/boss/Cisd2/Cpn/sqa/Vha100-2/arm/Vdup1/Cbp53E/zfh1/shg/Atox1/Prx3/Galt/Fhos/Ppcs/Grx1/Zip71B/Arr1/Hsc70-3/Gapdh2/daw/Pgk/Plap/PK1-R/ninaC/CG7497/hep/comt/CG12773/uif/wgn/Ctr1A/nrv1/sip3/Manf/CG5009/Pfk/Ae2/Usp5/Csp/Vha16-1/Ald1/Atf3/fbl/Hnf4/Atg13/Drip/Cat/ClC-a/svp/sws/shv/sesB/Pdfr/Hex-C/AkhR/CG11825/cnc/mys/Rack1/Men-b/egr/Acox57D-p/Mondo/ZnT63C/Vha55/bg…
GO:0006164	purine nucleotide biosynthetic process	82	-0.561245	-1.93237	2.16e-05	0.000596104	0.00045129	1153	tags=37%, list=10%, signal=33%	Ppcs/Aprt/CG34357/Pfas/ACXD/ATPsynbeta/CG31183/muc/fbl/ATPsynG/sun/sesB/ATPsyndelta/awd/ATPsynF/CG11089/ATPsynO/ATPsynD/Ac76E/AdenoK/blw/ATPsyngamma/ATPsynE/ATPsynB/Pdhb/Gart/ATPsynC/CG9547/Paics/Prat2
GO:0016071	mRNA metabolic process	400	0.321688	1.53461	2.17e-05	0.000596104	0.00045129	3549	tags=41%, list=31%, signal=29%	Edc3/lost/CG4849/CG7747/Gem3/Pnn/Pcf11/su(w[a])/crn/CG6610/Rrp6/Cpsf160/Srp54/SF2/Smn/Rbp1/Pabp2/yps/Cdc5/CG17266/CG31368/snRNA:U5:23D/su(f)/tra2/CG42724/Gem2/Imp/CG9344/Prp38/btz/hfp/Caper/Smg6/wisp/Spf45/CG8833/Larp7/CG11360/SmF/PQBP1/CG5316/Rsf1/me31B/CG31643/Rm62/CG7974/Prp18/snRNA:U7/B52/Hrb87F/CstF64/Ythdf/orb/snRNA:U5:63BC/Not11/PAN2/snRNA:U1:95Cb/CG9705/Prp31/nompA/Sf3b2/CG5877/SC35/U2af5…
GO:0006325	chromatin organization	244	0.37889	1.71977	2.6e-05	0.00069414	0.000525509	1551	tags=27%, list=14%, signal=24%	Nap1/Elp1/trx/HmgD/AGO2/lncRNA:roX1/Nipped-A/ash2/Su(var)2-HP2/dre4/Daxx/Ssrp/CG16908/Gcn5/Jarid2/ADD1/Dsp1/ocm/Su(var)205/BEAF-32/Nipped-B/Su(var)3-3/Nph/CG6204/Iswi/Dek/E(bx)/wde/Bap170/Nurf-38/Mtor/fs(1)h/Df31/JIL-1/His3.3A/E(Pc)/Hcf/polybromo/msl-3/brm/Acf/su(Hw)/stwl/Atac2/Tip60/Sfmbt/sti/Caf1-180/Top2/enok/phol/Spps/Ulp1/Kdm4B/rhi/mof/Kdm4A/e(y)2/Hat1/Gas41/CG10395/upSET/Su(z)2/Set/His1:CG3…
GO:0009063	cellular amino acid catabolic process	53	-0.634861	-2.0348	2.9e-05	0.000735124	0.000556537	640	tags=38%, list=6%, signal=36%	CG5599/CG5493/slgA/CG7430/Ahcy/Gdh/CG15093/CG17896/CG10361/v/Dhpr/Gs2/CG5955/Oat/CG11236/CG6415/Shmt/ppl/CG10184/CG3999
GO:0098656	anion transmembrane transport	70	-0.590366	-2.01682	2.87e-05	0.000735124	0.000556537	1570	tags=44%, list=14%, signal=38%	GC1/CG5254/CG1628/CG8026/slif/CG5535/Ant2/mnd/Sfxn2/CG6927/SecCl/CG12773/CG12344/Picot/Mpcp2/ClC-a/CG9399/Sfxn1-3/Efr/sesB/Mpcp1/NKCC/CG9396/Dic1/Mpc1/Ndae1/Eaat1/Ncc69/CG6293/porin/aralar1
GO:0009117	nucleotide metabolic process	172	-0.465898	-1.78418	3.18e-05	0.000786373	0.000595336	1662	tags=38%, list=15%, signal=33%	rut/Eno/ras/CG9961/Ts/tn/Gapdh1/CG6330/CG10738/Pglym78/r-l/CG10932/Pde9/Pde1c/Ppcs/Aprt/Gapdh2/FarO/CG34357/CG8303/Pgk/CG12268/Pfas/Dera/Pfk/ACXD/NT5E-2/ATPsynbeta/CG31183/muc/Ald1/fbl/ATPsynG/sun/CG1441/Ac13E/sesB/ATPsyndelta/Hex-C/r/awd/ATPsynF/CG8306/CG11089/ATPsynO/CG1774/ATPsynD/Ac76E/CG30427/AdenoK/blw/ATPsyngamma/ATPsynE/ATPsynB/CG8080/Pdhb/Gart/v/CG17224/ATPsynC/CG9547/Hmgs/CG5065/Paics/P…
GO:0072521	purine-containing compound metabolic process	157	-0.48079	-1.81813	3.55e-05	0.000856253	0.000648239	1662	tags=41%, list=15%, signal=36%	rut/Eno/ras/CG9961/tn/Gapdh1/CG10738/Pglym78/Adgf-C/CG10932/Pde9/Pde1c/AhcyL1/Ppcs/Aprt/Gapdh2/FarO/CG34357/CG8303/Pgk/CG12268/Pfas/CG33056/Pfk/ACXD/NT5E-2/ATPsynbeta/CG31183/muc/Ald1/fbl/ATPsynG/sun/CG1441/sesB/ATPsyndelta/Hex-C/awd/ATPsynF/CG8306/CG11089/ATPsynO/CG1774/ATPsynD/Ac76E/CG30427/AdenoK/blw/ATPsyngamma/ATPsynE/ATPsynB/Ahcy/Pdhb/ry/Gart/DhpD/v/ATPsynC/CG9547/Hmgs/CG5065/Shmt/Gnmt/Paic…
GO:0000375	RNA splicing, via transesterification reactions	265	0.359434	1.65292	3.88e-05	0.000856253	0.000648239	3532	tags=43%, list=31%, signal=31%	lost/CG4849/CG7747/Gem3/Pnn/su(w[a])/crn/CG6610/Srp54/SF2/Smn/Rbp1/Pabp2/yps/Cdc5/CG17266/CG31368/snRNA:U5:23D/tra2/CG42724/Gem2/Imp/CG9344/Prp38/hfp/Caper/Spf45/CG8833/Larp7/CG11360/SmF/PQBP1/CG5316/Rsf1/Rm62/CG7974/Prp18/B52/Hrb87F/snRNA:U5:63BC/snRNA:U1:95Cb/Prp31/Sf3b2/CG5877/SC35/U2af50/qkr58E-1/ncm/Bin1/CG1646/SmD2/LSm3/CG6686/Ythdc1/rig/CG2021/SNRPG/CG3198/RnpS1/CG10418/snRNA:U5:38ABa/exu/…
GO:0000377	RNA splicing, via transesterification reactions with bulged adenosine as nucleophile	265	0.359434	1.65292	3.88e-05	0.000856253	0.000648239	3532	tags=43%, list=31%, signal=31%	lost/CG4849/CG7747/Gem3/Pnn/su(w[a])/crn/CG6610/Srp54/SF2/Smn/Rbp1/Pabp2/yps/Cdc5/CG17266/CG31368/snRNA:U5:23D/tra2/CG42724/Gem2/Imp/CG9344/Prp38/hfp/Caper/Spf45/CG8833/Larp7/CG11360/SmF/PQBP1/CG5316/Rsf1/Rm62/CG7974/Prp18/B52/Hrb87F/snRNA:U5:63BC/snRNA:U1:95Cb/Prp31/Sf3b2/CG5877/SC35/U2af50/qkr58E-1/ncm/Bin1/CG1646/SmD2/LSm3/CG6686/Ythdc1/rig/CG2021/SNRPG/CG3198/RnpS1/CG10418/snRNA:U5:38ABa/exu/…
GO:0000398	mRNA splicing, via spliceosome	265	0.359434	1.65292	3.88e-05	0.000856253	0.000648239	3532	tags=43%, list=31%, signal=31%	lost/CG4849/CG7747/Gem3/Pnn/su(w[a])/crn/CG6610/Srp54/SF2/Smn/Rbp1/Pabp2/yps/Cdc5/CG17266/CG31368/snRNA:U5:23D/tra2/CG42724/Gem2/Imp/CG9344/Prp38/hfp/Caper/Spf45/CG8833/Larp7/CG11360/SmF/PQBP1/CG5316/Rsf1/Rm62/CG7974/Prp18/B52/Hrb87F/snRNA:U5:63BC/snRNA:U1:95Cb/Prp31/Sf3b2/CG5877/SC35/U2af50/qkr58E-1/ncm/Bin1/CG1646/SmD2/LSm3/CG6686/Ythdc1/rig/CG2021/SNRPG/CG3198/RnpS1/CG10418/snRNA:U5:38ABa/exu/…
GO:0007017	microtubule-based process	404	0.315847	1.50906	3.73e-05	0.000856253	0.000648239	2865	tags=37%, list=25%, signal=29%	Lsd-2/ana1/Lk6/mlt/larp/par-1/Plp/nudE/Cep135/Myb/cnn/Rcd5/tum/Marf/tws/asl/Wdr62/hook/Dhc62B/Klp98A/CG15824/ric8a/Whamy/sigmar/l(2)gl/Klp68D/Bsg25D/Efhc1.2/btv/Unc-76/Pink1/Ank2/cv-c/cana/Mtor/CG2955/par-6/Rab1/Chro/msps/polo/Khc-73/Sac1/aurA/Klp64D/Dhc93AB/fest/klar/mip120/CG4537/btz/Grip75/TTLL4B/wisp/Cep97/HEATR2/CG42366/Grip71/Kap3/CycB/betaTub85D/dpa/Arl2/CG10958/ana3/neb/CG17493/g/Mink/Rcd…
GO:0006310	DNA recombination	95	0.496614	1.97388	4.43e-05	0.000956589	0.0007242	2801	tags=43%, list=25%, signal=33%	rad50/RecQ5/spel1/Xpc/Top3alpha/SMC5/mre11/Blm/Nipped-B/vtd/Rev1/Rad60/DNAlig1/Caf1-180/koi/Top2/RPA3/dpa/hdm/His1:CG33801/CG14803/RnpS1/rec/mei-41/Marcal1/Ku80/piwi/Fancm/Ercc1/nbs/Nup160/pch2/okr/DNApol-zeta/spn-A/RpA-70/CG5181/RPA2/c(3)G/WRNexo/Brca2
GO:0006753	nucleoside phosphate metabolic process	176	-0.462591	-1.77698	4.61e-05	0.000973923	0.000737323	1662	tags=37%, list=15%, signal=32%	rut/Eno/ras/CG9961/Ts/tn/Gapdh1/CG6330/CG10738/Pglym78/r-l/CG10932/Pde9/Pde1c/Ppcs/Aprt/Gapdh2/FarO/CG34357/CG8303/Pgk/CG12268/Pfas/Dera/Pfk/ACXD/NT5E-2/ATPsynbeta/CG31183/muc/Ald1/fbl/ATPsynG/sun/CG1441/Ac13E/sesB/ATPsyndelta/Hex-C/r/awd/ATPsynF/CG8306/CG11089/ATPsynO/CG1774/ATPsynD/Ac76E/CG30427/AdenoK/blw/ATPsyngamma/ATPsynE/ATPsynB/CG8080/Pdhb/Gart/v/CG17224/ATPsynC/CG9547/Hmgs/CG5065/Paics/P…
GO:0000278	mitotic cell cycle	452	0.310284	1.50155	4.87e-05	0.00100931	0.000764112	2654	tags=33%, list=23%, signal=27%	RecQ5/trbl/Rheb/larp/nudE/Cep135/Myb/cnn/tum/Nup44A/CG11414/tws/Su(var)2-HP2/shrb/rl/Sin3A/Spindly/rod/SMC2/l(2)dtl/Wdr62/vih/mre11/Rca1/Cenp-C/Su(var)205/Haspin/ric8a/Nipped-B/vtd/l(2)gl/Efhc1.2/Asap/l(2)gd1/SMC3/cv-c/Rrp6/cana/dmt/Dp/Mtor/Rab1/Chro/msps/polo/aurA/brm/CycB3/Mnn1/CG8188/Cdk2/Prp38/Iml1/dap/CkIIalpha/DNAlig1/Grip75/sls/rux/sti/Bub3/wisp/Grip71/Top2/CycB/betaTub85D/Rbf2/Cap-D2/dpa/…
GO:0006119	oxidative phosphorylation	75	-0.563013	-1.92908	5.64e-05	0.00114394	0.000866038	1740	tags=44%, list=15%, signal=37%	ND-51L1/CIA30/UQCR-14/COX2/srl/CG34172/ND-B17/SdhBL/SdhD/ND-B22/Cyt-c-p/UQCR-Q/ND-B14.5A/ND-B17.2/ND-B14.5B/COX7C/ND4/ATPsynbeta/RFeSP/COX5A/Cyt-c1/ND-19/sun/COX7A/ND5/SdhC/UQCR-C2/ND-42/ND-ASHI/ATPsynF/ND-75/ATPsynO/COX4
GO:0006820	anion transport	145	-0.479391	-1.80338	6.75e-05	0.00134331	0.00101698	1570	tags=37%, list=14%, signal=33%	GC1/Rift/CG5254/CG42237/CG1628/CG10483/CG8026/slif/CG8034/CG8028/CG5535/Ant2/mnd/Sfxn2/CG17119/Papst2/CG6927/Oatp74D/SecCl/Gat/CG12773/CG12344/NAAT1/Picot/Ae2/Mpcp2/dmGlut/Ih/ClC-a/CG9399/Oatp30B/Sfxn1-3/Efr/CG8468/sesB/CG11655/Mpcp1/CG14196/NKCC/CG9396/Dic1/Mpc1/Ndae1/Eaat1/Ncc69/subdued/CG5404/CG6293/Mct1/porin/aralar1/CG3638/MFS9/CG15096
GO:0032268	regulation of cellular protein metabolic process	451	0.310902	1.50351	7.19e-05	0.00140321	0.00106232	2625	tags=33%, list=23%, signal=26%	ScsbetaA/Lk6/trbl/Rheb/larp/Paip2/RnrS/par-1/dpp/eIF3a/ash2/Thor/Ssrp/hid/UbcE2H/STUB1/CG14812/CG4911/pen-2/Ccm3/vih/Rca1/CG5543/Su(var)205/fmt/brat/CG40191/Actbeta/ari-1/l(2)gl/G9a/Fbl6/Pink1/ebi/eIF3m/Sin1/Pabp2/par-6/kra/Spn55B/Ndfip/CG9098/Dad/CycB3/I-2/myo/SCCRO3/Mkrn1/Schip1/Atac2/dap/CkIIalpha/eIF2gamma/Spn28Dc/CG8060/CG9246/Mer/Atg8a/Cul2/Rnf146/Spn27A/CycB/PQBP1/msi/CG17059/me31B/rswl/Ut…
GO:0009165	nucleotide biosynthetic process	104	-0.518346	-1.86279	7.59e-05	0.00144717	0.0010956	1153	tags=32%, list=10%, signal=29%	Ppcs/Aprt/CG34357/Pfas/ACXD/ATPsynbeta/CG31183/muc/fbl/ATPsynG/sun/Ac13E/sesB/ATPsyndelta/r/awd/ATPsynF/CG11089/ATPsynO/ATPsynD/Ac76E/AdenoK/blw/ATPsyngamma/ATPsynE/ATPsynB/CG8080/Pdhb/Gart/ATPsynC/CG9547/Paics/Prat2
GO:0006338	chromatin remodeling	109	0.454196	1.85443	7.8e-05	0.00144717	0.0010956	3214	tags=50%, list=28%, signal=37%	Nap1/Nipped-A/Daxx/CG16908/Gcn5/Jarid2/Dsp1/Su(var)205/Nph/Iswi/E(bx)/Bap170/Nurf-38/Mtor/fs(1)h/Df31/His3.3A/E(Pc)/Hcf/polybromo/brm/Acf/Atac2/Tip60/Caf1-180/enok/Kdm4B/Kdm4A/Hat1/Gas41/CG10395/Set/His1:CG33801/HipHop/Trl/Chd1/rept/pho/Ada2b/Atac3/okr/NC2beta/chm/Ada3/pont/Hira/Bap55/CG14441/tou/wds/YL-1/Caf1-55/CG2652/Mst77F/tbrd-1
GO:0016570	histone modification	179	0.393861	1.71152	7.84e-05	0.00144717	0.0010956	3173	tags=42%, list=28%, signal=31%	trx/Nipped-A/ash2/Gcn5/Set1/CG12316/CG5543/Su(var)205/Haspin/BEAF-32/Su(var)3-3/NSD/G9a/HDAC11/ebi/CG31875/Sirt7/JIL-1/E(Pc)/Hcf/msl-3/brm/Mnn1/Atac2/Tip60/CG9246/enok/Utx/csul/PR-Set7/Kdm4B/Wdr82/MBD-R2/mof/Kdm4A/Lpt/Eaf6/e(y)2/Hat1/Gas41/upSET/Su(z)2/atms/Kdm2/Ubc6/Ctr9/JMJD4/Hcs/chif/eco/Incenp/msl-1/rept/escl/Bre1/Ada2b/Atac3/Naa20A/Set2/NC2beta/chm/Ada3/yki/pont/calypso/Bap55/nej/ash1/l(1)G0…
GO:0022900	electron transport chain	72	-0.55486	-1.89385	8.5e-05	0.00148673	0.00112555	1740	tags=46%, list=15%, signal=39%	ND-51L1/ND-13B/CIA30/UQCR-14/COX2/GC1/ND-B17/SdhBL/SdhD/ND-B22/Cyt-c-p/UQCR-Q/ND-B14.5A/ND-B17.2/ND-B14.5B/COX7C/ND4/RFeSP/COX5A/ND-18/Cyt-c1/ND-19/NP15.6/ND5/Gpo1/SdhC/UQCR-C2/ND-42/ND-ASHI/ND-75/COX4/blw/aralar1
GO:1901293	nucleoside phosphate biosynthetic process	105	-0.5104	-1.832	8.46e-05	0.00148673	0.00112555	1153	tags=31%, list=10%, signal=28%	Ppcs/Aprt/CG34357/Pfas/ACXD/ATPsynbeta/CG31183/muc/fbl/ATPsynG/sun/Ac13E/sesB/ATPsyndelta/r/awd/ATPsynF/CG11089/ATPsynO/ATPsynD/Ac76E/AdenoK/blw/ATPsyngamma/ATPsynE/ATPsynB/CG8080/Pdhb/Gart/ATPsynC/CG9547/Paics/Prat2
GO:0006163	purine nucleotide metabolic process	139	-0.484523	-1.80829	8.44e-05	0.00148673	0.00112555	1662	tags=41%, list=15%, signal=35%	rut/Eno/ras/CG9961/tn/Gapdh1/CG10738/Pglym78/CG10932/Pde9/Pde1c/Ppcs/Aprt/Gapdh2/FarO/CG34357/CG8303/Pgk/CG12268/Pfas/Pfk/ACXD/NT5E-2/ATPsynbeta/CG31183/muc/Ald1/fbl/ATPsynG/sun/CG1441/sesB/ATPsyndelta/Hex-C/awd/ATPsynF/CG8306/CG11089/ATPsynO/CG1774/ATPsynD/Ac76E/CG30427/AdenoK/blw/ATPsyngamma/ATPsynE/ATPsynB/Pdhb/Gart/v/ATPsynC/CG9547/Hmgs/CG5065/Paics/Prat2
GO:0016042	lipid catabolic process	114	0.463261	1.89343	9.27e-05	0.00159494	0.00120747	910	tags=23%, list=8%, signal=21%	CG5966/Lsd-2/Mcad/dob/bmm/Lip4/CROT/Mtpalpha/yip2/bwa/pdgy/chico/Mtpbeta/ABCD/CG4594/GLaz/Jheh1/Cyp18a1/wal/Hsl/CG9577/CG17544/CG4598/Amacr/Jheh3/GXIVsPLA2
GO:0051726	regulation of cell cycle	286	0.344295	1.58911	9.85e-05	0.00166554	0.00126092	2449	tags=33%, list=22%, signal=27%	RecQ5/trbl/CG6770/Myb/cnn/tum/Nup44A/tws/Sin3A/Spindly/rod/asl/mio/l(2)dtl/Wdr62/vih/mre11/Rca1/Hrs/Haspin/CG40191/east/cv-c/cana/Dp/Mtor/Chro/polo/aurA/brm/CycB3/Mnn1/Cdk2/Prp38/Iml1/dap/CkIIalpha/rux/sti/Bub3/Cep97/Grip71/CycB/enok/Rbf2/neb/mnb/B52/mip130/PR-Set7/Hexim/Rad17/mof/dgt3/puc/Eaf6/RhoGEF2/tim/Rcc1/CG12179/CG15602/shtd/ex/l(3)mbt/CHES-1-like/Sap30/Gcn2/kni/Pkn/chif/Gadd45/mei-41/Ince…
GO:0006575	cellular modified amino acid metabolic process	76	-0.567934	-1.94758	0.000103197	0.00171713	0.00129998	1034	tags=38%, list=9%, signal=35%	CG4829/GstE5/CG10365/se/Mthfs/GstE1/GstD3/CG7560/Fpgs/eEF1gamma/l(3)72Dp/Pu/Eip55E/CRAT/GstE6/GstD1/Ahcy/GstE8/GstE9/Argk/CG4752/CG10621/GstE12/Shmt/Gnmt/GstE7/GstE3/Nmdmc/Gclm
GO:0006865	amino acid transport	54	-0.598839	-1.93463	0.000111493	0.0017682	0.00133865	1997	tags=52%, list=18%, signal=43%	CG4991/CG13384/kcc/CG4476/CG13248/GC1/CG15279/CG1628/slif/CG5535/mnd/sbm/Sfxn2/CG13743/CG17119/CG43693/Gat/CG12773/NAAT1/CG16700/dmGlut/Ih/Sfxn1-3/NKCC/CG8785/Eaat1/Ncc69/aralar1
GO:0006302	double-strand break repair	96	0.463333	1.84387	0.000110451	0.0017682	0.00133865	2338	tags=40%, list=21%, signal=32%	rad50/RecQ5/mio/Top3alpha/SMC5/mre11/CG5543/Blm/Nipped-B/vtd/Rev1/Dek/Rad60/Snm1/DNApol-eta/Caf1-180/koi/Parp/RPA3/CG5316/dpa/hdm/gkt/CG12728/CG14803/mei-41/Marcal1/Ku80/Gen/Fancm/nbs/Nup160/DNApol-theta/CG6171/Irbp18/okr/DNApol-zeta/spn-A
GO:0006790	sulfur compound metabolic process	138	-0.470659	-1.75768	0.00011103	0.0017682	0.00133865	1390	tags=33%, list=12%, signal=29%	St3/Ggt-1/CG10932/Cbs/AhcyL1/FarO/CG8303/CG4829/GstE5/CG10365/se/CG12268/CIAPIN1/GstE1/GstD3/CG7560/muc/eEF1gamma/Sam-S/CG1441/CG5493/CG9220/CG11334/Eip55E/CG8306/CG1774/CG30427/MsrA/GstE6/GstD1/Ahcy/GstE8/Pdhb/GstE9/CG4752/v/CG10621/GstE12/CG9547/Hmgs/CG5065/Gnmt/GstE7/GstE3/Gclm
GO:0009259	ribonucleotide metabolic process	140	-0.482222	-1.80037	0.000113236	0.00176823	0.00133866	1662	tags=41%, list=15%, signal=36%	rut/Eno/ras/CG9961/tn/Gapdh1/CG10738/Pglym78/r-l/CG10932/Pde9/Pde1c/Ppcs/Aprt/Gapdh2/FarO/CG34357/CG8303/Pgk/CG12268/Pfas/Pfk/ACXD/NT5E-2/ATPsynbeta/CG31183/muc/Ald1/fbl/ATPsynG/sun/CG1441/sesB/ATPsyndelta/Hex-C/r/awd/ATPsynF/CG8306/CG11089/ATPsynO/CG1774/ATPsynD/Ac76E/CG30427/AdenoK/blw/ATPsyngamma/ATPsynE/ATPsynB/Pdhb/Gart/v/ATPsynC/CG9547/Hmgs/CG5065/Paics
GO:0140014	mitotic nuclear division	152	0.402775	1.72384	0.000120812	0.00183021	0.00138559	2182	tags=34%, list=19%, signal=28%	RecQ5/trbl/nudE/Cep135/Myb/tws/Su(var)2-HP2/Spindly/rod/SMC2/vih/Rca1/Cenp-C/Haspin/Nipped-B/vtd/SMC3/cv-c/cana/dmt/Mtor/Chro/msps/polo/aurA/CG8188/sls/rux/Bub3/Top2/CycB/Cap-D2/neb/SA/Mink/dgt3/shtd/ex/Eb1/luna/kni/Pp1-87B/mei-41/eco/Incenp/Cdc23/cmet/Klp67A/knrl/cdc14/ida/SMC1
GO:0044255	cellular lipid metabolic process	354	0.315132	1.48353	0.000120376	0.00183021	0.00138559	862	tags=15%, list=8%, signal=15%	GIIIspla2/mino/Acsl/Mcad/dob/whd/bmm/CROT/Mtpalpha/yip2/bwa/CG8112/LPCAT/pdgy/Pect/CG2201/chico/AdipoR/nes/Thor/Mtpbeta/scu/ABCD/CG11407/Pcyt1/CG9747/Sc2/Gk1/CG4594/CG3009/ACC/CG11426/sPLA2/Jheh1/CG16935/Desat1/wal/Hsl/Cyp6a8/C1GalTA/CG33116/MESR4/CG8311/rdgB/CG9577/CG17544/Sccpdh2/CG4598/SMSr/Amacr/CG9389/Jheh3/CG7956/Sac1
GO:0009260	ribonucleotide biosynthetic process	84	-0.548302	-1.89949	0.000129026	0.00190911	0.00144532	1153	tags=43%, list=10%, signal=39%	ATP6/rut/ras/CG10738/r-l/CG10932/Ppcs/Aprt/CG34357/Pfas/ACXD/ATPsynbeta/CG31183/muc/fbl/ATPsynG/sun/sesB/ATPsyndelta/r/awd/ATPsynF/CG11089/ATPsynO/ATPsynD/Ac76E/AdenoK/blw/ATPsyngamma/ATPsynE/ATPsynB/Pdhb/Gart/ATPsynC/CG9547/Paics
GO:0008380	RNA splicing	285	0.345699	1.59479	0.000129782	0.00190911	0.00144532	3532	tags=43%, list=31%, signal=30%	lost/CG4849/CG7747/Gem3/Pnn/Pcf11/su(w[a])/Archease/crn/CG6610/Srp54/SF2/Smn/Rbp1/Pabp2/yps/Cdc5/CG17266/CG31368/snRNA:U5:23D/tra2/CG42724/Gem2/Imp/CG9344/Prp38/btz/hfp/Caper/Spf45/CG8833/Larp7/Parp/CG11360/SmF/PQBP1/CG5316/Rsf1/Rm62/CG7974/Prp18/Tsen34/B52/Hrb87F/snRNA:U5:63BC/snRNA:U1:95Cb/Prp31/Sf3b2/CG5877/SC35/U2af50/qkr58E-1/ncm/Bin1/CG1646/SmD2/LSm3/CG6686/Ythdc1/rig/CG2021/SNRPG/CG3198/Rn…
GO:0040003	chitin-based cuticle development	115	-0.494427	-1.79948	0.000142355	0.00204063	0.00154489	1599	tags=30%, list=14%, signal=26%	SoxN/Cpr49Ag/Cht2/obst-E/Ccp84Ag/arm/Vajk3/Cpr49Aa/Dhc64C/sdt/pot/Ccp84Ab/Vajk2/Sec13/Sec23/drd/jar/verm/Duox/Cpr100A/gammaCOP/Pu/serp/sgg/CG34462/Cpr76Bc/Cpr47Ee/Sec24CD/CrebA/pio/Cpr49Ae/obst-A/Cpr62Bb/Idgf4
GO:0009150	purine ribonucleotide metabolic process	131	-0.482593	-1.79088	0.000142744	0.00204063	0.00154489	1662	tags=43%, list=15%, signal=37%	rut/Eno/ras/CG9961/tn/Gapdh1/CG10738/Pglym78/CG10932/Pde9/Pde1c/Ppcs/Aprt/Gapdh2/FarO/CG34357/CG8303/Pgk/CG12268/Pfas/Pfk/ACXD/NT5E-2/ATPsynbeta/CG31183/muc/Ald1/fbl/ATPsynG/sun/CG1441/sesB/ATPsyndelta/Hex-C/awd/ATPsynF/CG8306/CG11089/ATPsynO/CG1774/ATPsynD/Ac76E/CG30427/AdenoK/blw/ATPsyngamma/ATPsynE/ATPsynB/Pdhb/Gart/v/ATPsynC/CG9547/Hmgs/CG5065/Paics
GO:0051246	regulation of protein metabolic process	482	0.298882	1.44539	0.000145225	0.00204727	0.00154992	2625	tags=33%, list=23%, signal=26%	ScsbetaA/Lk6/trbl/Rheb/larp/Paip2/RnrS/par-1/dpp/eIF3a/ash2/Thor/Ssrp/hid/UbcE2H/STUB1/CG14812/CG4911/pen-2/Ccm3/vih/Rca1/CG7058/CG5543/Su(var)205/fmt/brat/CG40191/Actbeta/ari-1/l(2)gl/CG3662/G9a/Fbl6/Pink1/ebi/eIF3m/Sin1/Pabp2/par-6/kra/Spn55B/Ndfip/CG9098/Dad/CycB3/I-2/myo/SCCRO3/Mkrn1/Schip1/Atac2/dap/CkIIalpha/eIF2gamma/Spn28Dc/CG8060/CG9246/Mer/Atg8a/Cul2/Rnf146/Spn27A/CycB/PQBP1/msi/CG17059…
GO:0046390	ribose phosphate biosynthetic process	86	-0.527352	-1.84229	0.000147323	0.00204839	0.00155077	1153	tags=35%, list=10%, signal=32%	Ppcs/Aprt/CG34357/Pfas/ACXD/ATPsynbeta/CG31183/muc/fbl/ATPsynG/sun/sesB/ATPsyndelta/r/awd/ATPsynF/CG11089/ATPsynO/ATPsynD/Ac76E/AdenoK/blw/ATPsyngamma/ATPsynE/ATPsynB/Pdhb/Gart/ATPsynC/CG9547/Paics
GO:0009152	purine ribonucleotide biosynthetic process	76	-0.55859	-1.91554	0.000186844	0.00256279	0.0019402	1153	tags=38%, list=10%, signal=35%	Ppcs/Aprt/CG34357/Pfas/ACXD/ATPsynbeta/CG31183/muc/fbl/ATPsynG/sun/sesB/ATPsyndelta/awd/ATPsynF/CG11089/ATPsynO/ATPsynD/Ac76E/AdenoK/blw/ATPsyngamma/ATPsynE/ATPsynB/Pdhb/Gart/ATPsynC/CG9547/Paics
GO:0042773	ATP synthesis coupled electron transport	59	-0.579614	-1.9129	0.000203905	0.00275951	0.00208913	1740	tags=44%, list=15%, signal=38%	ND-51L1/CIA30/UQCR-14/COX2/ND-B17/SdhBL/SdhD/ND-B22/Cyt-c-p/UQCR-Q/ND-B14.5A/ND-B17.2/ND-B14.5B/COX7C/ND4/RFeSP/COX5A/Cyt-c1/ND-19/ND5/SdhC/UQCR-C2/ND-42/ND-ASHI/ND-75/COX4
GO:0007018	microtubule-based movement	143	0.412523	1.74949	0.000234102	0.00312649	0.00236696	2835	tags=38%, list=25%, signal=29%	Lsd-2/ana1/nudE/Cep135/Marf/asl/Dhc62B/Klp98A/CG15824/Klp68D/btv/Unc-76/Pink1/cana/Rab1/Khc-73/Sac1/Klp64D/Dhc93AB/klar/mip120/HEATR2/CG42366/Kap3/CycB/CG10958/neb/g/Dnah3/CG9784/IFT57/Oseg2/hmw/IFT52/l(2)41Ab/CG14905/CG6652/cmet/Atg1/Klp67A/unc-104/CG5359/sw/Kmn1/htt/didum/SAK/jvl/CG34124/CG13502/asun/Kif3C/CG9313/CG5048/Oseg1
GO:0019693	ribose phosphate metabolic process	143	-0.469549	-1.75966	0.000239651	0.00315903	0.00239159	1662	tags=41%, list=15%, signal=35%	rut/Eno/ras/CG9961/tn/Gapdh1/CG10738/Pglym78/r-l/CG10932/Pde9/Pde1c/Ppcs/Aprt/Gapdh2/FarO/CG34357/CG8303/Pgk/CG12268/Pfas/Pfk/ACXD/NT5E-2/ATPsynbeta/CG31183/muc/Ald1/fbl/ATPsynG/sun/CG1441/sesB/ATPsyndelta/Hex-C/r/awd/ATPsynF/CG8306/CG11089/ATPsynO/CG1774/ATPsynD/Ac76E/CG30427/AdenoK/blw/ATPsyngamma/ATPsynE/ATPsynB/Pdhb/Gart/v/ATPsynC/CG9547/Hmgs/CG5065/Paics
GO:0022904	respiratory electron transport chain	66	-0.558035	-1.87535	0.000264022	0.00343567	0.00260102	1740	tags=47%, list=15%, signal=40%	ND-51L1/ND-13B/CIA30/UQCR-14/COX2/GC1/ND-B17/SdhBL/SdhD/ND-B22/Cyt-c-p/UQCR-Q/ND-B14.5A/ND-B17.2/ND-B14.5B/COX7C/ND4/RFeSP/COX5A/Cyt-c1/ND-19/NP15.6/ND5/Gpo1/SdhC/UQCR-C2/ND-42/ND-ASHI/ND-75/COX4/aralar1
GO:0055080	cation homeostasis	138	-0.45418	-1.69614	0.000311784	0.00400583	0.00303267	2250	tags=36%, list=20%, signal=29%	Cln3/Vha100-1/mfrn/CG1090/Letm1/MTF-1/Syx5/zyd/Rh50/Dop1R1/CG17167/Rbcn-3B/ABCB7/Vha68-1/SPoCk/norpA/RyR/VhaAC45/Mid1/Rbcn-3A/Cisd2/Cpn/Vha100-2/Cbp53E/Atox1/Grx1/Zip71B/CG7497/CG12773/Ctr1A/nrv1/Ae2/Vha16-1/sesB/Pdfr/CG11825/ZnT63C/Vha55/ATP7/NKCC/nrv2/VhaAC39-1/Mvl/Mco1/Atpalpha/Ndae1/SERCA/Ncc69/Vha68-2/ZnT77C
GO:1901565	organonitrogen compound catabolic process	488	-0.350365	-1.48878	0.000326195	0.0041386	0.00313319	1925	tags=27%, list=17%, signal=24%	CG8360/Prosalpha6/CG6071/Ada/CG11070/Npl4/CG1317/Rchy1/CG18467/CG8892/Roc1b/Fbxl7/PGRP-LB/GstZ1/CG17030/CG13605/CG1309/FBXO11/Ssadh/muskelin/Usp20-33/Gabat/Gad1/Cht2/Rpn13R/CG42383/tn/Prosbeta2/CG10602/Rpt4/CG6330/Rpn6/P5CDh1/Rpn7/Rpn10/CG32847/Cnx14D/HUWE1/Adgf-C/eff/Usp14/Uggt/Ppa/Ggt-1/Pde9/roq/Cul1/CG7997/CG8199/Edem2/Psa/Prosbeta3/AhcyL1/Usp32/Hsc70-3/Ubqn/CG33090/26-29-p/Dlish/Plap/fzr/CG48…
GO:0071824	protein-DNA complex subunit organization	93	0.459621	1.81457	0.000393343	0.00492892	0.00373151	2814	tags=44%, list=25%, signal=33%	Nap1/lncRNA:roX1/Nipped-A/Daxx/rod/Dsp1/Cenp-C/Su(var)205/Iswi/Df31/hay/His3.3A/E(Pc)/Acf/TfIIA-S/Tip60/Caf1-180/enok/Saf6/Hat1/Gas41/Set/His1:CG33801/cal1/HipHop/Trl/Chd1/mars/rept/Taf2/Pbp95/spn-A/Taf6/NC2beta/chm/pont/Ssl1/Hira/Bap55/CG14441/mrn
GO:0006631	fatty acid metabolic process	109	0.42278	1.72616	0.000461784	0.00571599	0.00432737	778	tags=23%, list=7%, signal=22%	mino/Acsl/Mcad/whd/CROT/Mtpalpha/yip2/pdgy/AdipoR/Mtpbeta/scu/ABCD/CG11407/CG9747/Sc2/CG4594/ACC/CG16935/Desat1/wal/Cyp6a8/CG9577/CG17544/CG4598/Amacr
GO:0015698	inorganic anion transport	51	-0.592161	-1.8847	0.000504815	0.00609985	0.00461799	2127	tags=45%, list=19%, signal=37%	CG9717/NaPi-T/Esp/CG10353/CG6125/CG9702/CG10483/CG6927/SecCl/CG12773/CG12344/Picot/Mpcp2/dmGlut/ClC-a/Mpcp1/NKCC/Dic1/Ndae1/Ncc69/subdued/CG5404/CG3638
GO:0098771	inorganic ion homeostasis	137	-0.454273	-1.69101	0.000502917	0.00609985	0.00461799	2250	tags=36%, list=20%, signal=30%	Cln3/Vha100-1/mfrn/CG1090/Letm1/MTF-1/Syx5/zyd/Rh50/Dop1R1/CG17167/Rbcn-3B/ABCB7/Vha68-1/SPoCk/norpA/RyR/VhaAC45/Mid1/Rbcn-3A/Cisd2/Cpn/Vha100-2/Cbp53E/Atox1/Grx1/Zip71B/CG7497/CG12773/Ctr1A/nrv1/Ae2/Vha16-1/sesB/Pdfr/CG11825/ZnT63C/Vha55/ATP7/NKCC/nrv2/VhaAC39-1/Mvl/Mco1/Atpalpha/Ndae1/SERCA/Ncc69/Vha68-2/ZnT77C
GO:0048285	organelle fission	289	0.324109	1.4996	0.00054823	0.00654651	0.00495613	3026	tags=37%, list=27%, signal=28%	RecQ5/trbl/larp/nudE/Cep135/Myb/Marf/tws/Xpc/Su(var)2-HP2/Spindly/rod/Fis1/SMC2/mio/vih/Rca1/Cenp-C/Blm/Haspin/Nipped-B/vtd/Pink1/SMC3/RanGAP/east/cv-c/cana/dmt/Mtor/Rab1/Chro/His3.3A/msps/polo/aurA/fest/CG8188/Grip75/sls/rux/sti/Mer/Bub3/wisp/Grip71/Top2/CycB/Cap-D2/neb/SA/tef/Mink/hdm/dgt3/Drp1/ifc/shtd/ex/Eb1/luna/kni/CG7772/Pp1-87B/cal1/rec/mei-41/eco/Trl/Incenp/Grip128/Ercc1/Cdc23/mod(mdg4)/…
GO:0072522	purine-containing compound biosynthetic process	89	-0.505157	-1.76786	0.000567606	0.00669907	0.00507163	1153	tags=35%, list=10%, signal=32%	Ppcs/Aprt/CG34357/Pfas/ACXD/ATPsynbeta/CG31183/muc/fbl/ATPsynG/sun/sesB/ATPsyndelta/awd/ATPsynF/CG11089/ATPsynO/ATPsynD/Ac76E/AdenoK/blw/ATPsyngamma/ATPsynE/ATPsynB/Pdhb/Gart/ATPsynC/CG9547/Shmt/Paics/Prat2
GO:0007591	molting cycle, chitin-based cuticle	78	-0.524637	-1.79872	0.000624239	0.0071547	0.00541657	1662	tags=28%, list=15%, signal=24%	rut/SoxN/Cht2/Mmp1/arm/pot/Sec13/Sec23/Mes2/jar/verm/Duox/Pu/serp/sgg/ATP7/CrebA/pio/p38c/obst-A/Idgf4/ple
GO:0042303	molting cycle	78	-0.524637	-1.79872	0.000624239	0.0071547	0.00541657	1662	tags=28%, list=15%, signal=24%	rut/SoxN/Cht2/Mmp1/arm/pot/Sec13/Sec23/Mes2/jar/verm/Duox/Pu/serp/sgg/ATP7/CrebA/pio/p38c/obst-A/Idgf4/ple
GO:0006091	generation of precursor metabolites and energy	190	-0.418568	-1.61942	0.000627358	0.0071547	0.00541657	1740	tags=39%, list=15%, signal=34%	ND-51L1/ND-13B/CIA30/UQCR-14/COX2/Eno/CG9961/srl/tn/GC1/Gapdh1/Pglym78/CG34172/ND-B17/CG7328/SdhBL/SdhD/GlyS/Idh3b/ND-B22/Gapdh2/Atg3/Pgk/Cyt-c-p/Adh/UQCR-Q/Nc73EF/ND-B14.5A/ND-B17.2/ND-B14.5B/CG5009/Pfk/COX7C/ND4/ATPsynbeta/RFeSP/ND-MLRQ/Ald1/COX5A/ND-18/Cyt-c1/ND-19/Mdh2/NP15.6/Idh3a/sun/CG9485/COX7A/ND5/Hex-C/Gpo1/AkhR/SdhC/UQCR-C2/Rack1/CG5214/sgg/Fdh/ND-42/ND-ASHI/ATPsynF/ND-75/mAcon1/ATPsyn…
GO:0098813	nuclear chromosome segregation	156	0.382036	1.63497	0.00066396	0.00740571	0.0056066	2182	tags=33%, list=19%, signal=27%	RecQ5/nudE/tws/Su(var)2-HP2/Spindly/rod/SMC2/RfC3/SMC5/vih/Cenp-C/Haspin/Nipped-B/vtd/SMC3/RanGAP/east/cv-c/cana/dmt/Mtor/Chro/msps/polo/sls/Mer/Bub3/Top2/CycB/Cap-D2/neb/SA/galla-1/tef/Mink/hdm/shtd/Eb1/luna/Pp1-87B/cal1/mei-41/eco/Incenp/Ercc1/Cdc23/mod(mdg4)/cmet/Klp67A/ida/SMC1
GO:0031399	regulation of protein modification process	192	0.349349	1.55534	0.0006623	0.00740571	0.0056066	1912	tags=28%, list=17%, signal=24%	Lk6/trbl/par-1/dpp/ash2/Ssrp/CG4911/Ccm3/Rca1/CG5543/Su(var)205/fmt/CG40191/Actbeta/l(2)gl/G9a/ebi/Sin1/Pabp2/par-6/Ndfip/CG9098/Dad/CycB3/I-2/myo/SCCRO3/Schip1/Atac2/dap/CG8060/CG9246/Mer/Atg8a/CycB/CG17059/Utx/SCCRO/Hexim/mof/Lpt/Ankle2/upSET/Su(z)2/atms/pcs/Kdm2/CG1218/Rabex-5/Ctr9/chif/CG13994/Trl/Incenp
GO:0043269	regulation of ion transport	73	-0.530247	-1.81182	0.000703632	0.0077629	0.00587702	1263	tags=27%, list=11%, signal=25%	olf186-F/homer/CG7781/Fkbp59/nrv1/PsGEF/CG2121/ND-MLRQ/CG14401/Hk/Ih/eag/CG4928/nrv2/Mvl/CG14275/Ent2/SERCA/porin/Sec61alpha
GO:0046395	carboxylic acid catabolic process	105	-0.473453	-1.69939	0.000740654	0.00808348	0.00611972	857	tags=28%, list=8%, signal=26%	CG1461/CG5009/Mfe2/CG5599/CG5493/slgA/Acox57D-p/CG7430/CRAT/Oscillin/Ahcy/SERCA/Gdh/CG15093/CG5191/CG17896/CG10361/v/Dhpr/Gs2/CG5955/Oat/CG9547/CG11236/CG6415/Shmt/ppl/CG10184/CG3999
GO:0030258	lipid modification	74	0.476512	1.79828	0.000771433	0.00832983	0.00630623	862	tags=26%, list=8%, signal=24%	Mcad/CROT/Mtpalpha/yip2/CG8112/LPCAT/AdipoR/nes/Mtpbeta/ABCD/CG4594/CG11426/wal/CG9577/CG17544/CG4598/Amacr/CG7956/Sac1
GO:0032270	positive regulation of cellular protein metabolic process	214	0.339709	1.52177	0.000787094	0.00834871	0.00632052	2625	tags=36%, list=23%, signal=28%	ScsbetaA/Lk6/trbl/Rheb/larp/RnrS/dpp/ash2/hid/UbcE2H/STUB1/CG4911/pen-2/Ccm3/vih/Su(var)205/Actbeta/ari-1/G9a/Fbl6/ebi/eIF3m/Sin1/Pabp2/Ndfip/CG9098/myo/SCCRO3/Mkrn1/Schip1/Atac2/eIF2gamma/Mer/Cul2/Rnf146/PQBP1/rswl/SCCRO/Lpt/mTerf3/Ankle2/CG9951/Su(z)2/Fadd/atms/ex/Tcs3/Rabex-5/Ubc6/Dronc/IFT57/CG3295/JMJD4/chif/Rpb7/Trl/Incenp/mxt/CG8405/RanBPM/CG12362/Ada2b/Pka-C1/Hrb27C/lic/png/stv/Abi/Dark/p…
GO:0000280	nuclear division	274	0.319462	1.46726	0.000789632	0.00834871	0.00632052	3522	tags=44%, list=31%, signal=31%	RecQ5/trbl/larp/nudE/Cep135/Myb/tws/Xpc/Su(var)2-HP2/Spindly/rod/SMC2/mio/vih/Rca1/Cenp-C/Blm/Haspin/Nipped-B/vtd/SMC3/RanGAP/east/cv-c/cana/dmt/Mtor/Rab1/Chro/His3.3A/msps/polo/aurA/fest/CG8188/Grip75/sls/rux/sti/Mer/Bub3/wisp/Grip71/Top2/CycB/Cap-D2/neb/SA/tef/Mink/hdm/dgt3/ifc/shtd/ex/Eb1/luna/kni/Pp1-87B/cal1/rec/mei-41/eco/Trl/Incenp/Grip128/Ercc1/Cdc23/mod(mdg4)/cmet/Klp67A/knrl/cdc14/ida/p…
GO:0090407	organophosphate biosynthetic process	213	-0.397671	-1.56223	0.000865472	0.00899551	0.00681019	789	tags=19%, list=7%, signal=18%	ACXD/ATPsynbeta/CG31183/muc/Gk2/fbl/ATPsynG/Ipp/sun/CG7990/Mocs1/Ac13E/sesB/CG10082/ATPsyndelta/r/awd/Agpat2/ATPsynF/CG11089/Pi3K21B/ATPsynO/ATPsynD/Ac76E/AdenoK/blw/ATPsyngamma/ATPsynE/Pdxk/ATPsynB/CG8080/Pdhb/Argk/Gart/ATPsynC/CG9547/Hmgs/Paics/Pisd/Prat2
GO:0043085	positive regulation of catalytic activity	184	0.353796	1.54821	0.000868532	0.00899551	0.00681019	2005	tags=27%, list=18%, signal=23%	Sirup/ScsbetaA/InR/CG7324/Tbc1d15-17/RnrS/wkd/hid/Ziz/CG4853/pen-2/RhoGAP5A/Ccm3/Als2/CG7369/TBC1D16/Asap/RanGAP/eIF3m/su(f)/conu/RhoGAP102A/SCCRO3/CG1116/Nf1/rk/Schip1/CG5521/Mon1/Nrk/SCCRO/Exn/RN-tre/Rev7/Slimp/Fadd/Ror/aph-1/Fdx1/CenG1A/Dronc/PlexA/IFT57/RhoGAP15B/Drl-2/chif/Incenp/RtGEF/spg/Pvr
GO:0016054	organic acid catabolic process	106	-0.471405	-1.69082	0.000891338	0.00904709	0.00684923	857	tags=27%, list=8%, signal=26%	CG1461/CG5009/Mfe2/CG5599/CG5493/slgA/Acox57D-p/CG7430/CRAT/Oscillin/Ahcy/SERCA/Gdh/CG15093/CG5191/CG17896/CG10361/v/Dhpr/Gs2/CG5955/Oat/CG9547/CG11236/CG6415/Shmt/ppl/CG10184/CG3999
GO:0000819	sister chromatid segregation	120	0.403801	1.67814	0.000883604	0.00904709	0.00684923	2182	tags=34%, list=19%, signal=28%	RecQ5/nudE/tws/Su(var)2-HP2/Spindly/rod/SMC2/RfC3/SMC5/vih/Cenp-C/Haspin/Nipped-B/vtd/SMC3/cv-c/cana/dmt/Mtor/Chro/msps/polo/sls/Bub3/Top2/CycB/Cap-D2/neb/SA/Mink/shtd/Eb1/luna/Pp1-87B/eco/Incenp/Cdc23/cmet/Klp67A/ida/SMC1
GO:0090305	nucleic acid phosphodiester bond hydrolysis	62	0.496606	1.84071	0.00092616	0.00930744	0.00704634	2515	tags=40%, list=22%, signal=32%	rad50/Edc3/Sid/Snp/mre11/CG7728/Rrp6/Cpsf160/hay/CG42360/Rtc1/CG9272/CG8414/CstF64/rnh1/Rpp30/Fip1/RNaseMRP:RNA/RpII15/Ercc1/CG32708/CG6171/Dcr-1/DCP2/CG1671
GO:0010959	regulation of metal ion transport	53	-0.57419	-1.84035	0.000964676	0.00959948	0.00726743	1263	tags=32%, list=11%, signal=29%	olf186-F/homer/CG7781/Fkbp59/nrv1/CG2121/CG14401/Hk/eag/CG4928/nrv2/Mvl/CG14275/Ent2/SERCA/porin/Sec61alpha
GO:0009060	aerobic respiration	97	-0.486772	-1.72367	0.00099388	0.00979406	0.00741474	1740	tags=42%, list=15%, signal=36%	ND-51L1/CIA30/UQCR-14/COX2/srl/CG34172/ND-B17/SdhBL/SdhD/Idh3b/ND-B22/Cyt-c-p/UQCR-Q/Nc73EF/ND-B14.5A/ND-B17.2/ND-B14.5B/COX7C/ND4/ATPsynbeta/RFeSP/COX5A/Cyt-c1/ND-19/Mdh2/Idh3a/sun/COX7A/ND5/SdhC/UQCR-C2/CG5214/ND-42/ND-ASHI/ATPsynF/ND-75/mAcon1/ATPsynO/COX4/kdn/CG1544
GO:0050801	ion homeostasis	140	-0.449134	-1.67684	0.00102224	0.00988655	0.00748476	2250	tags=36%, list=20%, signal=29%	Cln3/Vha100-1/mfrn/CG1090/Letm1/MTF-1/Syx5/zyd/Rh50/Dop1R1/CG17167/Rbcn-3B/ABCB7/Vha68-1/SPoCk/norpA/RyR/VhaAC45/Mid1/Rbcn-3A/Cisd2/Cpn/Vha100-2/Cbp53E/Atox1/Grx1/Zip71B/CG7497/CG12773/Ctr1A/nrv1/Ae2/Vha16-1/sesB/Pdfr/CG11825/ZnT63C/Vha55/ATP7/NKCC/nrv2/VhaAC39-1/Mvl/Mco1/Atpalpha/Ndae1/SERCA/Ncc69/Vha68-2/ZnT77C
GO:0007610	behavior	501	-0.33909	-1.44217	0.00102275	0.00988655	0.00748476	1692	tags=21%, list=15%, signal=19%	CASK/ITP/Ktl/lilli/Nrg/rut/qtc/arr/Gabat/Gad1/lig/Obp56a/tn/rho-5/S6k/meng/SPARC/hppy/Mid1/TBPH/cher/cry/na/HDAC4/Sh/arm/Pde1c/for/homer/Ilp3/hang/dsf/Galt/ninaE/pum/Adh/wake/Hsp83/Mef2/Tomosyn/Ggamma1/loj/tara/ben/betaTub60D/sand/CCKLR-17D3/frma/Calr/Sema2a/Piezo/muc/nemy/ogre/fbl/Tdc1/sbb/Drip/Hk/verm/svr/fru/Ih/eag/Mocs1/Tat/Pdfr/Gpo1/CG5541/mura/Rack1/Scamp/slgA/Mbs/be/sgg/Agpat2/Pino/Fdh/Rh7…
GO:0051345	positive regulation of hydrolase activity	107	0.424205	1.73064	0.00104445	0.0100011	0.00757151	1739	tags=27%, list=15%, signal=23%	ScsbetaA/CG7324/Tbc1d15-17/RnrS/wkd/hid/Ziz/CG4853/pen-2/RhoGAP5A/Als2/CG7369/TBC1D16/Asap/RanGAP/eIF3m/conu/RhoGAP102A/CG1116/CG5521/Mon1/Exn/RN-tre/Rev7/Fadd/CenG1A/Dronc/IFT57/RhoGAP15B
GO:0065004	protein-DNA complex assembly	63	0.494924	1.82958	0.00107366	0.0101848	0.00771053	2496	tags=43%, list=22%, signal=34%	Nap1/lncRNA:roX1/Daxx/rod/Dsp1/Cenp-C/Su(var)205/Iswi/Df31/His3.3A/Acf/TfIIA-S/Caf1-180/enok/Saf6/Hat1/Set/His1:CG33801/cal1/HipHop/mars/Taf2/Pbp95/spn-A/Taf6/NC2beta/chm
GO:0000070	mitotic sister chromatid segregation	110	0.405001	1.65503	0.00126871	0.0119235	0.00902687	2182	tags=35%, list=19%, signal=29%	RecQ5/nudE/tws/Su(var)2-HP2/Spindly/rod/SMC2/vih/Cenp-C/Haspin/Nipped-B/vtd/SMC3/cv-c/cana/dmt/Mtor/Chro/msps/polo/sls/Bub3/Top2/CycB/Cap-D2/neb/SA/Mink/shtd/Eb1/luna/Pp1-87B/eco/Incenp/Cdc23/cmet/Klp67A/ida/SMC1
GO:0019637	organophosphate metabolic process	347	-0.355225	-1.47051	0.00129252	0.0120359	0.00911193	1757	tags=28%, list=15%, signal=25%	norpA/CG11425/ATP6/CG1309/CG3632/sktl/rut/Eno/Pi4KIIIalpha/ras/CG9961/Ts/tn/sl/Gapdh1/CG6330/CG10738/CG42237/Pglym78/Socs44A/FIG4/CG17026/r-l/CG10932/Pde9/Vap33/Pde1c/CG7365/Ppcs/Aprt/CG33331/Gapdh2/FarO/CG34357/CG8303/Pgk/Inos/CG6805/CG12268/Pfas/Dera/Pfk/ACXD/NT5E-2/ATPsynbeta/CG31183/muc/Gk2/Ald1/fbl/ATPsynG/Ipp/sun/CG7990/CG9394/Mocs1/CG1441/Ac13E/sws/sesB/CG10082/ATPsyndelta/Hex-C/Gpo1/r/awd…
GO:0042775	mitochondrial ATP synthesis coupled electron transport	55	-0.554232	-1.79831	0.00132314	0.012209	0.00924301	2847	tags=56%, list=25%, signal=42%	CYTB/CG14757/levy/COX3/ND-24/COX5B/ND-23/ND2/ND-51L1/CIA30/UQCR-14/COX2/ND-B17/SdhBL/SdhD/ND-B22/Cyt-c-p/UQCR-Q/ND-B14.5A/ND-B17.2/ND-B14.5B/COX7C/RFeSP/COX5A/Cyt-c1/ND-19/SdhC/UQCR-C2/ND-42/ND-ASHI/COX4
GO:0006413	translational initiation	60	0.505384	1.86486	0.00138645	0.0126779	0.00959803	2808	tags=47%, list=25%, signal=35%	Paip2/eIF3a/Thor/eIF2Balpha/eIF3c/eIF3m/eIF2Bbeta/eIF2gamma/eIF3f1/CG7414/eIF2Bgamma/l(2)efl/eIF1A/Tcs3/Gcn2/eIF4E6/eIF3g1/Rpb7/mxt/eIF5B/CG5726/eIF4B/eIF3d1/mIF3/eIF4E5/eIF3b/Hsp67Bc/eIF3e
GO:0016322	neuron remodeling	56	0.501905	1.81321	0.00150691	0.0135355	0.0102472	2955	tags=48%, list=26%, signal=36%	InR/ced-6/shrb/drpr/l(1)G0193/Hrs/Hr51/vtd/ftz-f1/Imp/Vps28/SA/Vps15/Dronc/Vps4/mop/Uvrag/Stam/SMC1/Pc/Drice/Dcp-1/Fas2/cac/CalpA/TSG101/bsk
GO:0016236	macroautophagy	102	0.403867	1.62441	0.00149417	0.0135355	0.0102472	2376	tags=36%, list=21%, signal=29%	bmm/Atg2/Rheb/Vps13D/tank/rl/hid/Atg9/Rab40/Rab19/CG5445/Syx17/Rab39/Rab1/Atg101/Atg8a/Atg7/Rab18/Vps28/Vps11/Lamp1/Atg12/Vps15/EMC6/Vps4/Blos1/Aduk/Vps16A/Nprl3/Mitf/ref(2)P/Atg1/Vti1b/CG8155/Bruce/lt/Rab3-GAP
GO:0016571	histone methylation	57	0.499513	1.81067	0.00153648	0.01368	0.0103567	3584	tags=53%, list=32%, signal=36%	trx/ash2/Set1/Su(var)205/BEAF-32/NSD/G9a/Hcf/Mnn1/Utx/csul/PR-Set7/Wdr82/Lpt/Su(z)2/atms/Kdm2/Ctr9/JMJD4/escl/Set2/yki/nej/ash1/wds/Art4/FRG1/Su(var)3-9/Ptip/Ncoa6
GO:0045229	external encapsulating structure organization	125	-0.455774	-1.67382	0.00159259	0.0140564	0.0106416	1758	tags=28%, list=15%, signal=24%	emc/Vm32E/sktl/Pi4KIIIalpha/ed/SPARC/Cdc42/Mmp1/slpr/Ppcs/nord/CG42342/hep/Pax/Cad74A/Cad99C/Sec23/sona/gammaCOP/mfas/magu/cic/Chc/Egfr/vkg/lama/bun/Col4a1/Sec24CD/LanA/Pxn/Ppn/LanB1/obst-A/LanB2
GO:0034660	ncRNA metabolic process	359	0.291981	1.37348	0.00166722	0.0145882	0.0110442	3168	tags=32%, list=28%, signal=24%	mino/LTV1/Elp1/CG3008/CG4364/AGO2/Nbr/CG4022/scu/Snp/IleRS/Ip259/Hen1/brat/l(2)05287/CG7728/CG4038/Archease/Rpb12/CG4622/Rrp6/AsnRS-m/Rtc1/CG9344/IntS14/Rlb1/CG5220/Urm1/CG17168/tud/Sas10/Larp7/CG3021/IntS12/RIOK2/RIOK1/CG8414/CG10185/rswl/CG1789/Tsen34/rhi/qin/CG8064/CG4610/Rpp30/Rrp47/Slimp/udd/CG6686/Tcs3/CG7009/IntS3/CG8939/Dis3/poly/RNaseMRP:RNA/CG7275/CG6550/CG9107/TAF1C-like/CG5589/piwi/CG…
GO:0044772	mitotic cell cycle phase transition	113	0.391923	1.61113	0.00178853	0.0153888	0.0116504	2431	tags=38%, list=21%, signal=30%	Rheb/Myb/tws/Spindly/rod/l(2)dtl/vih/mre11/Rca1/cv-c/cana/Mtor/Chro/brm/CycB3/Mnn1/CG8188/Cdk2/Prp38/dap/rux/Bub3/CycB/Rbf2/B52/Rad17/puc/CG15602/shtd/ex/CHES-1-like/Sap30/CG5921/mei-41/Cdc23/nbs/cdc14/ida/ci/Mfap1/CycJ/Cdc27/Abi
GO:0033554	cellular response to stress	585	0.262757	1.30398	0.00178905	0.0153888	0.0116504	2353	tags=29%, list=21%, signal=24%	Lst/Sirup/CG11842/InR/rad50/Dif/RecQ5/Atg2/spel1/SCAP/Adgf-A/chico/Nipped-A/Nup44A/Marf/Thor/Xpc/slim/rl/mus201/hid/Atg9/STUB1/mio/Top3alpha/l(2)dtl/GLaz/RfC3/Hsp70Bb/SMC5/mre11/CG9003/Ubc7/CG5543/fmt/Blm/Hr51/Nipped-B/vtd/sigmar/Pms2/Archease/S2P/MESR4/Ino80/Rev1/Dek/ebi/eIF2Bbeta/Dp/Syx17/Rad60/Mtor/agt/hay/Nse4/Snm1/raw/DNApol-eta/Hpr1/Sac1/aurA/FANCI/Imp/wnd/stwl/Mnn1/Iml1/DNAlig1/Urm1/Caf1-1…
GO:0010564	regulation of cell cycle process	192	0.335455	1.49348	0.0019938	0.017006	0.0128746	2449	tags=34%, list=22%, signal=27%	trbl/Myb/cnn/tum/tws/Spindly/rod/asl/mio/l(2)dtl/vih/mre11/Rca1/Haspin/east/cv-c/cana/Mtor/Chro/polo/aurA/brm/CycB3/Mnn1/Cdk2/Prp38/dap/rux/sti/Bub3/Cep97/Rbf2/B52/PR-Set7/Rad17/mof/dgt3/puc/RhoGEF2/tim/CG12179/CG15602/shtd/ex/CHES-1-like/Sap30/Gcn2/kni/Pkn/chif/mei-41/Incenp/Cdc23/nbs/knrl/cdc14/ida/pch2/ci/Mfap1/Bruce/Cdc27/gwl/Abi/SAK
GO:0000724	double-strand break repair via homologous recombination	62	0.477145	1.76858	0.0020894	0.0175268	0.0132689	2801	tags=42%, list=25%, signal=32%	RecQ5/Top3alpha/SMC5/mre11/Blm/Nipped-B/vtd/Rev1/Rad60/Caf1-180/koi/RPA3/dpa/CG14803/mei-41/Marcal1/Fancm/nbs/Nup160/okr/DNApol-zeta/spn-A/RpA-70/CG5181/RPA2/Brca2
GO:0000725	recombinational repair	62	0.477145	1.76858	0.0020894	0.0175268	0.0132689	2801	tags=42%, list=25%, signal=32%	RecQ5/Top3alpha/SMC5/mre11/Blm/Nipped-B/vtd/Rev1/Rad60/Caf1-180/koi/RPA3/dpa/CG14803/mei-41/Marcal1/Fancm/nbs/Nup160/okr/DNApol-zeta/spn-A/RpA-70/CG5181/RPA2/Brca2
GO:0050790	regulation of catalytic activity	297	0.300536	1.3864	0.00221333	0.0184142	0.0139407	2005	tags=26%, list=18%, signal=22%	Sirup/ScsbetaA/InR/CG7324/trbl/Tbc1d15-17/alc/RnrS/CtsB1/wkd/hid/CG14812/Ziz/CG4853/pen-2/RhoGAP5A/Ccm3/Rca1/fmt/Als2/CG7369/CG40191/TBC1D16/l(2)gl/Asap/Sfp33A3/RanGAP/eIF3m/par-6/su(f)/conu/Fem-1/CycB3/RhoGAP102A/I-2/SCCRO3/CG1116/Nf1/rk/Schip1/dap/CG8060/SIDL/CG5521/Spn27A/CycB/Mon1/Nrk/SCCRO/Exn/RN-tre/Hexim/Rev7/drongo/Slimp/Crk/Fadd/Ror/aph-1/pcs/Fdx1/CenG1A/Dronc/PlexA/IFT57/RhoGAP15B/CG321…
GO:0046148	pigment biosynthetic process	56	-0.541862	-1.77178	0.00251926	0.0206214	0.0156117	1886	tags=36%, list=17%, signal=30%	yellow-f2/Uros1/CG5037/ca/p/Urod/l(3)02640/se/pr/FeCH/kar/st/rdhB/Rab32/Pu/bw/roh/DhpD/v/ninaB
GO:0051247	positive regulation of protein metabolic process	232	0.314183	1.42535	0.0025022	0.0206214	0.0156117	2625	tags=34%, list=23%, signal=27%	ScsbetaA/Lk6/trbl/Rheb/larp/RnrS/dpp/ash2/hid/UbcE2H/STUB1/CG4911/pen-2/Ccm3/vih/Su(var)205/Actbeta/ari-1/G9a/Fbl6/ebi/eIF3m/Sin1/Pabp2/Ndfip/CG9098/myo/SCCRO3/Mkrn1/Schip1/Atac2/eIF2gamma/Mer/Cul2/Rnf146/PQBP1/rswl/SCCRO/pic/Lpt/mTerf3/Ankle2/CG9951/Su(z)2/Fadd/atms/ex/Cul4/Tcs3/Rabex-5/Ubc6/Dronc/IFT57/CG3295/JMJD4/chif/Rpb7/Trl/Incenp/mxt/Lon/CG8405/RanBPM/CG12362/Ada2b/Pka-C1/Hrb27C/lic/png/s…
GO:0044242	cellular lipid catabolic process	85	0.43074	1.67808	0.00257513	0.0209101	0.0158303	842	tags=24%, list=7%, signal=22%	Mcad/dob/bmm/CROT/Mtpalpha/yip2/bwa/pdgy/chico/Mtpbeta/ABCD/CG4594/Jheh1/wal/Hsl/CG9577/CG17544/CG4598/Amacr/Jheh3
GO:0042391	regulation of membrane potential	78	-0.496364	-1.70178	0.0026062	0.0209944	0.0158941	1297	tags=27%, list=11%, signal=24%	Sh/inaF-B/CG6927/SecCl/CG12344/Irk2/nAChRalpha1/sand/CG34396/Piezo/Ca-alpha1T/Ih/Rab6/eag/sesB/ATPsynD/NtR/Ork1/Eaat1/SERCA/Hsc70-5
GO:0006813	potassium ion transport	64	-0.521987	-1.74613	0.0027208	0.021745	0.0164623	994	tags=28%, list=9%, signal=26%	CG12773/Irk2/CG7781/sand/CG34396/nrv1/CG2121/CG14401/Hk/Ih/eag/CG4928/NKCC/nrv2/CG14275/Ork1/Atpalpha/Ncc69
GO:0016573	histone acetylation	79	0.429741	1.64469	0.0029746	0.0235876	0.0178574	3173	tags=47%, list=28%, signal=34%	trx/Nipped-A/Gcn5/CG12316/E(Pc)/Hcf/msl-3/brm/Atac2/Tip60/CG9246/enok/MBD-R2/mof/Eaf6/Hat1/Gas41/upSET/chif/eco/msl-1/rept/Ada2b/Atac3/Naa20A/NC2beta/chm/Ada3/pont/Bap55/nej/l(1)G0020/wds/YL-1/Oga/Caf1-55/CG2652
GO:0042551	neuron maturation	58	0.453567	1.65196	0.00305401	0.0240296	0.018192	2955	tags=47%, list=26%, signal=35%	InR/ced-6/shrb/drpr/l(1)G0193/Hrs/Hr51/vtd/ftz-f1/Imp/Vps28/SA/Vps15/Dronc/Vps4/mop/Uvrag/Stam/SMC1/Pc/Drice/Dcp-1/Fas2/cac/CalpA/TSG101/bsk
GO:0048149	behavioral response to ethanol	52	-0.535801	-1.70986	0.00322433	0.0250176	0.01894	1692	tags=35%, list=15%, signal=30%	CASK/rut/hppy/cher/homer/hang/pum/Adh/Tdc1/Tat/mura/Agpat2/Egfr/Jhe/CG17734/Shmt/aay/Gclm
GO:0031667	response to nutrient levels	164	0.33921	1.45746	0.00322888	0.0250176	0.01894	1318	tags=22%, list=12%, signal=20%	Lst/whd/InR/Mtpalpha/SLC5A11/Atg2/Rheb/Adgf-A/chico/mthl10/Nup44A/Thor/rl/REPTOR/hid/Atg9/mio/GLaz/Crtc/Desat1/Gdap2/Hsp27/REPTOR-BP/Myc/shop/Syx17/Imp/Iml1/Atg8a/Atg7/trsn/CG17691/Arc1/Vps11/Hrb87F/DopEcR
GO:0015980	energy derivation by oxidation of organic compounds	146	-0.417679	-1.5734	0.00346724	0.0264361	0.0200139	1325	tags=34%, list=12%, signal=30%	CG34172/ND-B17/CG7328/SdhBL/SdhD/GlyS/Idh3b/ND-B22/Atg3/Cyt-c-p/UQCR-Q/Nc73EF/ND-B14.5A/ND-B17.2/ND-B14.5B/COX7C/ND4/ATPsynbeta/RFeSP/COX5A/Cyt-c1/ND-19/Mdh2/NP15.6/Idh3a/sun/CG9485/COX7A/ND5/Gpo1/AkhR/SdhC/UQCR-C2/Rack1/CG5214/sgg/ND-42/ND-ASHI/ATPsynF/ND-75/mAcon1/ATPsynO/COX4/GlyP/kdn/FASN1/aralar1/CG1544/Gbs-76A
GO:0007059	chromosome segregation	176	0.338007	1.46074	0.00349009	0.0264361	0.0200139	2182	tags=31%, list=19%, signal=25%	RecQ5/nudE/tws/Su(var)2-HP2/Spindly/rod/SMC2/RfC3/SMC5/vih/Cenp-C/Haspin/Nipped-B/vtd/SMC3/RanGAP/east/cv-c/Rrp6/cana/dmt/Mtor/Chro/msps/polo/baf/sls/Mer/Bub3/Top2/CycB/Cap-D2/neb/SA/galla-1/tef/Mink/hdm/shtd/Eb1/luna/Pp1-87B/cal1/mei-41/eco/Incenp/Ercc1/mars/Cdc23/mod(mdg4)/cmet/Klp67A/ida/SMC1
GO:0034470	ncRNA processing	265	0.308378	1.41813	0.00345847	0.0264361	0.0200139	3168	tags=34%, list=28%, signal=25%	LTV1/Elp1/CG3008/CG4364/AGO2/Nbr/CG4022/scu/Snp/Ip259/Hen1/l(2)05287/CG7728/CG4038/Archease/CG4622/Rrp6/Rtc1/CG9344/IntS14/Rlb1/CG5220/Urm1/CG17168/Sas10/Larp7/CG3021/IntS12/RIOK2/RIOK1/CG8414/CG10185/rswl/CG1789/Tsen34/CG8064/CG4610/Rpp30/Rrp47/CG6686/Tcs3/CG7009/IntS3/CG8939/poly/RNaseMRP:RNA/CG7275/CG6550/CG9107/CG5589/CG4611/CG3817/CG18528/CG32708/CG12499/CG12975/CG34195/Rpp25/CG32344/RluA-1/…
GO:0045471	response to ethanol	67	-0.501229	-1.69112	0.00368638	0.0267805	0.0202746	1433	tags=31%, list=13%, signal=28%	CASK/rut/hppy/cher/slpr/homer/hang/pum/Adh/Tdc1/Tat/mura/Agpat2/Drat/Egfr/Jhe/CG17734/Aldh/Shmt/aay/Gclm
GO:0016053	organic acid biosynthetic process	95	-0.455951	-1.60992	0.00369259	0.0267805	0.0202746	618	tags=24%, list=5%, signal=23%	CG7560/CG8630/Baldspot/CG7470/r/CG11334/bgm/CG33110/CG5326/Eip55E/CG1673/regucalcin/CG10621/FASN1/Gs2/bond/CG11899/ELOVL/Shmt/Gnmt/aay/CG10184/AsnS
GO:0046394	carboxylic acid biosynthetic process	95	-0.455951	-1.60992	0.00369259	0.0267805	0.0202746	618	tags=24%, list=5%, signal=23%	CG7560/CG8630/Baldspot/CG7470/r/CG11334/bgm/CG33110/CG5326/Eip55E/CG1673/regucalcin/CG10621/FASN1/Gs2/bond/CG11899/ELOVL/Shmt/Gnmt/aay/CG10184/AsnS
GO:0030534	adult behavior	149	-0.413669	-1.55942	0.0035964	0.0267805	0.0202746	1433	tags=21%, list=13%, signal=19%	hppy/TBPH/cher/na/Sh/homer/hang/Galt/ninaE/pum/Adh/ben/CCKLR-17D3/Sema2a/Tdc1/eag/Tat/Gpo1/mura/Agpat2/Egfr/Jhe/to/Gpdh1/Atpalpha/Eaat1/SERCA/CG17734/Shmt/aay/Gclm/ple
GO:0007155	cell adhesion	214	-0.379368	-1.48862	0.00369386	0.0267805	0.0202746	2228	tags=29%, list=20%, signal=24%	Dscam4/how/rst/Cad88C/beat-Vb/Timp/beat-VII/Fit2/beat-IIb/sas/zye/sns/Nlg4/trn/sdk/Nrg/muskelin/Cad96Ca/Cad89D/ed/stan/SPARC/Vinc/mesh/Mmp1/CG13506/CG9095/arm/NijB/shg/plx/Megf8/Fhos/aos/Tsp/by/Gbeta13F/Cad96Cb/Ggamma1/Bsg/ft/Pax/Ten-m/Cad74A/Cad99C/ds/Sec23/chp/fat-spondin/fw/mfas/mys/eater/baz/Fit1/nrv2/Tig/Sec24CD/LanA/LanB1/if/Jafrac1/LanB2
GO:0035239	tube morphogenesis	482	-0.327243	-1.39041	0.00358063	0.0267805	0.0202746	2597	tags=32%, list=23%, signal=26%	rib/Axn/Fmr1/ago/caps/DCTN1-p150/flr/osa/tay/Su(dx)/dpy/Pura/Pvf1/Hipk/msn/alphaSnap/pyd/mirr/sqh/Rab30/shot/p115/salm/ATP6AP2/tld/garz/AdamTS-B/Ppat-Dpck/odd/how/Vha100-1/Smurf/Cds/ovo/Mad/vn/Timp/hth/sca/Dys/ix/Traf4/sfl/btd/tsr/caup/Su(H)/Rbcn-3B/Hs6st/sd/emc/trn/trh/fj/hyd/Vha13/Nrg/arr/Membrin/ed/stan/h/KLHL18/dy/SPARC/VhaPPA1-1/Lim1/msk/Rbcn-3A/Cdc42/Mmp1/sqa/arm/slpr/RhoGAP92B/shg/Hs3st-B/…
GO:0045786	negative regulation of cell cycle	97	0.399177	1.59579	0.00372514	0.0268157	0.0203013	1669	tags=28%, list=15%, signal=24%	RecQ5/trbl/CG6770/rod/asl/l(2)dtl/mre11/Rca1/Mtor/Chro/brm/Mnn1/Iml1/dap/Bub3/Cep97/Rbf2/mnb/B52/PR-Set7/Hexim/Rad17/mof/tim/CG15602/CHES-1-like/Gcn2
GO:0051146	striated muscle cell differentiation	82	-0.463395	-1.59547	0.00394173	0.0281751	0.0213303	2513	tags=41%, list=22%, signal=33%	lmd/flr/CG14964/Scgdelta/Zasp67/CanB2/how/rst/C3G/sns/rols/Prm/sd/Vav/Arp3/Tm2/tn/bru1/cher/Actn/Unc-89/Mef2/Bsg/Pax/kon/Act88F/Mlc2/Mhc/siz/mbc/mys/Col4a1/LanB1/if
GO:0055082	cellular chemical homeostasis	127	-0.42339	-1.55782	0.00414731	0.0294372	0.0222859	2250	tags=34%, list=20%, signal=27%	Cln3/Vha100-1/CG1090/Letm1/MTF-1/Syx5/zyd/Dop1R1/CG17167/Rbcn-3B/ABCB7/Vha68-1/SPoCk/norpA/RyR/VhaAC45/Mid1/Rbcn-3A/Cisd2/Cpn/Vha100-2/Cbp53E/Zip71B/daw/CG7497/Ctr1A/nrv1/Ae2/Vha16-1/sesB/Hex-C/ZnT63C/Vha55/ATP7/nrv2/VhaAC39-1/Atpalpha/Ndae1/SERCA/Vha68-2/FASN1/Acbp2/ZnT77C
GO:0030003	cellular cation homeostasis	111	-0.43799	-1.58374	0.0043618	0.0307446	0.0232757	2250	tags=35%, list=20%, signal=28%	Cln3/Vha100-1/CG1090/Letm1/MTF-1/Syx5/zyd/Dop1R1/CG17167/Rbcn-3B/ABCB7/Vha68-1/SPoCk/norpA/RyR/VhaAC45/Mid1/Rbcn-3A/Cisd2/Cpn/Vha100-2/Cbp53E/Zip71B/CG7497/Ctr1A/nrv1/Ae2/Vha16-1/sesB/ZnT63C/Vha55/ATP7/nrv2/VhaAC39-1/Atpalpha/Ndae1/SERCA/Vha68-2/ZnT77C
GO:0009991	response to extracellular stimulus	166	0.342398	1.47279	0.00450652	0.0315456	0.0238821	1318	tags=22%, list=12%, signal=20%	Lst/whd/InR/Mtpalpha/SLC5A11/Atg2/Rheb/Adgf-A/chico/mthl10/Nup44A/Thor/rl/REPTOR/hid/Atg9/mio/GLaz/Crtc/Desat1/Gdap2/Hsp27/REPTOR-BP/Myc/shop/Syx17/Imp/stwl/Iml1/Atg8a/Atg7/trsn/CG17691/Arc1/Vps11/Hrb87F/DopEcR
GO:0000226	microtubule cytoskeleton organization	311	0.291322	1.35686	0.00460715	0.0320292	0.0242482	2865	tags=37%, list=25%, signal=29%	ana1/mlt/larp/par-1/Plp/nudE/Cep135/Myb/cnn/Rcd5/tum/tws/asl/Wdr62/hook/CG15824/ric8a/Whamy/sigmar/l(2)gl/Klp68D/Bsg25D/Efhc1.2/Ank2/cv-c/Mtor/CG2955/par-6/Chro/msps/polo/Khc-73/Sac1/aurA/Klp64D/fest/klar/CG4537/btz/Grip75/TTLL4B/wisp/Cep97/HEATR2/Grip71/Kap3/betaTub85D/dpa/Arl2/CG10958/ana3/CG17493/Mink/Rcd2/mip130/TTLL4A/Poc1/TBCB/dgt3/CG12179/ifc/Eb1/alpha-Spec/Ubc6/pins/Sec8/Pp1-87B/poly/mop/…
GO:0044770	cell cycle phase transition	142	0.357934	1.5109	0.0046391	0.0320319	0.0242502	2431	tags=35%, list=21%, signal=27%	Rheb/Myb/tws/Spindly/rod/l(2)dtl/vih/mre11/Rca1/cv-c/cana/Mtor/Chro/brm/CycB3/Mnn1/CG8188/Cdk2/Prp38/dap/rux/Bub3/CycB/Rbf2/B52/PR-Set7/Rad17/mof/puc/tim/CG15602/shtd/ex/CHES-1-like/Sap30/Gcn2/CG5921/chif/mei-41/Cdc23/nbs/cdc14/ida/pch2/ci/Mfap1/CycJ/Cdc27/Abi
GO:1901137	carbohydrate derivative biosynthetic process	254	-0.358595	-1.42903	0.00467687	0.0320745	0.0242825	1973	tags=28%, list=17%, signal=23%	nac/sfl/Ada/Pdha/CG6659/GCS1/Hs6st/wol/ttv/ATP6/Pgant9/rut/ras/Ts/Alg2/CG10738/Pgant2/Adgf-C/nst/Uggt/r-l/CG10932/OstDelta/CG9536/Ppcs/Aprt/CG31690/CG33303/Sccpdh1/CG34357/Papst2/Pfas/CG34057/Tollo/ACXD/fng/Hs2st/ATPsynbeta/CG31183/muc/Gk2/fbl/ATPsynG/sun/CG7990/Efr/sesB/ATPsyndelta/Ost48/r/CG9220/awd/ATPsynF/Ostgamma/CG11089/Stt3B/ATPsynO/ATPsynD/Ac76E/AdenoK/blw/ATPsyngamma/ATPsynE/ATPsynB/Pdhb…
GO:0051336	regulation of hydrolase activity	167	0.345383	1.48597	0.00496101	0.0337948	0.0255849	2561	tags=35%, list=23%, signal=27%	ScsbetaA/CG7324/Tbc1d15-17/RnrS/wkd/hid/CG14812/Ziz/CG4853/pen-2/RhoGAP5A/fmt/Als2/CG7369/TBC1D16/Asap/RanGAP/eIF3m/conu/RhoGAP102A/I-2/CG1116/Nf1/SIDL/CG5521/Spn27A/Mon1/Exn/RN-tre/Rev7/drongo/Crk/Fadd/CenG1A/Dronc/PlexA/IFT57/RhoGAP15B/CG32176/CG17883/CG13994/RtGEF/BI-1/spg/CG8270/TBCD/CG8155/cer/htl/Rab3-GAP/CG8243/gwl/Dark/CG5522/nec/pbl/Drice/Gapvd1
GO:0018022	peptidyl-lysine methylation	52	0.483352	1.75467	0.00507269	0.0343252	0.0259864	4069	tags=58%, list=36%, signal=37%	trx/ash2/Set1/Su(var)205/BEAF-32/NSD/G9a/Hcf/Mnn1/Utx/PR-Set7/Wdr82/Lpt/atms/Ctr9/CG5013/Set2/yki/nej/ash1/wds/FRG1/Su(var)3-9/Ptip/Ncoa6/CG7889/Dpy-30L1/CG3909/HDAC1/CG9643
GO:0033500	carbohydrate homeostasis	53	0.472549	1.71037	0.00525504	0.0353236	0.0267423	536	tags=23%, list=5%, signal=22%	Lst/InR/Pgi/trbl/Rheb/chico/AdipoR/Hex-A/teq/Desat1/babo/Actbeta
GO:0006888	endoplasmic reticulum to Golgi vesicle-mediated transport	66	-0.490815	-1.64945	0.0054497	0.0363911	0.0275504	2046	tags=42%, list=18%, signal=35%	p115/GABPI/Syx5/Yip1d1/CG3104/CG4293/Slh/Sec22/Bet1/KdelR/deltaCOP/epsilonCOP/betaCOP/Sec31/Sec24AB/eca/loj/CG9175/Yif1/Sec13/Sec23/CHOp24/alphaCOP/gammaCOP/Sec16/beta'COP/Sec24CD/ergic53
GO:0006518	peptide metabolic process	553	-0.315364	-1.35264	0.00561226	0.0372317	0.0281868	2009	tags=25%, list=18%, signal=22%	vvl/AsnRS/ru/Atx2/Rcd-1/CG11110/Pop2/RpL11/GstE11/MetRS/mRpL47/CG6071/RpL24/RpL31/gfzf/RpL13A/SerRS/RpS18/PGRP-LB/GstZ1/RpS23/Dph1/sud1/RpS28b/GstO3/Fur1/mRpS2/eIF4H1/tn/GluProRS/bru1/RpL18/CG10602/RpS27/mRpL15/RpL30/Exd2/mRpL33/eEF1beta/RpL26/RpL37A/spz/Xbp1/Spase25/Ggt-1/RpS19a/roq/RpL34b/mEFTu1/RpIIIC160/RpS17/eEF5/RpL32/Psa/RpL27/RpL6/eIF5/pum/RpL22/RpL19/eRF3/RpS10b/RpS13/CG4829/Larp4B/RpS3/…
GO:0006479	protein methylation	74	0.430151	1.62332	0.00615442	0.0403015	0.0305109	4497	tags=64%, list=40%, signal=39%	trx/ash2/Set1/Su(var)205/BEAF-32/NSD/G9a/Hcf/Mnn1/Utx/csul/PR-Set7/Wdr82/Lpt/Su(z)2/atms/Kdm2/Ctr9/JMJD4/Art2/escl/CG5013/CG12975/Set2/CG17219/yki/nej/ash1/wds/Art4/FRG1/Su(var)3-9/Ptip/Ncoa6/Art8/CG7889/Dpy-30L1/CG3909/HDAC1/CG9643/Ntmt/CG10584/Yeti/HemK1/CG33230/Rbbp5/CG33060
GO:0008213	protein alkylation	74	0.430151	1.62332	0.00615442	0.0403015	0.0305109	4497	tags=64%, list=40%, signal=39%	trx/ash2/Set1/Su(var)205/BEAF-32/NSD/G9a/Hcf/Mnn1/Utx/csul/PR-Set7/Wdr82/Lpt/Su(z)2/atms/Kdm2/Ctr9/JMJD4/Art2/escl/CG5013/CG12975/Set2/CG17219/yki/nej/ash1/wds/Art4/FRG1/Su(var)3-9/Ptip/Ncoa6/Art8/CG7889/Dpy-30L1/CG3909/HDAC1/CG9643/Ntmt/CG10584/Yeti/HemK1/CG33230/Rbbp5/CG33060
GO:0007098	centrosome cycle	78	0.42496	1.62037	0.00622578	0.0403831	0.0305726	2674	tags=42%, list=24%, signal=33%	ana1/Plp/nudE/Cep135/Myb/cnn/Rcd5/tws/asl/par-6/msps/polo/aurA/Cep97/Grip71/ana3/CG17493/Rcd2/mip130/Poc1/CG12179/Ubc6/CG45105/emb/Klp67A/Cnb/gwl/SAK/Sas-4/Sgt1/CG31802/Rcd1/Rcd6
GO:0032787	monocarboxylic acid metabolic process	151	0.352317	1.50681	0.00632602	0.0403831	0.0305726	778	tags=20%, list=7%, signal=19%	mino/Acsl/Mcad/whd/Pfrx/CROT/Mtpalpha/Pgi/yip2/pdgy/AdipoR/Spat/CG7059/Hex-A/Mtpbeta/scu/ABCD/CG11407/CG9747/Sc2/CG4594/ACC/CG16935/Desat1/wal/Cyp6a8/CG9577/CG17544/CG4598/Amacr
GO:0044093	positive regulation of molecular function	232	0.301839	1.36935	0.00631654	0.0403831	0.0305726	2005	tags=25%, list=18%, signal=21%	Sirup/ScsbetaA/InR/CG7324/Tbc1d15-17/RnrS/CG9336/wkd/Stim/rl/hid/Ziz/CG4853/pen-2/RhoGAP5A/Dsp1/Ccm3/atilla/Crtc/Als2/CG7369/TBC1D16/S2P/Asap/RanGAP/eIF3m/su(f)/conu/RhoGAP102A/SCCRO3/CG1116/Nf1/rk/Schip1/CG5521/Mon1/Nrk/SCCRO/Exn/RN-tre/mof/Rev7/Slimp/Fadd/Ror/aph-1/Fdx1/CenG1A/Dronc/PlexA/IFT57/RhoGAP15B/Drl-2/chif/Incenp/RtGEF/spg/Pvr
GO:0010033	response to organic substance	528	-0.309397	-1.32322	0.00630887	0.0403831	0.0305726	1451	tags=20%, list=13%, signal=18%	CTCF/hppy/CG32847/TBPH/Cnx14D/HUWE1/nst/Xbp1/Uggt/cher/boss/HDAC4/Sh/Cul1/CG7328/slpr/for/homer/GlyS/Lgr4/Idh3b/Ilp3/hang/Edem2/lbk/Sesn/CycG/CheB53a/Hsc70-3/daw/ltl/pum/Adh/Hsp83/hep/Oatp74D/btl/wgn/Hsc70-4/Ns3/ben/Der-1/sand/lwr/Sec13/sip3/Pfk/CG30054/Calr/brk/rdx/Chd64/DOR/kek5/sog/Tdc1/Hnf4/eag/Duox/Tat/Cyp6t1/Pdfr/Kr-h1/Glo1/mura/TotA/egr/Hsp60A/Mondo/sgg/Agpat2/magu/Fdh/Drat/ImpL2/Pi3K21B/E…
GO:0045333	cellular respiration	108	-0.439411	-1.57748	0.00647511	0.0410765	0.0310976	1740	tags=43%, list=15%, signal=36%	ND-51L1/ND-13B/CIA30/UQCR-14/COX2/srl/GC1/CG34172/ND-B17/SdhBL/SdhD/Idh3b/ND-B22/Cyt-c-p/UQCR-Q/Nc73EF/ND-B14.5A/ND-B17.2/ND-B14.5B/COX7C/ND4/ATPsynbeta/RFeSP/COX5A/Cyt-c1/ND-19/Mdh2/NP15.6/Idh3a/sun/COX7A/ND5/Gpo1/SdhC/UQCR-C2/CG5214/ND-42/ND-ASHI/ATPsynF/ND-75/mAcon1/ATPsynO/COX4/kdn/aralar1/CG1544
GO:0060541	respiratory system development	241	-0.368768	-1.45862	0.0065168	0.0410842	0.0311034	1747	tags=25%, list=15%, signal=22%	Vav/trn/trh/fj/Vha13/Nrg/Membrin/ed/stan/h/deltaCOP/SPARC/VhaPPA1-1/Rbcn-3A/Cdc42/nst/Mmp1/arm/shg/Dhc64C/btsz/Fhos/reb/Cad96Cb/btl/uif/ft/ds/Mhc/noc/Sec23/Mipp1/Hs2st/CCT3/PTPMT1/Hr78/verm/RhoGEF64C/Vha26/gammaCOP/mys/Pu/awd/serp/baz/Mtp/Chc/Egfr/nrv2/VhaAC39-1/Atpalpha/Sec24CD/LanA/pio/Vha68-2/if/obst-A/dnd/wdp/Stat92E/ple
GO:0003008	system process	512	-0.313108	-1.33595	0.00690164	0.0432418	0.0327368	2003	tags=23%, list=18%, signal=20%	ru/rg/Atx2/Ggamma30A/Or2a/Dop1R1/Ets96B/Su(H)/Neurochondrin/CheB42b/sns/Desi/Gr43a/pdm3/norpA/Or49b/CASK/Tm2/ITP/lilli/rut/dpr16/arr/dpr15/Gad1/Obp19c/Arr2/Obp56a/tn/dpr2/bru1/Nha2/RyR/meng/lovit/Tmhs/dpr13/Cdc42/inaD/cher/CG43778/cry/na/boss/HDAC4/CG8028/Obp99d/Sh/arm/for/Fhos/ninaE/Obp83g/Arr1/CheB53a/pum/Unc-89/CG6927/Nha1/Tomosyn/SecCl/Ggamma1/Obp19d/t/CG12344/nAChRalpha1/Mlc2/Fkbp59/Cad99C/C…
GO:0007346	regulation of mitotic cell cycle	158	0.336449	1.44392	0.00723453	0.0450493	0.0341053	2431	tags=33%, list=21%, signal=26%	RecQ5/trbl/Myb/Nup44A/tws/Sin3A/Spindly/rod/l(2)dtl/Wdr62/vih/mre11/Rca1/Mtor/Chro/brm/CycB3/Mnn1/Cdk2/Prp38/Iml1/dap/rux/Bub3/Rbf2/B52/Rad17/dgt3/puc/Rcc1/CG15602/ex/l(3)mbt/CHES-1-like/Sap30/kni/mei-41/mars/Cdc23/nbs/Cdc2rk/knrl/cdc14/ida/ci/nopo/Mfap1/png/Cdc27/Pitslre/gwl/Abi
GO:0044283	small molecule biosynthetic process	179	-0.379589	-1.46116	0.00729274	0.0451349	0.0341701	618	tags=17%, list=5%, signal=17%	CG8630/Baldspot/CG10082/CG7470/Cyp4aa1/r/CG11334/Pu/bgm/CG33110/CG5326/Eip55E/CG1673/AdenoK/ND-39/Pdxk/regucalcin/PCB/ninaB/Dhpr/CG10621/FASN1/Gs2/bond/CG11899/ELOVL/Shmt/Gnmt/aay/CG10184/AsnS
GO:0022613	ribonucleoprotein complex biogenesis	268	0.291083	1.34176	0.00737897	0.0453918	0.0343646	2658	tags=32%, list=23%, signal=25%	Non1/LTV1/Rheb/CG3008/CG4364/AGO2/CG4022/eIF3a/Gem3/Snp/RpL38/Ip259/RpL24-like/l(2)05287/CG7728/CG4038/su(w[a])/CG9123/crn/CG33158/Rrp6/Smn/tra2/Rtc1/Gem2/CG9344/Rlb1/eIF2gamma/hfp/CG9246/Sas10/RIOK2/SmF/RIOK1/CG8414/CG10185/me31B/Prp18/CG1789/CG10055/CG8064/Prp31/CG11180/mTerf3/Rrp47/Nmd3/CG1646/SmD2/CG6686/rig/SNRPG/CG8939/CG3198/312/RNaseMRP:RNA/CG7275/CG9107/CG5589/mxt/emb/CG3817/Ns2/rept/CG3…
GO:0010970	transport along microtubule	75	0.411894	1.55757	0.00770202	0.0468615	0.0354772	2445	tags=35%, list=22%, signal=27%	Lsd-2/nudE/Marf/Dhc62B/Klp98A/Klp68D/btv/Unc-76/Pink1/Rab1/Khc-73/Sac1/Klp64D/klar/CG42366/Kap3/g/IFT57/Oseg2/IFT52/CG6652/Atg1/unc-104/sw/htt/didum
GO:0042594	response to starvation	146	0.349627	1.48348	0.00771022	0.0468615	0.0354772	1318	tags=23%, list=12%, signal=20%	Lst/whd/InR/Mtpalpha/Atg2/Rheb/Adgf-A/chico/mthl10/Nup44A/Thor/rl/REPTOR/hid/Atg9/mio/GLaz/Crtc/Desat1/Gdap2/Hsp27/REPTOR-BP/Myc/Syx17/Imp/Iml1/Atg8a/Atg7/trsn/Arc1/Vps11/Hrb87F/DopEcR
GO:0006873	cellular ion homeostasis	112	-0.431929	-1.56557	0.00796767	0.0478532	0.036228	2250	tags=35%, list=20%, signal=28%	Cln3/Vha100-1/CG1090/Letm1/MTF-1/Syx5/zyd/Dop1R1/CG17167/Rbcn-3B/ABCB7/Vha68-1/SPoCk/norpA/RyR/VhaAC45/Mid1/Rbcn-3A/Cisd2/Cpn/Vha100-2/Cbp53E/Zip71B/CG7497/Ctr1A/nrv1/Ae2/Vha16-1/sesB/ZnT63C/Vha55/ATP7/nrv2/VhaAC39-1/Atpalpha/Ndae1/SERCA/Vha68-2/ZnT77C
GO:0055088	lipid homeostasis	81	0.403394	1.55597	0.00796626	0.0478532	0.036228	720	tags=19%, list=6%, signal=17%	Lst/dob/bmm/InR/CG8112/Rheb/chico/AdipoR/LpR1/GLaz/Desat1/Myc/snz/CG17544/ftz-f1
GO:0035152	regulation of tube architecture, open tracheal system	89	-0.45528	-1.59331	0.00802744	0.0479285	0.036285	1711	tags=34%, list=15%, signal=29%	fj/Nrg/Membrin/stan/deltaCOP/Rbcn-3A/Mmp1/shg/Dhc64C/btsz/btl/uif/ft/ds/Sec23/CCT3/verm/gammaCOP/mys/awd/serp/Mtp/Chc/Egfr/nrv2/Atpalpha/Sec24CD/Vha68-2/if/obst-A
GO:0016197	endosomal transport	115	0.364323	1.49745	0.00808604	0.0479961	0.0363362	2166	tags=36%, list=19%, signal=29%	CG5498/Grip/RhoGAP68F/FAM21/shrb/scrib/Hrs/Rab14/GCC185/l(2)gd1/Sara/Chmp1/Vps24/CG7956/CG14184/CG1116/CG15012/Mer/SIDL/Vps28/Mon1/Vps11/g/Vps51/CG8202/CG17660/ex/Vps16B/Vta1/Ubc6/Vps4/Rab7/Blos1/mop/Exo84/Vps16A/gzl/Vps60/Vti1b/Snx1/Stam
GO:0045935	positive regulation of nucleobase-containing compound metabolic process	440	0.259504	1.25637	0.00833863	0.0492076	0.0372534	2286	tags=26%, list=20%, signal=21%	Dif/trx/larp/d4/Myb/gce/Rcd5/maf-S/dre4/bigmax/Daxx/Sin3A/REPTOR/Gcn5/Adf1/Jarid2/CG15073/CG10462/Scr/Crtc/Su(var)205/Hr51/Nipped-B/Su(var)3-3/l(2)05287/REPTOR-BP/S2P/Dfd/Myc/Iswi/Max/E(bx)/Bap170/Nurf-38/ftz-f1/Mtor/Pabp2/fs(1)h/pnt/ebd1/tra2/disco/tai/Hcf/aurA/brm/Tip60/cad/CG6254/bip2/CG14814/enok/CG11560/me31B/Utx/key/mnb/bowl/CG1603/Hrb87F/Ythdf/MED16/Eaf/Saf6/rhi/PAN2/MBD-R2/mof/Rev7/ato/Lp…

## Sheet: Legend
GO term list from GSEA of transcriptome between starved control (w1118) and fed control (w1118) flies (FDR < 0.05)
