# Supplementary material for: The fruit fly acetyltransferase chameau promotes starvation resilience at the expense of longevity
Source: EMBO Rep. 2023 Sep 19;24(10):e57023. doi: 10.15252/embr.202357023 (PMC10561354; doi:10.15252/embr.202357023)
Supplement: Supplementary file 12 — Dataset EV10 [file EMBR-24-e57023-s006.xlsx]

## Sheet: Dataset-EV10
ID	Description	setSize	enrichmentScore	NES	pvalue	p.adjust	qvalues	rank	leading_edge	core_enrichment
GO:0055085	transmembrane transport	546	-0.456736	-1.94256	6.65e-13	6.75e-10	4.84e-10	1445	tags=29%, list=13%, signal=26%	Mpcp2/CG31676/CG15553/dmGlut/zyd/CG42260/CG7627/CG31030/CG42269/CG44098/CG9444/CG4459/ATP6AP2/Vha36-1/ClC-a/Roe1/ine/CG12344/CG6574/CG15279/Ca-alpha1D/qvr/shakB/dysc/Ctr1A/MFS14/CG6231/hoe2/CG2930/Letm1/CD98hc/Vha55/CG17036/CG8468/OtopLa/Oatp74D/sun/CG12773/Vha14-1/Nckx30C/Mpcp1/Drip/ND5/CG11537/SPoCk/ATPsynG/Sec61beta/CG31793/Vha13/kar/NKCC/CG1358/ATP7/SecCl/nAChRalpha7/VhaAC39-1/Zip89B/CG14855/…
GO:0006629	lipid metabolic process	454	0.380111	1.81551	4.34e-09	2.2e-06	1.58e-06	710	tags=16%, list=6%, signal=16%	CG5966/GIIIspla2/mino/Lsd-2/Mcad/dob/whd/Acsl/bmm/Lip4/CROT/Mtpalpha/yip2/CG8112/CG2201/CG3699/Cyp6t3/Mtpbeta/Desat1/Sccpdh2/Cyt-b5-r/AdipoR/Pect/Cyp18a1/scu/CG9519/CG8311/Marf/CG33116/pdgy/CPT2/Sc2/ACC/CG16935/Hsl/Gk1/GLaz/CG9527/Pcyt1/chico/CG1998/CG17544/Fatp1/LPCAT/Amacr/CG9747/CG4598/IP3K2/nes/frj/bwa/Echs1/Jheh1/ifc/mld/CG1271/ATPCL/CG31683/wal/Arc42/CG3603/ABCD/CG3009/sPLA2/shd/Jheh2/GAA1/…
GO:0006259	DNA metabolic process	300	0.415429	1.95043	1.77e-08	5.98e-06	4.28e-06	2988	tags=43%, list=26%, signal=32%	Nap1/Sid/rad50/mio/larp/Top3alpha/E2f2/Marcal1/stwl/Nipped-A/Ude/agt/tim/Nup160/CG6985/Myb/smid/Fancm/pch2/Pms2/RecQ5/CG32756/pic/mh/Xpc/Top2/DNApol-zeta/spel1/mtDNA-helicase/Orc6/Pol31/DNApol-delta/Cdc45/Exd2/mip40/His1:CG33801/Nse4/flfl/MAGE/CG1234/CG9272/CG3430/mre11/Mlh1/Su(var)2-10/CG6443/CG5543/Ku80/CG7457/Cul4/DNApol-alpha50/timeout/RfC3/Mcm6/DNApol-theta/CG14803/CG5316/Caf1-55/Tfb1/eco/jn…
GO:0006520	cellular amino acid metabolic process	152	-0.536309	-2.02914	1.28e-07	2.6e-05	1.87e-05	1020	tags=31%, list=9%, signal=29%	Odc2/CysRS/Gad1/CG11241/AsnRS/ValRS/GluProRS/CG11334/CG8199/yellow-f2/AlaRS/Gabat/GlyRS/CG17109/CG1461/CG7560/P5CDh1/P5cr/CG5493/CG17896/SerRS/CG7430/CG6733/CG11899/Ahcy/slgA/CG1673/ry/CG15093/v/Gs2/Gdh/Dhpr/CG5955/CG10361/CG10621/CG6415/Shmt/Oat/Gnmt/CG11236/aay/ppl/CG10184/AsnS/CG3999/ple
GO:0051276	chromosome organization	451	0.356606	1.70378	1.19e-07	2.6e-05	1.87e-05	2741	tags=37%, list=24%, signal=29%	Nap1/rad50/Elp1/kel/ash2/trx/Gcn5/AGO2/Top3alpha/Marcal1/Kdm4A/ocm/stwl/nudE/Cenp-C/Nipped-A/Df31/Nurf-38/Atac1/dmt/HmgD/Myb/neb/Fancm/D12/Sgf29/RecQ5/Jarid2/phol/Top2/ash1/BuGZ/spel1/Nup93-1/Nup154/Caf1-105/dre4/Daxx/tws/Nup62/ida/Cdc45/Bap170/SMC2/CG43902/Scm/pim/CG7137/Acf/rod/cmet/His1:CG33801/Nnf1a/Bap111/Ssrp/ADD1/Panx/CG6758/mod(mdg4)/vih/mre11/His3.3A/Sfmbt/Su(var)2-10/lncRNA:roX1/sls/Min…
GO:0034220	ion transmembrane transport	280	-0.467923	-1.88271	1.94e-07	3.28e-05	2.35e-05	2310	tags=41%, list=20%, signal=34%	SerT/Vha68-3/CG17167/CG14401/Task6/nrv3/CG42594/Vha100-1/CG16736/Rgk3/Nedd4/Efr/CG8026/GlyT/CG10353/DAT/fwe/nrv1/slif/nAChRbeta3/CG7255/Zip71B/ND-MLRQ/CG5254/ND4/VhaSFD/trp/Ctr1B/levy/Mpcp2/CG31676/zyd/CG42260/CG31030/ATP6AP2/Vha36-1/ClC-a/ine/CG12344/CG15279/Ca-alpha1D/qvr/dysc/Ctr1A/Letm1/CD98hc/Vha55/OtopLa/sun/CG12773/Vha14-1/Nckx30C/Mpcp1/ND5/SPoCk/ATPsynG/Vha13/NKCC/ATP7/SecCl/nAChRalpha7/V…
GO:0098662	inorganic cation transmembrane transport	199	-0.498834	-1.96013	3.53e-07	4.6e-05	3.3e-05	1609	tags=36%, list=14%, signal=31%	ND4/VhaSFD/trp/Ctr1B/levy/CG31676/zyd/CG31030/ATP6AP2/Vha36-1/ine/CG15279/Ca-alpha1D/qvr/Ctr1A/Letm1/Vha55/OtopLa/sun/CG12773/Vha14-1/Nckx30C/ND5/SPoCk/ATPsynG/Vha13/NKCC/ATP7/VhaAC39-1/Zip89B/Sh/KCNQ/ATPsynD/CG34396/ZnT63C/CG6329/CG7781/sand/ATPsynCF6/stj/Gat/ppk22/Hk/Vha16-1/CG4476/Ca-alpha1T/eag/Mid1/SERCA/Vha68-1/ATPsynE/ATPsynO/ATPsynF/Vha68-2/CG14275/ATPsynB/Ntl/Vha26/Mvl/CG13795/Ncc69/nrv2…
GO:0098660	inorganic ion transmembrane transport	224	-0.487615	-1.93531	3.63e-07	4.6e-05	3.3e-05	2310	tags=42%, list=20%, signal=34%	SerT/Vha68-3/CG17167/CG14401/Task6/nrv3/CG42594/Vha100-1/CG16736/Rgk3/Nedd4/GlyT/CG10353/DAT/fwe/nrv1/Zip71B/ND-MLRQ/ND4/VhaSFD/trp/Ctr1B/levy/Mpcp2/CG31676/zyd/CG31030/ATP6AP2/Vha36-1/ClC-a/ine/CG12344/CG15279/Ca-alpha1D/qvr/Ctr1A/Letm1/Vha55/OtopLa/sun/CG12773/Vha14-1/Nckx30C/Mpcp1/ND5/SPoCk/ATPsynG/Vha13/NKCC/ATP7/SecCl/VhaAC39-1/Zip89B/Sh/KCNQ/ATPsynD/CG34396/ZnT63C/CG6329/CG7781/sand/ATPsynC…
GO:0016042	lipid catabolic process	114	0.539945	2.2069	6.25e-07	6.34e-05	4.55e-05	541	tags=24%, list=5%, signal=23%	CG5966/Lsd-2/Mcad/dob/bmm/Lip4/CROT/Mtpalpha/yip2/CG3699/Mtpbeta/Cyp18a1/pdgy/CPT2/Hsl/GLaz/CG9527/chico/CG17544/Amacr/CG4598/bwa/Echs1/Jheh1/wal/Arc42/ABCD
GO:0044255	cellular lipid metabolic process	354	0.378291	1.77642	5.91e-07	6.34e-05	4.55e-05	930	tags=19%, list=8%, signal=18%	GIIIspla2/mino/Mcad/dob/whd/Acsl/bmm/CROT/Mtpalpha/yip2/CG8112/CG2201/CG3699/Mtpbeta/Desat1/Sccpdh2/AdipoR/Pect/scu/CG8311/CG33116/pdgy/CPT2/Sc2/ACC/CG16935/Hsl/Gk1/CG9527/Pcyt1/chico/CG17544/Fatp1/LPCAT/Amacr/CG9747/CG4598/IP3K2/nes/frj/bwa/Echs1/Jheh1/ifc/CG1271/ATPCL/wal/Arc42/CG3603/ABCD/CG3009/sPLA2/Jheh2/GAA1/Sac1/Pi3K92E/Mulk/Ack/PIG-Wa/CG3589/SMSr/FIG4/xit/GXIVsPLA2/CG14411/Idi/CG11407
GO:0030258	lipid modification	74	0.598491	2.27894	9.56e-07	8.14e-05	5.84e-05	898	tags=34%, list=8%, signal=31%	Mcad/CROT/Mtpalpha/yip2/CG8112/CG3699/Mtpbeta/AdipoR/CPT2/CG9527/CG17544/LPCAT/Amacr/CG4598/nes/frj/Echs1/wal/Arc42/ABCD/Sac1/Mulk/CG3589/FIG4/CG14411
GO:0098655	cation transmembrane transport	221	-0.477885	-1.898	1.12e-06	8.14e-05	5.84e-05	2310	tags=43%, list=20%, signal=35%	SerT/Vha68-3/CG17167/CG14401/Task6/nrv3/CG42594/Vha100-1/Rgk3/Nedd4/GlyT/DAT/fwe/nrv1/slif/CG7255/Zip71B/ND-MLRQ/ND4/VhaSFD/trp/Ctr1B/levy/CG31676/zyd/CG42260/CG31030/ATP6AP2/Vha36-1/ine/CG15279/Ca-alpha1D/qvr/Ctr1A/Letm1/CD98hc/Vha55/OtopLa/sun/CG12773/Vha14-1/Nckx30C/ND5/SPoCk/ATPsynG/Vha13/NKCC/ATP7/VhaAC39-1/Zip89B/Sh/KCNQ/ATPsynD/CG34396/ZnT63C/CG6329/CG7781/sand/Piezo/Sfxn1-3/ATPsynCF6/stj/…
GO:0034660	ncRNA metabolic process	359	0.372832	1.75299	1.08e-06	8.14e-05	5.84e-05	3008	tags=38%, list=27%, signal=29%	mino/Elp1/scu/CG3008/AGO2/LTV1/Nbr/CG4364/drosha/Dis3/CG8064/Snp/rswl/Rlb1/Dis3l2/IntS3/defl/Elp2/Rrp45/CG10189/TAF1C-like/Sas10/CG32281/qin/CG3817/Panx/Archease/Tgt/Nup358/CG1239/CG4611/CG4610/CG2100/Mpp6/Pbp45/CG14618/LeuRS-m/U3-55K/CG6724/CG7275/CG10802/CG3645/CG8078/IntS8/RpIIIC160/Hen1/Rpb8/Dbp45A/IntS14/metl/CG4038/SerRS-m/Adat1/omd/RluA-1/Trf/pcm/Tif-IA/udd/vret/CG4338/Rrp46/IntS4/CG7009/t…
GO:0006811	ion transport	438	-0.401203	-1.6847	1.01e-06	8.14e-05	5.84e-05	2310	tags=37%, list=20%, signal=30%	SerT/Vha68-3/CG17167/Syt7/CG14401/Task6/Oatp58Dc/nrv3/AdoR/CG42594/tipE/Ekar/Vha100-1/CG16736/Rgk3/CG6125/Nedd4/Sln/Efr/CG8026/Balat/GlyT/CG10353/CG6723/Vmat/DAT/Cngl/icln/fwe/nrv1/CG34402/slif/nAChRbeta3/CG7255/out/Zip71B/ND-MLRQ/CG5254/ND4/VhaSFD/trp/Esp/Ctr1B/Nmdar2/levy/Mpcp2/CG31676/dmGlut/zyd/CG42260/CG31030/Teh3/ATP6AP2/Vha36-1/ClC-a/ine/CG12344/CG15279/Ca-alpha1D/qvr/dysc/Ctr1A/MFS14/home…
GO:0006631	fatty acid metabolic process	109	0.521381	2.13066	1.47e-06	9.96e-05	7.14e-05	541	tags=27%, list=5%, signal=26%	mino/Mcad/whd/Acsl/CROT/Mtpalpha/yip2/CG3699/Mtpbeta/Desat1/AdipoR/scu/pdgy/CPT2/Sc2/ACC/CG16935/CG9527/CG17544/Fatp1/Amacr/CG9747/CG4598/Echs1/ATPCL/wal/Arc42/CG3603/ABCD
GO:1901605	alpha-amino acid metabolic process	93	-0.586513	-2.06193	3.14e-06	0.00019929	0.000142815	917	tags=39%, list=8%, signal=36%	Gad1/CG11241/CG11334/yellow-f2/Gabat/CG1461/CG7560/P5CDh1/P5cr/CG5493/CG17896/CG7430/CG11899/Ahcy/slgA/CG1673/ry/CG15093/v/Gs2/Gdh/Dhpr/CG5955/CG10361/CG10621/CG6415/Shmt/Oat/Gnmt/CG11236/aay/ppl/CG10184/AsnS/CG3999/ple
GO:0006281	DNA repair	176	0.443521	1.933	3.48e-06	0.000208051	0.000149094	2778	tags=42%, list=24%, signal=32%	rad50/mio/Top3alpha/Marcal1/Nipped-A/agt/tim/Nup160/CG6985/Fancm/Pms2/RecQ5/CG32756/pic/mh/Xpc/DNApol-zeta/spel1/DNApol-delta/Cdc45/Nse4/flfl/MAGE/CG9272/mre11/Mlh1/Su(var)2-10/CG5543/Ku80/CG7457/timeout/RfC3/Mcm6/DNApol-theta/CG14803/CG5316/Tfb1/jnj/RfC4/Snm1/Ubc6/CG6171/dpa/qjt/Gnf1/Arp8/Fancd2/cerv/Gen/vtd/CG5285/nonC/spn-A/gkt/CG9062/Ercc1/Irbp/tam/CG4078/mu2/Irbp18/FANCI/Thd1/tefu/CG3448/Rad…
GO:0019725	cellular homeostasis	198	-0.482393	-1.89394	4.54e-06	0.000256192	0.000183592	1991	tags=35%, list=18%, signal=30%	srl/DAT/icln/fwe/nrv1/Pgk/CCKLR-17D1/Zip71B/Dop1R2/Rack1/trp/Ctr1B/zyd/Prx3/egr/CG31030/Galphaq/up/Csp/Ca-alpha1D/dysc/Ctr1A/MTF-1/Letm1/Vha55/Hex-C/CG12773/Nckx30C/SPoCk/norpA/wgn/NKCC/ATP7/Vdup1/Lis-1/VhaAC39-1/Syx5/Rbcn-3B/Cpn/Plc21C/CG12896/ZnT63C/Ae2/Vha16-1/CG7497/Cbp53E/Mid1/SERCA/Manf/comt/Trxr-1/Vha68-1/CG7430/daw/sesB/Vha68-2/Fhos/bgm/Ncc69/Trx-2/nrv2/Jafrac1/Atpalpha/FASN1/Acbp2/Ndae1/…
GO:0006812	cation transport	307	-0.427566	-1.73011	5.52e-06	0.000294692	0.000211182	2992	tags=48%, list=26%, signal=36%	Nha1/para/CG1824/RyR/nAChRalpha6/GluRIA/VhaM9.7-c/CG5535/Teh4/PMCA/Fer3HCH/CG1840/dpr3/CG10413/rtv/CG1688/Syt4/Ca-beta/CG31262/mnd/Shawl/CG42340/Usp2/Prestin/VhaM9.7-a/Sytbeta/Zip48C/Syt12/Nach/CapaR/Tpc2/SerT/Vha68-3/CG17167/Syt7/CG14401/Task6/nrv3/AdoR/CG42594/tipE/Vha100-1/Rgk3/Nedd4/GlyT/CG6723/Vmat/DAT/Cngl/fwe/nrv1/slif/CG7255/Zip71B/ND-MLRQ/ND4/VhaSFD/trp/Ctr1B/levy/CG31676/zyd/CG42260/CG3…
GO:0009063	cellular amino acid catabolic process	53	-0.658804	-2.07955	7.29e-06	0.000352477	0.000252592	917	tags=47%, list=8%, signal=44%	Gad1/CG11241/CG8199/Gabat/CG1461/P5CDh1/CG5493/CG17896/CG7430/Ahcy/slgA/CG15093/v/Gs2/Gdh/Dhpr/CG5955/CG10361/CG6415/Shmt/Oat/CG11236/ppl/CG10184/CG3999
GO:0022402	cell cycle process	546	0.317788	1.53419	7.23e-06	0.000352477	0.000252592	2724	tags=34%, list=24%, signal=27%	rad50/mio/ana1/kel/larp/B52/Rheb/E2f2/Wdr62/Plp/tum/CG15412/nudE/Cenp-C/trbl/Prp38/tim/CG5003/dmt/CG6985/Poc1/DCTN3-p24/Myb/cnn/Cog7/Gcn2/neb/pch2/Cep97/ifc/CHES-1-like/RecQ5/Xpc/Top2/BuGZ/Nup93-1/Nup154/tws/Nup62/ida/Mer/ALiX/Pol31/Cdc45/Abi/SMC2/Grip75/pim/ana3/rod/cmet/Myt1/kni/Nnf1a/Rcd5/Grip128/CG6758/mod(mdg4)/emb/TBCD/asl/Pkn/shrb/vih/mre11/RhoGEF2/His3.3A/Ptpa/Cep135/nesd/Grip84/CG6443/sl…
GO:0006974	cellular response to DNA damage stimulus	221	0.408841	1.84052	1.5e-05	0.000691503	0.000495544	2811	tags=40%, list=25%, signal=31%	rad50/mio/Top3alpha/Marcal1/Nipped-A/agt/tim/Nup160/CG6985/Gcn2/Fancm/Pms2/CHES-1-like/RecQ5/CG32756/pic/mh/Xpc/DNApol-zeta/spel1/DNApol-delta/Cdc45/CG1218/Nse4/flfl/MAGE/CG9272/mre11/CG11986/Mlh1/Su(var)2-10/Utx/CG5543/Ku80/CG7457/Cul4/timeout/RfC3/CG7376/Mcm6/DNApol-theta/CG14130/CG14803/CG5316/Clbn/Tfb1/jnj/RfC4/Snm1/Ubc6/CG6171/hpo/dpa/qjt/Gnf1/Arp8/Fancd2/cerv/Gen/vtd/CG5285/nonC/spn-A/gkt/C…
GO:0032787	monocarboxylic acid metabolic process	151	0.444667	1.8958	2.01e-05	0.00088845	0.00063668	811	tags=26%, list=7%, signal=24%	mino/Mcad/whd/Acsl/Pfrx/CROT/Pgi/Mtpalpha/yip2/CG3699/Mtpbeta/Desat1/AdipoR/scu/pdgy/CPT2/Sc2/ACC/CG16935/CG9527/CG17544/Fatp1/Amacr/CG9747/CG4598/Spat/Echs1/ATPCL/wal/Arc42/CG3603/ABCD/Pgd/CG7059/CG3589/PyK/Tpi/Hex-A/DJ-1alpha
GO:0030198	extracellular matrix organization	54	-0.630563	-2.00755	2.14e-05	0.000904543	0.000648213	1369	tags=39%, list=12%, signal=34%	Cad99C/gammaCOP/stl/Mmp1/magu/Sec23/sktl/CG42342/Fas1/SPARC/Chc/mfas/Sec24CD/Pxn/LanB1/LanA/vkg/LanB2/Col4a1/Ppn/obst-A
GO:0007610	behavior	501	-0.371039	-1.57458	2.3e-05	0.000934999	0.000670038	1920	tags=28%, list=17%, signal=24%	mtt/Alk/e/Ilp3/S6k/fipi/Obp69a/meng/Sirt1/Tdc1/Khc/Dcr-2/hiw/Mbs/CCKLR-17D1/simj/Ggamma1/vsg/Gld2/Dop1R2/shi/Rack1/Pp1-87B/spoon/CkIIbeta/Appl/Dyrk2/trp/Esp/pxb/Tbh/frma/Nmdar2/cry/Clk/for/Rho1/Agpat2/CG10433/Galphaq/CASK/Sap47/fne/ATP6AP2/mura/wcy/jus/egh/Pkc98E/qvr/shakB/brp/Ac3/dysc/Mob2/Pka-R2/homer/CDase/Pde1c/Gpo1/Akap200/Nrx-1/Rac1/dlg1/rut/sbb/cyc/pum/Obp56a/Drip/futsch/5-HT1A/norpA/DCX-E…
GO:0042391	regulation of membrane potential	78	-0.575286	-1.96556	3.35e-05	0.00130722	0.000936778	1404	tags=33%, list=12%, signal=29%	Galphaq/jus/CG12344/qvr/shakB/Moe/inaF-B/SecCl/nAChRalpha7/Sh/ATPsynD/Fife/CG34396/sand/Ih/Piezo/Ca-alpha1T/eag/Irk2/SERCA/sesB/Rab6/Hsc70-5/Ork1/Eaat1/NtR
GO:0006119	oxidative phosphorylation	75	-0.567676	-1.91844	3.59e-05	0.00134947	0.000967053	2086	tags=53%, list=18%, signal=44%	SdhD/srl/ND-51L2/AIF/ND-B22/CG12895/CG11035/ND4/CG34172/ox/Mics1/levy/ND-B17.2/UQCR-C2/SdhB/SdhC/ND-B14.5B/sun/ND-B17/ND5/UQCR-Q/ND4L/COX7C/COX5B/ND-13A/RFeSP/ND-75/ND-ASHI/UQCR-14/ND-B14.5A/Cyt-c1/ATPsynbeta/ND-19/Cyt-c-p/COX5A/ND-42/ATPsynO/ATPsynF/COX7A/COX4
GO:0044242	cellular lipid catabolic process	85	0.529395	2.067	3.74e-05	0.00135617	0.000971859	710	tags=28%, list=6%, signal=27%	Mcad/dob/bmm/CROT/Mtpalpha/yip2/CG3699/Mtpbeta/pdgy/CPT2/Hsl/CG9527/chico/CG17544/Amacr/CG4598/bwa/Echs1/Jheh1/wal/Arc42/ABCD/Jheh2/CG3589
GO:0042773	ATP synthesis coupled electron transport	59	-0.600669	-1.93775	5.14e-05	0.0017974	0.00128805	2086	tags=54%, list=18%, signal=44%	SdhD/ND-51L2/AIF/ND-B22/CG12895/ND4/ox/Mics1/levy/ND-B17.2/UQCR-C2/SdhB/SdhC/ND-B14.5B/ND-B17/ND5/UQCR-Q/ND4L/COX7C/COX5B/ND-13A/RFeSP/ND-75/ND-ASHI/UQCR-14/ND-B14.5A/Cyt-c1/ND-19/Cyt-c-p/COX5A/ND-42/COX4
GO:0006302	double-strand break repair	96	0.50114	1.99834	7.29e-05	0.0023882	0.00171143	2569	tags=43%, list=23%, signal=33%	rad50/mio/Top3alpha/Marcal1/Nup160/CG6985/Fancm/RecQ5/CG32756/DNApol-zeta/Cdc45/mre11/Su(var)2-10/CG5543/Ku80/CG7457/Mcm6/DNApol-theta/CG14803/CG5316/jnj/Snm1/CG6171/dpa/qjt/Arp8/Fancd2/cerv/Gen/vtd/nonC/spn-A/gkt/CG9062/Irbp/CG4078/mu2/Irbp18/tefu/CG3448/okr
GO:0022900	electron transport chain	72	-0.565047	-1.89506	7.11e-05	0.0023882	0.00171143	1961	tags=54%, list=17%, signal=45%	ND-51L2/NP15.6/AIF/ND-B22/CG12895/ND4/ox/Mics1/levy/ND-B17.2/UQCR-C2/SdhB/SdhC/ND-B14.5B/ND-B12/Gpo1/ND-18/ND-B17/ND5/UQCR-Q/ND4L/COX7C/COX5B/ND-13A/RFeSP/ND-75/Invadolysin/ND-ASHI/UQCR-14/ND-B14.5A/Cyt-c1/ND-13B/ND-19/Cyt-c-p/COX5A/ND-42/COX4/blw/aralar1
GO:0034470	ncRNA processing	265	0.363095	1.66982	8.67e-05	0.00266759	0.00191165	3008	tags=36%, list=27%, signal=27%	Elp1/scu/CG3008/AGO2/LTV1/Nbr/CG4364/drosha/CG8064/Snp/rswl/Rlb1/IntS3/defl/Elp2/Rrp45/CG10189/Sas10/CG32281/CG3817/Archease/Tgt/CG4611/CG4610/CG2100/Mpp6/CG14618/U3-55K/CG6724/CG7275/CG3645/CG8078/IntS8/Hen1/Dbp45A/IntS14/metl/CG4038/Adat1/omd/RluA-1/CG4338/Rrp46/IntS4/CG7009/CG6686/Tsen15/RNaseZ/l(2)k09022/CG9253/CG18596/CG4622/CG6999/Rrp42/CG4045/CG15014/l(2)34Fd/IntS2/CG3021/Ip259/CG33172/CG1…
GO:0009628	response to abiotic stimulus	387	-0.383398	-1.592	8.62e-05	0.00266759	0.00191165	1694	tags=25%, list=15%, signal=22%	ago/slpr/Pp1-87B/14-3-3epsilon/spoon/Hsp70Bb/Slh/ninaD/Appl/Dyrk2/trp/cry/Clk/TotC/Galphaq/ATP6AP2/jus/ine/l(2)37Cc/CG33129/PIP82/shakB/Hr4/MagR/GstE1/MFS14/CG5504/Letm1/eIF1/Gycbeta100B/dlg1/rut/Rop/Ttd14/wts/tzn/h/norpA/Gad1/inaF-B/nAChRalpha7/VhaAC39-1/CG6330/Sh/Pdfr/loco/Arr2/Plc21C/Rh7/Inx3/eys/Pmm2/eya/betaTub60D/inaD/14-3-3zeta/nmo/Ih/Piezo/fbl/stj/Gat/Sec13/CG4476/ninaC/Fdh/Hsp60A/Ggamma3…
GO:0043062	extracellular structure organization	69	-0.564375	-1.87314	0.000133928	0.00399813	0.00286514	2282	tags=43%, list=20%, signal=35%	fwd/Pi4KIIIalpha/sona/Ndg/wus/Mbs/shi/cindr/Cad99C/gammaCOP/stl/Mmp1/magu/Sec23/sktl/CG42342/Fas1/SPARC/Chc/mfas/flw/Sec24CD/Pxn/LanB1/LanA/vkg/LanB2/Col4a1/Ppn/obst-A
GO:0072329	monocarboxylic acid catabolic process	51	0.597185	2.13909	0.000140085	0.00406245	0.00291123	710	tags=35%, list=6%, signal=33%	Mcad/CROT/Mtpalpha/yip2/CG3699/Mtpbeta/CPT2/CG9527/CG17544/Amacr/CG4598/Spat/Echs1/wal/Arc42/ABCD/Pgd/CG3589
GO:0006164	purine nucleotide biosynthetic process	82	-0.537524	-1.84762	0.000162395	0.00457863	0.00328113	1442	tags=43%, list=13%, signal=38%	Adk3/Ppcs/CG31183/Ac3/Aprt/Gycbeta100B/ras/rut/sun/ACXD/ATPsynG/ATP8/Pdhb/ATPsynD/CG11089/ATPsynCF6/ATPsynbeta/fbl/awd/Pdha/ATPsyndelta/ATPsyngamma/sesB/ATPsynE/ATPsynO/ATPsynF/ATPsynB/Ac76E/Gart/blw/ATPsynC/AdenoK/CG9547/Paics/Prat2
GO:0045229	external encapsulating structure organization	125	-0.482556	-1.76846	0.000167819	0.00460369	0.00329909	2339	tags=38%, list=21%, signal=30%	PCNA/ttk/Pi4KIIIalpha/sona/CycE/Ndg/Syp/wus/Khc/Pax/slpr/shi/spoon/jvl/Cad99C/Ppcs/squ/cact/gammaCOP/stl/Mmp1/magu/Cad74A/Rac1/Sec23/sktl/CG42342/Fas1/Lis-1/ed/emc/SPARC/Chc/mfas/Sec24CD/Egfr/cic/lama/Pxn/LanB1/bun/LanA/vkg/LanB2/Col4a1/Ppn/obst-A
GO:0000278	mitotic cell cycle	452	0.308857	1.4741	0.000179698	0.00479982	0.00343965	2910	tags=36%, list=26%, signal=28%	Nup44A/larp/CG11414/B52/Rheb/E2f2/Wdr62/tum/CG15412/nudE/Cenp-C/trbl/Prp38/Dis3/CG5003/dmt/Myb/cnn/neb/CHES-1-like/RecQ5/mh/Top2/BuGZ/tws/ida/Orc6/ALiX/Pol31/Cdc45/Abi/SMC2/Grip75/Pi3K92E/pim/rod/cmet/Myt1/kni/Nnf1a/Grip128/TBCD/Pkn/shrb/vih/mre11/hh/Ptpa/Cep135/Sin3A/Grip84/CG6443/sls/Mink/cal1/SAK/Efhc1.2/CkIIalpha/dgt6/twe/Trl/Mcm6/rl/Rae1/Sas-4/Caf1-55/Cdk7/Wee1/eco/Nuf2/luna/Arl2/Aladin/ncd/…
GO:0055086	nucleobase-containing small molecule metabolic process	216	-0.425436	-1.68452	0.000194921	0.00494612	0.00354448	1646	tags=35%, list=15%, signal=30%	FarO/AhcyL1/Sgp/RnrL/Apf/CG8891/CG12268/Ald1/Adk3/Adgf-C/CG42813/Ppcs/CG31183/Ac3/r-l/pyd3/CG33056/Pde1c/Aprt/CG1774/Gycbeta100B/ras/CG4407/rut/Hex-C/sun/ACXD/ATPsynG/ATP8/CG1635/CG6330/Pdhb/CG42249/ATPsynD/Pmm2/CG11089/ATPsynCF6/Ac13E/ATPsynbeta/fbl/awd/Pdha/ATPsyndelta/Pde9/CG17896/ATPsyngamma/sesB/ATPsynE/ATPsynO/ATPsynF/NT5E-2/Ahcy/ATPsynB/CG8080/ry/DhpD/Ac76E/Gart/blw/CG1441/ATPsynC/AdenoK/C…
GO:1903047	mitotic cell cycle process	315	0.337161	1.58011	0.000192274	0.00494612	0.00354448	2724	tags=35%, list=24%, signal=28%	B52/Rheb/E2f2/Wdr62/tum/CG15412/nudE/Cenp-C/trbl/Prp38/CG5003/dmt/Myb/cnn/neb/CHES-1-like/RecQ5/Top2/BuGZ/tws/ida/ALiX/Pol31/Cdc45/Abi/SMC2/pim/rod/cmet/Myt1/kni/Nnf1a/TBCD/Pkn/shrb/vih/mre11/Ptpa/Cep135/CG6443/sls/Mink/Efhc1.2/dgt6/twe/Mcm6/Rae1/Wee1/eco/Nuf2/luna/Arl2/Aladin/ncd/dgt5/pins/ci/Asap/dap/Chro/Cdc27/E2f1/cv-c/wisp/CG30183/del/Vhl/dpa/Efhc1.1/Rbf2/cdc14/CG8509/dgt3/CycB/Fancd2/msps/l…
GO:0006310	DNA recombination	95	0.49066	1.96074	0.000208919	0.00517202	0.00370637	3738	tags=55%, list=33%, signal=37%	rad50/Top3alpha/Marcal1/Nup160/CG6985/Fancm/pch2/RecQ5/Xpc/Top2/DNApol-zeta/spel1/Cdc45/Exd2/His1:CG33801/mre11/Su(var)2-10/Ku80/CG7457/Mcm6/CG14803/jnj/dpa/qjt/Fancd2/cerv/rec/vtd/spn-A/CG9062/Ercc1/CG4078/CG3448/mago/okr/Brca2/trem/Nup107/tsu/piwi/Pif1/koi/Klp3A/mei-41/Blm/mei-218/CG11597/tos/nbs/DNAlig1/mus304/p53
GO:0008038	neuron recognition	112	-0.49609	-1.80046	0.000235396	0.00562503	0.004031	2552	tags=41%, list=22%, signal=32%	Trim9/beta-Spec/trc/Fur1/CG5758/Con/shot/CG44153/tutl/fry/gek/Fmr1/sli/Nedd4/fz2/Hsc70-4/dpr12/pot/Nrt/RhoGAP93B/Pvf3/Rho1/Galphaq/Mmp1/mid/Rac1/Npc2a/robo2/Tl/NetB/Ten-a/Ten-m/Fas1/comm/Mtp/tok/slow/Bsg/fru/eIF2beta/trol/Glt/dsx/wdp/if/Lsp2
GO:1901293	nucleoside phosphate biosynthetic process	105	-0.494714	-1.78229	0.000238302	0.00562503	0.004031	1442	tags=37%, list=13%, signal=33%	Adk3/Ppcs/CG31183/Ac3/r-l/Aprt/Gycbeta100B/ras/CG4407/rut/sun/ACXD/ATPsynG/ATP8/Pdhb/ATPsynD/CG11089/ATPsynCF6/Ac13E/ATPsynbeta/fbl/awd/Pdha/ATPsyndelta/ATPsyngamma/sesB/ATPsynE/ATPsynO/ATPsynF/ATPsynB/CG8080/Ac76E/Gart/blw/ATPsynC/AdenoK/CG9547/Paics/Prat2
GO:0045471	response to ethanol	67	-0.546671	-1.80653	0.000261735	0.00577523	0.00413864	1832	tags=40%, list=16%, signal=34%	Sirt1/Tdc1/Tao/vsg/slpr/pxb/Tbh/Agpat2/CASK/mura/Pkc98E/Pka-R2/homer/Akap200/dlg1/rut/pum/Vrp1/Tat/Egfr/Jhe/Drat/CG17734/Aldh/Shmt/aay/Gclm
GO:0008037	cell recognition	116	-0.493274	-1.80488	0.000251293	0.00577523	0.00413864	2552	tags=41%, list=22%, signal=32%	Trim9/beta-Spec/trc/Fur1/CG5758/Con/shot/CG44153/tutl/fry/gek/Fmr1/sli/Nedd4/fz2/Hsc70-4/dpr12/pot/Nrt/RhoGAP93B/Pvf3/Rho1/Galphaq/Mmp1/mid/Rac1/Npc2a/robo2/Tl/NetB/Ten-a/Ten-m/Fas1/comm/Mtp/eater/tok/slow/Bsg/fru/eIF2beta/trol/Glt/dsx/wdp/if/Lsp2
GO:0019752	carboxylic acid metabolic process	321	-0.384233	-1.5671	0.000258931	0.00577523	0.00413864	987	tags=24%, list=9%, signal=22%	tzn/CysRS/CG33090/Gad1/CG11241/Nc73EF/AsnRS/ValRS/Pdhb/GluProRS/CG11334/Men-b/CG8199/yellow-f2/AlaRS/Gabat/GlyRS/Pdha/CG17109/CG1461/CG7560/CG8665/CG33110/P5CDh1/SERCA/Baldspot/P5cr/CG5493/CG17896/SerRS/CG7430/CG6733/CG11899/Ahcy/bgm/slgA/CRAT/CG1673/ry/CG5191/Gip/Idh/Had2/PCB/CG15093/v/CG8630/CG5618/CG31075/FASN1/Mpc1/Gs2/CG9547/Gdh/Dhpr/Acbp2/CG5955/CG10361/bond/CG10621/kdn/Oscillin/regucalcin/…
GO:0043436	oxoacid metabolic process	322	-0.383534	-1.56523	0.00027274	0.00589001	0.0042209	987	tags=24%, list=9%, signal=22%	tzn/CysRS/CG33090/Gad1/CG11241/Nc73EF/AsnRS/ValRS/Pdhb/GluProRS/CG11334/Men-b/CG8199/yellow-f2/AlaRS/Gabat/GlyRS/Pdha/CG17109/CG1461/CG7560/CG8665/CG33110/P5CDh1/SERCA/Baldspot/P5cr/CG5493/CG17896/SerRS/CG7430/CG6733/CG11899/Ahcy/bgm/slgA/CRAT/CG1673/ry/CG5191/Gip/Idh/Had2/PCB/CG15093/v/CG8630/CG5618/CG31075/FASN1/Mpc1/Gs2/CG9547/Gdh/Dhpr/Acbp2/CG5955/CG10361/bond/CG10621/kdn/Oscillin/regucalcin/…
GO:0009152	purine ribonucleotide biosynthetic process	76	-0.537815	-1.82821	0.00031073	0.00618414	0.00443168	1442	tags=45%, list=13%, signal=39%	Adk3/Ppcs/CG31183/Ac3/Aprt/Gycbeta100B/ras/rut/sun/ACXD/ATPsynG/ATP8/Pdhb/ATPsynD/CG11089/ATPsynCF6/ATPsynbeta/fbl/awd/Pdha/ATPsyndelta/ATPsyngamma/sesB/ATPsynE/ATPsynO/ATPsynF/ATPsynB/Ac76E/Gart/blw/ATPsynC/AdenoK/CG9547/Paics
GO:0009165	nucleotide biosynthetic process	104	-0.499331	-1.79505	0.000308591	0.00618414	0.00443168	1442	tags=38%, list=13%, signal=33%	Adk3/Ppcs/CG31183/Ac3/r-l/Aprt/Gycbeta100B/ras/CG4407/rut/sun/ACXD/ATPsynG/ATP8/Pdhb/ATPsynD/CG11089/ATPsynCF6/Ac13E/ATPsynbeta/fbl/awd/Pdha/ATPsyndelta/ATPsyngamma/sesB/ATPsynE/ATPsynO/ATPsynF/ATPsynB/CG8080/Ac76E/Gart/blw/ATPsynC/AdenoK/CG9547/Paics/Prat2
GO:0046034	ATP metabolic process	118	-0.481887	-1.76038	0.000292482	0.00618414	0.00443168	2086	tags=51%, list=18%, signal=42%	SdhD/Pfk/Eno/srl/ND-51L2/AIF/ND-B22/CG12895/Pgk/CG11035/Apf/ND4/CG34172/ox/Mics1/levy/Ald1/ND-B17.2/UQCR-C2/SdhB/SdhC/ND-B14.5B/Vha55/Hex-C/sun/ND-B17/ND5/UQCR-Q/ND4L/ATPsynG/COX7C/ATP8/COX5B/ND-13A/ATPsynD/RFeSP/ND-75/ND-ASHI/UQCR-14/ND-B14.5A/Cyt-c1/ATPsynCF6/ATPsynbeta/ATPsyndelta/ND-19/Cyt-c-p/COX5A/Vha68-1/ATPsyngamma/ND-42/sesB/ATPsynE/ATPsynO/ATPsynF/Vha68-2/ATPsynB/COX7A/COX4/blw/ATPsynC
GO:0006082	organic acid metabolic process	326	-0.381648	-1.56039	0.000302781	0.00618414	0.00443168	987	tags=24%, list=9%, signal=22%	tzn/CysRS/CG33090/Gad1/CG11241/Nc73EF/AsnRS/ValRS/Pdhb/GluProRS/CG11334/Men-b/CG8199/yellow-f2/AlaRS/D2hgdh/Gabat/GlyRS/Pdha/CG17109/CG1461/CG7560/CG8665/CG33110/P5CDh1/SERCA/Baldspot/P5cr/CG5493/CG17896/SerRS/CG7430/CG6733/CG11899/Ahcy/bgm/slgA/CRAT/CG1673/ry/CG5191/Gip/Idh/Had2/PCB/CG15093/v/CG8630/CG5618/CG31075/FASN1/Mpc1/Gs2/CG9547/Gdh/Dhpr/Acbp2/CG5955/CG10361/bond/CG10621/kdn/Oscillin/regu…
GO:0006396	RNA processing	597	0.286873	1.39629	0.00032513	0.00634628	0.00454787	2942	tags=32%, list=26%, signal=25%	Elp1/scu/CG3008/AGO2/LTV1/B52/Nbr/CG4364/hfp/Prp38/drosha/yps/CG8064/Snp/rswl/CG3335/Rlb1/IntS3/defl/Elp2/Cpsf73/Rrp45/PAN2/CG10189/CG15160/Sas10/CG32281/Srp54/CG5877/CG3817/CG3927/U2af38/Caper/Archease/Tgt/CG4611/CG4610/CG2100/Mpp6/Bug22/CG12343/CG4849/Sym/CG14618/aft/hrg/Lsm11/CG3294/U3-55K/Dim1/CG6724/CG5641/Sf3a2/CG7275/CG3645/Imp/ytr/CG8078/CG12320/IntS8/tst/Hen1/CG11360/CG44249/Dbp45A/IntS1…
GO:0008045	motor neuron axon guidance	71	-0.550387	-1.84746	0.000357019	0.00683726	0.00489971	2255	tags=38%, list=20%, signal=31%	beat-VI/Ptp10D/beat-Vc/tup/fz2/haf/spz/trn/for/Rho1/ko/side/Rac1/beat-IIIb/NetB/Ten-a/Ten-m/sad/caps/NetA/Sdc/vvl/tok/fend/trol/Glt/Lsp2
GO:0022904	respiratory electron transport chain	66	-0.557098	-1.83825	0.000376607	0.00707882	0.00507282	2086	tags=55%, list=18%, signal=45%	SdhD/ND-51L2/NP15.6/AIF/ND-B22/CG12895/ND4/ox/Mics1/levy/ND-B17.2/UQCR-C2/SdhB/SdhC/ND-B14.5B/Gpo1/ND-B17/ND5/UQCR-Q/ND4L/COX7C/COX5B/ND-13A/RFeSP/ND-75/ND-ASHI/UQCR-14/ND-B14.5A/Cyt-c1/ND-13B/ND-19/Cyt-c-p/COX5A/ND-42/COX4/aralar1
GO:0042775	mitochondrial ATP synthesis coupled electron transport	55	-0.578016	-1.85023	0.000398684	0.00722615	0.0051784	2086	tags=51%, list=18%, signal=42%	SdhD/ND-51L2/AIF/ND-B22/CG12895/ox/Mics1/levy/ND-B17.2/UQCR-C2/SdhB/SdhC/ND-B14.5B/ND-B17/UQCR-Q/COX7C/COX5B/ND-13A/RFeSP/ND-ASHI/UQCR-14/ND-B14.5A/Cyt-c1/ND-19/Cyt-c-p/COX5A/ND-42/COX4
GO:0005975	carbohydrate metabolic process	238	0.352967	1.60047	0.000396677	0.00722615	0.0051784	828	tags=20%, list=7%, signal=19%	CG9008/Pfrx/Pgi/CG6910/Pgm2a/CG3534/Mal-A5/Atg2/Taldo/CG32444/Amy-d/Amy-p/UGP/Galk/CG7766/Sodh-1/Mdh1/Adgf-A/Pgm1/AGBE/Rpi/ACC/GNBP2/Pgant8/CG17333/Idgf5/Gk1/Atg9/babo/Idgf1/CG1271/Mal-A1/Gld/ChLD3/Rpe/Zw/Pgd/CG7059/Sodh-2/Mal-B2/fbp/PyK/Tpi/beta4GalT7/Hex-A/CG31357/fdl
GO:0006575	cellular modified amino acid metabolic process	76	-0.533234	-1.81264	0.000410605	0.0072519	0.00519685	1790	tags=47%, list=16%, signal=40%	GstE2/l(3)72Dp/CG15111/GstE14/GstO3/AhcyL1/Eip55E/CG30022/CG1309/CG10365/GstE1/Fpgs/GstE13/gfzf/CG4829/GstD3/CG7560/CG8665/GstD1/Ahcy/CRAT/Pu/GstE8/Argk/Mthfs/GstE12/GstE9/GstE6/CG10621/CG4752/Shmt/Gnmt/GstE3/Nmdmc/GstE7/Gclm
GO:0009953	dorsal/ventral pattern formation	141	-0.454411	-1.70386	0.000414394	0.0072519	0.00519685	2470	tags=39%, list=22%, signal=31%	Dll/lig/crb/Dhc64C/wg/lilli/nuf/bai/fng/Fmr1/pnt/Syp/tara/AnxB9/Khc/enc/mts/14-3-3epsilon/spoon/Slh/CkIIbeta/spz/osa/sog/Mpcp2/jvl/wek/Pkc98E/cact/gammaSnap1/MFS14/tld/sel/Su(dx)/sbb/eca/Tl/sktl/Lis-1/loco/Myd88/tok/nmo/Cow/aos/flw/pAbp/ap/Egfr/cic/cnc/CrebA/Dr/CG8369/cbt
GO:0030534	adult behavior	149	-0.448159	-1.68694	0.000451665	0.00777017	0.00556825	2148	tags=34%, list=19%, signal=28%	klg/ninaE/Fmr1/Gr43a/DAT/mtt/Sirt1/Tdc1/hiw/CCKLR-17D1/vsg/Pp1-87B/pxb/Tbh/Clk/Agpat2/Galphaq/CASK/mura/shakB/brp/Pka-R2/homer/Gpo1/Akap200/dlg1/rut/cyc/pum/norpA/DCX-EMAP/nAChRalpha7/Sh/Plc21C/Vrp1/ben/oc/eag/SERCA/Tat/Egfr/Gpdh1/to/Jhe/Atpalpha/CG17734/Eaat1/Shmt/aay/Gclm/ple
GO:0055088	lipid homeostasis	81	0.485945	1.88222	0.000596349	0.0100882	0.00722943	386	tags=19%, list=3%, signal=18%	Lst/dob/bmm/CG8112/InR/Desat1/AdipoR/CPT2/Rheb/GLaz/CG9527/chico/CG17544/Fatp1/LpR1
GO:0060249	anatomical structure homeostasis	133	-0.458569	-1.7018	0.000627522	0.0104416	0.00748261	2186	tags=40%, list=19%, signal=33%	Vps25/tn/yrt/tup/srl/DAT/fz2/fwe/Arr1/Pgk/Tao/tsr/Dop1R2/Rack1/trp/egr/CG31030/Galphaq/up/Atg1/Csp/PIP82/dysc/shg/CDase/Moe/ush/Patj/mys/Ttd14/norpA/wgn/Lis-1/sws/Arr2/Plc21C/ninaC/Cbp53E/Manf/comt/srp/sesB/Egfr/Fhos/bgm/shv/boss/CG46339/Atpalpha/Col4a1/wdp/Fkbp14/if
GO:0009260	ribonucleotide biosynthetic process	84	-0.507155	-1.74904	0.000758315	0.0124143	0.00889635	1442	tags=42%, list=13%, signal=37%	Adk3/Ppcs/CG31183/Ac3/r-l/Aprt/Gycbeta100B/ras/rut/sun/ACXD/ATPsynG/ATP8/Pdhb/ATPsynD/CG11089/ATPsynCF6/ATPsynbeta/fbl/awd/Pdha/ATPsyndelta/ATPsyngamma/sesB/ATPsynE/ATPsynO/ATPsynF/ATPsynB/Ac76E/Gart/blw/ATPsynC/AdenoK/CG9547/Paics
GO:0006338	chromatin remodeling	109	0.427322	1.74628	0.000787764	0.0126917	0.00909515	2805	tags=45%, list=25%, signal=34%	Nap1/Gcn5/Kdm4A/Nipped-A/Df31/Nurf-38/Atac1/D12/Sgf29/Jarid2/Caf1-105/Daxx/Bap170/CG43902/Acf/His1:CG33801/Bap111/His3.3A/His4r/Atac2/Trl/E(bx)/Caf1-55/Hcf/CG16908/polybromo/Ada2b/Hat1/Arp8/Bap55/fs(1)h/brm/CG10395/Iswi/mu2/CG18004/Ada3/NC2beta/Ada2a/pho/Su(var)3-7/mor/rept/okr/CG12659/Dsp1/pont/DMAP1/Hira
GO:0051168	nuclear export	79	0.491402	1.89325	0.000935174	0.0141672	0.0101525	3102	tags=51%, list=27%, signal=37%	LTV1/Nup93-2/Nup160/ebo/Nup93-1/Nup154/Nup62/Nup214/FAM21/Nup358/emb/e(y)2b/Hph/Dbp80/Hpr1/SWIP/SF2/Rae1/Clbn/RanGAP/sbr/Ns3/PCID2/CG9915/Vhl/thoc5/CG11123/wash/U2af50/Nup75/Strump/Nup133/Gle1/ZC3H3/Nxf3/pix/Nup107/Ranbp16/tex/Mtor
GO:1903825	organic acid transmembrane transport	58	-0.555831	-1.79472	0.000933915	0.0141672	0.0101525	2158	tags=43%, list=19%, signal=35%	CG16736/CG8026/GlyT/slif/CG7255/CG5254/CG15279/CD98hc/CG12773/NKCC/CG16700/sbm/Sfxn1-3/CG9396/CG4476/CG9399/kcc/Ntl/Ncc69/CG8785/aralar1/Dic1/CG6293/Mpc1/Eaat1
GO:1905039	carboxylic acid transmembrane transport	58	-0.555831	-1.79472	0.000933915	0.0141672	0.0101525	2158	tags=43%, list=19%, signal=35%	CG16736/CG8026/GlyT/slif/CG7255/CG5254/CG15279/CD98hc/CG12773/NKCC/CG16700/sbm/Sfxn1-3/CG9396/CG4476/CG9399/kcc/Ntl/Ncc69/CG8785/aralar1/Dic1/CG6293/Mpc1/Eaat1
GO:0030001	metal ion transport	210	-0.415584	-1.64111	0.000897271	0.0141672	0.0101525	1437	tags=27%, list=13%, signal=24%	CG31676/zyd/Teh3/ine/CG15279/Ca-alpha1D/qvr/Ctr1A/homer/Teh2/Letm1/Tsf3/CG12773/Nckx30C/SPoCk/Mco1/NKCC/CG1358/ATP7/Zip89B/CG4928/Sh/KCNQ/CG34396/ZnT63C/CG6329/Tsf1/CG7781/sand/Ih/stj/Gat/ppk22/Hk/CG4476/Ca-alpha1T/eag/Irk2/Mid1/SERCA/CG14275/Ntl/Mvl/CG13795/Ent2/Ncc69/nrv2/Sec61alpha/aralar1/Ostgamma/CG7720/Atpalpha/Ork1/CG33296/porin/Ndae1/ZnT77C
GO:0048149	behavioral response to ethanol	52	-0.562434	-1.7675	0.000973923	0.0144534	0.0103576	1832	tags=42%, list=16%, signal=36%	Sirt1/Tdc1/vsg/pxb/Tbh/Agpat2/CASK/mura/Pka-R2/homer/Akap200/dlg1/rut/pum/Vrp1/Tat/Egfr/Jhe/CG17734/Shmt/aay/Gclm
GO:0043473	pigmentation	87	-0.498027	-1.73074	0.000990585	0.0144534	0.0103576	1607	tags=30%, list=14%, signal=26%	ninaD/Hr38/Rab32/Hexo1/or/Sec23/Shrm/sdk/kar/ATP7/alpha-Man-IIb/t/eya/yellow-f2/roh/Sec24CD/rdhB/Duox/ry/Pu/DhpD/v/ninaB/p38c/dsx/ple
GO:0060541	respiratory system development	241	-0.396481	-1.58416	0.000996784	0.0144534	0.0103576	1228	tags=21%, list=11%, signal=19%	gammaCOP/Mmp1/shg/Moe/Rac1/btsz/mys/Sec23/robo2/Mhc/CCT3/wts/h/Vha13/pyd/caps/salm/reb/VhaAC39-1/ed/Rbcn-3B/Hr78/Sdc/serp/ds/Mtp/SPARC/baz/Cad96Cb/sfl/sr/awd/Chc/pio/Sec24CD/Egfr/Vha68-2/Fhos/Mipp1/Vha26/Pu/deltaCOP/nrv2/Atpalpha/LanA/wdp/obst-A/dnd/if/Stat92E/ple
GO:0000724	double-strand break repair via homologous recombination	62	0.49268	1.82414	0.00114357	0.0161211	0.0115527	3569	tags=50%, list=31%, signal=34%	Top3alpha/Marcal1/Nup160/CG6985/Fancm/RecQ5/DNApol-zeta/Cdc45/mre11/Su(var)2-10/CG7457/Mcm6/CG14803/jnj/dpa/qjt/cerv/vtd/spn-A/CG9062/CG4078/okr/Brca2/Nup107/Pif1/koi/mei-41/Blm/mei-218/CG11597/nbs
GO:0000725	recombinational repair	62	0.49268	1.82414	0.00114357	0.0161211	0.0115527	3569	tags=50%, list=31%, signal=34%	Top3alpha/Marcal1/Nup160/CG6985/Fancm/RecQ5/DNApol-zeta/Cdc45/mre11/Su(var)2-10/CG7457/Mcm6/CG14803/jnj/dpa/qjt/cerv/vtd/spn-A/CG9062/CG4078/okr/Brca2/Nup107/Pif1/koi/mei-41/Blm/mei-218/CG11597/nbs
GO:0033500	carbohydrate homeostasis	53	0.519268	1.87384	0.00116189	0.016155	0.011577	795	tags=30%, list=7%, signal=28%	Lst/Pgi/InR/Desat1/AdipoR/Rheb/babo/chico/trbl/ATPCL/teq/Pgd/Pi3K92E/PyK/Tpi/Hex-A
GO:0048066	developmental pigmentation	78	-0.510969	-1.74581	0.00124832	0.0167808	0.0120255	1607	tags=32%, list=14%, signal=28%	ninaD/Hr38/Rab32/Hexo1/or/Sec23/sdk/kar/ATP7/alpha-Man-IIb/t/eya/yellow-f2/roh/Sec24CD/rdhB/Duox/ry/Pu/DhpD/v/ninaB/p38c/dsx/ple
GO:0006457	protein folding	114	-0.461171	-1.68119	0.00123316	0.0167808	0.0120255	1516	tags=25%, list=13%, signal=21%	Tpr2/CG11999/Roe1/Csp/CG5504/p23/Hsp68/sel/CG1416/CCT3/jdp/HIP/CG2852/Hsc70-3/14-3-3zeta/Calr/Hsp60A/UK114/Hsc70Cb/DnaJ-1/Cyp1/shv/Fkbp12/Hsc70-5/Gp93/CG7409/ERp60/P58IPK
GO:0006790	sulfur compound metabolic process	138	-0.439507	-1.64532	0.0012565	0.0167808	0.0120255	1731	tags=35%, list=15%, signal=30%	GstE14/Sam-S/CG1440/GstO3/FarO/AhcyL1/Sgp/Eip55E/CG30022/CG12268/Ciao1/sgl/CG10365/CG43313/MagR/GstE1/MsrA/CG1774/GstE13/CG1635/Pdhb/gfzf/CG11334/CG4829/sfl/Pdha/GstD3/CG7560/CG5493/GstD1/Ahcy/GstE8/CG1441/GstE12/CG8306/v/GstE9/CG30427/CG9547/GstE6/CG10621/CG5065/CG4752/Gnmt/Hmgs/GstE3/GstE7/Gclm
GO:0051726	regulation of cell cycle	286	0.321006	1.49315	0.00130792	0.0172408	0.0123551	2724	tags=34%, list=24%, signal=26%	mio/Nup44A/B52/E2f2/Wdr62/tum/CG15412/CG6770/trbl/Prp38/tim/CG5003/Myb/cnn/Gcn2/neb/pch2/Cep97/CHES-1-like/RecQ5/BuGZ/Eaf6/tws/ida/Abi/Pi3K92E/rod/cmet/Myt1/kni/CG6758/Tsc1/CG40191/asl/Pkn/vih/mre11/RhoGEF2/hh/Sin3A/Grip84/SAK/timeout/CkIIalpha/dgt6/twe/Graf/Rae1/Caf1-55/mr/Cdk7/Wee1/ncd/dgt5/RfC4/Nprl2/Dl/ci/dap/Chro/Cdc27/E2f1/cv-c/Hrs/mtrm/l(3)mbt/Rbf2/cdc14/dgt3/CycB/Fancd2/dila/Sep2/brm/CG15…
GO:0006753	nucleoside phosphate metabolic process	176	-0.42014	-1.62128	0.00133401	0.0173592	0.0124399	1646	tags=35%, list=15%, signal=31%	FarO/Sgp/RnrL/Apf/CG8891/CG12268/Ald1/Adk3/CG42813/Ppcs/CG31183/Ac3/r-l/Pde1c/Aprt/CG1774/Gycbeta100B/ras/CG4407/rut/Hex-C/sun/ACXD/ATPsynG/ATP8/CG1635/CG6330/Pdhb/CG42249/ATPsynD/CG11089/ATPsynCF6/Ac13E/ATPsynbeta/fbl/awd/Pdha/ATPsyndelta/Pde9/ATPsyngamma/sesB/ATPsynE/ATPsynO/ATPsynF/NT5E-2/ATPsynB/CG8080/Ac76E/Gart/blw/CG1441/ATPsynC/AdenoK/CG8306/v/CG30427/CG9547/CG5065/CG17224/Hmgs/Paics/Prat2
GO:0099537	trans-synaptic signaling	298	-0.371454	-1.50601	0.00135253	0.0173774	0.012453	3191	tags=45%, list=28%, signal=33%	Arl1/Nsf2/Nlg2/nAChRalpha1/dnc/CaMKII/Nmdar1/Cat/Rdl/NT1/Nlg3/Dop1R1/nAChRalpha6/apt/Rbp/Arl8/nSyb/Snap24/rtv/Cirl/Syt4/Tbce/Cdc42/Nlg4/Dys/VGAT/Ca-beta/inaE/twf/VAChT/ChAT/Cadps/beta-Spec/Sytbeta/Syt12/Frq2/lap/Arf79F/Grik/Dysb/Syt7/CG14401/Scamp/Rph/AdoR/Frq1/X11Lbeta/Ekar/Fmr1/Rab3-GEF/svp/Syp/DAT/Alk/Hsc70-4/CG34402/Pgk/nAChRbeta3/hiw/CanB2/lqfR/shi/Syx13/CanB/CG31676/kek6/egr/Galphaq/CASK/nw…
GO:0007268	chemical synaptic transmission	296	-0.372962	-1.50803	0.00140405	0.0175939	0.0126082	3191	tags=45%, list=28%, signal=33%	Arl1/Nsf2/Nlg2/nAChRalpha1/dnc/CaMKII/Nmdar1/Cat/Rdl/NT1/Nlg3/Dop1R1/nAChRalpha6/apt/Rbp/Arl8/nSyb/Snap24/rtv/Cirl/Syt4/Tbce/Cdc42/Nlg4/Dys/VGAT/Ca-beta/twf/VAChT/ChAT/Cadps/beta-Spec/Sytbeta/Syt12/Frq2/lap/Arf79F/Grik/Dysb/Syt7/CG14401/Scamp/Rph/AdoR/Frq1/X11Lbeta/Ekar/Fmr1/Rab3-GEF/svp/Syp/DAT/Alk/Hsc70-4/CG34402/Pgk/nAChRbeta3/hiw/CanB2/lqfR/shi/Syx13/CanB/CG31676/kek6/egr/Galphaq/CASK/nwk/Sap…
GO:0098916	anterograde trans-synaptic signaling	296	-0.372962	-1.50803	0.00140405	0.0175939	0.0126082	3191	tags=45%, list=28%, signal=33%	Arl1/Nsf2/Nlg2/nAChRalpha1/dnc/CaMKII/Nmdar1/Cat/Rdl/NT1/Nlg3/Dop1R1/nAChRalpha6/apt/Rbp/Arl8/nSyb/Snap24/rtv/Cirl/Syt4/Tbce/Cdc42/Nlg4/Dys/VGAT/Ca-beta/twf/VAChT/ChAT/Cadps/beta-Spec/Sytbeta/Syt12/Frq2/lap/Arf79F/Grik/Dysb/Syt7/CG14401/Scamp/Rph/AdoR/Frq1/X11Lbeta/Ekar/Fmr1/Rab3-GEF/svp/Syp/DAT/Alk/Hsc70-4/CG34402/Pgk/nAChRbeta3/hiw/CanB2/lqfR/shi/Syx13/CanB/CG31676/kek6/egr/Galphaq/CASK/nwk/Sap…
GO:0003008	system process	512	-0.337728	-1.43203	0.00142148	0.0175952	0.0126091	2451	tags=31%, list=22%, signal=26%	Atx2/axo/tilB/Dop2R/Obp83cd/CheB42a/arm/dpr17/svr/Dysb/Scamp/wg/Oatp58Dc/lilli/sif/nrv3/AdoR/CenG1A/dpr19/FoxP/tn/Ptp10D/klg/ninaE/Fmr1/Galphao/Unc-89/Gr43a/Amph/Tm2/Gr77a/2mit/dpr8/Sclp/kirre/sns/Alk/dpr12/Arr1/Obp69a/meng/Klp68D/Ubr3/Tm1/ck/nAChRbeta3/hiw/dpr5/simj/Ggamma1/vsg/Gld2/shi/Pp1-87B/spoon/stum/Appl/cora/Dyrk2/trp/pxb/Tbh/CG43778/Nmdar2/cry/Clk/for/egr/Galphaq/CASK/SKIP/Sap47/Uba5/Cad…
GO:0072521	purine-containing compound metabolic process	157	-0.427398	-1.61932	0.00156741	0.0191678	0.013736	1646	tags=39%, list=15%, signal=34%	FarO/AhcyL1/Sgp/Apf/CG12268/Ald1/Adk3/Adgf-C/Ppcs/CG31183/Ac3/CG33056/Pde1c/Aprt/CG1774/Gycbeta100B/ras/rut/Hex-C/sun/ACXD/ATPsynG/ATP8/CG1635/Pdhb/CG42249/ATPsynD/CG11089/ATPsynCF6/ATPsynbeta/fbl/awd/Pdha/ATPsyndelta/Pde9/ATPsyngamma/sesB/ATPsynE/ATPsynO/ATPsynF/NT5E-2/Ahcy/ATPsynB/ry/DhpD/Ac76E/Gart/blw/CG1441/ATPsynC/AdenoK/CG8306/v/CG30427/CG9547/CG5065/Shmt/Gnmt/Hmgs/Paics/Prat2
GO:0055080	cation homeostasis	138	-0.435621	-1.63077	0.00158632	0.019168	0.0137362	1946	tags=35%, list=17%, signal=29%	DAT/fwe/nrv1/MtnD/CCKLR-17D1/Zip71B/Dop1R2/trp/Ctr1B/zyd/CG31030/up/Atox1/Grx1/Ca-alpha1D/Ctr1A/MTF-1/Letm1/Vha55/CG12773/Nckx30C/SPoCk/norpA/Mco1/NKCC/ATP7/VhaAC39-1/Syx5/Pdfr/Rbcn-3B/Cpn/ZnT63C/Ae2/Vha16-1/CG7497/Cbp53E/Mid1/SERCA/Vha68-1/sesB/Vha68-2/CG11825/Mvl/Ncc69/nrv2/Atpalpha/Ndae1/ZnT77C
GO:0042592	homeostatic process	422	-0.349483	-1.46159	0.00169805	0.0201979	0.0144742	1427	tags=24%, list=13%, signal=22%	zyd/Prx3/egr/CG31030/Galphaq/up/Ppcs/ClC-a/Atg1/Atox1/ine/Csp/Grx1/PIP82/Ca-alpha1D/dysc/Ctr1A/shg/CDase/MTF-1/Letm1/Moe/ush/Vha55/Patj/mys/Npc2a/Hex-C/CG12773/Nckx30C/Ttd14/Drip/SPoCk/norpA/wgn/Mco1/NKCC/ATP7/Vdup1/Lis-1/VhaAC39-1/Syx5/Pdfr/Rbcn-3B/sws/Men-b/Arr2/Hsc70-3/Cpn/Plc21C/CG12896/ZnT63C/CG17841/Ae2/Atf3/Xbp1/fbl/Mondo/Vha16-1/ninaC/CG7497/Cbp53E/Ilp5/Mid1/SERCA/Manf/comt/srp/AkhR/Trxr-…
GO:0000904	cell morphogenesis involved in differentiation	460	-0.337648	-1.42149	0.00171135	0.0201979	0.0144742	2424	tags=30%, list=21%, signal=25%	crb/shot/kermit/psidin/CG44153/sas/RhoGEF64C/p120ctn/Dhc64C/tutl/fry/beat-VI/sif/kat-60L1/Ptp10D/ninaE/beat-Vc/sqz/Elp3/Fmr1/sli/Nedd4/tup/AP-1sigma/sav/nerfin-1/Girdin/Alk/fz2/Hsc70-4/S6k/ttv/Tm1/Khc/Nrt/gogo/haf/btl/HUWE1/gcm2/nvy/tsr/RhoGAP93B/Pp1-87B/14-3-3epsilon/Liprin-alpha/Appl/spz/trn/XNP/for/Rho1/r2d2/Galphaq/Ppcs/ko/Atg1/pdm3/dac/egh/gt/dysc/Ire1/Pka-R2/stl/shg/mid/Moe/tyn/side/Patj/Ra…
GO:0009117	nucleotide metabolic process	172	-0.419215	-1.61239	0.00174714	0.0203833	0.014607	1646	tags=35%, list=15%, signal=30%	FarO/Sgp/RnrL/Apf/CG12268/Ald1/Adk3/Ppcs/CG31183/Ac3/r-l/Pde1c/Aprt/CG1774/Gycbeta100B/ras/CG4407/rut/Hex-C/sun/ACXD/ATPsynG/ATP8/CG1635/CG6330/Pdhb/CG42249/ATPsynD/CG11089/ATPsynCF6/Ac13E/ATPsynbeta/fbl/awd/Pdha/ATPsyndelta/Pde9/ATPsyngamma/sesB/ATPsynE/ATPsynO/ATPsynF/NT5E-2/ATPsynB/CG8080/Ac76E/Gart/blw/CG1441/ATPsynC/AdenoK/CG8306/v/CG30427/CG9547/CG5065/CG17224/Hmgs/Paics/Prat2
GO:0098771	inorganic ion homeostasis	137	-0.438673	-1.63969	0.00179679	0.0207243	0.0148514	1946	tags=35%, list=17%, signal=29%	DAT/fwe/nrv1/MtnD/CCKLR-17D1/Zip71B/Dop1R2/trp/Ctr1B/zyd/CG31030/up/Atox1/Grx1/Ca-alpha1D/Ctr1A/MTF-1/Letm1/Vha55/CG12773/Nckx30C/SPoCk/norpA/Mco1/NKCC/ATP7/VhaAC39-1/Syx5/Pdfr/Rbcn-3B/Cpn/ZnT63C/Ae2/Vha16-1/CG7497/Cbp53E/Mid1/SERCA/Vha68-1/sesB/Vha68-2/CG11825/Mvl/Ncc69/nrv2/Atpalpha/Ndae1/ZnT77C
GO:0007155	cell adhesion	214	-0.397445	-1.57418	0.00192608	0.0217219	0.0155664	2527	tags=35%, list=22%, signal=28%	Vinc/CG5758/Con/CG13506/CG44153/arm/sas/p120ctn/tutl/beat-VI/beat-IV/klg/beat-Vc/Galphao/sli/Ndg/Tsp/kirre/hbs/Flo2/Girdin/sns/wrapper/chp/Nrt/Pax/Ggamma1/plx/cora/trn/Cad99C/egh/Mmp1/shg/POSH/fat-spondin/tyn/Cad74A/Rac1/mys/dlg1/Sec23/robo2/beat-IIIb/Ten-a/sdk/Ten-m/Fas1/Rap1/pyd/caps/CG17739/ed/CG17716/Invadolysin/Gbeta13F/ds/eater/SPARC/baz/Cad96Cb/Bsg/Fit1/mfas/aos/Sec24CD/Fhos/CG30046/nrv2/J…
GO:0042330	taxis	330	-0.359336	-1.47009	0.00191991	0.0217219	0.0155664	2408	tags=32%, list=21%, signal=26%	shot/kermit/lap/psidin/CG44153/sas/RhoGEF64C/Cka/tutl/beat-VI/Ptp10D/ninaE/beat-Vc/sqz/Elp3/Fmr1/sli/svp/Nedd4/tup/AP-1sigma/nerfin-1/Alk/fz2/Hsc70-4/S6k/Hdc/Hipk/ttv/Khc/Nrt/gogo/haf/Lrt/nvy/RhoGAP93B/Pp1-87B/14-3-3epsilon/Liprin-alpha/stum/wun2/spz/trn/XNP/cry/for/Rho1/Galphaq/ATP6AP2/ko/pdm3/dac/egh/gt/dysc/Pka-R2/mid/Moe/side/Rac1/ras/mys/dlg1/robo2/sbb/Tl/beat-IIIb/NetB/norpA/Ten-a/wgn/Ten-m…
GO:0016072	rRNA metabolic process	160	0.373367	1.61275	0.00196459	0.0219127	0.0157031	2996	tags=38%, list=26%, signal=28%	CG3008/LTV1/CG4364/drosha/Dis3/CG8064/Snp/Rlb1/Rrp45/TAF1C-like/Sas10/CG3817/Mpp6/U3-55K/CG6724/CG7275/Dbp45A/CG4038/RluA-1/pcm/Tif-IA/udd/CG4338/Rrp46/CG6686/l(2)k09022/CG9253/CG6999/Rrp42/l(2)34Fd/Ip259/BHD/CG11123/CG33217/CG7728/CG10185/CG32075/CG14683/CG7544/CG8545/RIOK1/CG5033/CG12499/mRpL1/l(2)10685/rept/CG2260/CG13185/CG15916/brat/Pop5/CG11920/CG32708/RIOK2/Non3/Rrp6/CG9300/CG13096/mtTFB2/…
GO:0072522	purine-containing compound biosynthetic process	89	-0.482306	-1.67993	0.00204588	0.0225714	0.0161751	1442	tags=42%, list=13%, signal=37%	Adk3/Adgf-C/Ppcs/CG31183/Ac3/Aprt/Gycbeta100B/ras/rut/sun/ACXD/ATPsynG/ATP8/Pdhb/ATPsynD/CG11089/ATPsynCF6/ATPsynbeta/fbl/awd/Pdha/ATPsyndelta/ATPsyngamma/sesB/ATPsynE/ATPsynO/ATPsynF/ATPsynB/Ac76E/Gart/blw/ATPsynC/AdenoK/CG9547/Shmt/Paics/Prat2
GO:0042335	cuticle development	151	-0.422644	-1.59112	0.0020746	0.0226422	0.0162258	1916	tags=27%, list=17%, signal=23%	fz2/e/pot/ck/Ccp84Ab/jar/Rack1/snsl/Hr38/FASN2/Cht2/Cpr60D/Cht5/Cpr64Aa/gammaCOP/sdt/Sec23/drd/ATP7/serp/t/Sec13/pio/CG34462/Sec24CD/Cpr76Bc/Duox/sgg/Cpr47Ee/Pu/CrebA/Cpr100A/Sec61alpha/Cpr49Ae/snu/Cpr62Bb/p38c/Idgf4/Cpr/obst-A/ple
GO:0010033	response to organic substance	528	-0.329672	-1.401	0.00209962	0.0226715	0.0162468	1907	tags=25%, list=17%, signal=22%	Hsc70-4/GlyS/Ilp3/S6k/Obp69a/ttv/Sirt1/Tdc1/hiw/gro/mts/Tao/btl/HUWE1/vsg/CG30054/slpr/Dop1R2/Hsp70Bb/lbk/Cyp6t1/Hr38/crc/pxb/Tbh/sog/FASN2/sgl/Clk/for/kek5/Agpat2/egr/Galphaq/CASK/RagA-B/mura/Pkc98E/Glo1/pyr/Hr4/Ire1/Pka-R2/homer/tld/Uggt/Hsp68/magu/POSH/Akap200/Roc1a/Sesn/dlg1/rut/cyc/Oatp74D/Tl/pum/Obp56a/5-HT1A/CycG/HDAC4/wgn/mAChR-B/Rap1/ths/Lis-1/Cyp6d2/lqf/DOR/Sh/CG30424/Pdfr/CG32039/Hsc70…
GO:0001505	regulation of neurotransmitter levels	113	-0.453907	-1.65209	0.00218244	0.0230903	0.016547	2893	tags=49%, list=26%, signal=37%	Arl8/nSyb/Snap24/Cirl/Syt4/Cdc42/Dys/inaE/ChAT/Cadps/Sytbeta/Syt12/Frq2/Arf79F/SerT/Syt7/Scamp/Rph/Frq1/Rab3-GEF/DAT/Hsc70-4/CG34402/olf413/CanB2/lqfR/Syx13/Tbh/CanB/CASK/Csp/brp/Arf102F/gammaSnap1/Syx4/CDase/Letm1/Rop/cpx/Mctp/Rap1/Syx5/Fife/Gdi/Dyb/Vap33/Ih/Syt1/Chc/comt/Syb/Syngr/Tomosyn/Ace/Rim
GO:0048285	organelle fission	289	0.313104	1.4577	0.00218391	0.0230903	0.016547	2871	tags=37%, list=25%, signal=28%	mio/larp/Marf/nudE/Cenp-C/trbl/dmt/CG6985/Myb/Cog7/neb/pch2/ifc/RecQ5/Xpc/Top2/BuGZ/Nup154/tws/ida/Mer/SMC2/Grip75/pim/rod/cmet/Myt1/kni/Nnf1a/Grip128/CG6758/mod(mdg4)/CG7772/vih/His3.3A/Cep135/nesd/sls/Mink/fest/cal1/SAK/dgt6/twe/Trl/Rae1/Sas-4/RanGAP/park/eco/Nuf2/luna/Aladin/ncd/dgt5/Grip91/Chro/Cdc27/cv-c/wisp/CG8712/mtrm/Vhl/fog/thoc5/cdc14/dgt3/CycB/Fancd2/msps/rec/vtd/Pink1/Cap-G/SMC1/spn-…
GO:0009991	response to extracellular stimulus	166	0.358292	1.56386	0.00230029	0.02407	0.017249	1262	tags=22%, list=11%, signal=20%	Lst/whd/Mtpalpha/SLC5A11/InR/Atg2/mio/Desat1/Nup44A/Adgf-A/CPT2/Rheb/stwl/GLaz/Atg9/chico/mthl10/Syx17/REPTOR/Pi3K92E/lt/Arc1/CG7137/DopEcR/REPTOR-BP/Tsc1/usp/shop/Gdap2/Thor/Imp/Atg14/Wdr59/Slob/rl/Crtc/p38b
GO:0016570	histone modification	179	0.361931	1.57873	0.0024003	0.0248602	0.0178153	4081	tags=51%, list=36%, signal=33%	ash2/trx/Gcn5/Kdm4A/Art4/Nipped-A/Atac1/csul/D12/Sgf29/ash1/Eaf6/Spt3/Taf12/e(y)2b/Smyd5/Utx/Art1/CG5543/Atac2/msl-3/Caf1-55/Lpt/eco/Hcf/CG1620/Su(var)3-3/Oga/Naa20A/Sirt7/Ubc6/NSD/Smyd3/Ada2b/Naa40/Gug/Wdr82/Hat1/upSET/Naa60/Sbf/Hcs/Bap55/brm/hyx/FRG1/Ada3/NC2beta/Ada2a/SmydA-8/tefu/rept/Haspin/mof/pont/trr/DMAP1/escl/Su(z)2/egg/msl-1/MBD-R2/CG12316/HDAC1/JMJD4/yki/JHDM2/CG31875/Atac3/chm/vig2/J…
GO:0032989	cellular component morphogenesis	537	-0.328242	-1.39743	0.00243983	0.0250144	0.0179258	2424	tags=31%, list=21%, signal=25%	crb/shot/kermit/psidin/CG44153/sas/RhoGEF64C/fliI/PCNA/ttk/p120ctn/Dhc64C/tutl/fry/beat-VI/sif/kat-60L1/tn/Prm/CycE/Ptp10D/beat-Vc/sqz/Elp3/Fmr1/sli/Ndg/Unc-89/Nedd4/Tm2/tup/Syp/AP-1sigma/sav/rols/nerfin-1/Girdin/Alk/fz2/Hsc70-4/S6k/ttv/Tm1/Khc/Nrt/Mbs/gogo/Tao/haf/btl/Pax/HUWE1/gcm2/CanB2/slpr/nvy/tsr/shi/RhoGAP93B/Pp1-87B/14-3-3epsilon/spoon/Liprin-alpha/Appl/spz/trn/XNP/sals/for/Rho1/jvl/Galph…
GO:0015698	inorganic anion transport	51	-0.539961	-1.69665	0.0024697	0.0250674	0.0179638	2591	tags=45%, list=23%, signal=35%	Prestin/CG6928/Picot/CG16736/CG6125/CG10353/icln/Esp/Mpcp2/dmGlut/ClC-a/CG12344/CG12773/Mpcp1/NKCC/SecCl/CG9717/subdued/Ncc69/CG3638/CG5404/Dic1/Ndae1
GO:0098656	anion transmembrane transport	70	-0.492359	-1.64693	0.00251783	0.0253029	0.0181326	2158	tags=41%, list=19%, signal=34%	CG16736/Efr/CG8026/GlyT/CG10353/slif/CG7255/CG5254/Mpcp2/ClC-a/CG12344/CD98hc/CG12773/Mpcp1/NKCC/SecCl/Sfxn1-3/CG9396/sesB/CG9399/Ntl/Ncc69/aralar1/Dic1/CG6293/Mpc1/porin/Ndae1/Eaat1
GO:0006163	purine nucleotide metabolic process	139	-0.43208	-1.61567	0.0025571	0.0253865	0.0181924	1646	tags=38%, list=15%, signal=33%	FarO/Sgp/Apf/CG12268/Ald1/Adk3/Ppcs/CG31183/Ac3/Pde1c/Aprt/CG1774/Gycbeta100B/ras/rut/Hex-C/sun/ACXD/ATPsynG/ATP8/CG1635/Pdhb/CG42249/ATPsynD/CG11089/ATPsynCF6/ATPsynbeta/fbl/awd/Pdha/ATPsyndelta/Pde9/ATPsyngamma/sesB/ATPsynE/ATPsynO/ATPsynF/NT5E-2/ATPsynB/Ac76E/Gart/blw/CG1441/ATPsynC/AdenoK/CG8306/v/CG30427/CG9547/CG5065/Hmgs/Paics/Prat2
GO:0009416	response to light stimulus	138	-0.427954	-1.60207	0.00257616	0.0253865	0.0181924	2166	tags=37%, list=19%, signal=30%	Ekar/Vha100-1/TotB/ninaE/svp/Tsp42Ej/Ggt-1/Arr1/mts/Pp1-87B/14-3-3epsilon/ninaD/Dyrk2/trp/cry/Clk/TotC/Galphaq/ATP6AP2/PIP82/shakB/dlg1/Rop/Ttd14/norpA/inaF-B/nAChRalpha7/Sh/Arr2/Plc21C/Rh7/Inx3/eya/betaTub60D/inaD/Ih/CG4476/ninaC/Fdh/Ggamma30A/TotA/Sod3/Gbeta76C/slgA/rtp/ogre/Rab6/Inx2/ninaB/porin/CG5958
GO:0043269	regulation of ion transport	73	-0.497817	-1.67765	0.00264225	0.0256433	0.0183765	2933	tags=56%, list=26%, signal=42%	Teh4/CG8726/rtv/Syt4/Ca-beta/Usp2/Sytbeta/Syt12/CapaR/Syt7/CG14401/AdoR/tipE/Rgk3/Nedd4/nrv1/CG34402/ND-MLRQ/levy/CG31676/Teh3/qvr/dysc/homer/Teh2/CG4928/CG6329/CG7781/Ih/Syt1/stj/Hk/eag/SERCA/PsGEF/CG14275/Mvl/Ent2/nrv2/Sec61alpha/porin
GO:0009150	purine ribonucleotide metabolic process	131	-0.426287	-1.58221	0.00265275	0.0256433	0.0183765	1646	tags=40%, list=15%, signal=34%	FarO/Sgp/Apf/CG12268/Ald1/Adk3/Ppcs/CG31183/Ac3/Pde1c/Aprt/CG1774/Gycbeta100B/ras/rut/Hex-C/sun/ACXD/ATPsynG/ATP8/CG1635/Pdhb/CG42249/ATPsynD/CG11089/ATPsynCF6/ATPsynbeta/fbl/awd/Pdha/ATPsyndelta/Pde9/ATPsyngamma/sesB/ATPsynE/ATPsynO/ATPsynF/NT5E-2/ATPsynB/Ac76E/Gart/blw/CG1441/ATPsynC/AdenoK/CG8306/v/CG30427/CG9547/CG5065/Hmgs/Paics
GO:0009060	aerobic respiration	97	-0.455286	-1.61672	0.00273036	0.0259135	0.0185701	1991	tags=47%, list=18%, signal=39%	srl/mAcon1/ND-51L2/Mdh2/AIF/ND-B22/CG12895/CG11035/ND4/CG34172/ox/Mics1/levy/ND-B17.2/UQCR-C2/SdhB/SdhC/Idh3a/ND-B14.5B/sun/ND-B17/ND5/UQCR-Q/ND4L/COX7C/Nc73EF/COX5B/ND-13A/RFeSP/ND-75/ND-ASHI/UQCR-14/ND-B14.5A/Cyt-c1/ATPsynbeta/CG5214/ND-19/Cyt-c-p/COX5A/ND-42/ATPsynO/ATPsynF/COX7A/COX4/kdn/CG1544
GO:0000902	cell morphogenesis	538	-0.332253	-1.41457	0.00273177	0.0259135	0.0185701	2424	tags=30%, list=21%, signal=25%	crb/shot/kermit/psidin/CG44153/arm/sas/RhoGEF64C/ttk/HSPC300/p120ctn/Dhc64C/tutl/wg/fry/garz/beat-VI/sif/kat-60L1/Ptp10D/ninaE/beat-Vc/sqz/Elp3/Fmr1/sli/Nedd4/tup/AP-1sigma/sav/nerfin-1/Girdin/Alk/fz2/Hsc70-4/S6k/ttv/Tm1/alphaCOP/Khc/Nrt/Mbs/gogo/Tao/haf/btl/HUWE1/gcm2/slpr/nvy/tsr/RhoGAP93B/Pp1-87B/14-3-3epsilon/Slh/Liprin-alpha/Appl/spz/trn/XNP/for/Rho1/r2d2/Galphaq/Ppcs/ko/Atg1/pdm3/dac/egh/gt…
GO:0002181	cytoplasmic translation	123	-0.448264	-1.64103	0.00303867	0.0282959	0.0202774	3107	tags=53%, list=27%, signal=39%	RpL37a/CG14701/RpL24/RpS11/RpL37A/RpL30/DENR/CNBP/RpS28b/sta/RpL28/RpL23A/RpL36/eIF2D/RpLP0/RpS3/RpL13A/eIF4H1/RpS7/eRF1/RpL8/RpS4/RpL38/RpS15Aa/RpL36A/RpL12/RpS13/RpLP1/RpL14/RpL5/RpS8/RpS15/spoon/RpL18A/RpS26/RpL3/RpS30/RpL6/RpS16/RpLP0-like/RpL27/RpL31/RpL13/RpS3A/RpS18/RpL7A/RpS5a/eIF1/RpL39/RpL9/RpL10/RpL23/RpS21/RpS2/RpLP2/RpL41/RpL35A/RpS14a/RpL34b/RpS27A/RpS9/RpS25/RpL27A/eIF2beta/RpS23
GO:0007424	open tracheal system development	232	-0.37971	-1.51423	0.00302181	0.0282959	0.0202774	1228	tags=20%, list=11%, signal=18%	gammaCOP/Mmp1/shg/Moe/Rac1/btsz/mys/Sec23/robo2/Mhc/CCT3/wts/h/Vha13/pyd/caps/salm/VhaAC39-1/ed/Rbcn-3B/Hr78/Sdc/serp/ds/Mtp/baz/Cad96Cb/sfl/sr/awd/Chc/pio/Sec24CD/Egfr/Vha68-2/Mipp1/Vha26/Pu/deltaCOP/nrv2/Atpalpha/LanA/obst-A/dnd/if/Stat92E/ple
GO:0031667	response to nutrient levels	164	0.353916	1.53476	0.00320548	0.0293114	0.0210051	1262	tags=22%, list=11%, signal=20%	Lst/whd/Mtpalpha/SLC5A11/InR/Atg2/mio/Desat1/Nup44A/Adgf-A/CPT2/Rheb/GLaz/Atg9/chico/mthl10/Syx17/REPTOR/Pi3K92E/lt/Arc1/CG7137/DopEcR/REPTOR-BP/Tsc1/usp/shop/Gdap2/Thor/Imp/Atg14/Wdr59/Slob/rl/Crtc/p38b
GO:0099536	synaptic signaling	304	-0.364997	-1.4792	0.00319914	0.0293114	0.0210051	3126	tags=44%, list=28%, signal=33%	Arl1/Nsf2/Nlg2/nAChRalpha1/dnc/CaMKII/Nmdar1/Cat/Rdl/NT1/Nlg3/Dop1R1/nAChRalpha6/apt/Rbp/Arl8/nSyb/Snap24/rtv/Cirl/Syt4/Tbce/Cdc42/Nlg4/Dys/VGAT/Ca-beta/inaE/twf/VAChT/ChAT/Cadps/beta-Spec/Sytbeta/Syt12/Frq2/lap/Arf79F/Grik/Dysb/Syt7/CG14401/Scamp/Rph/AdoR/Frq1/X11Lbeta/Ekar/Fmr1/Rab3-GEF/svp/Syp/DAT/Alk/Hsc70-4/CG34402/Pgk/nAChRbeta3/hiw/CanB2/lqfR/shi/Syx13/CanB/CG31676/kek6/Tusp/egr/Galphaq/CA…
GO:0046390	ribose phosphate biosynthetic process	86	-0.481754	-1.66712	0.00347554	0.0306917	0.0219942	1442	tags=41%, list=13%, signal=36%	Adk3/Ppcs/CG31183/Ac3/r-l/Aprt/Gycbeta100B/ras/rut/sun/ACXD/ATPsynG/ATP8/Pdhb/ATPsynD/CG11089/ATPsynCF6/ATPsynbeta/fbl/awd/Pdha/ATPsyndelta/ATPsyngamma/sesB/ATPsynE/ATPsynO/ATPsynF/ATPsynB/Ac76E/Gart/blw/ATPsynC/AdenoK/CG9547/Paics
GO:0050801	ion homeostasis	140	-0.430398	-1.60968	0.00342538	0.0306917	0.0219942	1946	tags=34%, list=17%, signal=29%	DAT/fwe/nrv1/MtnD/CCKLR-17D1/Zip71B/Dop1R2/trp/Ctr1B/zyd/CG31030/up/Atox1/Grx1/Ca-alpha1D/Ctr1A/MTF-1/Letm1/Vha55/CG12773/Nckx30C/SPoCk/norpA/Mco1/NKCC/ATP7/VhaAC39-1/Syx5/Pdfr/Rbcn-3B/Cpn/ZnT63C/Ae2/Vha16-1/CG7497/Cbp53E/Mid1/SERCA/Vha68-1/sesB/Vha68-2/CG11825/Mvl/Ncc69/nrv2/Atpalpha/Ndae1/ZnT77C
GO:0046395	carboxylic acid catabolic process	105	-0.443851	-1.59904	0.00346545	0.0306917	0.0219942	529	tags=26%, list=5%, signal=25%	CG1461/CG8665/P5CDh1/SERCA/CG5493/CG17896/CG7430/Ahcy/slgA/CRAT/CG5191/CG15093/v/Gs2/CG9547/Gdh/Dhpr/CG5955/CG10361/Oscillin/CG6415/Shmt/Oat/CG11236/ppl/CG10184/CG3999
GO:1901565	organonitrogen compound catabolic process	488	-0.331585	-1.40289	0.00347738	0.0306917	0.0219942	1205	tags=16%, list=11%, signal=15%	pyd3/CDase/Uggt/Prosbeta2/Prosbeta1/eff/POSH/Rpt6/Su(dx)/Roc1a/Psa/Rpn12/Rpt1/CG4238/Rpt3/CG33090/Gad1/CG11241/CG6330/Pomp/CG42249/CG8199/CG32039/Hsc70-3/Smurf/CG8476/Prosbeta7/EloB/CG4829/CG6966/Der-1/RpS27A/Rpt2/Gabat/CG33144/Pde9/Calr/CG1461/Oda/CG8665/P5CDh1/roq/CG5493/CG17896/Usp1/UK114/CG7430/sgg/NT5E-2/PGRP-SA/Ahcy/slgA/ry/DhpD/Ace/CG15093/Gp93/CG46339/Usp10/v/Gs2/Gdh/PGRP-SB1/Dhpr/CG5955/…
GO:0006325	chromatin organization	244	0.321148	1.46039	0.0035368	0.030947	0.0221772	3184	tags=42%, list=28%, signal=31%	Nap1/Elp1/ash2/trx/Gcn5/AGO2/Kdm4A/ocm/stwl/Nipped-A/Df31/Nurf-38/Atac1/HmgD/D12/Sgf29/Jarid2/phol/Top2/ash1/Nup93-1/Caf1-105/dre4/Daxx/Bap170/CG43902/Scm/CG7137/Acf/His1:CG33801/Bap111/Ssrp/ADD1/Panx/His3.3A/Sfmbt/lncRNA:roX1/His4r/Ibf1/Atac2/Trl/msl-3/E(bx)/Caf1-55/Hcf/Su(var)3-3/CG6204/CG13367/CG16908/mle/polybromo/Ada2b/wde/Pcl/U2A/wash/Hat1/upSET/Arp8/Bap55/fs(1)h/brm/Spps/jumu/htt/CG10395/I…
GO:0009583	detection of light stimulus	60	-0.504828	-1.63307	0.00360546	0.0311813	0.0223451	1607	tags=33%, list=14%, signal=29%	ninaD/trp/cry/Galphaq/shakB/norpA/Sh/Arr2/Rh7/Inx3/inaD/ninaC/Ggamma30A/Gbeta76C/rtp/ogre/Rab6/Inx2/ninaB/porin
GO:0007409	axonogenesis	321	-0.349973	-1.42737	0.00362502	0.0311813	0.0223451	2408	tags=31%, list=21%, signal=26%	shot/kermit/psidin/CG44153/sas/RhoGEF64C/tutl/beat-VI/sif/Ptp10D/beat-Vc/Elp3/Fmr1/sli/Nedd4/tup/AP-1sigma/nerfin-1/Alk/fz2/Hsc70-4/S6k/ttv/Khc/Nrt/gogo/haf/btl/HUWE1/nvy/tsr/RhoGAP93B/Pp1-87B/14-3-3epsilon/Liprin-alpha/Appl/spz/trn/XNP/for/Rho1/Galphaq/ko/Atg1/pdm3/dac/egh/gt/dysc/Pka-R2/shg/mid/Moe/side/Rac1/ras/mys/rut/robo2/sbb/beat-IIIb/NetB/futsch/Ten-a/wgn/Ten-m/Fas1/sad/caps/Lis-1/comm/Sr…
GO:0006865	amino acid transport	54	-0.533241	-1.6977	0.00370937	0.0316388	0.022673	2063	tags=41%, list=18%, signal=33%	Balat/GlyT/CG34402/slif/CG7255/dmGlut/CG15279/CD98hc/CG12773/NKCC/CG16700/Ih/sbm/Sfxn1-3/Gat/CG4476/kcc/Ntl/Ncc69/CG8785/aralar1/Eaat1
GO:0016052	carbohydrate catabolic process	56	0.500511	1.8254	0.00377021	0.0318897	0.0228528	795	tags=25%, list=7%, signal=23%	Pfrx/Pgi/CG6910/Atg2/CG32444/Sodh-1/Atg9/babo/Pgd/CG7059/Sodh-2/PyK/Tpi/Hex-A
GO:0006913	nucleocytoplasmic transport	121	0.392311	1.61602	0.00393061	0.0327013	0.0234344	3102	tags=44%, list=27%, signal=32%	Karybeta3/LTV1/Nup93-2/tim/Nup160/ebo/Nup93-1/Nup154/Nup62/Nup214/FAM21/Nup358/emb/e(y)2b/Ranbp9/Hph/Impbeta11/Dbp80/Hpr1/SWIP/SF2/Rae1/Clbn/RanGAP/Aladin/sbr/Ns3/Nup54/PCID2/CG9915/Vhl/thoc5/Apl/CG11123/wash/U2af50/Nup75/Strump/Nup205/Nup133/CG13926/Nup50/Gle1/ZC3H3/Nxf3/pix/Nup107/Tnpo-SR/Ranbp16/Gp210/Pen/tex/Mtor
GO:0051169	nuclear transport	121	0.392311	1.61602	0.00393061	0.0327013	0.0234344	3102	tags=44%, list=27%, signal=32%	Karybeta3/LTV1/Nup93-2/tim/Nup160/ebo/Nup93-1/Nup154/Nup62/Nup214/FAM21/Nup358/emb/e(y)2b/Ranbp9/Hph/Impbeta11/Dbp80/Hpr1/SWIP/SF2/Rae1/Clbn/RanGAP/Aladin/sbr/Ns3/Nup54/PCID2/CG9915/Vhl/thoc5/Apl/CG11123/wash/U2af50/Nup75/Strump/Nup205/Nup133/CG13926/Nup50/Gle1/ZC3H3/Nxf3/pix/Nup107/Tnpo-SR/Ranbp16/Gp210/Pen/tex/Mtor
GO:0016054	organic acid catabolic process	106	-0.441901	-1.59291	0.00410619	0.0338844	0.0242822	529	tags=25%, list=5%, signal=25%	CG1461/CG8665/P5CDh1/SERCA/CG5493/CG17896/CG7430/Ahcy/slgA/CRAT/CG5191/CG15093/v/Gs2/CG9547/Gdh/Dhpr/CG5955/CG10361/Oscillin/CG6415/Shmt/Oat/CG11236/ppl/CG10184/CG3999
GO:0030003	cellular cation homeostasis	111	-0.436138	-1.57944	0.00414174	0.0339022	0.0242949	1946	tags=34%, list=17%, signal=29%	DAT/fwe/nrv1/CCKLR-17D1/Zip71B/Dop1R2/trp/Ctr1B/zyd/CG31030/up/Ca-alpha1D/Ctr1A/MTF-1/Letm1/Vha55/Nckx30C/SPoCk/norpA/ATP7/VhaAC39-1/Syx5/Rbcn-3B/Cpn/ZnT63C/Ae2/Vha16-1/CG7497/Cbp53E/Mid1/SERCA/Vha68-1/sesB/Vha68-2/nrv2/Atpalpha/Ndae1/ZnT77C
GO:0055082	cellular chemical homeostasis	127	-0.432909	-1.59486	0.00420972	0.0341829	0.0244961	1946	tags=33%, list=17%, signal=28%	DAT/fwe/nrv1/CCKLR-17D1/Zip71B/Dop1R2/trp/Ctr1B/zyd/CG31030/up/Ca-alpha1D/Ctr1A/MTF-1/Letm1/Vha55/Hex-C/Nckx30C/SPoCk/norpA/ATP7/VhaAC39-1/Syx5/Rbcn-3B/Cpn/ZnT63C/Ae2/Vha16-1/CG7497/Cbp53E/Mid1/SERCA/Vha68-1/daw/sesB/Vha68-2/nrv2/Atpalpha/FASN1/Acbp2/Ndae1/ZnT77C
GO:0007186	G protein-coupled receptor signaling pathway	212	-0.384595	-1.5176	0.00433232	0.0348992	0.0250095	2833	tags=34%, list=25%, signal=26%	Ilp8/TrissinR/Cirl/AstC/AstA-R2/CG32638/inaE/Proc-R/CG14340/GABA-B-R3/CCHa1-R/Dh44/ACXC/Dop2R/CapaR/CCHa2-R/AdoR/ninaE/hec/Galphao/Tre1/CG15614/mtt/Octbeta2R/Arr1/CG43373/AstC-R2/CCKLR-17D1/CG11318/Ggamma1/CG30054/Dop1R2/trp/CG42450/CG32683/Tbh/Trissin/mthl11/CG13579/Galphaq/Octbeta1R/Ac3/CG43795/homer/mthl2/rut/RSG7/sun/CG32447/ACXD/AstA-R1/5-HT1A/norpA/Octalpha2R/mAChR-B/Pdfr/loco/Arr2/Rh7/Gbet…
GO:0032268	regulation of cellular protein metabolic process	451	0.271074	1.29513	0.00439692	0.0351407	0.0251825	2667	tags=31%, list=24%, signal=25%	ScsbetaA/Lk6/par-1/ash2/Spn27A/larp/Paip2/eIF3a/Rheb/CG14812/RnrS/trbl/Dad/eIF3d1/dpp/CG8060/Gcn2/CG10376/Spn88Ea/eIF3k/eIF3m/rswl/ash1/nec/CG5726/Mer/I-2/l(2)efl/Ndfip/Abi/Exd2/Rrp45/PAN2/Spn28Dc/CG1218/Pi3K92E/Usp47/eIF3b/Ssrp/pll/fmt/Cul2/CG40191/abo/Zfrp8/pen-2/vih/MKP-4/UbcE2H/hh/Utx/Spn55B/CG9951/CG5543/CG31759/Dronc/lic/Thor/CkIIalpha/PRAS40/Atac2/RpIIIC160/Trl/eIF2gamma/CSN4/msi/p38b/Lpt/…
GO:0031123	RNA 3'-end processing	78	0.437235	1.68031	0.00455081	0.0360865	0.0258603	3308	tags=51%, list=29%, signal=37%	B52/Nbr/Snp/defl/Cpsf73/Rrp45/CG15160/Srp54/CG4611/CG2100/Sym/hrg/Lsm11/IntS8/IntS14/SF2/Pabp2/omd/Rrp46/IntS4/SC35/wisp/RNaseZ/Rbp1/Rrp42/IntS2/Wdr33/hyx/orb/Pcf11/ZC3H3/IntS9/Cpsf100/MTPAP/Rrp6/Ssu72/Tailor/Cdk8/Clp/su(f)
GO:0006820	anion transport	145	-0.41062	-1.54085	0.0046165	0.0363236	0.0260302	2092	tags=37%, list=18%, signal=30%	CG6125/Sln/Efr/CG8026/Balat/GlyT/CG10353/icln/CG34402/slif/CG7255/out/CG5254/Esp/Mpcp2/dmGlut/ClC-a/CG12344/MFS14/CD98hc/CG8468/Oatp74D/CG12773/Mpcp1/CG11655/NKCC/SecCl/Ih/Ae2/Sfxn1-3/Gat/CG14196/CG9396/sesB/CG9717/CG9399/Oatp30B/subdued/Ntl/CG8034/Ncc69/aralar1/CG3638/CG5404/Dic1/CG6293/Mct1/Mpc1/porin/CG15096/Ndae1/Eaat1/MFS9
GO:0045786	negative regulation of cell cycle	97	0.389546	1.55132	0.00467931	0.0365346	0.0261814	3239	tags=45%, list=29%, signal=33%	B52/E2f2/CG6770/trbl/tim/Gcn2/pch2/Cep97/CHES-1-like/RecQ5/BuGZ/rod/Myt1/asl/mre11/timeout/Wee1/RfC4/Nprl2/dap/Chro/Rbf2/Fancd2/brm/CG15602/Zw10/Mps1/tefu/mor/Rad9/Mos/mof/Rbf/Rif1/Hexim/Brca2/pds5/Rca1/Mi-2/Bub3/mnb/Mtor/mad2/mus101
GO:0007450	dorsal/ventral pattern formation, imaginal disc	54	-0.525243	-1.67224	0.00476083	0.0368874	0.0264342	2424	tags=44%, list=21%, signal=35%	crb/wg/lilli/nuf/fng/pnt/tara/AnxB9/mts/14-3-3epsilon/Slh/osa/Mpcp2/gammaSnap1/MFS14/Su(dx)/sbb/nmo/Cow/ap/cic/Dr/CG8369/cbt
GO:0043414	macromolecule methylation	122	0.382257	1.57987	0.00482752	0.0371207	0.0266014	3284	tags=42%, list=29%, signal=30%	ash2/trx/Art4/csul/ash1/CG32281/CG4610/Smyd5/Utx/CG14618/aft/Art1/CG9643/Hen1/metl/Lpt/Hcf/NSD/CG10584/Smyd3/CG7009/CG18596/CG4045/CG33172/Wdr82/Sbf/CG14683/CG7544/CG8545/Art7/THADA/CG6379/FRG1/CG6388/l(2)10685/SmydA-8/Art2/Mettl3/trr/Mettl14/escl/Su(z)2/mtTFB2/CG11109/egg/HDAC1/HemK1/JMJD4/CG12863/yki/CG11447
GO:0065004	protein-DNA complex assembly	63	0.458665	1.70378	0.00502306	0.0383098	0.0274536	2712	tags=46%, list=24%, signal=35%	Nap1/Cenp-C/Df31/Taf2/Caf1-105/Daxx/Cdc45/Acf/rod/His1:CG33801/Taf12/Taf6/His3.3A/Pbp45/lncRNA:roX1/cal1/Saf6/His4r/Caf1-55/Tbp/Hat1/spn-A/Iswi/mu2/NC2beta/TfIIA-S/Su(var)3-7/Spc105R/Dsp1
GO:0042594	response to starvation	146	0.364337	1.5443	0.00505765	0.0383098	0.0274536	1262	tags=23%, list=11%, signal=20%	Lst/whd/Mtpalpha/InR/Atg2/mio/Desat1/Nup44A/Adgf-A/CPT2/Rheb/GLaz/Atg9/chico/mthl10/Syx17/REPTOR/Pi3K92E/lt/Arc1/CG7137/DopEcR/REPTOR-BP/usp/Gdap2/Thor/Imp/Atg14/Wdr59/Slob/rl/Crtc/p38b
GO:0061564	axon development	333	-0.34329	-1.40743	0.00526458	0.0393506	0.0281994	2408	tags=31%, list=21%, signal=25%	shot/kermit/psidin/CG44153/sas/RhoGEF64C/tutl/beat-VI/sif/Ptp10D/beat-Vc/Elp3/Fmr1/sli/Nedd4/tup/AP-1sigma/nerfin-1/wrapper/Alk/fz2/Hsc70-4/S6k/ttv/Khc/Nrt/gogo/haf/btl/HUWE1/nvy/tsr/RhoGAP93B/Pp1-87B/14-3-3epsilon/Liprin-alpha/Appl/spz/trn/XNP/for/Rho1/Galphaq/ko/Atg1/pdm3/dac/egh/gt/dysc/Pka-R2/Mmp1/shg/mid/Moe/side/Rac1/ras/mys/rut/robo2/sbb/beat-IIIb/NetB/futsch/Ten-a/wgn/Ten-m/Fas1/sad/caps/…
GO:0048667	cell morphogenesis involved in neuron differentiation	419	-0.327458	-1.36902	0.00527259	0.0393506	0.0281994	2622	tags=33%, list=23%, signal=26%	rho/sens/put/robl/Mical/Trim9/beta-Spec/trc/meigo/msn/crb/shot/kermit/psidin/CG44153/sas/RhoGEF64C/p120ctn/Dhc64C/tutl/fry/beat-VI/sif/kat-60L1/Ptp10D/ninaE/beat-Vc/sqz/Elp3/Fmr1/sli/Nedd4/tup/AP-1sigma/sav/nerfin-1/Girdin/Alk/fz2/Hsc70-4/S6k/ttv/Tm1/Khc/Nrt/gogo/haf/btl/HUWE1/gcm2/nvy/tsr/RhoGAP93B/Pp1-87B/14-3-3epsilon/Liprin-alpha/Appl/spz/trn/XNP/for/Rho1/Galphaq/ko/Atg1/pdm3/dac/egh/gt/dysc/…
GO:0007602	phototransduction	55	-0.513394	-1.64337	0.0054532	0.0404015	0.0289525	1607	tags=35%, list=14%, signal=30%	ninaD/trp/cry/Galphaq/shakB/norpA/Arr2/Rh7/Inx3/inaD/ninaC/Ggamma30A/Gbeta76C/rtp/ogre/Rab6/Inx2/ninaB/porin
GO:0007619	courtship behavior	70	-0.471179	-1.57609	0.00585267	0.0430468	0.0308481	2199	tags=33%, list=19%, signal=27%	tipE/FoxP/hec/Fmr1/fipi/Obp69a/Tbh/CASK/fne/egh/dlg1/rut/5-HT1A/Sh/qtc/Ktl/eag/fru/to/dsx/spin/Est-6/ple
GO:0022613	ribonucleoprotein complex biogenesis	268	0.303457	1.40166	0.00612885	0.0447538	0.0320715	2942	tags=34%, list=26%, signal=26%	Non1/CG3008/AGO2/LTV1/eIF3a/Rheb/CG4364/hfp/RpL24-like/smid/CG8064/CG33158/Snp/Rlb1/Rrp45/Sas10/CG3817/emb/Zfrp8/Mpp6/CG3294/U3-55K/CG6724/Sf3a2/CG7275/CG12320/eIF2gamma/Dbp45A/SmE/CG7006/CG4038/Gem3/Ns3/mbm/RluA-1/CG4338/SmD3/CG6686/l(2)k09022/CG9253/CG6999/CG1646/Rrp42/l(2)34Fd/Dbp21E2/Ip259/CG11123/CG33217/mxt/mRpL22/CG7728/Ns1/CG10185/CG32075/rig/hyx/CG14683/SmD1/CG7544/CG8545/SNRPG/RIOK1/CG5…
GO:0097485	neuron projection guidance	266	-0.359168	-1.43752	0.00619503	0.044914	0.0321862	2408	tags=33%, list=21%, signal=26%	shot/kermit/psidin/CG44153/sas/RhoGEF64C/tutl/beat-VI/Ptp10D/beat-Vc/sqz/Elp3/Fmr1/sli/Nedd4/tup/AP-1sigma/nerfin-1/Alk/fz2/Hsc70-4/S6k/ttv/Khc/Nrt/gogo/haf/nvy/RhoGAP93B/Pp1-87B/14-3-3epsilon/Liprin-alpha/spz/trn/XNP/for/Rho1/Galphaq/ko/pdm3/dac/egh/gt/dysc/Pka-R2/mid/Moe/side/Rac1/ras/mys/robo2/sbb/beat-IIIb/NetB/Ten-a/wgn/Ten-m/Fas1/sad/caps/Lis-1/comm/NetA/Sdc/ena/vvl/eya/betaTub60D/tok/FER/B…
GO:0032259	methylation	125	0.378932	1.57421	0.00627891	0.0451993	0.0323907	3284	tags=42%, list=29%, signal=30%	ash2/trx/Art4/csul/ash1/CG32281/CG4610/Smyd5/Utx/CG14618/aft/Art1/CG9643/Hen1/metl/Lpt/Hcf/NSD/CG10584/Smyd3/CG7009/CG18596/CG4045/CG33172/Wdr82/Sbf/CG14683/CG7544/CG8545/CG1074/Art7/THADA/CG6379/FRG1/CG6388/l(2)10685/SmydA-8/Art2/Mettl3/trr/Mettl14/escl/Su(z)2/mtTFB2/CG11109/egg/HDAC1/HemK1/JMJD4/CG12863/yki/CG11447
GO:0051146	striated muscle cell differentiation	82	-0.468486	-1.61031	0.00637869	0.0455942	0.0326737	2181	tags=37%, list=19%, signal=30%	tn/Prm/Unc-89/Nedd4/Tm2/rols/kirre/sns/lmd/Pax/CanB2/sals/Rho1/Mp20/up/bru1/Rac1/mys/Mhc/Mlc2/Mef2/siz/Vrp1/kon/Bsg/Act88F/mbc/LanB1/Col4a1/if
GO:0071824	protein-DNA complex subunit organization	93	0.417082	1.65523	0.00649249	0.045763	0.0327947	3365	tags=47%, list=30%, signal=34%	Nap1/Cenp-C/Nipped-A/Df31/Taf2/Caf1-105/Daxx/Cdc45/Acf/rod/His1:CG33801/Taf12/Taf6/His3.3A/Pbp45/lncRNA:roX1/cal1/Saf6/His4r/Trl/Caf1-55/Tfb1/Tbp/Hat1/Bap55/spn-A/Iswi/mu2/NC2beta/TfIIA-S/Su(var)3-7/rept/Spc105R/Dsp1/pont/DMAP1/Hira/Pbp95/Tfb4/Taf7/Ssl1/Brf/TAF1B/chm
GO:0007411	axon guidance	258	-0.365565	-1.46185	0.00645374	0.045763	0.0327947	2408	tags=33%, list=21%, signal=27%	shot/kermit/psidin/CG44153/sas/RhoGEF64C/tutl/beat-VI/Ptp10D/beat-Vc/Elp3/Fmr1/sli/Nedd4/tup/AP-1sigma/nerfin-1/Alk/fz2/Hsc70-4/S6k/ttv/Khc/Nrt/gogo/haf/nvy/RhoGAP93B/Pp1-87B/14-3-3epsilon/Liprin-alpha/spz/trn/XNP/for/Rho1/Galphaq/ko/pdm3/dac/egh/gt/dysc/Pka-R2/mid/Moe/side/Rac1/ras/mys/robo2/sbb/beat-IIIb/NetB/Ten-a/wgn/Ten-m/Fas1/sad/caps/Lis-1/comm/NetA/Sdc/ena/vvl/eya/betaTub60D/tok/FER/Bsg/f…
GO:0006813	potassium ion transport	64	-0.490524	-1.61431	0.0065445	0.0458115	0.0328294	1437	tags=33%, list=13%, signal=29%	CG31676/qvr/Letm1/CG12773/NKCC/CG4928/Sh/KCNQ/CG34396/CG6329/CG7781/sand/Ih/Hk/eag/Irk2/CG14275/Ncc69/nrv2/Atpalpha/Ork1
GO:0006644	phospholipid metabolic process	141	0.366332	1.54334	0.00665585	0.0462719	0.0331593	900	tags=17%, list=8%, signal=16%	GIIIspla2/mino/Acsl/CG2201/Pect/CG8311/CG33116/Pcyt1/LPCAT/IP3K2/nes/frj/CG3009/sPLA2/GAA1/Sac1/Pi3K92E/Ack/PIG-Wa/SMSr/FIG4/GXIVsPLA2/CG14411/Idi
GO:0007269	neurotransmitter secretion	102	-0.448507	-1.60072	0.00694084	0.0472094	0.0338311	2893	tags=47%, list=26%, signal=35%	Arl8/nSyb/Snap24/Cirl/Syt4/Cdc42/Dys/Cadps/Sytbeta/Syt12/Frq2/Arf79F/Syt7/Scamp/Rph/Frq1/Rab3-GEF/Hsc70-4/CG34402/CanB2/lqfR/Syx13/CanB/CASK/Csp/brp/Arf102F/gammaSnap1/Syx4/CDase/Letm1/Rop/cpx/Mctp/Rap1/Syx5/Fife/Gdi/Dyb/Vap33/Ih/Syt1/Chc/comt/Syb/Syngr/Tomosyn/Rim
GO:0099643	signal release from synapse	102	-0.448507	-1.60072	0.00694084	0.0472094	0.0338311	2893	tags=47%, list=26%, signal=35%	Arl8/nSyb/Snap24/Cirl/Syt4/Cdc42/Dys/Cadps/Sytbeta/Syt12/Frq2/Arf79F/Syt7/Scamp/Rph/Frq1/Rab3-GEF/Hsc70-4/CG34402/CanB2/lqfR/Syx13/CanB/CASK/Csp/brp/Arf102F/gammaSnap1/Syx4/CDase/Letm1/Rop/cpx/Mctp/Rap1/Syx5/Fife/Gdi/Dyb/Vap33/Ih/Syt1/Chc/comt/Syb/Syngr/Tomosyn/Rim
GO:0046486	glycerolipid metabolic process	145	0.355621	1.50889	0.00697675	0.0472094	0.0338311	697	tags=14%, list=6%, signal=14%	mino/dob/Acsl/bmm/CG2201/Pect/CG33116/pdgy/ACC/Hsl/Gk1/Pcyt1/chico/IP3K2/nes/frj/CG1271/GAA1/Sac1/Pi3K92E/PIG-Wa
GO:0016477	cell migration	292	-0.34304	-1.38285	0.00685721	0.0472094	0.0338311	1742	tags=23%, list=15%, signal=20%	Tsp2A/Lrt/btl/Ggamma1/tsr/jar/shi/Pvf3/14-3-3epsilon/spoon/wun2/trn/XNP/cindr/sgl/Rho1/egr/CASK/Ppcs/egh/pyr/stl/shg/mim/Rac1/mys/robo2/Mhc/pum/Shrm/NetB/wts/dop/Rap1/ths/caps/Lis-1/NetA/Sdc/ena/Invadolysin/Gbeta13F/baz/sfl/sr/awd/Rab5/lwr/mbc/srp/Egfr/Fhos/Pu/chb/Jafrac1/Ostgamma/bbg/LanB1/bun/LanA/LanB2/if/spin/Mdr49/Stat92E/ple
GO:0016573	histone acetylation	79	0.437214	1.68448	0.00704654	0.0473524	0.0339337	3121	tags=46%, list=28%, signal=33%	trx/Gcn5/Nipped-A/Atac1/D12/Sgf29/Eaf6/Spt3/Taf12/Atac2/msl-3/Caf1-55/eco/Hcf/Oga/Naa20A/Ada2b/Naa40/Gug/Hat1/upSET/Naa60/Sbf/Bap55/brm/Ada3/NC2beta/Ada2a/rept/mof/pont/DMAP1/msl-1/MBD-R2/CG12316/HDAC1
GO:0035239	tube morphogenesis	482	-0.323814	-1.37089	0.0070912	0.0473524	0.0339337	1375	tags=28%, list=12%, signal=26%	alph/Dll/msn/rpr/crb/shot/arm/RhoGEF64C/sds22/ttk/svr/Dhc64C/mav/drm/wg/fry/garz/Vps25/Ptp10D/Vha100-1/hdc/fng/Fmr1/Galphao/svp/Nedd4/pnt/Diap1/ltl/fz2/fj/pnut/Hipk/pot/ck/Mbs/frtz/btl/ago/slpr/tsr/jar/cora/trn/Rbsn-5/p115/osa/sog/Rho1/px/Cad99C/Ppcs/ATP6AP2/dac/gammaCOP/Mmp1/shg/tld/Moe/ImpE2/Su(dx)/Rac1/ctp/btsz/mys/mam/dlg1/Sec23/sbb/CCT3/h/Vha13/hth/Rap1/pyd/caps/salm/VhaAC39-1/ed/app/Rbcn-3B…
GO:0008033	tRNA processing	87	0.408529	1.60547	0.00721685	0.0478765	0.0343092	1823	tags=28%, list=16%, signal=23%	Elp1/scu/rswl/Elp2/CG10189/CG32281/Archease/Tgt/CG4611/CG4610/CG2100/CG14618/CG3645/CG8078/metl/Adat1/CG7009/Tsen15/RNaseZ/CG18596/CG4045/CG15014/CG3021/CG33172
GO:0070887	cellular response to chemical stimulus	446	-0.319954	-1.34627	0.00732229	0.0482606	0.0345844	1907	tags=27%, list=17%, signal=23%	Hsc70-4/GlyS/Ilp3/S6k/ttv/Sirt1/hiw/gro/mts/Tao/Lrt/btl/HUWE1/CG30054/ago/slpr/Dop1R2/Hsp70Bb/lbk/Cyp6t1/wun2/trp/Hr38/crc/sog/FASN2/sgl/kek5/Prx3/egr/Galphaq/RagA-B/Atg1/l(2)37Cc/Grx1/Glo1/pyr/Hr4/Ire1/Pka-R2/MsrA/MTF-1/Letm1/tld/Uggt/eIF1/Hsp68/magu/POSH/Akap200/Roc1a/Sesn/Oatp74D/Tl/sug/5-HT1A/CycG/HDAC4/wgn/mAChR-B/Atg18b/Rap1/ths/Vdup1/Lis-1/VhaAC39-1/CG15547/lqf/DOR/Sh/Hsc70-3/Smurf/Snoo/Pd…
GO:0099003	vesicle-mediated transport in synapse	108	-0.431973	-1.55521	0.00748672	0.0484014	0.0346854	2854	tags=44%, list=25%, signal=34%	nSyb/Snap24/Syt4/Nlg4/VGAT/twf/Cadps/Dap160/Sytbeta/lap/Synj/Arf79F/Dysb/Syt7/Scamp/Rph/Fmr1/Vmat/fwe/lqfR/shi/Syx13/CG31030/CASK/Csp/Arf102F/gammaSnap1/Syx4/CDase/Nrx-1/Rop/cpx/Rap1/Syx5/Fife/Vap33/Syt1/tweek/stj/Chc/Rab5/EndoA/comt/Syb/Syngr/Tomosyn/Rim/spin
GO:0099504	synaptic vesicle cycle	108	-0.431973	-1.55521	0.00748672	0.0484014	0.0346854	2854	tags=44%, list=25%, signal=34%	nSyb/Snap24/Syt4/Nlg4/VGAT/twf/Cadps/Dap160/Sytbeta/lap/Synj/Arf79F/Dysb/Syt7/Scamp/Rph/Fmr1/Vmat/fwe/lqfR/shi/Syx13/CG31030/CASK/Csp/Arf102F/gammaSnap1/Syx4/CDase/Nrx-1/Rop/cpx/Rap1/Syx5/Fife/Vap33/Syt1/tweek/stj/Chc/Rab5/EndoA/comt/Syb/Syngr/Tomosyn/Rim/spin
GO:0000280	nuclear division	274	0.304031	1.40863	0.00748051	0.0484014	0.0346854	2871	tags=36%, list=25%, signal=28%	mio/larp/nudE/Cenp-C/trbl/dmt/CG6985/Myb/Cog7/neb/pch2/ifc/RecQ5/Xpc/Top2/BuGZ/Nup154/tws/ida/Mer/SMC2/Grip75/pim/rod/cmet/Myt1/kni/Nnf1a/Grip128/CG6758/mod(mdg4)/vih/His3.3A/Cep135/nesd/sls/Mink/fest/cal1/SAK/dgt6/twe/Trl/Rae1/Sas-4/RanGAP/eco/Nuf2/luna/Aladin/ncd/dgt5/Grip91/Chro/Cdc27/cv-c/wisp/CG8712/mtrm/Vhl/thoc5/cdc14/dgt3/CycB/Fancd2/msps/rec/vtd/Cap-G/SMC1/spn-A/Axs/SA/Ercc1/Mis12/fzr2/Z…
GO:0044770	cell cycle phase transition	142	0.356513	1.50734	0.00757542	0.0486649	0.0348742	2724	tags=36%, list=24%, signal=28%	B52/Rheb/E2f2/CG15412/Prp38/tim/CG5003/Myb/Gcn2/pch2/CHES-1-like/BuGZ/tws/ida/Abi/rod/Myt1/vih/mre11/timeout/twe/Rae1/Wee1/RfC4/ci/dap/Chro/Cdc27/E2f1/cv-c/Rbf2/cdc14/CycB/Fancd2/brm/CG15602/REG/Sap30/Zw10/Mps1/tefu/mor/Rad9/Mos/CycJ/mof/Rbf/Rif1/Cdc23/Brca2/CG13599
GO:0009581	detection of external stimulus	74	-0.475086	-1.60305	0.0078677	0.0499014	0.0357603	1607	tags=31%, list=14%, signal=27%	ninaD/trp/cry/Galphaq/shakB/norpA/Sh/Arr2/Rh7/Inx3/inaD/Piezo/stj/ninaC/Ggamma30A/Gbeta76C/subdued/rtp/ogre/Rab6/Inx2/ninaB/porin
GO:0009582	detection of abiotic stimulus	74	-0.475086	-1.60305	0.0078677	0.0499014	0.0357603	1607	tags=31%, list=14%, signal=27%	ninaD/trp/cry/Galphaq/shakB/norpA/Sh/Arr2/Rh7/Inx3/inaD/Piezo/stj/ninaC/Ggamma30A/Gbeta76C/subdued/rtp/ogre/Rab6/Inx2/ninaB/porin
GO:0097305	response to alcohol	118	-0.416474	-1.52142	0.0079154	0.0499014	0.0357603	1832	tags=29%, list=16%, signal=24%	Sirt1/Tdc1/Tao/vsg/slpr/pxb/Tbh/Agpat2/CASK/mura/Pkc98E/Hr4/Pka-R2/homer/Akap200/dlg1/rut/Oatp74D/pum/Cyp6d2/DOR/Vrp1/Sec13/Tat/Egfr/Kr-h1/Jhe/Drat/bel/CG17734/Aldh/Shmt/aay/Gclm
GO:0006473	protein acetylation	85	0.411363	1.60615	0.00816126	0.0499017	0.0357605	3121	tags=46%, list=28%, signal=34%	trx/Gcn5/Nipped-A/Atac1/D12/Sgf29/Eaf6/Spt3/Taf12/Atac2/msl-3/Caf1-55/eco/Hcf/Oga/Naa20A/Naa80/Ada2b/Naa40/Gug/Hat1/upSET/Naa60/Sbf/Bap55/brm/CG17003/Ada3/NC2beta/Ada2a/rept/mof/Naa15-16/pont/DMAP1/msl-1/MBD-R2/CG12316/HDAC1
GO:0007591	molting cycle, chitin-based cuticle	78	-0.467412	-1.59699	0.00814146	0.0499017	0.0357605	1916	tags=32%, list=17%, signal=27%	fz2/e/pot/ck/jar/Hr38/crc/Cht2/Cht5/Mmp1/Sec23/rut/ATP7/serp/Sec13/pio/Mes2/Duox/sgg/Pu/CrebA/p38c/Idgf4/obst-A/ple
GO:0042303	molting cycle	78	-0.467412	-1.59699	0.00814146	0.0499017	0.0357605	1916	tags=32%, list=17%, signal=27%	fz2/e/pot/ck/jar/Hr38/crc/Cht2/Cht5/Mmp1/Sec23/rut/ATP7/serp/Sec13/pio/Mes2/Duox/sgg/Pu/CrebA/p38c/Idgf4/obst-A/ple
GO:0019693	ribose phosphate metabolic process	143	-0.401247	-1.50352	0.00803455	0.0499017	0.0357605	1646	tags=38%, list=15%, signal=33%	FarO/Sgp/Apf/CG12268/Ald1/Adk3/CG42813/Ppcs/CG31183/Ac3/r-l/Pde1c/Aprt/CG1774/Gycbeta100B/ras/rut/Hex-C/sun/ACXD/ATPsynG/ATP8/CG1635/Pdhb/CG42249/ATPsynD/CG11089/ATPsynCF6/ATPsynbeta/fbl/awd/Pdha/ATPsyndelta/Pde9/ATPsyngamma/sesB/ATPsynE/ATPsynO/ATPsynF/NT5E-2/ATPsynB/Ac76E/Gart/blw/CG1441/ATPsynC/AdenoK/CG8306/v/CG30427/CG9547/CG5065/Hmgs/Paics
GO:1901700	response to oxygen-containing compound	330	-0.341026	-1.39518	0.0081228	0.0499017	0.0357605	1893	tags=26%, list=17%, signal=23%	GlyS/Ilp3/S6k/Sirt1/Tdc1/mts/Tao/vsg/CG30054/slpr/Dop1R2/spz/Hr38/pxb/Tbh/FASN2/Clk/for/Agpat2/Galphaq/CASK/RagA-B/mura/ine/Pkc98E/Glo1/Hr4/Pka-R2/homer/POSH/Akap200/Roc1a/Sesn/dlg1/rut/cyc/Oatp74D/Tl/pum/5-HT1A/CycG/Karl/HDAC4/mAChR-B/Rap1/Vdup1/Cyp6d2/DOR/Sh/Pdxk/Vrp1/CG5948/sand/Mondo/Sec13/Sod1/Fdh/eag/Ilp5/Ggamma30A/Tat/Duox/daw/sgg/TotA/Sod3/Egfr/PGRP-SA/Kr-h1/Pi3K21B/Jafrac1/GlyP/boss/Hnf4…

## Sheet: Legend
GO term list from GSEA of transcriptome between starved chmMYST/+ and fed chmMYST/+ flies (FDR < 0.05)
