# Supplementary material for: The fruit fly acetyltransferase chameau promotes starvation resilience at the expense of longevity
Source: EMBO Rep. 2023 Sep 19;24(10):e57023. doi: 10.15252/embr.202357023 (PMC10561354; doi:10.15252/embr.202357023)
Supplement: Supplementary file 13 — Source Data for Expanded View [file EMBR-24-e57023-s015.zip]

Archive with 34 entries (25 files):
- Figure-6/
- __MACOSX/._Figure-6
- Figure-6/6C/
- __MACOSX/Figure-6/._6C
- Figure-6/6B/
- __MACOSX/Figure-6/._6B
- Figure-6/EV5B/
- __MACOSX/Figure-6/._EV5B
- Figure-6/6E/
- __MACOSX/Figure-6/._6E
- Figure-6/6F/
- __MACOSX/Figure-6/._6F
- Figure-6/EV5C/
- __MACOSX/Figure-6/._EV5C
- Figure-6/6A/
- __MACOSX/Figure-6/._6A
- Figure-6/6D/
- __MACOSX/Figure-6/._6D
- Figure-6/6C/SampleTable_SurvivalCurve-starvation_chmMYST-vs-chmMYST-chmOE_StrongUbiquitous.xlsx
- __MACOSX/Figure-6/6C/._SampleTable_SurvivalCurve-starvation_chmMYST-vs-chmMYST-chmOE_StrongUbiquitous.xlsx
- Figure-6/6B/SampleTable_SurvivalCurve-starvation_chmMYST-vs-chmMYST-chmOE_WeakUbiquitous.xlsx
- __MACOSX/Figure-6/6B/._SampleTable_SurvivalCurve-starvation_chmMYST-vs-chmMYST-chmOE_WeakUbiquitous.xlsx
- Figure-6/EV5B/SampleTable_meanSurvivalDifference_chmMYST-vs-chmMYST-chmOE_ubiquitous.xlsx
- __MACOSX/Figure-6/EV5B/._SampleTable_meanSurvivalDifference_chmMYST-vs-chmMYST-chmOE_ubiquitous.xlsx
- Figure-6/6E/SampleTable_SurvivalCurve-starvation_chmMYST-vs-chmMYST-chmOE_Neuron.xlsx
- __MACOSX/Figure-6/6E/._SampleTable_SurvivalCurve-starvation_chmMYST-vs-chmMYST-chmOE_Neuron.xlsx
- Figure-6/6F/SampleTable_SurvivalCurve-starvation_chmMYST-vs-chmMYST-chmOE_Muscle.xlsx
- __MACOSX/Figure-6/6F/._SampleTable_SurvivalCurve-starvation_chmMYST-vs-chmMYST-chmOE_Muscle.xlsx
- Figure-6/EV5C/SampleTable_meanSurvivalDifference_chmMYST-vs-chmMYST-chmOE_tissueSpecific.xlsx
- __MACOSX/Figure-6/EV5C/._SampleTable_meanSurvivalDifference_chmMYST-vs-chmMYST-chmOE_tissueSpecific.xlsx
- Figure-6/6A/SampleTable_chmMYST-vs-chmMYST-chmOE_Ubiquitous_weightFed.xlsx
- __MACOSX/Figure-6/6A/._SampleTable_chmMYST-vs-chmMYST-chmOE_Ubiquitous_weightFed.xlsx
- Figure-6/6D/SampleTable_SurvivalCurve-starvation_chmMYST-vs-chmMYST-chmOE_Fatbody.xlsx
- __MACOSX/Figure-6/6D/._SampleTable_SurvivalCurve-starvation_chmMYST-vs-chmMYST-chmOE_Fatbody.xlsx
