# Supplementary material for: The fruit fly acetyltransferase chameau promotes starvation resilience at the expense of longevity
Source: EMBO Rep. 2023 Sep 19;24(10):e57023. doi: 10.15252/embr.202357023 (PMC10561354; doi:10.15252/embr.202357023)
Supplement: Supplementary file 13 — Source Data for Expanded View [file EMBR-24-e57023-s015.zip › Figure-6/6C/SampleTable_SurvivalCurve-starvation_chmMYST-vs-chmMYST-chmOE_StrongUbiquitous.xlsx]

## Sheet: SampleTable
Time	chm	OE	Replicate	ExpressionType
0	1	1	1	Strong Ubiquitous
10	1	1	1	Strong Ubiquitous
24	1	1	1	Strong Ubiquitous
34	0.995238	1	1	Strong Ubiquitous
48	0.97619	1	1	Strong Ubiquitous
58	0.952381	0.995122	1	Strong Ubiquitous
72	0.719048	0.946341	1	Strong Ubiquitous
82	0.52381	0.878049	1	Strong Ubiquitous
96	0.0857143	0.487805	1	Strong Ubiquitous
106	0.0428571	0.385366	1	Strong Ubiquitous
120	0	0	1	Strong Ubiquitous
0	1	1	2	Strong Ubiquitous
10	1	1	2	Strong Ubiquitous
24	1	1	2	Strong Ubiquitous
34	1	1	2	Strong Ubiquitous
48	1	1	2	Strong Ubiquitous
58	0.974843	0.993671	2	Strong Ubiquitous
72	0.880503	0.955696	2	Strong Ubiquitous
82	0.477987	0.740506	2	Strong Ubiquitous
96	0.0691824	0.14557	2	Strong Ubiquitous
106	0	0	2	Strong Ubiquitous
120	0	0	2	Strong Ubiquitous
0	1	1	3	Strong Ubiquitous
10	1	1	3	Strong Ubiquitous
24	1	1	3	Strong Ubiquitous
34	1	1	3	Strong Ubiquitous
48	1	1	3	Strong Ubiquitous
58	0.97351	0.99359	3	Strong Ubiquitous
72	0.781457	0.961538	3	Strong Ubiquitous
82	0.311258	0.717949	3	Strong Ubiquitous
96	0.013245	0.211538	3	Strong Ubiquitous
106	0	0	3	Strong Ubiquitous
120	0	0	3	Strong Ubiquitous

## Sheet: Description
The data shows the results from each replicate of Kaplan-Meier plot between chmMYST and chmMYST;chmOE (Strong ubiquitous). Headings are explained below
Time	Indicates when the reading was taken (hr)
chm	Indicates the ratio of flies alive at each time point for chmMYST
OE	Indicates the ratio of flies alive at each time point for chmMYST;chmOE (Strong ubiquitous)
Replicate	Indicates the replicate
ExpressionType	Indicates the tissue specificity of chm overexpression
