# Supplementary material for: The fruit fly acetyltransferase chameau promotes starvation resilience at the expense of longevity
Source: EMBO Rep. 2023 Sep 19;24(10):e57023. doi: 10.15252/embr.202357023 (PMC10561354; doi:10.15252/embr.202357023)
Supplement: Supplementary file 13 — Source Data for Expanded View [file EMBR-24-e57023-s015.zip › Figure-6/6B/SampleTable_SurvivalCurve-starvation_chmMYST-vs-chmMYST-chmOE_WeakUbiquitous.xlsx]

## Sheet: SampleTable
Time	chm	OE	Replicate	ExpressionType
0	1	1	1	Weak Ubiquitous
10	1	1	1	Weak Ubiquitous
24	1	1	1	Weak Ubiquitous
34	1	1	1	Weak Ubiquitous
48	0.984127	1	1	Weak Ubiquitous
58	0.97619	0.988462	1	Weak Ubiquitous
72	0.873016	0.961538	1	Weak Ubiquitous
82	0.412698	0.7	1	Weak Ubiquitous
96	0.0119048	0.0846154	1	Weak Ubiquitous
106	0	0	1	Weak Ubiquitous
119	0	0	1	Weak Ubiquitous
0	1	1	2	Weak Ubiquitous
10	1	1	2	Weak Ubiquitous
24	1	1	2	Weak Ubiquitous
34	1	1	2	Weak Ubiquitous
48	1	1	2	Weak Ubiquitous
58	1	0.99177	2	Weak Ubiquitous
72	0.846473	0.967078	2	Weak Ubiquitous
82	0.659751	0.880658	2	Weak Ubiquitous
96	0.0871369	0.345679	2	Weak Ubiquitous
106	0	0	2	Weak Ubiquitous
119	0	0	2	Weak Ubiquitous
0	1	1	3	Weak Ubiquitous
10	1	1	3	Weak Ubiquitous
24	1	0.996441	3	Weak Ubiquitous
34	1	0.996441	3	Weak Ubiquitous
48	0.985455	0.996441	3	Weak Ubiquitous
58	0.967273	0.985765	3	Weak Ubiquitous
72	0.861818	0.953737	3	Weak Ubiquitous
82	0.632727	0.811388	3	Weak Ubiquitous
96	0.12	0.170819	3	Weak Ubiquitous
106	0	0	3	Weak Ubiquitous
119	0	0	3	Weak Ubiquitous
0	1	1	4	Weak Ubiquitous
10	1	1	4	Weak Ubiquitous
24	1	1	4	Weak Ubiquitous
34	1	0.992481	4	Weak Ubiquitous
48	0.991701	0.988722	4	Weak Ubiquitous
58	0.929461	0.951128	4	Weak Ubiquitous
72	0.792531	0.921053	4	Weak Ubiquitous
82	0.539419	0.796992	4	Weak Ubiquitous
96	0.186722	0.37594	4	Weak Ubiquitous
106	0.0414938	0.0676692	4	Weak Ubiquitous
119	0	0	4	Weak Ubiquitous

## Sheet: Description
The data shows the results from each replicate of Kaplan-Meier plot between chmMYST and chmMYST;chmOE (Weak ubiquitous). Headings are explained below
Time	Indicates when the reading was taken (hr)
chm	Indicates the ratio of flies alive at each time point for chmMYST
OE	Indicates the ratio of flies alive at each time point for chmMYST;chmOE (Weak ubiquitous)
Replicate	Indicates the replicate
ExpressionType	Indicates the tissue specificity of chm overexpression
