# Supplementary material for: The fruit fly acetyltransferase chameau promotes starvation resilience at the expense of longevity
Source: EMBO Rep. 2023 Sep 19;24(10):e57023. doi: 10.15252/embr.202357023 (PMC10561354; doi:10.15252/embr.202357023)
Supplement: Supplementary file 13 — Source Data for Expanded View [file EMBR-24-e57023-s015.zip › Figure-6/EV5B/SampleTable_meanSurvivalDifference_chmMYST-vs-chmMYST-chmOE_ubiquitous.xlsx]

## Sheet: SampleTable
Sample	Mean_survival	Survival_difference	Replicate	Genotype	Temperature	ExpressionType
chmMYST	85.17	-	1	chmMYST/+	23	WeakUbiquitous
OE	92.71	7.54	1	chmMYST/+;chmOE	23	WeakUbiquitous
chmMYST	88.37	-	2	chmMYST/+	23	WeakUbiquitous
OE	92.95	4.58	2	chmMYST/+;chmOE	23	WeakUbiquitous
chmMYST	84.23	-	3	chmMYST/+	23	WeakUbiquitous
OE	90.73	6.5	3	chmMYST/+;chmOE	23	WeakUbiquitous
chmMYST	89.05	-	4	chmMYST/+	23	WeakUbiquitous
OE	94.88	5.83	4	chmMYST/+;chmOE	23	WeakUbiquitous
chmMYST	85.92	-	1	chmMYST/+	23	WeakUbiquitous
OE	104.92	19	1	chmMYST/+;chmOE	23	WeakUbiquitous
chmMYST	86.02	-	2	chmMYST/+	23	WeakUbiquitous
OE	92.04	6.02	2	chmMYST/+;chmOE	23	WeakUbiquitous
chmMYST	81.56	-	3	chmMYST/+	23	WeakUbiquitous
OE	92.72	11.16	3	chmMYST/+;chmOE	23	WeakUbiquitous

## Sheet: Description
The data shows the mean survival for chmMYST and chmMYST;chmOE flies upon strong and weak ubiquitous over-expression. Some headings are explained below while others are self-explanatory
Mean_survival	Indicates the mean survival time in hours as calculated in R using survmean function from survival package
Survival_difference	Indicates the difference in mean survival time (in hours) between the genotypes for the specificed replicate. Difference between chmMYST;chmOE and chmMYST was taken
Replicate	Indicates the replicate
