# Supplementary material for: The fruit fly acetyltransferase chameau promotes starvation resilience at the expense of longevity
Source: EMBO Rep. 2023 Sep 19;24(10):e57023. doi: 10.15252/embr.202357023 (PMC10561354; doi:10.15252/embr.202357023)
Supplement: Supplementary file 13 — Source Data for Expanded View [file EMBR-24-e57023-s015.zip › Figure-6/6F/SampleTable_SurvivalCurve-starvation_chmMYST-vs-chmMYST-chmOE_Muscle.xlsx]

## Sheet: SampleTable
Time	chm	OE	Replicate	ExpressionType
0	1	1	1	Muscle
10	1	1	1	Muscle
24	1	1	1	Muscle
34	1	1	1	Muscle
48	0.995763	1	1	Muscle
58	0.995763	0.995763	1	Muscle
72	0.983051	0.991525	1	Muscle
82	0.881356	0.944915	1	Muscle
96	0.5	0.766949	1	Muscle
106	0.152542	0.432203	1	Muscle
120	0	0	1	Muscle
129	0	0	1	Muscle
0	1	1	2	Muscle
10	1	1	2	Muscle
24	1	1	2	Muscle
34	1	1	2	Muscle
48	0.995261	0.945813	2	Muscle
58	0.976303	0.921182	2	Muscle
72	0.924171	0.881773	2	Muscle
82	0.848341	0.729064	2	Muscle
96	0.554502	0.403941	2	Muscle
106	0.208531	0.142857	2	Muscle
120	0	0	2	Muscle
129	0	0	2	Muscle
0	1	1	3	Muscle
10	1	1	3	Muscle
24	1	1	3	Muscle
34	1	1	3	Muscle
48	1	1	3	Muscle
58	1	0.980392	3	Muscle
72	0.995169	0.965686	3	Muscle
82	0.990338	0.906863	3	Muscle
96	0.869565	0.779412	3	Muscle
106	0.454106	0.343137	3	Muscle
120	0	0	3	Muscle
129	0	0	3	Muscle
0	1	1	4	Muscle
10	1	1	4	Muscle
24	1	1	4	Muscle
34	1	1	4	Muscle
48	0.987952	0.988048	4	Muscle
58	0.943775	0.952191	4	Muscle
72	0.88755	0.89243	4	Muscle
82	0.698795	0.804781	4	Muscle
96	0.228916	0.418327	4	Muscle
106	0.0160643	0.131474	4	Muscle
120	0	0	4	Muscle
129	0	0	4	Muscle
0	1	1	5	Muscle
10	1	1	5	Muscle
24	1	1	5	Muscle
34	1	1	5	Muscle
48	0.995833	1	5	Muscle
58	0.995833	0.995781	5	Muscle
72	0.991667	0.995781	5	Muscle
82	0.970833	0.974684	5	Muscle
96	0.816667	0.877637	5	Muscle
106	0.525	0.683544	5	Muscle
120	0.0333333	0.092827	5	Muscle
129	0	0	5	Muscle

## Sheet: Description
The data shows the results from each replicate of Kaplan-Meier plot between chmMYST and chmMYST;chmOE (Muscle). Headings are explained below
Time	Indicates when the reading was taken (hr)
chm	Indicates the ratio of flies alive at each time point for chmMYST
OE	Indicates the ratio of flies alive at each time point for chmMYST;chmOE (Muscle)
Replicate	Indicates the replicate
ExpressionType	Indicates the tissue specificity of chm overexpression
