# Supplementary material for: The fruit fly acetyltransferase chameau promotes starvation resilience at the expense of longevity
Source: EMBO Rep. 2023 Sep 19;24(10):e57023. doi: 10.15252/embr.202357023 (PMC10561354; doi:10.15252/embr.202357023)
Supplement: Supplementary file 13 — Source Data for Expanded View [file EMBR-24-e57023-s015.zip › Figure-6/EV5C/SampleTable_meanSurvivalDifference_chmMYST-vs-chmMYST-chmOE_tissueSpecific.xlsx]

## Sheet: SampleTable
Sample	Mean_survival	Survival_difference	Replicate	Genotype	Temperature	ExpressionType
chmMYST	87.8	-	1	chmMYST/+	23	Neuron
OE	91.47	3.67	1	chmMYST/+;chmOE	23	Neuron
chmMYST	78.32	-	2	chmMYST/+	23	Neuron
OE	85.12	6.8	2	chmMYST/+;chmOE	23	Neuron
chmMYST	75.91	-	3	chmMYST/+	23	Neuron
OE	80.16	4.25	3	chmMYST/+;chmOE	23	Neuron
chmMYST	78.24	-	4	chmMYST/+	23	Neuron
OE	95.22	16.98	4	chmMYST/+;chmOE	23	Neuron
chmMYST	83.21	-	5	chmMYST/+	23	Neuron
OE	87.2	3.99	5	chmMYST/+;chmOE	23	Neuron
chmMYST	109.08	-	1	chmMYST/+	23	Muscle
OE	113.2	4.12	1	chmMYST/+;chmOE	23	Muscle
chmMYST	109.16	-	2	chmMYST/+	23	Muscle
OE	104.63	-4.53	2	chmMYST/+;chmOE	23	Muscle
chmMYST	96.2	-	3	chmMYST/+	23	Muscle
OE	93.37	-2.83	3	chmMYST/+;chmOE	23	Muscle
chmMYST	99.4	-	4	chmMYST/+	23	Muscle
OE	107.49	8.09	4	chmMYST/+;chmOE	23	Muscle
chmMYST	90.22	-	5	chmMYST/+	23	Muscle
OE	95.45	5.23	5	chmMYST/+;chmOE	23	Muscle

## Sheet: Description
The data shows the mean survival for chmMYST and chmMYST;chmOE flies upon neuron- and muscle-specific over-expression. Some headings are explained below while others are self-explanatory
Mean_survival	Indicates the mean survival time in hours as calculated in R using survmean function from survival package
Survival_difference	Indicates the difference in mean survival time (in hours) between the genotypes for the specificed replicate. Difference between chmMYST;chmOE and chmMYST was taken
Replicate	Indicates the replicate
