# Supplementary material for: The fruit fly acetyltransferase chameau promotes starvation resilience at the expense of longevity
Source: EMBO Rep. 2023 Sep 19;24(10):e57023. doi: 10.15252/embr.202357023 (PMC10561354; doi:10.15252/embr.202357023)
Supplement: Supplementary file 13 — Source Data for Expanded View [file EMBR-24-e57023-s015.zip › Figure-6/6A/SampleTable_chmMYST-vs-chmMYST-chmOE_Ubiquitous_weightFed.xlsx]

## Sheet: SampleTable
Samples	Weight_of_eppendorf	Weight_of_eppendorf+flies	Total_Weight	Number_of_flies	WeightPerFly_ug	Replicate	Genotype	Temperature	Condition	Group	ExpressionType
chm	974.3	984.3	10	10	1000	1	chmMYST/+	23	Fed	chmMYST/+_23_Fed	Strong Ubiquitous
chm	975.8	984.8	9	10	900	2	chmMYST/+	23	Fed	chmMYST/+_23_Fed	Strong Ubiquitous
chm	970	979.2	9.2	10	920	3	chmMYST/+	23	Fed	chmMYST/+_23_Fed	Strong Ubiquitous
chm	980.9	989.6	8.7	10	870	4	chmMYST/+	23	Fed	chmMYST/+_23_Fed	Strong Ubiquitous
OE	974.8	985.3	10.5	10	1050	1	chmMYST/+;chmOE	23	Fed	chmMYST/+;chmOE_23_Fed	Strong Ubiquitous
OE	976.6	986.2	9.6	10	960	2	chmMYST/+;chmOE	23	Fed	chmMYST/+;chmOE_23_Fed	Strong Ubiquitous
OE	975.5	985.4	9.9	10	990	3	chmMYST/+;chmOE	23	Fed	chmMYST/+;chmOE_23_Fed	Strong Ubiquitous
OE	977.7	986.7	9	10	900	4	chmMYST/+;chmOE	23	Fed	chmMYST/+;chmOE_23_Fed	Strong Ubiquitous
chm	1243.1	1275.3	32.2	40	805	1	chmMYST/+	23	Fed	chmMYST/+_23_Fed	Weak Ubiquitous
chm	1237	1269.65	32.65	40	816.25	2	chmMYST/+	23	Fed	chmMYST/+_23_Fed	Weak Ubiquitous
chm	1238.9	1271.85	32.95	40	823.75	3	chmMYST/+	23	Fed	chmMYST/+_23_Fed	Weak Ubiquitous
chm	1234.5	1268.45	33.95	40	848.75	4	chmMYST/+	23	Fed	chmMYST/+_23_Fed	Weak Ubiquitous
chm	1240.9	1273.95	33.05	40	826.25	5	chmMYST/+	23	Fed	chmMYST/+_23_Fed	Weak Ubiquitous
OE	1240.2	1273.1	32.9	40	822.5	1	chmMYST/+;chmOE	23	Fed	chmMYST/+;chmOE_23_Fed	Weak Ubiquitous
OE	1238.2	1269.4	31.2	40	780	2	chmMYST/+;chmOE	23	Fed	chmMYST/+;chmOE_23_Fed	Weak Ubiquitous
OE	1237	1270	33	40	825	3	chmMYST/+;chmOE	23	Fed	chmMYST/+;chmOE_23_Fed	Weak Ubiquitous
OE	1242	1275.9	33.9	40	847.5	4	chmMYST/+;chmOE	23	Fed	chmMYST/+;chmOE_23_Fed	Weak Ubiquitous
OE	1241.5	1275.2	33.7	40	842.5	5	chmMYST/+;chmOE	23	Fed	chmMYST/+;chmOE_23_Fed	Weak Ubiquitous

## Sheet: Description
The source data shows the weight measurement for control and chmOE upon both weak and strong ubiquitous overexpression
Weight per fly was calculated based on the total weight of 10 (strong) or 40 (weak) flies in each genotype/condition
Units of weight are in milligram, except for column F (WeightPerFly_ug), which is in microgram
The table headings are self-explanatory
