# Supplementary material for: The fruit fly acetyltransferase chameau promotes starvation resilience at the expense of longevity
Source: EMBO Rep. 2023 Sep 19;24(10):e57023. doi: 10.15252/embr.202357023 (PMC10561354; doi:10.15252/embr.202357023)
Supplement: Supplementary file 13 — Source Data for Expanded View [file EMBR-24-e57023-s015.zip › Figure-6/6D/SampleTable_SurvivalCurve-starvation_chmMYST-vs-chmMYST-chmOE_Fatbody.xlsx]

## Sheet: SampleTable
Time	chm	OE	Replicate	ExpressionType
0	1	1	1	Fatbody
10	1	1	1	Fatbody
24	1	1	1	Fatbody
34	1	1	1	Fatbody
48	0.970443	0.995238	1	Fatbody
58	0.891626	0.990476	1	Fatbody
72	0.660099	0.942857	1	Fatbody
82	0.320197	0.680952	1	Fatbody
96	0.00985222	0.147619	1	Fatbody
105	0	0	1	Fatbody
0	1	1	2	Fatbody
10	1	1	2	Fatbody
24	1	1	2	Fatbody
34	1	1	2	Fatbody
48	0.983516	0.989305	2	Fatbody
58	0.879121	0.967914	2	Fatbody
72	0.384615	0.834225	2	Fatbody
82	0.0659341	0.438503	2	Fatbody
96	0	0.0374332	2	Fatbody
105	0	0	2	Fatbody
0	1	1	3	Fatbody
10	1	1	3	Fatbody
24	1	1	3	Fatbody
34	1	1	3	Fatbody
48	0.954082	0.984848	3	Fatbody
58	0.734694	0.964646	3	Fatbody
72	0.244898	0.656566	3	Fatbody
82	0.00510204	0.171717	3	Fatbody
96	0	0	3	Fatbody
105	0	0	3	Fatbody

## Sheet: Description
The data shows the results from each replicate of Kaplan-Meier plot between chmMYST and chmMYST;chmOE (Fatbody). Headings are explained below
Time	Indicates when the reading was taken (hr)
chm	Indicates the ratio of flies alive at each time point for chmMYST
OE	Indicates the ratio of flies alive at each time point for chmMYST;chmOE (Fatbody)
Replicate	Indicates the replicate
ExpressionType	Indicates the tissue specificity of chm overexpression
