# Supplementary material for: The fruit fly acetyltransferase chameau promotes starvation resilience at the expense of longevity
Source: EMBO Rep. 2023 Sep 19;24(10):e57023. doi: 10.15252/embr.202357023 (PMC10561354; doi:10.15252/embr.202357023)
Supplement: Supplementary file 15 — Source Data for Figure 1 [file EMBR-24-e57023-s001.zip]

Archive with 4 entries (4 files):
- FigureEV1.zip
- FigureEV3.zip
- FigureEV4.zip
- FigureEV5.zip
