# Supplementary material for: The fruit fly acetyltransferase chameau promotes starvation resilience at the expense of longevity
Source: EMBO Rep. 2023 Sep 19;24(10):e57023. doi: 10.15252/embr.202357023 (PMC10561354; doi:10.15252/embr.202357023)
Supplement: Supplementary file 16 — Source Data for Figure 4 [file EMBR-24-e57023-s004.zip]

Archive with 46 entries (39 files):
- Figure-1/
- __MACOSX/._Figure-1
- Figure-1/1A/
- __MACOSX/Figure-1/._1A
- Figure-1/1B/
- __MACOSX/Figure-1/._1B
- Figure-1/1C/
- __MACOSX/Figure-1/._1C
- Figure-1/1D/
- __MACOSX/Figure-1/._1D
- Figure-1/1E/
- __MACOSX/Figure-1/._1E
- Figure-1/1F/
- __MACOSX/Figure-1/._1F
- Figure-1/1A/control-vs-chmRNAi_Ubiquitous.tif
- __MACOSX/Figure-1/1A/._control-vs-chmRNAi_Ubiquitous.tif
- Figure-1/1A/SampleTable_control-vs-chmRNAi_Ubiquitous_weightFed.xlsx
- __MACOSX/Figure-1/1A/._SampleTable_control-vs-chmRNAi_Ubiquitous_weightFed.xlsx
- Figure-1/1A/README.txt
- __MACOSX/Figure-1/1A/._README.txt
- Figure-1/1B/control-vs-chmRNAi_Fatbody.tif
- __MACOSX/Figure-1/1B/._control-vs-chmRNAi_Fatbody.tif
- Figure-1/1B/SampleTable_control-vs-chmRNAi_Fatbody_weightFed.xlsx
- __MACOSX/Figure-1/1B/._SampleTable_control-vs-chmRNAi_Fatbody_weightFed.xlsx
- Figure-1/1B/README.txt
- __MACOSX/Figure-1/1B/._README.txt
- Figure-1/1C/SampleTable_control-vs-chmRNAi_Neuron_weightFed.xlsx
- __MACOSX/Figure-1/1C/._SampleTable_control-vs-chmRNAi_Neuron_weightFed.xlsx
- Figure-1/1C/control-vs-chmRNAi_Neuron.tif
- __MACOSX/Figure-1/1C/._control-vs-chmRNAi_Neuron.tif
- Figure-1/1C/README.txt
- __MACOSX/Figure-1/1C/._README.txt
- Figure-1/1D/control-vs-chmRNAi_Muscle.tif
- __MACOSX/Figure-1/1D/._control-vs-chmRNAi_Muscle.tif
- Figure-1/1D/SampleTable_control-vs-chmRNAi_Muscle_weightFed.xlsx
- __MACOSX/Figure-1/1D/._SampleTable_control-vs-chmRNAi_Muscle_weightFed.xlsx
- Figure-1/1D/README.txt
- __MACOSX/Figure-1/1D/._README.txt
- Figure-1/1E/SampleTable_control-vs-chmRNAi_MYST_weightFed.xlsx
- __MACOSX/Figure-1/1E/._SampleTable_control-vs-chmRNAi_MYST_weightFed.xlsx
- Figure-1/1E/control-vs-chmMYST.tif
- __MACOSX/Figure-1/1E/._control-vs-chmMYST.tif
- Figure-1/1E/README.txt
- __MACOSX/Figure-1/1E/._README.txt
- Figure-1/1F/SampleTable_weightDifferences_Fed.xlsx
- __MACOSX/Figure-1/1F/._SampleTable_weightDifferences_Fed.xlsx
