# Supplementary material for: The fruit fly acetyltransferase chameau promotes starvation resilience at the expense of longevity
Source: EMBO Rep. 2023 Sep 19;24(10):e57023. doi: 10.15252/embr.202357023 (PMC10561354; doi:10.15252/embr.202357023)
Supplement: Supplementary file 16 — Source Data for Figure 4 [file EMBR-24-e57023-s004.zip › Figure-1/1A/SampleTable_control-vs-chmRNAi_Ubiquitous_weightFed.xlsx]

## Sheet: SampleTable
Samples	Weight_of_eppendorf	Weight_of_eppendorf+flies	Total_Weight	Number_of_flies	WeightPerFly_ug	Replicate	Genotype	Temperature	Condition	Group	ExpressionType
control	971.8	1005.25	33.45	40	836.25	1	control	23	Fed	control_23_Fed	Ubiquitous
control	970.4	1005	34.6	40	865	2	control	23	Fed	control_23_Fed	Ubiquitous
control	974.6	1010.04	35.4353	40	885.882	3	control	23	Fed	control_23_Fed	Ubiquitous
control	977.2	1009.85	32.6529	40	816.324	4	control	23	Fed	control_23_Fed	Ubiquitous
control	972.9	1008.5	35.6	40	890	5	control	23	Fed	control_23_Fed	Ubiquitous
control	975.1	1012.59	37.4857	40	937.143	6	control	23	Fed	control_23_Fed	Ubiquitous
RNAi	971.7	1001.8	30.1	40	752.5	1	chmRNAi	23	Fed	chmRNAi_23_Fed	Ubiquitous
RNAi	976	1007.38	31.3828	40	784.569	2	chmRNAi	23	Fed	chmRNAi_23_Fed	Ubiquitous
RNAi	969.7	999.667	29.9667	40	749.167	3	chmRNAi	23	Fed	chmRNAi_23_Fed	Ubiquitous
RNAi	972.4	1000.68	28.2759	40	706.897	4	chmRNAi	23	Fed	chmRNAi_23_Fed	Ubiquitous
RNAi	965.3	997.4	32.1	40	802.5	5	chmRNAi	23	Fed	chmRNAi_23_Fed	Ubiquitous
RNAi	979.2	1010.71	31.5058	40	787.645	6	chmRNAi	23	Fed	chmRNAi_23_Fed	Ubiquitous

## Sheet: Description
The source data shows the weight measurement for control and chmRNAi (ubiquitous)
Weight per fly was calculated based on the total weight of 40 flies in each genotype/condition
Units of weight are in milligram, except for column F (WeightPerFly_ug), which is in microgram
The table headings are self-explanatory
