# Supplementary material for: The fruit fly acetyltransferase chameau promotes starvation resilience at the expense of longevity
Source: EMBO Rep. 2023 Sep 19;24(10):e57023. doi: 10.15252/embr.202357023 (PMC10561354; doi:10.15252/embr.202357023)
Supplement: Supplementary file 16 — Source Data for Figure 4 [file EMBR-24-e57023-s004.zip › Figure-1/1A/README.txt]

Source data description:
-------------------------
control-vs-chmRNAi_Ubiquitous.tif: This .tif file is the source data for fly image of control and chmRNAi (ubiquitous)

SampleTable_control-vs-chmRNAi_Ubiquitous_weightFed.xlsx: This file is the source data for weight quantification between control and chmRNAi (ubiquitous)
