# Supplementary material for: The fruit fly acetyltransferase chameau promotes starvation resilience at the expense of longevity
Source: EMBO Rep. 2023 Sep 19;24(10):e57023. doi: 10.15252/embr.202357023 (PMC10561354; doi:10.15252/embr.202357023)
Supplement: Supplementary file 16 — Source Data for Figure 4 [file EMBR-24-e57023-s004.zip › Figure-1/1B/SampleTable_control-vs-chmRNAi_Fatbody_weightFed.xlsx]

## Sheet: SampleTable
Samples	Weight_of_eppendorf	Weight_of_eppendorf+flies	Total_Weight	Number_of_flies	WeightPerFly_ug	Replicate	Genotype	Temperature	Condition	Group	ExpressionType
control	980.7	997.8	17.1	15	1140	1	control	23	Fed	control_23_Fed	Fatbody
control	975.5	990	14.5	15	966.667	2	control	23	Fed	control_23_Fed	Fatbody
control	981.4	996.4	15	15	1000	3	control	23	Fed	control_23_Fed	Fatbody
control	977	991.5	14.5	15	966.667	4	control	23	Fed	control_23_Fed	Fatbody
RNAi	975.7	990.7	15	15	1000	1	chmRNAi	23	Fed	chmRNAi_23_Fed	Fatbody
RNAi	972.1	985.3	13.2	15	880	2	chmRNAi	23	Fed	chmRNAi_23_Fed	Fatbody
RNAi	979.8	994	14.2	15	946.667	3	chmRNAi	23	Fed	chmRNAi_23_Fed	Fatbody
RNAi	977.4	990.8	13.4	15	893.333	4	chmRNAi	23	Fed	chmRNAi_23_Fed	Fatbody

## Sheet: Description
The source data shows the weight measurement for control and chmRNAi (fatbody)
Weight per fly was calculated based on the total weight of 15 flies in each genotype/condition
Units of weight are in milligram, except for column F (WeightPerFly_ug), which is in microgram
The remaining table headings are self-explanatory
