# Supplementary material for: The fruit fly acetyltransferase chameau promotes starvation resilience at the expense of longevity
Source: EMBO Rep. 2023 Sep 19;24(10):e57023. doi: 10.15252/embr.202357023 (PMC10561354; doi:10.15252/embr.202357023)
Supplement: Supplementary file 16 — Source Data for Figure 4 [file EMBR-24-e57023-s004.zip › Figure-1/1C/SampleTable_control-vs-chmRNAi_Neuron_weightFed.xlsx]

## Sheet: SampleTable
Samples	Weight_of_eppendorf	Weight_of_eppendorf+flies	Total_Weight	Number_of_flies	WeightPerFly_ug	Replicate	Genotype	Temperature	Condition	Group	ExpressionType
control	1239.6	1272.3	32.7	35	934.286	1	control	23	Fed	control_23_Fed	Neuron
control	1236.7	1268.5	31.8	35	908.571	2	control	23	Fed	control_23_Fed	Neuron
control	1240.2	1272	31.8	35	908.571	3	control	23	Fed	control_23_Fed	Neuron
RNAi	1235.5	1266.8	31.3	35	894.286	1	chmRNAi	23	Fed	chmRNAi_23_Fed	Neuron
RNAi	1240.5	1269.8	29.3	35	837.143	2	chmRNAi	23	Fed	chmRNAi_23_Fed	Neuron
RNAi	1241.2	1270.6	29.4	35	840	3	chmRNAi	23	Fed	chmRNAi_23_Fed	Neuron

## Sheet: Description
The source data shows the weight measurement for control and chmRNAi (Neuron)
Weight per fly was calculated based on the total weight of 35 flies in each genotype/condition
Units of weight are in milligram, except for column F (WeightPerFly_ug), which is in microgram
The table headings are self-explanatory
