# Supplementary material for: The fruit fly acetyltransferase chameau promotes starvation resilience at the expense of longevity
Source: EMBO Rep. 2023 Sep 19;24(10):e57023. doi: 10.15252/embr.202357023 (PMC10561354; doi:10.15252/embr.202357023)
Supplement: Supplementary file 16 — Source Data for Figure 4 [file EMBR-24-e57023-s004.zip › Figure-1/1D/SampleTable_control-vs-chmRNAi_Muscle_weightFed.xlsx]

## Sheet: SampleTable
Samples	Weight_of_eppendorf	Weight_of_eppendorf+flies	Total_Weight	Number_of_flies	WeightPerFly_ug	Replicate	Genotype	Temperature	Condition	Group	ExpressionType
control	1242.3	1272.7	30.4	35	868.571	1	control	23	Fed	control_23_Fed	Muscle
control	1240	1270	30	35	857.143	2	control	23	Fed	control_23_Fed	Muscle
control	1240.2	1271.7	31.5	35	900	3	control	23	Fed	control_23_Fed	Muscle
RNAi	1240.3	1271.2	30.9	35	882.857	1	chmRNAi	23	Fed	chmRNAi_23_Fed	Muscle
RNAi	1237	1266.8	29.8	35	851.429	2	chmRNAi	23	Fed	chmRNAi_23_Fed	Muscle
RNAi	1243	1273.1	30.1	35	860	3	chmRNAi	23	Fed	chmRNAi_23_Fed	Muscle

## Sheet: Description
The source data shows the weight measurement for control and chmRNAi (muscle)
Weight per fly was calculated based on the total weight of 35 flies in each genotype/condition
Units of weight are in milligram, except for column F (WeightPerFly_ug), which is in microgram
The table headings are self-explanatory
