# Supplementary material for: The fruit fly acetyltransferase chameau promotes starvation resilience at the expense of longevity
Source: EMBO Rep. 2023 Sep 19;24(10):e57023. doi: 10.15252/embr.202357023 (PMC10561354; doi:10.15252/embr.202357023)
Supplement: Supplementary file 16 — Source Data for Figure 4 [file EMBR-24-e57023-s004.zip › Figure-1/1E/SampleTable_control-vs-chmRNAi_MYST_weightFed.xlsx]

## Sheet: SampleTable
Samples	Weight_of_eppendorf	Weight_of_eppendorf+flies	Total_Weight	Number_of_flies	WeightPerFly_ug	Replicate	Genotype	Temperature	Condition	Group
control	1239.8	1277.05	37.25	40	931.25	1	control	23	Fed	control_23_Fed
control	1242	1277.85	35.85	40	896.25	2	control	23	Fed	control_23_Fed
control	1270.5	1305.45	34.95	40	873.75	3	control	23	Fed	control_23_Fed
control	1005.6	1041.1	35.5	40	887.5	4	control	23	Fed	control_23_Fed
control	1005	1039.81	34.8128	40	870.321	5	control	23	Fed	control_23_Fed
Mutant	1240.9	1276	35.1	40	877.5	1	chmMYST	23	Fed	chmMYST_23_Fed
Mutant	1242.2	1273.2	31	40	775	2	chmMYST	23	Fed	chmMYST_23_Fed
Mutant	1273.6	1305.65	32.05	40	801.25	3	chmMYST	23	Fed	chmMYST_23_Fed
Mutant	981.8	1015.35	33.55	40	838.75	4	chmMYST	23	Fed	chmMYST_23_Fed
Mutant	1019.5	1054.6	35.1	40	877.5	5	chmMYST	23	Fed	chmMYST_23_Fed

## Sheet: Description
The source data shows the weight measurement for control and chmMYST
Weight per fly was calculated based on the total weight of 40 flies in each genotype/condition
Units of weight are in milligram, except for column F (WeightPerFly_ug), which is in microgram
The table headings are self-explanatory
