# Supplementary material for: The fruit fly acetyltransferase chameau promotes starvation resilience at the expense of longevity
Source: EMBO Rep. 2023 Sep 19;24(10):e57023. doi: 10.15252/embr.202357023 (PMC10561354; doi:10.15252/embr.202357023)
Supplement: Supplementary file 16 — Source Data for Figure 4 [file EMBR-24-e57023-s004.zip › Figure-1/1F/SampleTable_weightDifferences_Fed.xlsx]

## Sheet: SampleTable
Samples	WeightPerFly_ug	Weight_difference	Replicate	Genotype	Temperature	Condition	Group	ExpressionType
control	836.25	-	1	control	23	Fed	control_23_Fed	Ubiquitous
control	865	-	2	control	23	Fed	control_23_Fed	Ubiquitous
control	885.882	-	3	control	23	Fed	control_23_Fed	Ubiquitous
control	816.324	-	4	control	23	Fed	control_23_Fed	Ubiquitous
control	890	-	5	control	23	Fed	control_23_Fed	Ubiquitous
control	937.143	-	6	control	23	Fed	control_23_Fed	Ubiquitous
RNAi	752.5	-83.75	1	chmRNAi	23	Fed	chmRNAi_23_Fed	Ubiquitous
RNAi	784.569	-80.431	2	chmRNAi	23	Fed	chmRNAi_23_Fed	Ubiquitous
RNAi	749.167	-136.716	3	chmRNAi	23	Fed	chmRNAi_23_Fed	Ubiquitous
RNAi	706.897	-109.427	4	chmRNAi	23	Fed	chmRNAi_23_Fed	Ubiquitous
RNAi	802.5	-87.5	5	chmRNAi	23	Fed	chmRNAi_23_Fed	Ubiquitous
RNAi	787.645	-149.498	6	chmRNAi	23	Fed	chmRNAi_23_Fed	Ubiquitous
control	1140	-	1	control	23	Fed	control_23_Fed	Fatbody
control	966.667	-	2	control	23	Fed	control_23_Fed	Fatbody
control	1000	-	3	control	23	Fed	control_23_Fed	Fatbody
control	966.667	-	4	control	23	Fed	control_23_Fed	Fatbody
RNAi	1000	-140	1	chmRNAi	23	Fed	chmRNAi_23_Fed	Fatbody
RNAi	880	-86.6667	2	chmRNAi	23	Fed	chmRNAi_23_Fed	Fatbody
RNAi	946.667	-53.3333	3	chmRNAi	23	Fed	chmRNAi_23_Fed	Fatbody
RNAi	893.333	-73.3333	4	chmRNAi	23	Fed	chmRNAi_23_Fed	Fatbody
control	934.286	-	1	control	23	Fed	control_23_Fed	Neuron
control	908.571	-	2	control	23	Fed	control_23_Fed	Neuron
control	908.571	-	3	control	23	Fed	control_23_Fed	Neuron
RNAi	894.286	-40	1	chmRNAi	23	Fed	chmRNAi_23_Fed	Neuron
RNAi	837.143	-71.4286	2	chmRNAi	23	Fed	chmRNAi_23_Fed	Neuron
RNAi	840	-68.5714	3	chmRNAi	23	Fed	chmRNAi_23_Fed	Neuron
control	868.571	-	1	control	23	Fed	control_23_Fed	Muscle
control	857.143	-	2	control	23	Fed	control_23_Fed	Muscle
control	900	-	3	control	23	Fed	control_23_Fed	Muscle
RNAi	882.857	14.2857	1	chmRNAi	23	Fed	chmRNAi_23_Fed	Muscle
RNAi	851.429	-5.71429	2	chmRNAi	23	Fed	chmRNAi_23_Fed	Muscle
RNAi	860	-40	3	chmRNAi	23	Fed	chmRNAi_23_Fed	Muscle
control	931.25	-	1	control	23	Fed	control_23_Fed	-
control	896.25	-	2	control	23	Fed	control_23_Fed	-
control	873.75	-	3	control	23	Fed	control_23_Fed	-
control	887.5	-	4	control	23	Fed	control_23_Fed	-
control	870.321	-	5	control	23	Fed	control_23_Fed	-
Mutant	877.5	-53.75	1	chmMYST	23	Fed	chmMYST_23_Fed	-
Mutant	775	-121.25	2	chmMYST	23	Fed	chmMYST_23_Fed	-
Mutant	801.25	-72.5	3	chmMYST	23	Fed	chmMYST_23_Fed	-
Mutant	838.75	-48.75	4	chmMYST	23	Fed	chmMYST_23_Fed	-
Mutant	877.5	7.17949	5	chmMYST	23	Fed	chmMYST_23_Fed	-

## Sheet: Description
The source data shows the weight differences between chm flies with different expression type for RNAi and MYST/+ mutant as well
Weight difference was calculated based on the corresponding paired control
Units of WeightPerFly and Weight_difference are in micrograms
The remaining table headings are self-explanatory
