# Supplementary material for: The fruit fly acetyltransferase chameau promotes starvation resilience at the expense of longevity
Source: EMBO Rep. 2023 Sep 19;24(10):e57023. doi: 10.15252/embr.202357023 (PMC10561354; doi:10.15252/embr.202357023)
Supplement: Supplementary file 17 — Source Data for Figure 6 [file EMBR-24-e57023-s007.zip]

Archive with 26 entries (19 files):
- Figure-4/
- __MACOSX/._Figure-4
- Figure-4/4B/
- __MACOSX/Figure-4/._4B
- Figure-4/4A/
- __MACOSX/Figure-4/._4A
- Figure-4/4C/
- __MACOSX/Figure-4/._4C
- Figure-4/4D/
- __MACOSX/Figure-4/._4D
- Figure-4/4G/
- __MACOSX/Figure-4/._4G
- Figure-4/4E-F/
- __MACOSX/Figure-4/._4E-F
- Figure-4/4B/SampleTable_SurvivalCurve-starvation_control-vs-chmRNAi-fatbody.xlsx
- __MACOSX/Figure-4/4B/._SampleTable_SurvivalCurve-starvation_control-vs-chmRNAi-fatbody.xlsx
- Figure-4/4A/SampleTable_SurvivalCurve-starvation_control-vs-chmRNAi-ubiquitous.xlsx
- __MACOSX/Figure-4/4A/._SampleTable_SurvivalCurve-starvation_control-vs-chmRNAi-ubiquitous.xlsx
- Figure-4/4C/SampleTable_SurvivalCurve-starvation_control-vs-chmRNAi-neuron.xlsx
- __MACOSX/Figure-4/4C/._SampleTable_SurvivalCurve-starvation_control-vs-chmRNAi-neuron.xlsx
- Figure-4/4D/SampleTable_SurvivalCurve-starvation_control-vs-chmRNAi-muscle.xlsx
- __MACOSX/Figure-4/4D/._SampleTable_SurvivalCurve-starvation_control-vs-chmRNAi-muscle.xlsx
- Figure-4/4G/SampleTable_SurvivalCurve-starvation_control-vs-chmMYST.xlsx
- __MACOSX/Figure-4/4G/._SampleTable_SurvivalCurve-starvation_control-vs-chmMYST.xlsx
- Figure-4/4E-F/SampleTable_SurvivalCurve-starvation_control-vs-chmRNAi-GeneSwitch.xlsx
- __MACOSX/Figure-4/4E-F/._SampleTable_SurvivalCurve-starvation_control-vs-chmRNAi-GeneSwitch.xlsx
