# Supplementary material for: The fruit fly acetyltransferase chameau promotes starvation resilience at the expense of longevity
Source: EMBO Rep. 2023 Sep 19;24(10):e57023. doi: 10.15252/embr.202357023 (PMC10561354; doi:10.15252/embr.202357023)
Supplement: Supplementary file 17 — Source Data for Figure 6 [file EMBR-24-e57023-s007.zip › Figure-4/4A/SampleTable_SurvivalCurve-starvation_control-vs-chmRNAi-ubiquitous.xlsx]

## Sheet: SampleTable
Time	control	chm	Replicate	ExpressionType
0	1	1	1	Ubiquitous
10	1	1	1	Ubiquitous
24	1	1	1	Ubiquitous
34	1	1	1	Ubiquitous
48	1	0.522876	1	Ubiquitous
58	0.95	0.313725	1	Ubiquitous
72	0.8	0.196078	1	Ubiquitous
82	0.3375	0.0392157	1	Ubiquitous
96	0.0125	0	1	Ubiquitous
99	0	0	1	Ubiquitous
0	1	1	2	Ubiquitous
10	1	1	2	Ubiquitous
24	1	0.96129	2	Ubiquitous
34	1	0.832258	2	Ubiquitous
48	0.993243	0.522581	2	Ubiquitous
58	0.925676	0.316129	2	Ubiquitous
72	0.527027	0.251613	2	Ubiquitous
82	0.0945946	0.109677	2	Ubiquitous
96	0	0	2	Ubiquitous
99	0	0	2	Ubiquitous
0	1	1	3	Ubiquitous
10	1	1	3	Ubiquitous
24	1	0.975	3	Ubiquitous
34	0.993789	0.75	3	Ubiquitous
48	0.987578	0.55	3	Ubiquitous
58	0.950311	0.3125	3	Ubiquitous
72	0.534161	0.15625	3	Ubiquitous
82	0.0807453	0.0375	3	Ubiquitous
96	0	0	3	Ubiquitous
99	0	0	3	Ubiquitous
0	1	1	4	Ubiquitous
10	1	1	4	Ubiquitous
24	0.985075	0.951872	4	Ubiquitous
34	0.970149	0.796791	4	Ubiquitous
48	0.900498	0.368984	4	Ubiquitous
58	0.875622	0.26738	4	Ubiquitous
72	0.766169	0.192513	4	Ubiquitous
82	0.38806	0.0588235	4	Ubiquitous
96	0.039801	0	4	Ubiquitous
99	0	0	4	Ubiquitous

## Sheet: Description
The data shows the results from each replicate of Kaplan-Meier plot between control and chmRNAi (Ubiquitous). Headings are explained below
Time	Indicates when the reading was taken (hr)
control	Indicates the ratio of flies alive at each time point for control
chm	Indicates the ratio of flies alive at each time point for chmRNAi (Ubiquitous)
Replicate	Indicates the replicate
