# Supplementary material for: The fruit fly acetyltransferase chameau promotes starvation resilience at the expense of longevity
Source: EMBO Rep. 2023 Sep 19;24(10):e57023. doi: 10.15252/embr.202357023 (PMC10561354; doi:10.15252/embr.202357023)
Supplement: Supplementary file 17 — Source Data for Figure 6 [file EMBR-24-e57023-s007.zip › Figure-4/4C/SampleTable_SurvivalCurve-starvation_control-vs-chmRNAi-neuron.xlsx]

## Sheet: Sheet1
Time	wt	chm	Replicate	ExpressionType
0	1	1	1	Neuron
10	1	1	1	Neuron
24	1	1	1	Neuron
34	1	1	1	Neuron
48	0.979275	0.969231	1	Neuron
58	0.958549	0.892308	1	Neuron
72	0.751295	0.538462	1	Neuron
82	0.248705	0.184615	1	Neuron
96	0.0414508	0.0153846	1	Neuron
106	0	0	1	Neuron
0	1	1	2	Neuron
10	1	1	2	Neuron
24	1	1	2	Neuron
34	1	1	2	Neuron
48	0.989637	0.975369	2	Neuron
58	0.968912	0.866995	2	Neuron
72	0.829016	0.502463	2	Neuron
82	0.518135	0.162562	2	Neuron
96	0.0569948	0.0147783	2	Neuron
106	0	0	2	Neuron
0	1	1	3	Neuron
10	1	1	3	Neuron
24	1	1	3	Neuron
34	1	0.989796	3	Neuron
48	0.989848	0.94898	3	Neuron
58	0.969543	0.821429	3	Neuron
72	0.812183	0.515306	3	Neuron
82	0.42132	0.239796	3	Neuron
96	0.0507614	0.0204082	3	Neuron
106	0	0	3	Neuron
0	1	1	4	Neuron
10	1	1	4	Neuron
24	1	1	4	Neuron
34	1	1	4	Neuron
48	0.988372	0.959064	4	Neuron
58	0.97093	0.888889	4	Neuron
72	0.918605	0.678363	4	Neuron
82	0.674419	0.368421	4	Neuron
96	0.0872093	0.00584795	4	Neuron
106	0	0	4	Neuron

## Sheet: Description
The data shows the results from each replicate of Kaplan-Meier plot between control and chmRNAi (Neuron). Headings are explained below
Time	Indicates when the reading was taken (hr)
control	Indicates the ratio of flies alive at each time point for control
chm	Indicates the ratio of flies alive at each time point for chmRNAi (Neuron)
Replicate	Indicates the replicate
