# Supplementary material for: The fruit fly acetyltransferase chameau promotes starvation resilience at the expense of longevity
Source: EMBO Rep. 2023 Sep 19;24(10):e57023. doi: 10.15252/embr.202357023 (PMC10561354; doi:10.15252/embr.202357023)
Supplement: Supplementary file 17 — Source Data for Figure 6 [file EMBR-24-e57023-s007.zip › Figure-4/4D/SampleTable_SurvivalCurve-starvation_control-vs-chmRNAi-muscle.xlsx]

## Sheet: SampleTable
Time	control	chm	Replicate	ExpressionType
0	1	1	1	Muscle
10	1	1	1	Muscle
24	1	1	1	Muscle
34	0.994845	1	1	Muscle
48	0.953608	1	1	Muscle
58	0.917526	0.96	1	Muscle
72	0.829897	0.86	1	Muscle
82	0.551546	0.535	1	Muscle
96	0.14433	0.14	1	Muscle
106	0	0	1	Muscle
120	0	0	1	Muscle
0	1	1	2	Muscle
10	1	1	2	Muscle
24	1	1	2	Muscle
34	1	1	2	Muscle
48	1	1	2	Muscle
58	0.969697	0.994845	2	Muscle
72	0.929293	0.953608	2	Muscle
82	0.60101	0.731959	2	Muscle
96	0.247475	0.252577	2	Muscle
106	0.030303	0.0515464	2	Muscle
120	0	0	2	Muscle
0	1	1	3	Muscle
10	1	1	3	Muscle
24	1	1	3	Muscle
34	1	1	3	Muscle
48	0.994872	0.994898	3	Muscle
58	0.979487	0.984694	3	Muscle
72	0.923077	0.954082	3	Muscle
82	0.682051	0.785714	3	Muscle
96	0.328205	0.433673	3	Muscle
106	0.0717949	0.153061	3	Muscle
120	0	0	3	Muscle
0	1	1	4	Muscle
10	1	1	4	Muscle
24	1	1	4	Muscle
34	1	0.99422	4	Muscle
48	0.982659	0.965318	4	Muscle
58	0.947977	0.942197	4	Muscle
72	0.919075	0.942197	4	Muscle
82	0.774566	0.913295	4	Muscle
96	0.346821	0.364162	4	Muscle
106	0.0520231	0.0404624	4	Muscle
120	0	0	4	Muscle

## Sheet: Sheet2
The data shows the results from each replicate of Kaplan-Meier plot between control and chmRNAi (Muscle). Headings are explained below
Time	Indicates when the reading was taken (hr)
control	Indicates the ratio of flies alive at each time point for control
chm	Indicates the ratio of flies alive at each time point for chmRNAi (Muscle)
Replicate	Indicates the replicate
