# Supplementary material for: The fruit fly acetyltransferase chameau promotes starvation resilience at the expense of longevity
Source: EMBO Rep. 2023 Sep 19;24(10):e57023. doi: 10.15252/embr.202357023 (PMC10561354; doi:10.15252/embr.202357023)
Supplement: Supplementary file 17 — Source Data for Figure 6 [file EMBR-24-e57023-s007.zip › Figure-4/4G/SampleTable_SurvivalCurve-starvation_control-vs-chmMYST.xlsx]

## Sheet: SampleTable
Time	control	chm	Replicate
0	1	1	1
10	1	1	1
24	1	1	1
34	1	1	1
48	0.994536	0.994382	1
58	0.994536	0.983146	1
72	0.983607	0.932584	1
82	0.934426	0.837079	1
96	0.710383	0.438202	1
106	0.273224	0.134831	1
120	0.0163934	0.00561798	1
125	0	0	1
0	1	1	2
10	1	1	2
24	0.995984	0.960784	2
34	0.975904	0.913725	2
48	0.935743	0.890196	2
58	0.911647	0.858824	2
72	0.875502	0.776471	2
82	0.803213	0.576471	2
96	0.449799	0.176471	2
106	0.116466	0.0392157	2
120	0.00803213	0	2
125	0	0	2
0	1	1	3
10	1	1	3
24	1	1	3
34	1	1	3
48	1	1	3
58	0.993333	1	3
72	0.946667	0.846154	3
82	0.766667	0.429487	3
96	0.246667	0.0961538	3
106	0	0	3
120	0	0	3
125	0	0	3
0	1	1	4
10	1	1	4
24	1	0.995726	4
34	0.988679	0.982906	4
48	0.969811	0.948718	4
58	0.94717	0.910256	4
72	0.928302	0.811966	4
82	0.803774	0.474359	4
96	0.377358	0.0726496	4
106	0.0641509	0.0042735	4
120	0	0	4
125	0	0	4
0	1	1	5
10	1	1	5
24	1	1	5
34	1	1	5
48	0.99262	0.998047	5
58	0.9631	0.947266	5
72	0.848708	0.644531	5
82	0.416974	0.177734	5
96	0.0590406	0.0175781	5
106	0	0	5
120	0	0	5
125	0	0	5

## Sheet: Description
The data shows the results from each replicate of Kaplan-Meier plot between control and chmMYST. Headings are explained below
Time	Indicates when the reading was taken
control	Indicates the ratio of flies alive at each time point for control
chm	Indicates the ratio of flies alive at each time point for chmMYST
Replicate	Indicates the replicate
