# Supplementary material for: The fruit fly acetyltransferase chameau promotes starvation resilience at the expense of longevity
Source: EMBO Rep. 2023 Sep 19;24(10):e57023. doi: 10.15252/embr.202357023 (PMC10561354; doi:10.15252/embr.202357023)
Supplement: Supplementary file 17 — Source Data for Figure 6 [file EMBR-24-e57023-s007.zip › Figure-4/4E-F/SampleTable_SurvivalCurve-starvation_control-vs-chmRNAi-GeneSwitch.xlsx]

## Sheet: SampleTable
Time	control	chm	Replicate	Fed with
0	1	1	1	Ethanol
12	1	0.969697	1	Ethanol
24	0.961039	0.919192	1	Ethanol
36	0.896104	0.868687	1	Ethanol
48	0.636364	0.737374	1	Ethanol
60	0.493506	0.666667	1	Ethanol
72	0.168831	0.373737	1	Ethanol
82	0.0649351	0.0909091	1	Ethanol
96	0.012987	0	1	Ethanol
106	0	0	1	Ethanol
0	1	1	2	Ethanol
12	1	1	2	Ethanol
24	0.869565	0.97619	2	Ethanol
36	0.84058	0.960317	2	Ethanol
48	0.637681	0.857143	2	Ethanol
60	0.565217	0.730159	2	Ethanol
72	0.275362	0.34127	2	Ethanol
82	0.057971	0.0793651	2	Ethanol
96	0	0	2	Ethanol
106	0	0	2	Ethanol
0	1	1	3	Ethanol
12	1	0.959184	3	Ethanol
24	0.916667	0.714286	3	Ethanol
36	0.875	0.653061	3	Ethanol
48	0.736111	0.55102	3	Ethanol
60	0.666667	0.469388	3	Ethanol
72	0.444444	0.306122	3	Ethanol
82	0.277778	0.244898	3	Ethanol
96	0.0416667	0.0408163	3	Ethanol
106	0	0.0204082	3	Ethanol
0	1	1	1	RU486
12	1	0.965116	1	RU486
24	0.935484	0.872093	1	RU486
36	0.83871	0.627907	1	RU486
48	0.120968	0.116279	1	RU486
60	0	0.0465116	1	RU486
72	0	0	1	RU486
84	0	0	1	RU486
96	0	0	1	RU486
0	1	1	2	RU486
12	1	1	2	RU486
24	0.944444	0.901408	2	RU486
36	0.822222	0.43662	2	RU486
48	0.377778	0.0704225	2	RU486
60	0.0888889	0.028169	2	RU486
72	0	0.0140845	2	RU486
84	0	0.0140845	2	RU486
96	0	0	2	RU486
0	1	1	3	RU486
12	1	0.983607	3	RU486
24	1	0.918033	3	RU486
36	1	0.688525	3	RU486
48	0.802632	0.52459	3	RU486
60	0.131579	0.131148	3	RU486
72	0	0.0327869	3	RU486
84	0	0	3	RU486
96	0	0	3	RU486
0	1	1	4	RU486
12	1	1	4	RU486
24	1	0.971831	4	RU486
36	0.854839	0.661972	4	RU486
48	0.290323	0.295775	4	RU486
60	0	0.0140845	4	RU486
72	0	0	4	RU486
84	0	0	4	RU486
96	0	0	4	RU486

## Sheet: Description
The data shows the results from each replicate of Kaplan-Meier plot between control and chmRNAi (Ubiquitous, GeneSwitch). Headings are explained below
Time	Indicates when the reading was taken (hr)
control	Indicates the ratio of flies alive at each time point for control
chm	Indicates the ratio of flies alive at each time point for chmRNAi (Ubiquitous)
Replicate	Indicates the replicate
Fed with	Indicates whether flies were administered with Ethanol (no RNAi) and RU486 (induced RNAi via GeneSwitch)
