# Supplementary material for: The fruit fly acetyltransferase chameau promotes starvation resilience at the expense of longevity
Source: EMBO Rep. 2023 Sep 19;24(10):e57023. doi: 10.15252/embr.202357023 (PMC10561354; doi:10.15252/embr.202357023)
Supplement: Supplementary file 18 — Source Data for Figure 7 [file EMBR-24-e57023-s005.zip]

Archive with 34 entries (29 files):
- Figure-5/
- __MACOSX/._Figure-5
- Figure-5/5D/
- __MACOSX/Figure-5/._5D
- Figure-5/5E/
- __MACOSX/Figure-5/._5E
- Figure-5/5F/
- __MACOSX/Figure-5/._5F
- Figure-5/5G/
- __MACOSX/Figure-5/._5G
- Figure-5/5D/README.txt
- __MACOSX/Figure-5/5D/._README.txt
- Figure-5/5D/HeatMap_vstNormalizedLogCounts_CellularResponseToStress.xlsx
- __MACOSX/Figure-5/5D/._HeatMap_vstNormalizedLogCounts_CellularResponseToStress.xlsx
- Figure-5/5D/SampleTable_CellularResponseToStress.xlsx
- __MACOSX/Figure-5/5D/._SampleTable_CellularResponseToStress.xlsx
- Figure-5/5E/README.txt
- __MACOSX/Figure-5/5E/._README.txt
- Figure-5/5E/HeatMap_vstNormalizedLogCounts_ResponseToStarvation.xlsx
- __MACOSX/Figure-5/5E/._HeatMap_vstNormalizedLogCounts_ResponseToStarvation.xlsx
- Figure-5/5E/SampleTable_ResponseToStarvation.xlsx
- __MACOSX/Figure-5/5E/._SampleTable_ResponseToStarvation.xlsx
- Figure-5/5F/HeatMap_vstNormalizedLogCounts_CarbohydrateMetabolicProcess.xlsx
- __MACOSX/Figure-5/5F/._HeatMap_vstNormalizedLogCounts_CarbohydrateMetabolicProcess.xlsx
- Figure-5/5F/README.txt
- __MACOSX/Figure-5/5F/._README.txt
- Figure-5/5F/SampleTable_CarbohydrateMetabolicProcess.xlsx
- __MACOSX/Figure-5/5F/._SampleTable_CarbohydrateMetabolicProcess.xlsx
- Figure-5/5G/HeatMap_vstNormalizedLogCounts_LipidMetabolicProcess.xlsx
- __MACOSX/Figure-5/5G/._HeatMap_vstNormalizedLogCounts_LipidMetabolicProcess.xlsx
- Figure-5/5G/SampleTable_LipidMetabolicProcess.xlsx
- __MACOSX/Figure-5/5G/._SampleTable_LipidMetabolicProcess.xlsx
- Figure-5/5G/README.txt
- __MACOSX/Figure-5/5G/._README.txt
