# Supplementary material for: The fruit fly acetyltransferase chameau promotes starvation resilience at the expense of longevity
Source: EMBO Rep. 2023 Sep 19;24(10):e57023. doi: 10.15252/embr.202357023 (PMC10561354; doi:10.15252/embr.202357023)
Supplement: Supplementary file 18 — Source Data for Figure 7 [file EMBR-24-e57023-s005.zip › Figure-5/5D/README.txt]

File name: HeatMap_vstNormalizedLogCounts_CellularResponseToStress.xlsx
Description: Provides variance stabilized transformed log counts of genes annotated with the GO term "cellular response to stress" for control and chmMYST at both fed and starved nutrient status. This is the raw data used for plotting the heatmap. Note: Heatmap shows scaled and centered values and not the exact raw data values mentioned in this file

File name: SampleTable_CellularResponseToStress.xlsx
Description: Provides the source data obtained from "HeatMap_vstNormalizedLogCounts_CellularResponseToStress.xlsx" for plotting the corresponding boxplot
