# Supplementary material for: The fruit fly acetyltransferase chameau promotes starvation resilience at the expense of longevity
Source: EMBO Rep. 2023 Sep 19;24(10):e57023. doi: 10.15252/embr.202357023 (PMC10561354; doi:10.15252/embr.202357023)
Supplement: Supplementary file 18 — Source Data for Figure 7 [file EMBR-24-e57023-s005.zip › Figure-5/5D/HeatMap_vstNormalizedLogCounts_CellularResponseToStress.xlsx]

## Sheet: Raw_data
Gene_name	Mutant_Fed	control_Fed	Mutant_Fed	control_Fed	Mutant_Starved	control_Starved	Mutant_Starved	control_Starved	Mutant_Fed	control_Fed	Mutant_Fed	control_Fed	Mutant_Starved	Mutant_Starved	control_Starved	control_Starved	control_Starved	Mutant_Fed	control_Fed	Mutant_Starved
Vps11	9.03994	8.99952	8.98121	8.97106	8.96846	9.08247	9.01649	9.01243	9.004	8.89669	8.84774	8.95619	8.9673	9.14452	9.00849	9.24665	8.97999	8.9157	9.05456	9.08555
CG14803	7.75555	7.52789	7.53982	7.61616	7.65274	7.70819	7.84723	7.87133	7.51446	7.69578	7.79558	7.65076	7.84002	7.65987	7.69563	7.66681	7.81076	7.56786	7.6491	7.73173
CG14814	7.19084	7.52669	7.21336	7.13886	7.239	7.24875	7.2199	7.25228	7.17554	7.13761	7.32504	7.0746	7.21954	7.43174	7.37378	7.29182	7.28875	7.22913	7.22181	7.27515
Ilp6	9.23388	9.39094	9.17134	9.33329	9.22381	9.39101	9.31325	9.34711	9.31518	9.30365	9.28034	9.30616	9.29651	9.18405	9.32241	9.39632	9.27951	9.33237	9.24509	9.34535
CG2918	10.2459	10.2357	10.1613	10.2649	9.82766	9.98141	9.89053	9.87952	10.2268	10.2117	10.1588	10.2165	9.92388	9.91877	9.88947	9.94092	9.88602	10.3697	10.2043	9.78344
eIF2Bbeta	8.0886	8.23159	8.16134	8.06027	8.26664	8.30728	8.24381	8.24951	8.14365	8.14274	8.27174	8.18749	8.21045	8.16042	8.27066	8.2219	8.26631	8.20245	8.13459	8.20118
Rala	9.319	9.32691	9.23398	9.22033	9.22987	9.37721	9.33187	9.21884	9.29322	9.18397	9.24829	9.31894	9.20037	9.2954	9.34219	9.37567	9.20447	9.27696	9.42389	9.2237
Xpac	7.05071	6.95357	7.00703	7.12843	7.12623	7.15612	7.09995	7.204	7.07266	7.22417	7.04091	7.08188	7.1274	6.92739	7.20707	7.04456	7.09134	7.2348	6.99114	7.04575
XRCC1	7.77003	7.89133	7.85134	7.78449	7.75847	7.72585	7.85682	7.81879	7.87486	7.7033	7.6078	7.81056	7.80842	7.77324	7.95094	7.92801	7.90506	7.79484	7.67065	7.85801
mof	7.80413	8.26395	7.99116	7.97923	7.87794	8.12563	8.01422	8.01088	7.94937	7.97316	7.95202	7.96593	8.02701	8.00002	8.14109	8.05855	8.02367	8.05599	7.87712	8.07679
CG12728	7.74136	7.86364	7.66778	7.60559	7.63785	7.74128	7.64796	7.59627	7.63888	7.64963	7.69711	7.67247	7.65465	7.66963	7.71592	7.80344	7.77563	7.7302	7.542	7.70304
CG13690	6.33956	6.3779	6.20106	6.3356	6.18463	6.32698	6.0294	6.39508	6.21302	6.27225	6.2073	6.20265	6.32214	6.31561	6.39426	6.26299	6.34055	6.45278	6.02915	6.27263
SMC5	7.96602	8.2378	8.12987	7.88831	7.93422	8.18678	8.11525	8.14381	8.05146	7.92281	8.21845	8.01581	8.06648	8.10584	8.05477	8.16644	8.17026	8.04621	7.98585	8.09871
S1P	8.6028	8.65536	8.62412	8.49261	8.49017	8.65279	8.68767	8.53659	8.49573	8.44746	8.50985	8.58693	8.5905	8.73876	8.61698	8.75591	8.56344	8.59986	8.62267	8.58508
DNApol-eta	7.42012	7.34599	7.30519	7.18281	7.41693	7.47816	7.47824	7.37411	7.40438	7.24569	7.37526	7.36288	7.32041	7.52743	7.36167	7.40381	7.44937	7.38665	7.29732	7.36743
CG1218	7.39131	7.53781	7.42004	7.44219	7.55568	7.51728	7.5738	7.54466	7.37204	7.40793	7.42263	7.51638	7.48172	7.65333	7.51274	7.61601	7.53023	7.54035	7.41365	7.50715
Hpr1	8.32803	8.2633	8.28383	8.36485	8.43525	8.31953	8.52651	8.53947	8.36113	8.30401	8.42862	8.33726	8.36146	8.45029	8.422	8.39601	8.46838	8.36975	8.26449	8.42777
Snm1	7.33788	7.19522	7.18798	7.38338	7.37383	7.43134	7.5035	7.51615	7.39617	7.25931	7.31321	7.24876	7.40104	7.39985	7.40153	7.50941	7.34987	7.36446	7.38392	7.3664
Atg17	10.5445	10.6516	10.5889	10.5698	10.4719	10.4605	10.5258	10.5272	10.5603	10.4834	10.5613	10.485	10.5493	10.5008	10.5732	10.6269	10.5917	10.506	10.5342	10.5382
Gnf1	8.28748	8.53236	8.20093	8.24866	8.3735	8.38879	8.27003	8.34802	8.39394	8.25936	8.20952	8.36469	8.30953	8.39336	8.33385	8.38553	8.43457	8.2954	8.23924	8.35568
Ubc6	10.3956	10.4636	10.3829	10.3687	10.3813	10.4493	10.3415	10.3746	10.329	10.36	10.3132	10.3723	10.3693	10.4282	10.4434	10.542	10.417	10.2698	10.4334	10.4586
Hus1-like	7.37312	7.35177	7.45055	7.48046	7.31895	7.43429	7.44539	7.43245	7.44768	7.39252	7.35433	7.3546	7.30228	7.54428	7.43761	7.45367	7.53045	7.32076	7.38953	7.40275
chic	10.6684	10.7702	10.5015	10.5791	10.497	10.7476	10.7221	10.5648	10.6486	10.5392	10.4307	10.7079	10.5757	10.6972	10.7339	10.7173	10.5846	10.704	10.6238	10.6129
AkhR	9.75541	9.81368	9.82227	9.80906	9.41441	9.82192	9.7134	9.74599	9.75063	9.99296	9.76845	9.95127	9.60756	9.44304	9.70142	9.6808	9.6277	9.71279	9.9778	9.62978
Mnn1	10.8838	10.9841	10.9497	10.9125	10.8873	10.9443	11.0074	10.9459	10.9107	10.9147	10.9907	10.8435	10.9608	10.9199	10.8969	11.0778	11.0411	10.8801	10.8895	10.9468
CG5181	7.6769	7.66075	7.42904	7.43126	7.65195	7.6691	7.68115	7.72528	7.68363	7.54382	7.56096	7.72111	7.47135	7.61948	7.62944	7.69565	7.56601	7.65749	7.63287	7.60635
Herp	9.36753	9.35871	9.19002	9.2013	9.24555	9.40357	9.3188	9.27715	9.29991	9.30005	9.24806	9.41789	9.18998	9.36158	9.28583	9.25934	9.36366	9.26666	9.28502	9.26598
Btk29A	9.18687	9.28951	9.3089	9.36746	9.23451	9.35493	9.28491	9.33078	9.16088	9.348	9.31631	9.27669	9.23201	9.3163	9.33057	9.37711	9.31454	9.31361	9.27601	9.27477
Pvr	9.83922	9.7564	9.90408	9.7746	9.85428	9.80265	9.90989	9.90137	9.81918	9.9077	9.8055	9.7402	9.80277	9.80791	9.9538	9.90543	9.85228	9.72884	9.90266	9.88748
emb	10.3891	10.4242	10.2914	10.2866	10.3931	10.349	10.3935	10.4015	10.3645	10.2545	10.3301	10.3727	10.38	10.4495	10.3753	10.4018	10.3501	10.3319	10.3651	10.4171
raw	10.2537	10.2628	10.0496	10.1104	10.3113	10.2523	10.1712	10.3229	10.2787	10.159	10.1277	10.1727	10.2059	10.2736	10.2055	10.3112	10.4536	9.95907	10.2539	10.2006
Pka-C1	12.1429	12.151	12.0852	12.129	12.2089	12.1355	12.1304	12.1664	12.1353	12.0848	12.1222	12.1144	12.1554	12.1122	12.1196	12.3055	12.0899	12.2112	12.1361	12.1374
RfC3	6.60932	6.53721	6.683	6.7252	6.76643	6.86011	6.68746	6.79305	6.71672	6.51747	6.6473	6.49102	6.8693	6.81845	6.87208	6.72945	6.70119	6.70835	6.6567	6.76465
STUB1	8.84588	8.51332	8.65861	8.69025	8.74138	8.7343	8.85836	8.77725	8.70618	8.60114	8.72617	8.57025	8.81794	8.75491	8.68795	8.95482	8.75516	8.81626	8.61193	8.72633
Nse4	7.19874	7.47502	7.0901	6.99813	7.21326	7.24275	7.2972	7.36211	7.17105	7.19425	7.19995	7.1943	7.34135	7.31371	7.28924	7.17348	7.39985	7.17055	7.06398	7.30428
CYLD	9.1078	8.96708	9.07244	8.99501	9.08607	9.10244	9.16051	9.02484	8.95511	9.04113	9.11629	8.95578	9.08273	9.15489	8.95467	9.25558	9.09278	9.05578	9.04653	9.063
chico	9.4258	9.69628	9.53081	9.40148	9.57703	9.62955	9.5992	9.69354	9.42126	9.4855	9.54369	9.45089	9.60365	9.66512	9.66446	9.71914	9.69218	9.47843	9.50426	9.60199
Wdr59	8.87866	8.68376	8.84967	8.8571	8.91484	8.96426	8.92416	8.90609	8.79797	8.83583	8.90379	8.9486	8.87037	8.90035	8.93715	8.78448	9.01241	8.70084	8.82998	8.94603
mre11	7.51043	7.41773	7.34709	7.4647	7.58329	7.57778	7.66843	7.63221	7.48592	7.37965	7.47577	7.48968	7.48241	7.49621	7.64176	7.75026	7.56611	7.42621	7.54483	7.56368
CG5446	8.14216	8.32744	8.32361	8.43307	8.10095	8.38768	8.36188	8.48668	8.23829	8.41835	8.14832	8.45904	8.21021	8.14591	8.43239	8.51094	8.33647	8.3892	8.38976	8.16629
CG9934	9.65511	9.66759	9.66365	9.65067	9.71746	9.65867	9.67245	9.67455	9.70376	9.66262	9.62686	9.68795	9.5794	9.74649	9.77446	9.57863	9.86284	9.56758	9.6378	9.61186
tam	7.25995	7.35382	7.18724	7.40079	7.21288	7.2958	7.51357	7.54125	7.30558	7.34722	7.33809	7.45806	7.27606	7.33048	7.38901	7.32081	7.4686	7.22225	7.38219	7.30961
Ku80	7.59582	7.4447	7.67253	7.61843	7.66068	7.80604	7.83986	7.77972	7.61099	7.56731	7.5668	7.84193	7.76008	7.68515	7.7004	7.68513	7.7725	7.61526	7.66272	7.65841
Dif	10.3441	10.4622	10.4427	10.4578	10.5156	10.698	10.6014	10.7165	10.3507	10.4671	10.2594	10.5159	10.5794	10.6378	10.7387	10.6892	10.6655	10.3865	10.5045	10.5627
Faf2	9.35744	9.3607	9.42248	9.21506	9.38183	9.44994	9.39434	9.3649	9.4442	9.38702	9.27754	9.40178	9.39495	9.32036	9.38335	9.33751	9.42118	9.35815	9.3005	9.39352
Top3alpha	7.74724	7.86291	7.91877	7.91826	8.03518	8.12598	7.97281	8.00823	7.79668	7.79067	7.79939	8.01857	8.05503	8.06205	8.01	8.057	8.11473	7.80435	7.81067	8.06495
lok	6.93868	6.83333	7.11327	7.20576	7.08319	7.06658	6.95578	7.1065	7.05832	6.97868	7.01272	7.04561	7.04679	7.03788	7.16511	6.95799	7.14135	6.97486	6.98605	7.04929
RPA2	7.05787	6.94251	6.91219	7.10066	6.81561	7.22806	7.25031	7.13642	7.07163	7.14108	7.09382	6.89619	7.0137	7.05307	7.07486	7.0993	7.01067	7.12591	7.03345	7.05178
agt	7.19569	7.51661	7.38984	7.32335	7.44687	7.65002	7.34792	7.36699	7.23406	7.31259	7.3105	7.35672	7.61165	7.50009	7.37075	7.54092	7.4686	7.31802	7.28121	7.55081
DNApol-iota	8.49275	8.37932	8.5583	8.49686	8.52464	8.52433	8.50048	8.48698	8.50917	8.46685	8.45993	8.40408	8.50852	8.53628	8.51462	8.5642	8.57094	8.38376	8.49335	8.53379
Mcm2	6.77123	6.88298	6.83484	6.92832	6.79159	6.87096	6.73781	6.82859	6.75792	6.8545	6.75997	6.91555	6.87715	6.78942	6.86639	6.82542	6.87035	6.86295	6.78189	6.80798
CG9601	7.66576	7.80179	7.68483	7.49377	7.70833	7.73764	7.59773	7.67317	7.67614	7.56963	7.66288	7.65579	7.78598	7.65717	7.61082	7.74462	7.62338	7.79883	7.58744	7.67187
Mkk4	10.214	10.1475	10.1482	10.1339	10.2334	10.2463	10.1912	10.1873	10.2136	10.0817	10.1296	10.1616	10.1646	10.2756	10.1619	10.3131	10.1692	10.1654	10.1996	10.2168
Calr	11.0499	11.1608	10.9985	11.0413	10.8133	10.9655	10.8995	10.9879	11.0238	11.0944	10.8901	11.1017	10.8928	10.9604	10.9609	10.9926	10.8321	11.2299	11.0359	10.8604
Ras85D	9.51068	9.34974	9.40856	9.504	9.5242	9.51109	9.48631	9.44216	9.36436	9.43365	9.52185	9.47211	9.39495	9.45299	9.47879	9.61803	9.44922	9.48562	9.48072	9.4528
Irbp	7.68	7.8349	7.40446	7.60425	7.48414	7.75771	7.65147	7.49937	7.5476	7.47541	7.55175	7.70477	7.64328	7.58865	7.76436	7.64052	7.78485	7.42361	7.62472	7.62497
Blm	7.93142	7.92435	7.93815	7.89072	7.80754	7.95328	8.03733	8.10341	7.97161	7.70608	7.97422	7.92351	8.02909	8.01552	7.91086	8.05532	8.03694	7.8909	7.84848	8.01677
aurA	6.55087	6.46156	6.70392	6.64145	6.62544	6.81574	6.69257	6.79273	6.65769	6.61327	6.72399	6.46345	6.68603	6.74252	6.76616	6.63117	6.69269	6.63431	6.69204	6.6231
Hsp70Bbb	6.3652	6.00729	6.24991	6.25745	6.16251	6.25041	6.28711	6.1905	6.31166	6.29067	5.99189	6.34026	6.16182	6.15804	6.358	6.15804	6.46853	6.08752	6.08752	6.24162
Hsp70Bb	6.85441	6.53462	6.60897	6.57134	6.42226	6.70376	6.72313	6.69831	6.642	6.48829	6.64927	6.74563	6.41208	6.62813	6.94631	6.60508	7.14847	6.52869	6.43605	6.4452
Hsp70Bc	6.80481	6.82408	6.43511	6.58056	6.64936	6.71297	6.65324	6.68223	6.68309	6.45933	6.63736	6.82659	6.55277	6.69135	6.80053	6.69134	7.19025	6.3841	6.58387	6.51297
Gnmt	8.68844	10.5855	9.00926	9.9698	7.82847	8.58151	7.57209	8.19128	9.28973	10.36	8.55758	10.4489	7.56622	7.15207	8.61291	8.43894	8.49925	8.68552	10.5944	7.43396
DNApol-theta	7.67475	7.46132	7.53802	7.57118	7.5883	7.62325	7.7131	7.54442	7.52856	7.61116	7.45732	7.53745	7.66866	7.54076	7.60308	7.76735	7.68727	7.43617	7.59914	7.63459
CG8476	6.82634	6.60754	6.7305	6.8174	6.55344	6.68305	6.59904	6.63166	6.71199	6.82044	6.81346	6.67288	6.53728	6.64129	6.6538	6.59782	6.81059	6.69677	6.59155	6.62558
flfl	11.0202	10.9925	11.0623	11.0537	11.094	10.9761	11.1189	11.0567	11.0496	10.9997	11.0257	11.0251	11.065	11.0489	11.0732	11.0873	11.0864	10.9847	10.9885	11.1276
CG3061	9.90811	9.91291	9.91373	9.87261	9.8552	9.96208	9.84986	9.94212	9.81468	9.91324	9.96602	9.86738	9.86823	9.90214	9.90404	9.98088	9.95732	9.8939	9.89588	9.8612
foxo	10.3265	10.4037	10.2601	10.278	10.198	10.2345	10.2308	10.1943	10.2055	10.3067	10.2497	10.2021	10.1513	10.2958	10.3386	10.3761	10.3497	10.2211	10.2664	10.2257
RpII15	7.51417	7.60218	7.67488	7.50526	7.68978	7.58869	7.5019	7.65713	7.54938	7.54404	7.67545	7.48526	7.58149	7.68551	7.58014	7.63272	7.60973	7.47708	7.56876	7.71143
PR-Set7	8.96536	8.76912	8.86386	8.8249	8.91917	8.98214	8.83357	8.82537	8.88154	8.85692	8.85475	8.81628	8.90361	8.85425	8.8878	8.92833	8.88165	8.86984	8.82054	8.91971
Rad17	7.35585	7.05163	7.27159	7.27533	7.29279	7.22009	7.23271	7.36126	7.20298	7.23141	7.15535	7.2434	7.28525	7.26826	7.3967	7.2779	7.38133	7.22135	7.17814	7.2498
CG6171	7.84595	7.58235	7.63581	7.6104	7.73604	7.95312	7.83431	7.67748	7.64951	7.7011	7.69836	7.7098	7.85149	7.86742	7.73457	7.66322	7.7772	7.69857	7.74856	7.7134
Akt1	9.98291	9.9866	9.98958	9.97308	9.97904	10.0403	10.1468	10.0608	10.0132	10.0801	9.9186	9.98771	10.003	10.0271	10.0397	10.0897	10.0654	10.0273	9.99243	9.99444
CG5823	8.91029	9.07652	9.05651	9.04943	8.83145	8.97177	8.98904	8.99778	9.01296	8.97622	8.90678	8.89905	8.9586	9.03303	9.00715	9.08898	8.99914	9.05118	8.95629	8.93478
CG5316	8.97325	8.99336	9.08744	9.09799	8.98843	9.09217	9.04642	9.11934	8.97164	8.93336	8.90409	9.05928	9.08205	9.16583	9.05131	9.23084	9.09633	9.00565	9.03033	9.06689
Ask1	9.42971	9.31013	9.49583	9.43239	9.3627	9.39667	9.40007	9.50054	9.43915	9.45142	9.51472	9.34343	9.39888	9.41409	9.41258	9.35377	9.51708	9.27006	9.46782	9.40907
Fancm	8.36799	8.19808	8.39052	8.40912	8.46701	8.38133	8.55481	8.51264	8.29097	8.31675	8.30964	8.45433	8.50128	8.36967	8.47756	8.56129	8.43957	8.26289	8.49265	8.44563
Archease	7.31659	7.23987	7.19804	7.14329	7.2332	7.41126	7.52564	7.3538	7.20657	7.235	7.17152	7.33119	7.41117	7.31926	7.4003	7.34668	7.51651	7.21457	7.21903	7.26073
Rad60	7.66641	7.45299	7.73246	7.74197	7.74736	7.85158	7.95075	7.85506	7.76854	7.68599	7.72724	7.6944	7.71714	7.68291	7.77141	7.95097	7.6675	7.91711	7.68228	7.7324
Gba1b	8.47236	8.60807	8.74115	8.7086	8.51754	8.79301	8.66571	8.63933	8.52942	8.79265	8.61164	8.64692	8.61479	8.52219	8.76911	8.65904	8.5976	8.69868	8.66827	8.60833
CG10254	9.70915	9.76285	9.80052	9.78903	9.79305	9.87045	9.78515	9.89319	9.77657	9.77317	9.81468	9.83856	9.74114	9.81875	9.8175	9.82303	9.72559	9.85075	9.80708	9.81828
Hsp68	7.87627	8.14492	7.95569	7.97126	7.67824	7.9355	7.97051	7.89059	7.9859	8.02553	7.83802	7.97774	7.74524	7.82802	8.05319	7.96936	8.44303	7.96613	7.77054	7.53179
XNP	10.1191	10.1957	10.1665	10.143	10.096	10.0934	10.0266	10.1148	10.0865	10.157	10.1723	10.1009	10.1225	10.0542	10.1019	10.1597	10.1594	10.1232	10.1033	10.0915
msi	11.9337	11.9935	11.9421	11.9381	11.9837	11.9766	11.9946	12.0094	11.8958	11.8669	11.9478	11.8674	12.0265	12.026	11.9522	12.189	11.9248	11.9422	12.0282	11.9906
CG11842	8.24401	8.1498	8.2278	8.1903	8.68182	8.86478	8.61244	8.89253	8.21648	8.27937	8.20874	8.25437	8.72919	8.7632	8.7249	8.68725	8.80337	8.15498	8.215	8.75839
Cnx99A	11.2056	11.3515	11.0583	11.0718	11.0164	11.1054	11.1287	11.0518	11.242	10.8439	10.8448	11.3171	11.0775	11.1003	11.2806	11.2834	11.0779	11.2378	11.1886	10.9906
Atg16	7.96879	7.91082	7.91604	7.96921	7.85843	7.94716	7.88846	8.01267	7.89577	7.93047	7.93667	7.9298	7.84953	7.89505	7.95571	8.07856	7.81698	7.91868	7.92821	8.07191
spn-A	7.25527	7.24497	7.01523	7.11101	7.18575	7.29849	7.26968	7.42885	7.23785	7.34244	6.9902	7.33415	7.20542	7.18108	7.26209	7.25604	7.33111	7.22008	7.11381	7.23963
qless	8.43394	8.51826	8.35696	8.44222	8.38471	8.51116	8.41353	8.45497	8.44427	8.4095	8.42489	8.31308	8.38535	8.4563	8.53328	8.54907	8.42797	8.42381	8.4699	8.43619
Gcn2	8.93654	8.94011	8.9232	9.03343	9.10057	9.06799	9.04349	8.97804	8.90119	8.91656	9.00363	8.99533	9.09755	9.04418	9.01121	9.05372	9.13484	8.90755	8.9724	8.99689
CG11539	6.63065	6.58714	6.75493	6.67891	6.78345	6.85634	6.65252	6.82112	6.74213	6.71158	6.73878	6.73827	6.77157	6.60525	6.7924	6.66508	6.60439	6.81024	6.79468	6.67322
SCAP	10.3539	10.251	10.2247	10.3803	10.5254	10.5933	10.4662	10.5495	10.4225	10.2565	10.2973	10.3508	10.4997	10.5391	10.5069	10.4714	10.5974	10.2151	10.3564	10.5032
Trap1	9.24574	9.12886	9.31135	9.30683	9.20424	9.35689	9.28762	9.32558	9.2601	9.2476	9.28951	9.18322	9.31135	9.34284	9.27799	9.25449	9.40747	9.20736	9.25145	9.21728
DMAP1	7.90284	8.13347	7.8855	8.06921	7.99128	8.05047	8.08146	8.08587	8.0003	8.0339	7.99533	8.00784	8.011	7.98265	7.97147	8.19762	8.05049	8.03233	8.03604	7.98119
Atg7	7.87504	7.6183	7.80584	7.84749	7.83753	7.89925	7.85897	7.88892	7.83843	7.7402	7.81829	7.83933	7.82368	7.86238	7.79405	7.91498	7.97873	7.70627	7.74308	7.88759
POSH	8.20239	8.3361	8.03505	7.99922	7.9605	8.02795	8.01217	7.96673	8.05332	7.94796	8.09145	8.21974	7.99343	7.99715	8.08866	8.14841	8.10738	8.11714	8.0693	7.97624
Atg5	8.09288	8.05201	8.06185	8.00542	8.18289	8.18512	8.09451	8.15425	8.04553	8.15145	8.0791	8.10342	8.08209	8.05744	8.10724	8.20265	8.14951	7.99303	8.22207	8.04986
hdm	6.46253	6.10462	6.34723	6.35478	6.37321	6.44803	6.42756	6.4703	6.31014	6.34765	6.40649	6.39724	6.34286	6.33633	6.51123	6.33633	6.513	6.40642	6.28087	6.29384
Caf1-180	7.28421	7.1962	7.06832	7.04504	7.16137	7.14477	7.21658	7.28701	7.29497	7.04833	7.11239	7.13414	7.12891	7.26062	7.26459	7.15954	7.19305	7.32815	7.07101	7.10953
Atg8a	11.3849	11.4937	11.4369	11.4477	11.4324	11.5134	11.4287	11.4004	11.48	11.3403	11.3578	11.3693	11.4704	11.4454	11.4466	11.6284	11.4545	11.3829	11.432	11.4998
cpa	8.87023	8.95876	8.68155	8.77932	8.71292	8.86188	8.8553	8.88647	8.78127	8.69385	8.74997	8.92845	8.79433	8.92073	8.85763	8.88021	8.79696	8.85382	8.94169	8.71075
Xbp1	11.1953	11.2123	11.0999	11.1498	11.0483	11.1143	11.0352	11.009	11.2174	11.134	11.0147	11.2525	10.9992	11.064	11.1764	11.0057	11.1484	11.2093	11.1274	10.9469
CG11475	6.92734	6.69803	6.94389	6.79883	6.87955	6.96191	6.77747	7.04999	6.89038	6.79861	6.89781	7.06437	6.88409	6.89443	6.7424	6.86493	6.83346	6.9024	7.01489	6.76775
MESR4	10.4064	10.2901	10.3799	10.3114	10.4137	10.3207	10.3494	10.369	10.367	10.2303	10.428	10.2857	10.3452	10.38	10.3745	10.4299	10.4288	10.2781	10.3499	10.3635
CG15611	8.40603	8.18169	8.27202	8.31914	8.50812	8.45879	8.43414	8.45234	8.30522	8.40688	8.24034	8.42742	8.41004	8.31917	8.38948	8.53373	8.42735	8.34818	8.41648	8.32413
Lst	9.18911	9.2175	8.97176	8.97136	10.1839	10.2479	10.0628	10.2124	8.97217	9.11116	9.02832	8.95832	10.1419	10.3766	10.2517	10.2167	10.2413	8.78662	9.24688	10.2536
Atg9	9.13392	9.00741	9.25915	9.05473	9.30135	9.32538	9.28466	9.35012	9.21442	9.21853	9.08982	9.11573	9.33995	9.25969	9.33873	9.13984	9.35189	8.99902	9.14449	9.36296
eIF2Bgamma	7.92652	7.80351	8.02001	7.99807	7.99347	8.07236	8.05965	8.13462	8.13829	7.9257	7.93706	8.0021	7.9627	8.02148	8.02024	8.00065	8.06854	7.95211	7.97042	8.01304
Xpc	9.75162	9.86046	9.74152	9.77957	9.75817	9.90409	9.92715	9.84154	9.74967	9.75789	9.77011	9.75997	9.83825	9.86739	9.87925	9.94159	9.95052	9.76272	9.71735	9.85146
Hr51	6.98033	6.72338	6.86129	6.9528	6.98378	7.02955	6.97186	7.0919	6.91855	6.87817	7.00575	6.77907	6.97139	7.04352	6.99335	7.0051	7.02019	6.98534	6.85321	6.9387
Pms2	7.91231	7.62164	7.85503	7.86447	7.98139	8.0266	8.07066	8.07069	7.85473	7.9006	7.88215	7.81289	7.95762	8.0698	7.93848	7.98652	7.97253	7.83663	7.91566	7.97658
Ercc1	6.71462	6.76505	6.83235	6.7957	6.76099	7.02905	6.93165	6.72838	6.74844	6.74752	6.75049	6.87109	6.83272	6.83327	6.97607	6.79818	6.89564	6.76347	6.80946	6.81033
Ctf4	6.98921	7.00996	6.99435	6.96168	6.86524	7.01055	6.80717	6.94212	7.05024	6.87583	6.75082	6.9806	6.95676	6.97929	6.95427	7.03249	7.10377	6.73415	7.04294	6.90928
Dp	9.50085	9.40999	9.43668	9.53386	9.43661	9.55517	9.64788	9.52575	9.5077	9.50305	9.57295	9.37996	9.52767	9.42669	9.53853	9.59025	9.57317	9.55302	9.37441	9.52279
GLaz	8.84618	8.73619	8.78206	8.68754	8.95154	8.97834	8.87583	8.92978	8.70927	8.78883	8.83647	8.82351	8.90258	8.92784	8.90791	8.89104	8.8576	8.72643	8.81033	8.99937
Mtor	9.96424	9.9566	9.95399	9.97342	10.0027	10.0912	10.0479	10.0234	9.9159	9.93724	10.0052	9.98988	10.0042	10.0017	10.0203	10.1391	10.0071	10.035	10.0041	9.96053
ERp60	10.781	10.9319	10.8033	10.8183	10.5711	10.6824	10.5871	10.5539	10.8868	10.8721	10.6975	10.8941	10.6121	10.5115	10.6734	10.5815	10.4971	10.9647	10.8567	10.5459
S2P	8.1861	8.27885	8.20537	8.18314	8.21489	8.38618	8.11536	8.35228	8.19405	8.28542	8.09187	8.21752	8.17925	8.30632	8.3079	8.33983	8.33551	8.18742	8.12534	8.31282
CG9003	9.97813	10.2467	10.0227	10.0174	10.1216	10.1175	10.0452	10.0865	10.0389	10.0084	10.1215	10.0129	10.088	10.0796	10.143	10.1434	10.1911	10.0111	9.97923	10.1364
CG12384	8.80913	8.85316	8.90041	8.90097	8.80566	8.95694	8.84146	8.90258	8.86936	8.82904	8.77781	8.7382	8.96522	8.9642	9.04278	8.78369	8.86684	8.81406	8.89136	8.9129
mms4	6.16165	6.33084	6.154	6.23251	5.98235	6.32576	6.14407	5.98235	6.2943	6.10943	6.36263	6.10943	6.10943	6.10943	6.10943	6.10943	6.21533	5.99493	6.34258	6.10392
Mat1	7.16422	7.13624	7.32383	7.48965	7.34915	7.53129	7.32971	7.39275	7.32043	7.48102	7.31766	7.38095	7.34832	7.13092	7.39731	7.34024	7.35331	7.43197	7.28118	7.29197
trpl	13.7026	13.5123	13.2166	13.6475	13.7325	13.7151	13.8645	13.7218	13.8036	13.3587	13.3547	13.6606	13.7788	13.907	13.6475	13.6022	13.6932	13.4915	13.6317	13.7401
FANCI	7.12896	7.21967	7.20172	7.19685	7.03068	7.35953	7.37197	7.44766	7.16128	7.14101	7.20606	7.26816	7.18562	7.25458	7.39006	7.35026	7.2415	7.14516	7.29679	7.29507
Cul4	8.96262	9.03343	8.88443	8.99237	8.97188	9.08367	9.05916	9.13193	8.96951	9.03874	8.97308	8.96949	9.00243	9.07825	8.97022	9.11777	9.06739	8.96752	9.00474	9.0201
DNApol-zeta	8.28515	8.4078	8.10088	8.17175	8.39936	8.47457	8.49086	8.32635	8.29534	8.16425	8.20558	8.52675	8.27124	8.37505	8.38184	8.43667	8.39018	8.22826	8.3684	8.34152
Nup44A	8.08719	8.16182	8.17563	8.18208	8.35908	8.3975	8.36339	8.48858	8.03025	8.20346	8.23094	8.16743	8.30241	8.5429	8.39415	8.34372	8.34033	8.1159	8.18133	8.47007
Dhx15	8.61922	8.58292	8.53386	8.60395	8.703	8.67253	8.66132	8.7279	8.67593	8.56049	8.6232	8.61924	8.60892	8.76321	8.56249	8.69121	8.66103	8.61497	8.62139	8.65495
dpa	6.98368	7.0769	7.09999	6.95603	7.00309	7.17643	7.1232	7.12559	7.01891	6.96937	6.82039	7.00771	7.23353	7.218	7.03882	7.23817	7.1043	7.12459	7.0772	6.96636
Eaf	9.58422	9.46603	9.6538	9.61836	9.59087	9.65562	9.62233	9.60469	9.51908	9.53686	9.54616	9.58625	9.59373	9.66381	9.65733	9.69273	9.56868	9.75019	9.55286	9.52625
Gadd45	7.0888	7.3025	6.94887	7.00662	7.1653	7.18945	6.92218	7.09781	7.16544	7.05527	7.04502	7.03582	7.01163	7.07273	7.21277	7.12283	7.18637	6.96731	7.10043	7.10665
Crk	9.92509	9.77471	10.0129	9.91753	9.92534	9.98536	9.99525	10.0228	9.7972	9.87784	10.052	9.86564	9.87272	10.0402	9.89331	10.1601	9.83738	9.92517	9.98334	10.0336
Atg12	7.39951	7.35543	7.34407	7.34276	7.30806	7.42096	7.43986	7.43773	7.24286	7.43088	7.45164	7.26722	7.40969	7.33615	7.49488	7.41506	7.48856	7.27108	7.35104	7.41351
Rel	10.3387	10.4934	10.5731	10.5577	10.235	10.1718	10.1941	10.2212	10.4736	10.5441	10.3489	10.7893	10.1075	10.0476	10.2833	10.1907	10.422	10.3946	10.3705	10.2054
sff	10.5933	10.5718	10.5914	10.5732	10.5146	10.5358	10.4582	10.4503	10.4952	10.4953	10.7206	10.5145	10.4461	10.5115	10.4549	10.6504	10.5505	10.5769	10.498	10.5189
CG9272	7.04867	7.05377	6.87954	6.86649	7.1974	7.17339	7.05012	7.17315	6.95766	6.9731	7.03703	7.07935	7.13785	7.1253	7.08949	7.04275	7.12701	7.00934	7.04007	7.04483
Marcal1	7.11938	7.16838	7.07517	7.07883	7.20937	7.21109	7.2266	7.23415	6.96695	7.24026	6.95745	7.19181	7.25593	7.23096	7.20654	7.27306	7.3345	6.95117	7.13579	7.24003
CG8405	10.262	10.3877	10.2651	10.2323	10.3259	10.3131	10.3268	10.2507	10.2886	10.1875	10.2429	10.3096	10.2856	10.2945	10.4168	10.3379	10.269	10.3033	10.3081	10.3012
Nipped-A	11.1787	10.9564	11.0953	11.033	11.2287	11.1776	11.1813	11.1869	11.0281	11.0094	11.0404	11.0735	11.2008	11.1582	11.1902	11.3373	11.1579	10.986	11.1264	11.2486
spel1	8.53309	8.51717	8.51581	8.38877	8.70663	8.67589	8.62327	8.71466	8.45743	8.53577	8.62945	8.44273	8.6352	8.63002	8.62092	8.72375	8.85021	8.49295	8.34684	8.64764
RecQ5	8.64556	8.42051	8.65174	8.54011	8.76453	8.803	8.78846	8.94908	8.59777	8.59142	8.66798	8.54423	8.68734	8.68008	8.82678	8.96741	8.82555	8.50214	8.65858	8.79522
Marf	11.0968	11.1692	11.154	11.1256	11.2314	11.2105	11.2157	11.2415	11.12	11.1259	11.1591	11.1249	11.2447	11.2601	11.2155	11.1946	11.292	11.0905	11.1111	11.2288
Dek	10.2241	10.1065	10.0748	10.1396	10.1973	10.2664	10.2644	10.1856	10.153	10.1075	10.1528	10.1205	10.2082	10.138	10.2474	10.3315	10.1323	10.2629	10.1894	10.1448
mus201	8.08772	8.09593	8.04484	7.81466	8.07241	8.0964	7.99935	8.19931	8.16725	7.95727	8.10958	7.92933	8.11449	8.01089	7.97907	8.14273	8.13537	8.05355	7.88694	8.12944
CHES-1-like	10.8868	10.9467	10.9576	10.9332	11.0233	10.9873	11.0055	10.9283	10.9028	10.8872	10.9466	10.9543	10.9422	11.0023	10.976	11.0572	10.9489	10.9062	10.9528	11.0265
shep	12.8196	13.0636	12.771	12.7844	12.7756	12.8112	12.804	12.8028	12.7888	12.7366	12.7623	12.7894	12.8408	12.8007	12.7985	13.1152	12.7508	12.9931	12.8237	12.7486
CG11779	8.67435	8.57819	8.54776	8.68719	8.60431	8.67934	8.71	8.67418	8.61759	8.69814	8.61354	8.59801	8.52559	8.70236	8.70408	8.69602	8.70037	8.57481	8.70949	8.593
kay	10.8013	10.9454	10.7174	10.745	10.6944	10.8462	10.769	10.7643	10.7865	10.7601	10.6609	10.8575	10.7272	10.7624	10.8653	10.863	10.8735	10.7742	10.8498	10.644
crc	10.6695	10.5604	10.6448	10.6316	10.673	10.638	10.599	10.4618	10.7183	10.5717	10.4665	10.7242	10.5186	10.5208	10.7013	10.6566	10.5817	10.7662	10.5827	10.5084
tim	11.4566	11.2391	10.9345	11.2074	11.4037	11.3861	11.6752	11.2747	11.3208	11.0315	11.0004	11.4432	11.3243	11.4951	11.4437	11.5184	11.5683	10.8947	11.3505	11.4752
Sirup	10.0752	10.6589	10.0857	10.2801	10.9479	11.5377	11.4228	11.5067	10.1828	10.3753	9.97983	10.3734	11.0896	11.1217	11.712	11.6804	11.4231	10.3566	10.2908	11.1869
SkpA	9.84247	9.75832	9.72269	9.92285	9.64825	9.81762	9.76198	9.74417	9.74632	9.7674	9.65938	9.83523	9.74056	9.71685	9.83354	9.91908	9.62378	9.90735	9.80169	9.77636
Nipped-B	11.5599	11.4313	11.4537	11.3677	11.4906	11.5012	11.4767	11.5276	11.3901	11.4055	11.4771	11.4657	11.468	11.4269	11.4769	11.6986	11.5032	11.4189	11.4963	11.4861
lt	9.93202	9.90326	9.97405	10.0018	9.95202	9.95117	9.91116	9.99883	9.88167	9.93532	9.91153	9.83345	10.0691	10.0274	9.93724	10.0285	9.98692	9.83305	9.9623	10.0299
rl	9.80762	9.56749	9.80976	9.65606	9.81146	9.86133	9.82535	9.91545	9.6453	9.74543	9.73688	9.69804	9.86384	9.77124	9.73579	10.058	9.86679	9.64697	9.7873	9.8262
Parp	9.84902	9.76767	9.85559	9.87503	9.81003	9.82098	9.8533	10.0101	9.73723	9.80378	9.87322	9.77887	9.9444	9.78383	9.83033	10.0901	9.82911	9.83246	9.86056	9.89873
ALiX	10.4334	10.2601	10.2529	10.3505	10.425	10.4865	10.4966	10.4283	10.402	10.2376	10.2147	10.57	10.3952	10.4959	10.4442	10.3737	10.5519	10.2458	10.3657	10.4033
Alg-2	8.52594	8.45607	8.52123	8.50006	8.52694	8.61348	8.55904	8.61865	8.59713	8.4817	8.50859	8.52164	8.56884	8.60277	8.57041	8.47032	8.53527	8.5723	8.43185	8.62128
Ino80	8.25404	7.95842	8.11906	8.11191	8.09438	8.22894	8.17705	8.17442	8.15904	8.08059	7.98584	8.00554	8.22267	8.13058	8.32606	8.2079	8.06029	8.19068	8.1176	8.19054
spin	10.7385	10.7557	10.7902	10.9217	10.4088	10.5501	10.5001	10.3836	10.7791	10.7929	10.7569	10.8594	10.4114	10.51	10.5137	10.4253	10.5207	10.7027	10.8939	10.4071
Spf45	8.54962	8.29434	8.41817	8.39323	8.46218	8.48207	8.48372	8.38215	8.42722	8.46912	8.38971	8.39711	8.40895	8.30775	8.57304	8.49257	8.54471	8.49245	8.33213	8.36345
puc	9.4815	9.55263	9.32638	9.40964	9.37989	9.54554	9.4449	9.32153	9.50945	9.2349	9.26249	9.53195	9.30909	9.45045	9.61956	9.54412	9.62629	9.31293	9.44174	9.35005
dl	9.50614	9.41083	9.13376	9.23367	9.50227	9.23927	9.34101	9.34816	9.3615	9.21115	9.32375	9.16628	9.44522	9.46836	9.32517	9.4137	9.34764	9.31565	9.337	9.35727
Diap1	10.6073	10.7749	10.5557	10.6044	10.4411	10.5307	10.4609	10.4817	10.5813	10.5871	10.5552	10.5172	10.5068	10.493	10.6073	10.6088	10.7491	10.4308	10.521	10.5275
Utx	9.40053	9.47274	9.48969	9.36783	9.48398	9.52516	9.55203	9.39656	9.2639	9.44008	9.46405	9.41466	9.46029	9.54313	9.51749	9.58491	9.46988	9.46313	9.43772	9.47353
gkt	7.50154	7.28367	7.4259	7.39617	7.51266	7.50095	7.76249	7.53052	7.32182	7.4623	7.42845	7.60089	7.34158	7.48461	7.61422	7.66004	7.48221	7.58569	7.38164	7.50742
Vps15	9.0039	8.91215	8.99249	9.02163	9.05927	9.09229	9.01812	9.02793	8.954	8.9195	8.99418	9.07141	9.03318	9.03908	9.05024	9.06618	9.14598	8.88446	9.01565	9.0178
Atg1	10.4878	10.3827	10.4024	10.4028	10.3507	10.42	10.3985	10.4274	10.4425	10.3718	10.5139	10.3749	10.385	10.386	10.3887	10.4094	10.5077	10.355	10.3827	10.3907
pic	9.14925	8.93184	9.08984	9.14505	9.12338	9.15951	9.22194	9.15954	9.02618	9.13894	9.05007	9.12485	9.13845	9.16127	9.16146	9.17912	9.27457	8.95047	9.06788	9.19725
vtd	10.0357	9.90224	10.0839	9.99865	10.0504	10.0713	10.0483	10.1205	9.95987	9.98167	10.0104	10.0069	10.092	10.0593	10.0271	10.1737	10.0289	10.0329	10.0089	10.0849
Xrp1	11.5776	11.6839	11.3181	11.4991	11.4039	11.5181	11.45	11.4521	11.4567	11.4613	11.299	11.5341	11.371	11.5228	11.6464	11.6116	11.6667	11.4946	11.4587	11.3314
Opa1	10.2118	10.0735	10.2173	10.1697	10.1974	10.2296	10.2336	10.3124	10.1893	10.127	10.2163	10.2894	10.1889	10.2141	10.1828	10.2375	10.2124	10.2564	10.2131	10.1408
slim	9.77511	9.83872	9.87351	9.76684	9.91959	9.92195	9.92404	9.94431	9.80789	9.89097	9.8631	9.78635	9.86144	9.87032	10.0098	9.87426	10.027	9.79558	9.78383	9.87561
lic	8.55925	8.71474	8.42845	8.47825	8.55143	8.6274	8.51317	8.6155	8.45537	8.32908	8.45784	8.52364	8.73218	8.71703	8.68462	8.58843	8.45784	8.59717	8.65175	8.53733
nbs	8.01437	8.03895	8.06503	8.08574	8.17792	8.32657	8.23247	8.17539	8.02304	8.12761	8.32715	8.07299	8.22719	8.09275	8.05126	8.19445	8.11708	8.2125	8.10382	8.12481
Thor	9.52487	9.58179	9.50842	9.59578	9.70228	9.83558	9.67924	9.65626	9.52274	9.64881	9.55398	9.46283	9.60064	9.58646	9.84551	9.86326	10.3365	9.19239	9.29063	9.72265
Psf2	7.07146	7.03126	7.19692	7.20612	7.1749	7.12578	7.10001	7.26936	7.26821	7.2804	7.08972	7.09043	7.20755	6.97595	7.22158	7.04195	7.25191	7.0668	7.11452	7.15467
Ire1	10.2948	10.1679	10.2202	10.2321	10.1375	10.1463	10.16	10.1602	10.2725	10.1837	10.1771	10.2645	10.0648	10.1472	10.2084	10.2008	10.3764	10.0643	10.2141	10.1047
DNAlig1	7.08244	6.74997	7.15742	6.94691	6.91015	7.08315	7.02402	7.20164	6.78757	6.84296	7.11089	7.01723	7.13884	7.12558	6.99612	7.13651	7.05123	6.87588	7.04753	7.1032
Nup160	8.12917	7.76443	8.00288	8.12225	8.16999	8.26681	8.19165	8.12302	8.04071	8.02592	8.02778	8.0219	8.18779	8.26075	8.10551	8.09983	8.17312	7.84987	8.22658	8.13553
cnc	11.6698	11.6902	11.6757	11.6989	11.5606	11.5622	11.553	11.6068	11.6685	11.7303	11.6276	11.6751	11.5325	11.5325	11.6211	11.6298	11.6529	11.5771	11.7412	11.5375
Mitf	9.63095	9.56202	9.70169	9.63256	9.69534	9.69697	9.66384	9.73186	9.56528	9.68037	9.68278	9.61962	9.63714	9.59616	9.67877	9.85513	9.66102	9.5026	9.77256	9.72144
Fic	8.28849	8.23723	8.2323	8.25447	8.21859	8.29688	8.21995	8.32562	8.06483	8.41546	7.96659	8.45676	8.07657	8.29471	8.43252	8.36608	8.35049	8.23038	8.32437	8.13152
rad50	8.15141	8.374	8.25087	8.34594	8.48747	8.6828	8.49864	8.58584	8.24185	8.20876	8.2729	8.22806	8.47728	8.59156	8.70747	8.6491	8.70396	8.19212	8.2545	8.53791
l(2)dtl	7.42832	7.47641	7.40928	7.14886	7.29249	7.37483	7.37644	7.65655	7.3357	7.24494	7.41741	7.24522	7.48064	7.58725	7.41802	7.434	7.43484	7.49472	7.30767	7.34436
Sesn	10.2491	10.3541	10.2625	10.2658	10.1246	10.0879	10.1812	10.1367	10.1719	10.2993	10.2102	10.3221	10.0893	10.1648	10.2164	10.1881	10.3253	10.2151	10.1683	10.1223
sigmar	8.75852	8.70202	8.65319	8.60413	8.73809	8.80167	8.77889	8.7868	8.79736	8.63493	8.70573	8.65333	8.76098	8.75594	8.70619	8.80886	8.74092	8.7106	8.69625	8.76389
l(2)efl	7.23198	7.34199	7.22255	7.38836	7.40722	7.21467	7.51302	7.32381	7.17565	7.2622	7.33824	7.26378	7.27389	7.34178	7.65535	7.3327	7.46827	7.22045	7.19917	7.43392
CG5543	7.44899	7.41407	7.47355	7.41273	7.50026	7.59178	7.54249	7.46776	7.46007	7.33303	7.37825	7.42427	7.54562	7.5459	7.56605	7.59845	7.51325	7.43602	7.41339	7.56316
Rev1	7.46619	7.60611	7.67442	7.55862	7.61678	7.60112	7.60925	7.6679	7.73619	7.4472	7.61388	7.47926	7.67448	7.61245	7.60226	7.63466	7.67218	7.63812	7.44992	7.63997
Lpin	11.6049	11.7328	11.6366	11.6189	11.6024	11.5911	11.5664	11.6623	11.5933	11.6814	11.6015	11.6499	11.6258	11.612	11.6293	11.6223	11.7761	11.587	11.5366	11.6081
DNApol-delta	7.54123	7.37494	7.53213	7.51453	7.7251	7.65973	7.75299	7.56237	7.52984	7.54352	7.63697	7.55788	7.55365	7.62748	7.63744	7.57623	7.67952	7.40887	7.58707	7.65605
Gen	6.43728	6.52903	6.27999	6.46959	6.30597	6.69817	6.46392	6.40306	6.43948	6.44901	6.4268	6.20172	6.40633	6.68644	6.35485	6.62237	6.46164	6.38931	6.44738	6.49518
ebi	9.1123	9.09479	9.10332	9.0528	9.21361	9.22927	9.13762	9.25757	9.17985	9.09803	9.18683	9.09332	9.20457	9.13246	9.24641	9.0598	9.226	9.12198	9.12739	9.12527
DNApol-epsilon255	7.26704	7.074	7.18313	7.38289	7.32351	7.36737	7.33855	7.39451	7.2857	7.1373	7.37437	7.35039	7.31692	7.2221	7.30098	7.34326	7.38553	7.22556	7.25283	7.30158
SNF4Agamma	11.4643	11.5516	11.3172	11.4041	11.4147	11.3804	11.4409	11.4334	11.4388	11.3034	11.3373	11.5202	11.3535	11.4416	11.5041	11.5076	11.5283	11.3828	11.4081	11.384
gpp	11.3631	11.4213	11.3735	11.3802	11.2992	11.3812	11.3068	11.3543	11.3016	11.3922	11.407	11.3781	11.3403	11.3364	11.3248	11.3993	11.3039	11.3721	11.3963	11.3676
Hph	9.51307	9.60158	9.47536	9.56655	9.61139	9.55672	9.46109	9.59556	9.50561	9.49685	9.42387	9.61812	9.57127	9.58164	9.5743	9.60966	9.67111	9.45085	9.53866	9.53003
koi	9.492	9.25041	9.46462	9.34175	9.42731	9.46189	9.48617	9.43244	9.3409	9.32607	9.38037	9.43767	9.44984	9.48418	9.47545	9.4621	9.44406	9.40171	9.42466	9.40786
Vha68-1	11.2678	11.3776	11.2505	11.2979	11.2306	11.2523	11.2251	11.255	11.3466	11.2663	11.3397	11.2886	11.223	11.1863	11.2381	11.2684	11.2365	11.3612	11.2742	11.2066
sima	11.7226	11.7135	11.5922	11.5792	11.6496	11.6385	11.5627	11.5791	11.5909	11.6529	11.5884	11.5407	11.6582	11.6419	11.7155	11.649	11.6738	11.6255	11.5718	11.6476
RPA3	6.72474	7.11577	6.75758	6.90863	6.88862	7.15021	6.78686	6.9891	7.03776	6.91289	6.91374	6.78794	6.86795	6.96309	6.82348	7.01468	7.06639	6.98684	6.7638	6.84374
Bruce	12.7809	12.7052	12.7267	12.7575	12.7549	12.7523	12.7693	12.7455	12.7449	12.7204	12.7781	12.7569	12.7317	12.7161	12.7672	12.7771	12.8882	12.5681	12.7647	12.7752
Ubc7	8.73419	8.98581	8.86433	8.83176	8.94821	9.04509	8.85166	8.99374	8.94223	8.84696	8.90197	8.84166	8.91925	8.92161	8.94101	8.94008	8.94822	8.93208	8.80805	8.93904
Ptp61F	9.39693	9.49549	9.31724	9.41659	9.40134	9.41158	9.4431	9.43214	9.3393	9.36582	9.36051	9.39262	9.32314	9.4803	9.5196	9.53313	9.37804	9.42924	9.42227	9.42766
Der-1	8.64023	8.56635	8.5248	8.62111	8.53288	8.54401	8.36583	8.45195	8.56342	8.59537	8.47479	8.67586	8.42955	8.47032	8.50793	8.52991	8.47127	8.62037	8.65162	8.38031
InR	10.2809	10.2401	10.2291	10.2306	10.5968	10.545	10.5636	10.5645	10.219	10.203	10.2089	10.2202	10.5101	10.5513	10.6048	10.7333	10.8672	10.103	10.0466	10.6086
Sac1	9.61496	9.70557	9.67238	9.64883	9.69741	9.79412	9.72395	9.70489	9.64669	9.6602	9.67697	9.71126	9.77361	9.65531	9.75582	9.68226	9.84125	9.55073	9.62762	9.76145
Letm1	10.6376	10.6106	10.557	10.6743	10.5298	10.4977	10.5345	10.6827	10.5836	10.6974	10.5927	10.6111	10.5222	10.4975	10.5721	10.6476	10.5791	10.6284	10.6023	10.5522
Vps16A	8.66614	8.67275	8.60591	8.56644	8.61716	8.6029	8.48939	8.64482	8.66376	8.61408	8.51214	8.59738	8.54776	8.63423	8.61873	8.67745	8.76053	8.54483	8.54586	8.58154
Imp	9.9681	9.97592	9.98699	9.99778	10.057	10.0711	10.0858	10.0736	9.94183	9.89852	9.93689	10.0221	10.0942	9.99052	10.0439	10.2884	9.97477	10.0203	10.0747	10.0385
Iml1	10.013	9.91331	9.96722	10.0229	10.0547	10.0116	9.99468	10.1687	9.99905	9.95562	10.1513	9.95506	10.0124	10.0281	10.0699	9.97452	10.0361	10.0332	9.96214	10.0415
Rac1	9.03203	9.16734	8.92082	9.00578	8.84871	8.91427	8.94134	8.77393	8.98197	8.97695	8.88755	8.9294	8.99447	8.79958	9.01896	9.01535	8.88787	9.19161	8.91006	8.81258
msn	11.0861	11.1131	11.0242	11.1464	10.9707	10.9993	11.0891	11.0759	11.0169	11.0501	11.1	11.0859	11.0189	11.0582	11.1066	11.0682	11.0728	11.0727	11.116	10.9909
Atg2	10.2722	10.234	10.2653	10.3165	10.4708	10.4482	10.4986	10.5078	10.2698	10.237	10.2894	10.3139	10.4852	10.4587	10.4426	10.5167	10.5856	10.1216	10.3111	10.4884
PHGPx	10.0965	10.2901	10.054	10.0447	10.0224	10.2058	10.16	10.1068	10.1341	10.1248	9.96338	10.2653	10.0736	10.1127	10.1549	10.1515	10.2268	9.97999	10.187	10.0964
Strip	9.26803	9.39607	9.36729	9.38243	9.35757	9.38279	9.44186	9.37971	9.34329	9.32158	9.3837	9.38665	9.38159	9.36211	9.41925	9.3776	9.45993	9.37341	9.28045	9.3741
CG32276	9.72086	9.61492	9.58607	9.57288	9.01222	9.22957	9.13076	9.17141	9.76673	9.59946	9.51255	9.64157	9.14584	8.99798	9.1992	9.17536	9.09189	9.63512	9.5625	9.22983
tipE	9.01958	9.17172	9.14968	9.14469	9.09124	9.06181	9.05058	9.11583	9.1707	9.15684	9.13132	9.07428	9.02759	9.02512	9.03348	9.1858	9.15441	9.04651	9.13796	9.0637
Syx17	8.29129	8.53056	8.34821	8.29539	8.45591	8.4932	8.46091	8.32261	8.28998	8.37012	8.28308	8.3228	8.5171	8.39545	8.53757	8.48197	8.37925	8.44896	8.2515	8.51933
DopEcR	11.7386	11.6149	11.5173	11.6371	11.7146	11.76	11.7627	11.716	11.7629	11.461	11.4613	11.7359	11.7544	11.778	11.6351	11.8727	11.6751	11.6217	11.7018	11.7321
Hsc70-3	11.9152	11.9521	11.6636	11.8605	11.4471	11.7906	11.6718	11.5933	11.8992	11.6485	11.5424	12.215	11.4254	11.6998	11.6225	11.8416	11.6001	12.0302	11.8781	11.4388
Fer3HCH	6.36561	6.05546	6.35242	6.4088	6.32405	6.29857	6.37839	6.31438	6.31157	6.39511	6.36021	6.35219	6.22024	6.05031	6.59161	6.21645	6.29234	6.40457	6.22706	6.32487
CG9518	6.44836	6.09045	6.50969	6.44379	6.35904	6.47417	6.41339	6.57324	6.36223	6.33805	6.46543	6.4194	6.4083	6.46139	6.42597	6.43139	6.49395	6.37021	6.42828	6.36364
CG15643	7.1783	7.32734	7.28654	7.39485	7.32811	7.51918	7.42019	7.46956	7.3107	7.26602	7.4365	7.34238	7.34074	7.36122	7.39957	7.46692	7.32552	7.28052	7.49406	7.36193
mei-41	7.88572	7.91308	7.7893	7.88463	7.90819	8.05635	7.92468	7.87946	7.99708	7.84624	7.94518	7.83502	7.82101	7.87492	7.97031	7.95165	7.89438	7.77586	7.91605	8.03441
Ulp1	10.0329	10.0197	10.022	10.0333	10.011	10.1081	10.1593	10.177	10.0958	10.0347	10.0272	10.0426	10.0652	10.0945	10.0731	10.1302	10.0488	10.0824	10.0811	10.0694
wnd	10.3753	10.2785	10.3369	10.3338	10.4018	10.3592	10.4023	10.4652	10.3747	10.3332	10.4366	10.3221	10.3411	10.3745	10.4067	10.3641	10.3993	10.3555	10.3461	10.3756
HipHop	6.74584	6.92311	6.75447	6.91934	6.85269	6.84557	6.81275	6.88011	6.82046	6.68465	6.91382	6.81886	6.78038	6.80178	6.95155	6.96237	6.87568	6.98464	6.7765	6.73012
Uggt	10.6144	10.4899	10.4791	10.6182	10.5211	10.4807	10.3546	10.4875	10.6259	10.508	10.4962	10.5727	10.4355	10.4261	10.5125	10.4688	10.4993	10.4278	10.6046	10.491
hid	8.24464	8.24348	8.28111	8.32124	8.29529	8.31161	8.30958	8.50909	8.17856	8.21811	8.36448	8.13334	8.31189	8.33928	8.44871	8.52168	8.37337	8.22272	8.33459	8.32735
Adgf-A	8.0188	8.2072	7.99146	8.13915	8.53395	8.48694	8.14412	8.5735	8.1621	8.18279	7.93797	7.82303	8.53367	8.24731	8.5864	8.62185	8.54067	7.86572	8.3295	8.31167
MsrA	8.96169	9.2232	8.83288	9.02484	8.71471	8.77876	8.78304	8.91324	8.96409	9.20003	8.74729	9.13508	8.70049	8.71	8.9482	8.82718	8.84399	8.65419	9.53587	8.58213
Msh6	7.84019	7.79101	7.70153	7.84049	7.89272	7.91073	7.82328	7.75473	7.82173	7.65735	7.75018	7.92982	7.81687	7.79466	7.81247	7.97161	7.8377	7.84398	7.71665	7.87901
stwl	8.32046	8.36197	8.22939	8.34783	8.33269	8.32939	8.47616	8.41436	8.2001	8.22449	8.24315	8.28625	8.36749	8.53279	8.43225	8.52572	8.35533	8.25681	8.33972	8.45427
Hsc70-1	7.68682	7.87974	7.52037	7.87083	7.74435	7.45583	7.55761	7.83192	7.72441	7.81633	7.79115	7.62279	7.56129	7.59081	7.6978	7.74289	7.76901	7.53588	7.88489	7.58395
Nprl3	7.80793	7.92607	7.9646	7.89762	7.90624	8.07474	8.03954	7.90651	7.95015	7.9622	7.87119	7.97964	7.86946	7.86309	8.05195	7.97556	8.07745	7.77756	7.92762	7.97899
Pmm2	7.54565	7.29038	7.61313	7.52816	7.43124	7.5506	7.49997	7.59382	7.55195	7.63104	7.56182	7.53359	7.41993	7.38219	7.45011	7.52231	7.61859	7.58832	7.43507	7.38449
eIF2beta	8.90052	9.02722	8.87936	8.7954	8.72217	8.70541	8.65092	8.84167	8.91945	8.92498	8.82473	8.90136	8.78995	8.66478	8.68526	8.81215	8.78965	8.94817	8.86051	8.66301
Ufd1-like	8.28123	8.28007	8.32661	8.32985	8.33188	8.3613	8.27842	8.33691	8.40719	8.25399	8.25839	8.33368	8.34907	8.31891	8.25322	8.35179	8.35047	8.42246	8.29271	8.19748
Irbp18	7.62908	7.81624	7.56318	7.42399	7.58812	7.74867	7.68636	7.53351	7.55607	7.51294	7.46768	7.72106	7.60542	7.68775	7.6558	7.78244	7.59402	7.66337	7.61224	7.62494
hay	7.76836	7.70529	7.86922	7.78623	7.84005	7.90445	7.80689	7.87685	7.80421	7.75227	7.8775	7.74125	7.73358	7.90694	7.80761	7.93398	7.81529	7.91965	7.71374	7.82999
CG32039	7.80983	7.86866	7.70674	7.78222	7.69191	7.75637	7.6289	7.66814	7.82092	7.67045	7.86816	7.71396	7.69885	7.70177	7.68219	7.75646	7.74126	7.86169	7.69423	7.6592
Hsp67Bc	7.05739	7.1481	7.01476	6.97123	6.98268	7.17941	6.99712	6.86619	7.02158	6.96233	7.07353	6.98729	6.94876	7.00473	7.15896	7.05969	7.07206	6.97321	7.07608	6.9871
BI-1	10.0304	9.87743	9.93865	9.95416	9.96229	10.0505	9.96249	9.92738	10.0176	9.88903	9.83019	10.0919	9.9106	9.88242	10.0604	10.0211	10.0672	9.90342	9.94917	9.93177
Urm1	6.91732	6.67631	6.90912	6.76673	6.75169	6.91097	6.98731	6.83194	6.96727	6.67463	6.83733	6.6377	6.89076	6.96841	6.87506	6.90023	6.76876	6.77886	6.88266	6.94541
CG7376	7.66103	7.56508	7.55802	7.64211	7.75162	7.72698	7.66835	7.80288	7.6325	7.5024	7.62192	7.69483	7.69195	7.80402	7.69488	7.73358	7.64804	7.69414	7.63758	7.70827
fmt	10.5947	10.6256	10.6889	10.6518	10.7714	10.6646	10.7182	10.7311	10.6256	10.6184	10.7106	10.5947	10.696	10.7	10.7202	10.7807	10.6746	10.6701	10.6477	10.7307
bark	9.31026	9.33935	9.27068	9.28032	9.31995	9.33175	9.30337	9.33585	9.32885	9.18601	9.28072	9.47918	9.25251	9.24995	9.3507	9.36361	9.46694	9.28782	9.25685	9.23416
okr	7.17826	7.48942	7.18722	7.26677	7.11799	7.23294	7.3462	7.5301	7.24842	7.12387	7.29578	7.38031	7.41327	7.32966	7.24699	7.31059	7.37917	7.33369	7.11292	7.34868
mio	8.25264	8.35602	8.27061	8.41345	8.57502	8.49878	8.56655	8.55438	8.2085	8.33179	8.38446	8.39513	8.56863	8.59855	8.59918	8.4012	8.7968	8.03529	8.37034	8.54129
Log_average_readCounts	8.87986	8.88576	8.85142	8.8715	8.87894	8.94823	8.91251	8.93391	8.87085	8.85494	8.85183	8.8897	8.88674	8.90251	8.94223	8.96334	8.95603	8.8552	8.88005	8.88979

## Sheet: Description
This source data is used for plotting the heat map between control and chmMYST at fed and starved nutrient status
The data contains variance stabilized transformed read counts of genes annotated with the GO term, cellular response to stress
Log_average_readCounts	Indicates the average log counts for all annotated genes within the condition, which will be used for boxplot
Other table headings are self-explanatory
