# Supplementary material for: The fruit fly acetyltransferase chameau promotes starvation resilience at the expense of longevity
Source: EMBO Rep. 2023 Sep 19;24(10):e57023. doi: 10.15252/embr.202357023 (PMC10561354; doi:10.15252/embr.202357023)
Supplement: Supplementary file 18 — Source Data for Figure 7 [file EMBR-24-e57023-s005.zip › Figure-5/5D/SampleTable_CellularResponseToStress.xlsx]

## Sheet: SampleTable
Samples	Log_average_readCounts	Average_readCounts	Nutrient_status	Temperature	Genotype	Group
control_Fed	8.88576	473.021	Fed	23	control	control_Fed
control_Fed	8.8715	468.368	Fed	23	control	control_Fed
control_Fed	8.85494	463.023	Fed	23	control	control_Fed
control_Fed	8.8897	474.314	Fed	23	control	control_Fed
control_Fed	8.88005	471.152	Fed	23	control	control_Fed
control_Starved	8.94823	493.954	Starved	23	control	control_Starved
control_Starved	8.93391	489.075	Starved	23	control	control_Starved
control_Starved	8.94223	491.904	Starved	23	control	control_Starved
control_Starved	8.96334	499.155	Starved	23	control	control_Starved
control_Starved	8.95603	496.631	Starved	23	control	control_Starved
Mutant_Fed	8.87986	471.091	Fed	23	chmMYST/+	chmMYST/+_Fed
Mutant_Fed	8.85142	461.896	Fed	23	chmMYST/+	chmMYST/+_Fed
Mutant_Fed	8.87085	468.156	Fed	23	chmMYST/+	chmMYST/+_Fed
Mutant_Fed	8.85183	462.026	Fed	23	chmMYST/+	chmMYST/+_Fed
Mutant_Fed	8.8552	463.106	Fed	23	chmMYST/+	chmMYST/+_Fed
Mutant_Starved	8.87894	470.789	Starved	23	chmMYST/+	chmMYST/+_Starved
Mutant_Starved	8.91251	481.872	Starved	23	chmMYST/+	chmMYST/+_Starved
Mutant_Starved	8.88674	473.342	Starved	23	chmMYST/+	chmMYST/+_Starved
Mutant_Starved	8.90251	478.544	Starved	23	chmMYST/+	chmMYST/+_Starved
Mutant_Starved	8.88979	474.344	Starved	23	chmMYST/+	chmMYST/+_Starved

## Sheet: Description
The file shows the average read counts obtained of genes annotated for the GO term, "cellular response to stress". Some of the table headings are explained below while others are self-explanatory
Log_average_readCounts	Average log read counts of all annotated genes in a specific condition and replicate
Average_readCounts	Average read counts of all annotated genes in a specific condition and replicate
Other table headings are self-explanatory
