# Supplementary material for: The fruit fly acetyltransferase chameau promotes starvation resilience at the expense of longevity
Source: EMBO Rep. 2023 Sep 19;24(10):e57023. doi: 10.15252/embr.202357023 (PMC10561354; doi:10.15252/embr.202357023)
Supplement: Supplementary file 18 — Source Data for Figure 7 [file EMBR-24-e57023-s005.zip › Figure-5/5E/HeatMap_vstNormalizedLogCounts_ResponseToStarvation.xlsx]

## Sheet: Raw_data
Gene_name	Mutant_Fed	control_Fed	Mutant_Fed	control_Fed	Mutant_Starved	control_Starved	Mutant_Starved	control_Starved	Mutant_Fed	control_Fed	Mutant_Fed	control_Fed	Mutant_Starved	Mutant_Starved	control_Starved	control_Starved	control_Starved	Mutant_Fed	control_Fed	Mutant_Starved
Vps11	9.03994	8.99952	8.98121	8.97106	8.96846	9.08247	9.01649	9.01243	9.004	8.89669	8.84774	8.95619	8.9673	9.14452	9.00849	9.24665	8.97999	8.9157	9.05456	9.08555
AMPKalpha	10.2004	10.4897	10.3514	10.2519	10.3505	10.3852	10.3331	10.3767	10.3649	10.3689	10.3333	10.3696	10.3397	10.4089	10.4502	10.1034	10.4183	10.2585	10.3096	10.383
usp	9.02698	8.90427	8.9735	9.05579	9.15957	9.09418	9.02619	9.06424	9.00927	9.06123	8.94492	9.07458	9.10482	9.03233	9.12863	8.94895	8.87124	9.04703	9.12396	9.11014
Ilp6	9.23388	9.39094	9.17134	9.33329	9.22381	9.39101	9.31325	9.34711	9.31518	9.30365	9.28034	9.30616	9.29651	9.18405	9.32241	9.39632	9.27951	9.33237	9.24509	9.34535
Seipin	7.53053	7.40042	7.56581	7.54002	7.35305	7.56048	7.53066	7.60596	7.33147	7.56361	7.54972	7.62875	7.51593	7.60842	7.5204	7.36863	7.59152	7.40189	7.51501	7.53504
Itpr	11.1987	11.2105	11.2223	11.2085	11.2136	11.1697	11.1585	11.2069	11.1158	11.2172	11.2571	11.2478	11.2057	11.223	11.2169	11.1053	11.2371	11.1517	11.2037	11.2018
Rheb	8.99599	8.99225	8.92735	8.90868	9.05746	9.21032	9.24427	9.17472	8.98024	8.9783	8.90424	8.95539	9.10165	9.10984	9.23714	9.24425	9.12055	9.00826	8.98312	9.14359
Atg17	10.5445	10.6516	10.5889	10.5698	10.4719	10.4605	10.5258	10.5272	10.5603	10.4834	10.5613	10.485	10.5493	10.5008	10.5732	10.6269	10.5917	10.506	10.5342	10.5382
AkhR	9.75541	9.81368	9.82227	9.80906	9.41441	9.82192	9.7134	9.74599	9.75063	9.99296	9.76845	9.95127	9.60756	9.44304	9.70142	9.6808	9.6277	9.71279	9.9778	9.62978
Mtpalpha	11.0203	10.9429	11.0101	11.0374	11.4503	11.4174	11.2976	11.3935	11.0658	11.0722	10.992	10.9061	11.4089	11.5445	11.3143	11.2655	11.2826	11.0637	10.9958	11.4426
chico	9.4258	9.69628	9.53081	9.40148	9.57703	9.62955	9.5992	9.69354	9.42126	9.4855	9.54369	9.45089	9.60365	9.66512	9.66446	9.71914	9.69218	9.47843	9.50426	9.60199
Wdr59	8.87866	8.68376	8.84967	8.8571	8.91484	8.96426	8.92416	8.90609	8.79797	8.83583	8.90379	8.9486	8.87037	8.90035	8.93715	8.78448	9.01241	8.70084	8.82998	8.94603
p38b	8.29323	8.33959	8.34648	8.43606	8.38018	8.49999	8.46423	8.37779	8.41989	8.36728	8.30104	8.3421	8.5232	8.42507	8.36151	8.39747	8.32426	8.44912	8.37184	8.42356
Ras85D	9.51068	9.34974	9.40856	9.504	9.5242	9.51109	9.48631	9.44216	9.36436	9.43365	9.52185	9.47211	9.39495	9.45299	9.47879	9.61803	9.44922	9.48562	9.48072	9.4528
mthl11	6.48743	6.39812	6.58962	6.5481	6.39605	6.46973	6.04963	6.41531	6.60499	6.53985	6.36328	6.44263	6.39265	6.38512	6.33726	6.28821	6.60294	6.28378	6.37215	6.41812
Gnmt	8.68844	10.5855	9.00926	9.9698	7.82847	8.58151	7.57209	8.19128	9.28973	10.36	8.55758	10.4489	7.56622	7.15207	8.61291	8.43894	8.49925	8.68552	10.5944	7.43396
Hrb87F	9.3636	9.18156	9.33316	9.33964	9.42292	9.3869	9.36896	9.41493	9.2531	9.28449	9.23508	9.36741	9.40032	9.31511	9.39024	9.56592	9.27084	9.39996	9.38911	9.34593
foxo	10.3265	10.4037	10.2601	10.278	10.198	10.2345	10.2308	10.1943	10.2055	10.3067	10.2497	10.2021	10.1513	10.2958	10.3386	10.3761	10.3497	10.2211	10.2664	10.2257
Pi3K92E	9.56676	9.62092	9.48406	9.50047	9.56788	9.58142	9.62233	9.57209	9.56618	9.56157	9.48385	9.60783	9.5703	9.62699	9.5538	9.54542	9.52227	9.49379	9.61834	9.62355
Dcr-1	8.89635	8.99435	8.86264	8.8404	8.92162	8.96939	8.94066	8.93483	8.90165	8.81428	8.89075	9.04826	8.84506	8.90192	9.03258	8.92573	9.08054	8.71839	8.96683	8.91436
Hsp68	7.87627	8.14492	7.95569	7.97126	7.67824	7.9355	7.97051	7.89059	7.9859	8.02553	7.83802	7.97774	7.74524	7.82802	8.05319	7.96936	8.44303	7.96613	7.77054	7.53179
REPTOR	11.1636	11.2592	11.18	11.1493	11.2319	11.2457	11.2802	11.1842	11.1279	11.0921	11.2042	11.2038	11.2481	11.2066	11.2747	11.3366	11.3735	11.0947	11.1203	11.2583
Ets96B	6.73129	6.82229	6.65935	6.85087	6.69954	6.66073	6.77744	6.7043	6.71196	6.76636	6.66624	6.77315	6.7769	6.78208	6.75406	6.67505	6.7292	6.76283	6.75613	6.70475
to	8.67222	8.72869	8.76933	8.86089	8.30163	8.45552	8.37039	8.17458	8.77534	8.80754	8.52603	8.65071	8.31185	8.16102	8.38157	8.7192	8.33507	8.62894	8.91362	8.28899
Atg14	8.26338	8.35968	8.2451	8.35688	8.33786	8.30134	8.35113	8.30953	8.37265	8.3504	8.11746	8.34087	8.29388	8.46244	8.31147	8.27573	8.43073	8.28891	8.24865	8.29415
CIA30	7.9752	7.65096	7.94363	8.03658	8.03035	7.8438	7.90022	7.82982	7.7052	8.08559	7.84775	7.96077	7.94614	7.85635	7.87711	7.93164	7.88321	8.00277	7.88286	7.83644
Atg16	7.96879	7.91082	7.91604	7.96921	7.85843	7.94716	7.88846	8.01267	7.89577	7.93047	7.93667	7.9298	7.84953	7.89505	7.95571	8.07856	7.81698	7.91868	7.92821	8.07191
CG7137	7.08226	6.68024	7.02457	6.92543	7.06141	7.03963	7.09362	7.09127	6.88961	7.03656	6.82621	7.00386	7.20443	7.06389	6.94781	7.02603	7.03237	6.90247	7.03147	7.0329
Pepck2	8.9632	9.11859	8.95171	9.55085	8.9492	9.08883	9.46099	9.03127	9.23972	9.54945	8.39875	9.25212	9.05435	8.80373	9.55756	9.25895	9.25394	8.83372	9.42522	9.04443
Atg7	7.87504	7.6183	7.80584	7.84749	7.83753	7.89925	7.85897	7.88892	7.83843	7.7402	7.81829	7.83933	7.82368	7.86238	7.79405	7.91498	7.97873	7.70627	7.74308	7.88759
Atg5	8.09288	8.05201	8.06185	8.00542	8.18289	8.18512	8.09451	8.15425	8.04553	8.15145	8.0791	8.10342	8.08209	8.05744	8.10724	8.20265	8.14951	7.99303	8.22207	8.04986
Atg8a	11.3849	11.4937	11.4369	11.4477	11.4324	11.5134	11.4287	11.4004	11.48	11.3403	11.3578	11.3693	11.4704	11.4454	11.4466	11.6284	11.4545	11.3829	11.432	11.4998
Lst	9.18911	9.2175	8.97176	8.97136	10.1839	10.2479	10.0628	10.2124	8.97217	9.11116	9.02832	8.95832	10.1419	10.3766	10.2517	10.2167	10.2413	8.78662	9.24688	10.2536
Atg9	9.13392	9.00741	9.25915	9.05473	9.30135	9.32538	9.28466	9.35012	9.21442	9.21853	9.08982	9.11573	9.33995	9.25969	9.33873	9.13984	9.35189	8.99902	9.14449	9.36296
Arc1	12.615	12.8112	11.8388	12.1291	12.4747	12.8453	12.6236	12.3936	12.3066	11.9387	11.7509	12.6437	12.544	12.7323	12.9877	12.8274	12.6689	12.2312	12.437	12.5286
GLaz	8.84618	8.73619	8.78206	8.68754	8.95154	8.97834	8.87583	8.92978	8.70927	8.78883	8.83647	8.82351	8.90258	8.92784	8.90791	8.89104	8.8576	8.72643	8.81033	8.99937
trsn	7.36687	7.24856	7.28255	7.54831	7.44896	7.47457	7.64443	7.51459	7.48114	7.23041	7.28453	7.45047	7.49202	7.44526	7.48408	7.66094	7.45864	7.54604	7.3462	7.41354
egr	8.51858	8.71764	8.53893	8.66027	8.57642	8.49812	8.58757	8.47719	8.6897	8.73399	8.63612	8.60844	8.51736	8.46139	8.45889	8.46883	8.47935	8.68383	8.63895	8.48523
Nup44A	8.08719	8.16182	8.17563	8.18208	8.35908	8.3975	8.36339	8.48858	8.03025	8.20346	8.23094	8.16743	8.30241	8.5429	8.39415	8.34372	8.34033	8.1159	8.18133	8.47007
Gdap2	11.5939	11.5179	11.4683	11.4899	11.6386	11.5892	11.5274	11.6018	11.5204	11.535	11.4717	11.5716	11.5345	11.5778	11.5622	11.6539	11.6809	11.4523	11.5307	11.5496
Atg12	7.39951	7.35543	7.34407	7.34276	7.30806	7.42096	7.43986	7.43773	7.24286	7.43088	7.45164	7.26722	7.40969	7.33615	7.49488	7.41506	7.48856	7.27108	7.35104	7.41351
Rel	10.3387	10.4934	10.5731	10.5577	10.235	10.1718	10.1941	10.2212	10.4736	10.5441	10.3489	10.7893	10.1075	10.0476	10.2833	10.1907	10.422	10.3946	10.3705	10.2054
sff	10.5933	10.5718	10.5914	10.5732	10.5146	10.5358	10.4582	10.4503	10.4952	10.4953	10.7206	10.5145	10.4461	10.5115	10.4549	10.6504	10.5505	10.5769	10.498	10.5189
REPTOR-BP	7.68415	7.63461	7.86209	7.7037	7.77764	7.86018	7.87162	7.73994	7.65436	7.74032	7.67384	7.67069	7.75968	7.87964	7.81784	7.93757	7.8344	7.68381	7.67835	7.87041
lt	9.93202	9.90326	9.97405	10.0018	9.95202	9.95117	9.91116	9.99883	9.88167	9.93532	9.91153	9.83345	10.0691	10.0274	9.93724	10.0285	9.98692	9.83305	9.9623	10.0299
rl	9.80762	9.56749	9.80976	9.65606	9.81146	9.86133	9.82535	9.91545	9.6453	9.74543	9.73688	9.69804	9.86384	9.77124	9.73579	10.058	9.86679	9.64697	9.7873	9.8262
spin	10.7385	10.7557	10.7902	10.9217	10.4088	10.5501	10.5001	10.3836	10.7791	10.7929	10.7569	10.8594	10.4114	10.51	10.5137	10.4253	10.5207	10.7027	10.8939	10.4071
Desat1	14.3	14.2427	14.4184	14.5762	14.6775	14.5862	14.5619	14.6337	14.4467	14.3604	14.3575	14.4416	14.5871	14.7797	14.5513	14.4722	14.6878	14.083	14.3663	14.8612
Vps15	9.0039	8.91215	8.99249	9.02163	9.05927	9.09229	9.01812	9.02793	8.954	8.9195	8.99418	9.07141	9.03318	9.03908	9.05024	9.06618	9.14598	8.88446	9.01565	9.0178
Atg1	10.4878	10.3827	10.4024	10.4028	10.3507	10.42	10.3985	10.4274	10.4425	10.3718	10.5139	10.3749	10.385	10.386	10.3887	10.4094	10.5077	10.355	10.3827	10.3907
Thor	9.52487	9.58179	9.50842	9.59578	9.70228	9.83558	9.67924	9.65626	9.52274	9.64881	9.55398	9.46283	9.60064	9.58646	9.84551	9.86326	10.3365	9.19239	9.29063	9.72265
whd	11.0406	11.0523	11.0609	11.193	11.6274	11.5928	11.5943	11.6228	11.0333	11.2044	10.9505	11.0053	11.631	11.653	11.7227	11.5837	11.6934	10.9316	11.1244	11.6427
Sik3	10.1313	10.2068	10.213	10.2511	10.1603	10.2114	10.1962	10.2146	10.2716	10.1932	10.2606	10.2164	10.2133	10.1872	10.1604	10.082	10.2396	10.0954	10.2746	10.1828
Myc	9.64632	9.74301	9.50907	9.54017	9.60015	9.76015	9.64713	9.67724	9.70243	9.44465	9.37079	9.70279	9.6036	9.7169	9.72477	9.85732	9.82398	9.49631	9.68896	9.55237
Mitf	9.63095	9.56202	9.70169	9.63256	9.69534	9.69697	9.66384	9.73186	9.56528	9.68037	9.68278	9.61962	9.63714	9.59616	9.67877	9.85513	9.66102	9.5026	9.77256	9.72144
Dcp-1	7.22347	7.50832	7.24439	7.41657	7.24751	7.23687	7.35567	7.50937	7.26415	7.21128	7.27597	7.32219	7.44341	7.36072	7.41566	7.44877	7.34088	7.37833	7.29111	7.36075
Pi3K59F	8.49867	8.61937	8.45666	8.58071	8.55393	8.51127	8.47862	8.57136	8.40363	8.57659	8.53269	8.54876	8.54447	8.55335	8.662	8.4491	8.59511	8.50158	8.39759	8.64101
Sesn	10.2491	10.3541	10.2625	10.2658	10.1246	10.0879	10.1812	10.1367	10.1719	10.2993	10.2102	10.3221	10.0893	10.1648	10.2164	10.1881	10.3253	10.2151	10.1683	10.1223
mthl10	8.71951	8.69215	8.68148	8.64848	8.86319	8.88941	8.94265	8.95669	8.67903	8.78837	8.84623	8.66183	8.8586	8.79275	8.92694	8.83982	9.01566	8.62534	8.68387	8.87192
Lpin	11.6049	11.7328	11.6366	11.6189	11.6024	11.5911	11.5664	11.6623	11.5933	11.6814	11.6015	11.6499	11.6258	11.612	11.6293	11.6223	11.7761	11.587	11.5366	11.6081
Slob	11.6288	11.9371	11.6138	11.6693	11.5918	11.8077	11.8574	11.6891	11.6958	11.6077	11.5808	11.839	11.6571	11.7656	11.8387	11.8104	11.7712	11.6375	11.7635	11.7253
SNF4Agamma	11.4643	11.5516	11.3172	11.4041	11.4147	11.3804	11.4409	11.4334	11.4388	11.3034	11.3373	11.5202	11.3535	11.4416	11.5041	11.5076	11.5283	11.3828	11.4081	11.384
rudhira	11.9733	12.0049	12.0196	11.9983	11.7855	11.8672	11.9045	11.9366	11.953	11.9744	11.9796	11.933	11.9132	11.891	11.885	11.9606	11.9609	11.9524	11.9525	11.8791
Bruce	12.7809	12.7052	12.7267	12.7575	12.7549	12.7523	12.7693	12.7455	12.7449	12.7204	12.7781	12.7569	12.7317	12.7161	12.7672	12.7771	12.8882	12.5681	12.7647	12.7752
InR	10.2809	10.2401	10.2291	10.2306	10.5968	10.545	10.5636	10.5645	10.219	10.203	10.2089	10.2202	10.5101	10.5513	10.6048	10.7333	10.8672	10.103	10.0466	10.6086
Vps16A	8.66614	8.67275	8.60591	8.56644	8.61716	8.6029	8.48939	8.64482	8.66376	8.61408	8.51214	8.59738	8.54776	8.63423	8.61873	8.67745	8.76053	8.54483	8.54586	8.58154
Imp	9.9681	9.97592	9.98699	9.99778	10.057	10.0711	10.0858	10.0736	9.94183	9.89852	9.93689	10.0221	10.0942	9.99052	10.0439	10.2884	9.97477	10.0203	10.0747	10.0385
Iml1	10.013	9.91331	9.96722	10.0229	10.0547	10.0116	9.99468	10.1687	9.99905	9.95562	10.1513	9.95506	10.0124	10.0281	10.0699	9.97452	10.0361	10.0332	9.96214	10.0415
Atg2	10.2722	10.234	10.2653	10.3165	10.4708	10.4482	10.4986	10.5078	10.2698	10.237	10.2894	10.3139	10.4852	10.4587	10.4426	10.5167	10.5856	10.1216	10.3111	10.4884
CPT2	9.00411	9.00715	8.98008	8.9808	9.08261	9.1132	9.12076	9.12503	8.87283	9.15021	8.90482	9.08094	9.13165	9.18637	9.09448	8.99243	9.09368	8.92431	9.10897	9.07991
Akh	6.03294	6.38143	6.41587	6.38628	6.03294	6.27606	6.35588	6.39862	6.27525	6.31277	6.3716	6.18849	6.25417	6.24883	6.38009	6.24882	6.53072	6.03978	6.34104	6.22847
ImpL2	9.59747	9.86644	9.82864	9.53776	9.39841	9.45346	9.39713	9.52454	9.6186	9.7557	9.68451	9.74716	9.3689	9.40336	9.48588	9.53974	9.53217	9.70216	9.69021	9.37738
Syx17	8.29129	8.53056	8.34821	8.29539	8.45591	8.4932	8.46091	8.32261	8.28998	8.37012	8.28308	8.3228	8.5171	8.39545	8.53757	8.48197	8.37925	8.44896	8.2515	8.51933
DopEcR	11.7386	11.6149	11.5173	11.6371	11.7146	11.76	11.7627	11.716	11.7629	11.461	11.4613	11.7359	11.7544	11.778	11.6351	11.8727	11.6751	11.6217	11.7018	11.7321
Fer3HCH	6.36561	6.05546	6.35242	6.4088	6.32405	6.29857	6.37839	6.31438	6.31157	6.39511	6.36021	6.35219	6.22024	6.05031	6.59161	6.21645	6.29234	6.40457	6.22706	6.32487
Jafrac1	10.2608	10.5651	10.315	10.4075	10.076	10.0863	10.0634	10.0249	10.3449	10.3926	10.1393	10.4386	10.0909	10.1127	10.146	10.1338	9.95826	10.4821	10.3554	10.1037
Nprl2	7.63907	7.75208	7.7746	7.69944	7.81972	7.66444	7.69677	7.69562	7.63703	7.68844	7.645	7.80631	7.75174	7.84177	7.7462	7.62523	7.58967	7.69176	7.86082	7.72862
cyc	8.74346	8.7445	8.77005	8.85809	8.77857	8.70674	8.72185	8.81393	8.91041	8.67999	8.82892	8.8246	8.73615	8.65026	8.79266	8.7142	8.77753	8.84244	8.75473	8.6939
hid	8.24464	8.24348	8.28111	8.32124	8.29529	8.31161	8.30958	8.50909	8.17856	8.21811	8.36448	8.13334	8.31189	8.33928	8.44871	8.52168	8.37337	8.22272	8.33459	8.32735
Adgf-A	8.0188	8.2072	7.99146	8.13915	8.53395	8.48694	8.14412	8.5735	8.1621	8.18279	7.93797	7.82303	8.53367	8.24731	8.5864	8.62185	8.54067	7.86572	8.3295	8.31167
Crtc	9.9672	10.082	9.91492	9.91704	10.0339	10.0532	10.046	10.0466	9.84948	9.84541	10.0167	9.97324	10.0182	10.103	10.1133	10.1415	9.96747	10.0937	9.96125	10.008
Nprl3	7.80793	7.92607	7.9646	7.89762	7.90624	8.07474	8.03954	7.90651	7.95015	7.9622	7.87119	7.97964	7.86946	7.86309	8.05195	7.97556	8.07745	7.77756	7.92762	7.97899
Hsp27	6.71754	6.61829	6.66661	6.55884	6.66152	6.80871	6.70612	6.67334	6.56897	6.65127	6.69813	6.72969	6.71297	6.65395	6.87602	6.51997	7.09029	6.63596	6.45236	6.52687
BI-1	10.0304	9.87743	9.93865	9.95416	9.96229	10.0505	9.96249	9.92738	10.0176	9.88903	9.83019	10.0919	9.9106	9.88242	10.0604	10.0211	10.0672	9.90342	9.94917	9.93177
mthl2	7.29516	7.28486	7.22214	7.56671	7.03913	7.13257	7.0801	6.98772	7.19764	7.26786	7.17709	7.29079	7.09674	7.12324	7.18913	7.2659	7.18599	7.26367	7.21912	7.13541
mio	8.25264	8.35602	8.27061	8.41345	8.57502	8.49878	8.56655	8.55438	8.2085	8.33179	8.38446	8.39513	8.56863	8.59855	8.59918	8.4012	8.7968	8.03529	8.37034	8.54129
Log_average_readCounts	9.31389	9.35496	9.31247	9.35464	9.33995	9.38968	9.35771	9.37314	9.30952	9.34531	9.27814	9.36116	9.34267	9.34343	9.41101	9.40522	9.42887	9.26295	9.35286	9.35354

## Sheet: Description
This source data is used for plotting the heat map between control and chmMYST at fed and starved nutrient status
The data contains variance stabilized transformed read counts of genes annotated with the GO term, response to starvation
Log_average_readCounts	Indicates the average log counts for all annotated genes within the condition, which will be used for boxplot
Other table headings are self-explanatory
