# Supplementary material for: The fruit fly acetyltransferase chameau promotes starvation resilience at the expense of longevity
Source: EMBO Rep. 2023 Sep 19;24(10):e57023. doi: 10.15252/embr.202357023 (PMC10561354; doi:10.15252/embr.202357023)
Supplement: Supplementary file 18 — Source Data for Figure 7 [file EMBR-24-e57023-s005.zip › Figure-5/5E/SampleTable_ResponseToStarvation.xlsx]

## Sheet: SampleTable
Samples	Log_average_readCounts	Average_readCounts	Nutrient_status	Temperature	Genotype	Group
control_Fed	9.35496	654.822	Fed	23	control	control_Fed
control_Fed	9.35464	654.676	Fed	23	control	control_Fed
control_Fed	9.34531	650.455	Fed	23	control	control_Fed
control_Fed	9.36116	657.641	Fed	23	control	control_Fed
control_Fed	9.35286	653.871	Fed	23	control	control_Fed
control_Starved	9.38968	670.772	Starved	23	control	control_Starved
control_Starved	9.37314	663.129	Starved	23	control	control_Starved
control_Starved	9.41101	680.763	Starved	23	control	control_Starved
control_Starved	9.40522	678.036	Starved	23	control	control_Starved
control_Starved	9.42887	689.245	Starved	23	control	control_Starved
Mutant_Fed	9.31389	636.443	Fed	23	chmMYST/+	chmMYST/+_Fed
Mutant_Fed	9.31247	635.82	Fed	23	chmMYST/+	chmMYST/+_Fed
Mutant_Fed	9.30952	634.521	Fed	23	chmMYST/+	chmMYST/+_Fed
Mutant_Fed	9.27814	620.866	Fed	23	chmMYST/+	chmMYST/+_Fed
Mutant_Fed	9.26295	614.365	Fed	23	chmMYST/+	chmMYST/+_Fed
Mutant_Starved	9.33995	648.047	Starved	23	chmMYST/+	chmMYST/+_Starved
Mutant_Starved	9.35771	656.072	Starved	23	chmMYST/+	chmMYST/+_Starved
Mutant_Starved	9.34267	649.266	Starved	23	chmMYST/+	chmMYST/+_Starved
Mutant_Starved	9.34343	649.61	Starved	23	chmMYST/+	chmMYST/+_Starved
Mutant_Starved	9.35354	654.176	Starved	23	chmMYST/+	chmMYST/+_Starved

## Sheet: Description
The file shows the average read counts obtained of genes annotated for the GO term, "response to starvation". Some of the table headings are explained below while others are self-explanatory
Log_average_readCounts	Average log read counts of all annotated genes in a specific condition and replicate
Average_readCounts	Average read counts of all annotated genes in a specific condition and replicate
Other table headings are self-explanatory
