# Supplementary material for: The fruit fly acetyltransferase chameau promotes starvation resilience at the expense of longevity
Source: EMBO Rep. 2023 Sep 19;24(10):e57023. doi: 10.15252/embr.202357023 (PMC10561354; doi:10.15252/embr.202357023)
Supplement: Supplementary file 18 — Source Data for Figure 7 [file EMBR-24-e57023-s005.zip › Figure-5/5F/HeatMap_vstNormalizedLogCounts_CarbohydrateMetabolicProcess.xlsx]

## Sheet: Raw_data
Gene_name	Mutant_Fed	control_Fed	Mutant_Fed	control_Fed	Mutant_Starved	control_Starved	Mutant_Starved	control_Starved	Mutant_Fed	control_Fed	Mutant_Fed	control_Fed	Mutant_Starved	Mutant_Starved	control_Starved	control_Starved	control_Starved	Mutant_Fed	control_Fed	Mutant_Starved
Edem1	9.41084	9.35811	9.13969	9.37151	9.33371	9.29328	9.35028	9.4425	9.35749	9.23379	9.12962	9.47197	9.3646	9.41288	9.33944	9.39012	9.33439	9.29307	9.3655	9.35699
Pgd	9.88653	9.90409	9.86032	10.025	10.06	10.0967	9.86978	10.1214	9.94597	10.0688	9.81244	9.9807	10.1052	10.2039	9.95865	9.74807	9.97621	10.0131	9.86537	10.0571
CG33080	9.66823	9.75225	9.71823	9.79628	9.60523	9.56105	9.49624	9.70927	9.66987	9.88527	9.79298	9.81278	9.54075	9.59332	9.56659	9.44521	9.59426	9.71766	9.75472	9.58674
CG3544	6.03542	6.38391	6.20707	6.28558	6.25483	6.03542	6.03542	6.35231	6.26132	6.24416	6.25325	6.42621	6.16999	6.00006	6.00006	6.2349	6.05123	6.05123	6.29735	6.39516
CG32444	9.18552	8.99032	9.23828	9.34235	9.91355	9.44709	9.36983	9.48148	9.33597	9.20187	9.03497	9.06987	9.80539	9.82502	9.28412	9.41123	9.36768	9.36216	9.11678	9.6376
AkhR	9.75541	9.81368	9.82227	9.80906	9.41441	9.82192	9.7134	9.74599	9.75063	9.99296	9.76845	9.95127	9.60756	9.44304	9.70142	9.6808	9.6277	9.71279	9.9778	9.62978
LManV	6.22907	6.39826	6.29238	6.35596	6.35976	6.39318	6.47631	6.41545	6.24109	6.44149	6.36612	6.44547	6.43532	6.42692	6.2203	6.34367	6.47166	6.34792	6.4712	6.16941
LManI	9.28599	9.38433	9.77889	9.59849	9.50213	9.86567	9.74921	9.96703	9.23554	9.73594	9.32204	9.57161	9.66715	9.66066	9.88961	10.0492	9.70049	9.674	9.55658	9.6348
Mal-B2	11.5432	12.406	12.2736	12.4983	11.9834	12.6903	12.4845	12.6641	11.8968	12.8569	11.6192	12.6028	12.022	11.9455	12.7811	12.8189	12.7018	11.883	12.4072	12.2797
Idgf1	9.11629	9.18432	9.5175	9.4359	9.39636	9.55714	9.58114	9.62128	9.11397	9.67492	8.99671	9.55192	9.35065	9.34212	9.69127	9.68837	9.63948	9.18256	9.33489	9.54803
Idgf2	10.797	11.0662	11.1404	11.1483	10.9634	11.2728	11.1924	11.256	10.9016	11.273	10.9259	11.1129	11.0475	10.9565	11.3872	11.2322	11.2119	11.0005	11.1013	11.1046
Idgf3	9.94346	10.2559	10.1148	10.2307	10.0336	10.1399	10.1917	10.2098	10.0203	10.2691	10.0641	10.2314	10.0347	10.0852	10.2907	10.1244	10.2804	10.0352	10.1351	10.1092
ChLD3	5.99783	5.99783	6.16948	6.35117	6.26642	6.2954	6.15955	6.18103	6.02753	6.27163	6.02753	6.02753	6.3668	6.31499	6.35516	6.02753	6.06135	6.06135	6.30747	6.27918
Hs2st	8.06324	8.20729	8.16187	8.20477	8.23295	8.10803	8.04432	8.0093	8.09244	8.18524	8.14964	8.23811	8.16049	8.10555	8.15269	7.94761	8.03723	8.17035	8.21618	8.09213
fbp	9.67753	9.48525	9.55311	9.59523	9.78379	9.71078	9.52333	9.57476	9.55351	9.71413	9.38448	9.51634	9.66769	9.78987	9.6243	9.65347	9.6582	9.53657	9.66985	9.58727
Gld	8.2357	7.95946	7.5919	7.85658	8.67302	8.50041	7.96041	8.22607	8.08391	8.31282	7.41329	7.64272	8.13917	8.20923	8.52057	8.68182	8.51394	7.53296	8.19282	8.26204
Sodh-1	10.7805	10.7904	10.7998	10.7731	10.9954	11.168	10.964	11.1979	10.6871	10.9514	10.6303	10.707	11.1104	11.3035	11.0712	11.0083	10.9517	10.9172	10.8036	11.0622
alpha-Man-IIa	8.84397	8.81837	8.87045	8.87352	8.84283	8.91845	8.80964	8.86749	8.82122	8.82635	8.7437	8.91009	8.91646	8.90912	8.94032	8.77747	8.93353	8.69546	8.87295	8.92042
Gnmt	8.68844	10.5855	9.00926	9.9698	7.82847	8.58151	7.57209	8.19128	9.28973	10.36	8.55758	10.4489	7.56622	7.15207	8.61291	8.43894	8.49925	8.68552	10.5944	7.43396
CG3534	9.33986	9.05909	9.14495	9.18995	9.75429	9.86534	9.71247	9.84149	9.08821	9.2914	8.96406	9.19359	9.80829	9.88938	9.7656	9.90691	9.57161	9.33607	9.29748	9.74856
CG7059	7.35626	7.58496	7.46173	7.28215	7.48111	7.54755	7.46819	7.53515	7.46191	7.41848	7.24896	7.37998	7.58663	7.51499	7.61663	7.48951	7.9	7.273	7.07752	7.60802
CG31357	8.26996	8.29005	8.36668	8.45193	8.4233	8.40364	8.47136	8.57498	8.29732	8.34699	8.50078	8.41487	8.48881	8.45203	8.43873	8.3124	8.48778	8.30519	8.36722	8.46577
beta4GalT7	6.91985	6.95654	6.92643	6.84192	7.018	7.01203	7.05937	7.10362	6.87804	6.99246	6.95247	7.01636	7.10518	7.10486	6.91759	6.87081	7.04032	6.95916	6.92003	6.99938
Ald1	13.4602	13.5607	13.4862	13.5809	13.5115	13.4655	13.4276	13.4952	13.5337	13.5915	13.4455	13.537	13.4065	13.4729	13.4729	13.5279	13.3583	13.6274	13.5874	13.4209
alpha-Man-Ic	6.3291	6.42418	6.07569	6.47049	6.2951	6.4191	6.39863	6.33461	6.22333	6.26085	6.36164	6.45355	6.34117	6.43021	6.24595	6.4302	6.26935	6.41615	6.29507	6.39288
botv	8.59962	8.69064	8.59365	8.69254	8.62025	8.68294	8.5803	8.63669	8.63809	8.66352	8.64278	8.68857	8.71255	8.62017	8.57466	8.5563	8.67299	8.56295	8.6863	8.62607
Idgf5	8.83949	9.11314	9.00443	9.11889	9.00755	9.27864	9.02364	9.25687	8.91626	9.25737	8.84601	8.99169	9.04768	9.07117	9.27824	9.23422	9.13304	8.86695	9.10282	9.21851
Pepck2	8.9632	9.11859	8.95171	9.55085	8.9492	9.08883	9.46099	9.03127	9.23972	9.54945	8.39875	9.25212	9.05435	8.80373	9.55756	9.25895	9.25394	8.83372	9.42522	9.04443
Cht11	7.49827	7.39443	7.40374	7.55617	7.57984	7.37647	7.40385	7.48628	7.3629	7.55541	7.47486	7.48877	7.35917	7.46984	7.53559	7.45251	7.50072	7.43552	7.43263	7.48066
Atg5	8.09288	8.05201	8.06185	8.00542	8.18289	8.18512	8.09451	8.15425	8.04553	8.15145	8.0791	8.10342	8.08209	8.05744	8.10724	8.20265	8.14951	7.99303	8.22207	8.04986
CG7766	11.3615	11.4778	11.4054	11.4485	11.5314	11.5053	11.5092	11.5951	11.3762	11.4885	11.4268	11.4496	11.5366	11.6178	11.5167	11.4219	11.5743	11.3258	11.4482	11.5687
Hex-A	11.2676	11.2203	11.1577	11.2217	11.3119	11.2327	11.2572	11.2621	11.1614	11.1675	11.1243	11.1737	11.2604	11.3078	11.3716	11.3645	11.3665	11.264	11.1048	11.2303
Idgf4	12.4613	12.57	12.5814	12.6347	12.2461	12.3177	12.2949	12.3528	12.5664	12.6817	12.5194	12.6162	12.2813	12.3017	12.3311	12.1611	12.224	12.6149	12.6152	12.2754
Amy-d	8.23843	8.48879	8.52619	8.44068	8.81125	9.20331	9.00433	8.85367	8.49089	8.64513	8.30207	8.299	9.01226	9.02956	8.98371	8.80402	8.84865	8.7176	8.29807	8.91901
Cda9	6.40464	6.60546	6.34744	6.47129	6.4423	6.51835	6.51376	6.4133	6.41879	6.56549	6.48724	6.50982	6.3438	6.48795	6.56619	6.33726	6.34356	6.39937	6.72255	6.39279
Amy-p	8.11478	7.91996	8.57665	7.93332	9.23405	9.07971	9.37169	8.80997	8.06775	8.50522	8.00443	8.24522	9.00885	8.92562	9.35408	8.92895	8.93317	8.50843	7.86704	9.21142
Idgf6	12.305	12.3562	12.4981	12.5	12.3474	12.6077	12.491	12.604	12.4429	12.5695	12.3709	12.532	12.4987	12.4589	12.4879	12.3486	12.5158	12.3441	12.4888	12.5059
Atg9	9.13392	9.00741	9.25915	9.05473	9.30135	9.32538	9.28466	9.35012	9.21442	9.21853	9.08982	9.11573	9.33995	9.25969	9.33873	9.13984	9.35189	8.99902	9.14449	9.36296
CG7997	10.1679	10.4077	10.5471	10.5565	9.97142	10.4493	10.3429	10.4938	10.2495	10.6598	10.3908	10.3917	10.3496	10.2004	10.4025	10.2922	10.2773	10.3395	10.5886	10.263
Hex-C	9.53999	9.50768	9.56159	9.53561	9.39655	9.55958	9.5273	9.53249	9.55515	9.78326	9.63327	9.67949	9.42293	9.38913	9.39001	9.30756	9.47737	9.48833	9.63905	9.47564
CG13334	6.54297	6.97955	6.63641	6.95937	6.22562	6.81241	6.82085	6.77345	6.68955	6.70929	6.71371	6.79407	6.71789	6.62113	6.63461	6.87039	6.59227	6.74109	6.78256	6.7594
AGBE	10.2757	10.2626	10.2101	10.2176	10.4438	10.4725	10.3397	10.4662	10.2032	10.3624	10.2696	10.2224	10.3786	10.5086	10.4018	10.3416	10.3745	10.333	10.2162	10.4204
Dera	7.95691	7.56184	7.95618	8.0024	7.93049	7.75843	7.85784	7.90034	7.86303	7.92264	7.82919	8.04418	7.88397	7.88571	7.82287	7.67284	7.85243	7.75277	7.91809	7.93894
fdl	10.1012	9.93694	10.0557	10.1367	10.1049	10.1051	10.194	10.1538	10.0867	10.0568	10.1165	10.0983	10.1589	10.142	10.0081	10.121	10.1491	9.99476	10.1084	10.1419
CG8298	8.32241	8.28609	8.11766	8.45557	8.39287	8.4448	8.44143	8.28324	8.27085	8.38422	8.395	8.46898	8.28615	8.2402	8.28783	8.41084	8.45903	8.23265	8.39231	8.28805
PCB	12.207	12.2074	12.1415	12.3456	11.9538	11.9667	11.9207	11.9551	12.3181	12.2016	12.0366	12.1927	11.9547	12.0585	12.0381	11.8976	11.94	12.2361	12.2296	11.9432
Pdk	11.3936	11.5483	11.432	11.6044	11.2395	11.379	11.3053	11.3387	11.5006	11.5579	11.3855	11.4775	11.3279	11.2748	11.3587	11.3577	11.3895	11.2863	11.5586	11.386
CG8027	7.78972	7.87491	7.91221	7.91713	7.6766	8.00582	7.96907	7.96704	7.89672	7.93076	7.87397	8.03111	7.8295	7.9201	7.82985	7.80049	7.78451	7.91904	8.03002	7.82267
Pgm2a	9.2188	9.23152	9.15576	9.09146	9.55965	9.5412	9.56468	9.70854	9.08191	9.24939	9.17221	9.27574	9.62687	9.58535	9.52154	9.55858	9.50601	9.25556	9.16639	9.60785
babo	10.3769	10.4694	10.482	10.4578	10.5084	10.4987	10.4896	10.5661	10.379	10.4469	10.4601	10.3818	10.5503	10.5315	10.4851	10.6143	10.495	10.3899	10.4618	10.5778
Pgi	11.5902	11.7274	11.6061	11.712	11.9613	12.006	11.9325	11.9657	11.6362	11.7358	11.5749	11.7308	11.9624	12.0516	11.9511	11.8584	11.943	11.7081	11.662	11.9374
Mal-A5	9.93151	9.7271	9.85209	9.85407	10.1286	10.1787	10.2012	10.207	9.74392	9.93118	9.7747	9.85246	10.1546	10.228	10.2533	10.1422	10.1927	9.83692	9.80291	10.2077
Mal-A1	6.71945	6.07785	6.69247	6.63448	6.91659	6.87496	6.6997	6.86709	6.61426	6.81346	6.45076	6.43859	6.8944	6.63779	6.83465	6.79868	6.81598	6.4539	6.74149	6.72991
ACC	13.6442	13.4449	13.5325	13.6467	13.8273	13.6766	13.5863	13.7649	13.6233	13.5912	13.5445	13.5428	13.7077	13.791	13.6663	13.6567	13.6404	13.5862	13.5571	13.778
Rpe	8.08267	8.02433	8.065	8.1461	8.27102	8.15466	8.0396	8.14387	7.90973	8.18953	8.08867	8.02593	8.27082	8.21109	8.13043	8.10104	8.20546	8.08458	8.02742	8.14615
Pgant3	8.17339	8.18074	8.04228	8.14464	8.07946	8.12392	8.07668	8.12458	8.14689	8.06639	7.98277	8.2251	8.07565	8.15527	8.20128	8.09234	8.08968	8.07308	8.14998	8.16011
UGP	12.0463	11.9999	11.9962	11.9125	12.3198	12.3817	12.1112	12.3511	11.9099	12.1318	11.917	11.9974	12.29	12.3707	12.204	12.2978	12.1761	12.0483	12.0778	12.2572
GlyP	12.3984	12.4761	12.4373	12.5497	12.2819	12.3065	12.261	12.4011	12.4352	12.6152	12.4644	12.5316	12.2381	12.314	12.241	12.2725	12.21	12.6443	12.5093	12.1924
CG9008	8.24745	8.18298	8.26737	8.33456	9.01674	8.99018	8.97086	9.12957	8.16135	8.27712	8.23666	8.27649	8.9774	9.10758	9.03011	9.07299	8.89562	8.27964	8.3561	9.03849
Sodh-2	8.12137	8.00641	8.18814	7.90788	8.16021	8.2443	8.34299	8.30438	8.19258	8.0988	8.06992	8.18972	8.23198	8.34181	8.03537	8.11549	8.28622	8.00942	8.0957	8.2465
Tpi	10.7942	10.9806	10.8084	10.927	10.9147	11.0194	10.9122	10.9668	10.8876	10.9419	10.7852	10.8751	11.0038	11.0734	10.9971	10.7592	10.9148	10.9987	10.8319	10.9163
serp	7.61947	7.47109	7.49147	7.59256	7.33595	7.32119	7.2567	7.33629	7.45004	7.62154	7.38868	7.56667	7.47251	7.31264	7.48051	7.1321	7.25299	7.5718	7.55137	7.33619
Myc	9.64632	9.74301	9.50907	9.54017	9.60015	9.76015	9.64713	9.67724	9.70243	9.44465	9.37079	9.70279	9.6036	9.7169	9.72477	9.85732	9.82398	9.49631	9.68896	9.55237
Mdh1	11.9983	11.9505	12.0059	12.0429	12.1497	12.239	12.1155	12.2572	11.9866	12.154	11.9422	12.083	12.1347	12.2412	12.1887	12.0287	12.2104	11.9227	12.0378	12.2085
Gpdh3	8.0206	7.82208	7.81571	7.9986	7.87078	8.07487	7.99485	8.03275	7.95077	7.94259	7.79592	7.87437	8.09905	8.00865	7.93487	8.02401	7.9917	7.83609	8.02718	7.96014
Galk	11.2511	11.0219	11.2633	11.2018	11.4345	11.4501	11.3189	11.4309	11.1655	11.2455	11.1137	11.1475	11.4567	11.4934	11.3415	11.4085	11.2823	11.2223	11.1892	11.4924
Rpi	8.02576	8.2235	7.95458	8.21266	8.28641	8.2789	8.23756	8.20928	8.1622	8.08255	8.05922	8.19161	8.18424	8.3422	8.15527	8.25135	8.28586	8.14117	7.92597	8.36133
Taldo	10.6239	10.7485	10.6412	10.6393	11.1232	11.0542	10.8934	11.0193	10.6922	10.7988	10.4553	10.5973	11.1108	11.1523	10.9941	10.9422	10.9397	10.8554	10.5645	11.012
Gk1	9.81506	9.54748	9.82077	9.87019	9.99826	9.90892	10.0058	10.0058	9.87856	9.88232	9.73992	9.77305	9.95774	9.89705	9.92645	9.91719	9.93447	9.84499	9.79014	9.91653
tn	9.60694	9.62215	9.39083	9.65775	9.51147	9.32224	9.30645	9.67317	9.43824	9.59245	9.55406	9.63335	9.40169	9.453	9.5688	9.44941	9.63278	9.40413	9.63818	9.37041
PyK	12.3552	12.3892	12.4165	12.4452	12.5105	12.5067	12.4573	12.4987	12.4144	12.46	12.4166	12.4029	12.539	12.5602	12.4233	12.3629	12.436	12.5392	12.3435	12.4709
Gk2	8.9323	8.72825	8.77393	8.73154	8.59074	8.56488	8.68513	8.61743	8.63091	8.821	8.70555	8.94476	8.59447	8.64296	8.61418	8.67038	8.80846	8.6154	8.84235	8.54589
Atg2	10.2722	10.234	10.2653	10.3165	10.4708	10.4482	10.4986	10.5078	10.2698	10.237	10.2894	10.3139	10.4852	10.4587	10.4426	10.5167	10.5856	10.1216	10.3111	10.4884
CG1271	8.01001	7.99746	7.91768	7.97591	8.06884	8.05739	8.13017	8.01206	8.01021	7.98089	7.85736	8.1937	8.07519	8.03211	8.02831	7.99173	8.21987	7.85649	7.89833	8.11006
CG17333	8.18591	8.26996	8.30421	8.38976	8.46517	8.40468	8.43074	8.46595	8.30072	8.34648	8.25339	8.24635	8.3777	8.49121	8.45155	8.44898	8.37209	8.34194	8.30645	8.43772
regucalcin	10.7092	10.6646	10.9331	10.9341	10.1552	10.4728	10.3944	10.5	10.6752	10.902	10.6338	10.8785	10.3019	10.3295	10.5532	10.4895	10.3061	10.926	10.7998	10.3499
Pfrx	10.7428	10.7625	10.8588	10.9039	11.2951	11.2902	11.3121	11.3297	10.8742	10.8212	10.7815	10.8169	11.2885	11.3929	11.2779	11.242	11.3266	10.7469	10.7814	11.3928
Zw	8.99274	9.12144	9.21755	9.24397	9.24724	9.3774	9.2702	9.35282	9.18596	9.21805	9.19872	9.3149	9.22813	9.33307	9.18874	9.15579	9.31067	9.15783	9.12235	9.32083
GNBP1	7.79881	7.91369	8.01205	7.96818	7.98734	7.91473	8.06212	7.98729	7.8602	8.06169	8.0057	7.9727	7.97904	7.93555	7.97323	7.85609	7.97225	7.96161	7.96831	7.91992
GNBP2	8.62688	8.50238	8.62472	8.67777	8.71983	8.83394	8.68475	8.74304	8.55711	8.64601	8.55176	8.67801	8.79167	8.73467	8.8074	8.64671	8.70788	8.56597	8.62406	8.80875
Adgf-A	8.0188	8.2072	7.99146	8.13915	8.53395	8.48694	8.14412	8.5735	8.1621	8.18279	7.93797	7.82303	8.53367	8.24731	8.5864	8.62185	8.54067	7.86572	8.3295	8.31167
Pgm1	10.803	10.7871	10.9618	10.8933	11.0448	11.0864	11.0181	11.1655	10.8922	10.9582	10.9257	10.851	11.0606	11.1639	10.9994	10.909	11.0487	10.8739	10.9	11.0574
Pgant8	7.05609	6.81917	6.98533	7.06931	7.14608	7.13639	7.22081	7.06464	6.93515	6.9506	7.1104	6.9455	7.17183	7.29638	7.05547	7.0325	7.13414	6.93285	6.92707	7.25486
Gbs-70E	12.2822	12.0976	12.1128	12.1624	11.9026	12.2545	12.048	12.286	12.0316	12.2035	12.1156	12.4644	12.0856	12.1553	11.9946	12.0956	12.017	12.1033	12.2136	12.2392
CG6650	8.34664	8.3282	8.43773	8.47755	8.38075	8.35352	8.47488	8.46734	8.4464	8.44134	8.41296	8.44487	8.41388	8.36237	8.33848	8.40631	8.47	8.302	8.49698	8.36432
CG6910	12.6723	12.4971	12.7683	12.7674	13.3281	13.2721	13.1571	13.2631	12.8204	12.6209	12.5798	12.4849	13.3221	13.4215	13.3537	13.1222	13.2984	12.4922	12.6503	13.4219
Ldh	8.81918	8.96478	7.96494	8.12302	8.09481	8.95401	8.60707	8.35873	8.62522	7.99726	7.85796	9.00846	8.11116	8.52001	8.98849	8.77799	8.77771	8.13471	8.76553	8.26533
CG10467	8.00285	8.03176	8.25261	8.35619	8.22258	8.25193	8.16878	8.16799	8.2743	8.18816	8.09191	8.30624	8.12439	8.21867	8.12828	8.12274	8.11904	8.15705	8.24813	8.20312
Tps1	12.8143	12.7335	12.5554	12.9424	12.6207	12.5195	12.2884	12.6403	12.8693	12.9271	12.75	12.9626	12.4963	12.3633	12.4741	12.2718	12.6285	12.4656	12.7996	12.6635
Pgant4	6.33457	6.71643	6.36712	6.45663	6.53677	6.26753	6.253	6.43298	6.26558	6.42551	6.48028	6.46996	6.49576	6.36817	6.40834	6.45141	6.56138	6.34878	6.37004	6.40231
CG9961	6.47433	6.52819	6.3335	6.50309	6.4741	6.45663	6.31635	6.03653	6.21731	6.37724	6.43202	6.45859	6.44749	6.47059	6.31633	6.40314	6.39874	6.23011	6.50821	6.42429
Log_average_readCounts	9.34725	9.38658	9.37068	9.44232	9.44923	9.51476	9.447	9.50994	9.36055	9.47922	9.29897	9.4448	9.46144	9.46935	9.49773	9.45571	9.48537	9.34485	9.43591	9.46776

## Sheet: Description
This source data is used for plotting the heat map between control and chmMYST at fed and starved nutrient status
The data contains variance stabilized transformed read counts of genes annotated with the GO term, carbohydrate metabolic process
Log_average_readCounts	Indicates the average log counts for all annotated genes within the condition, which will be used for boxplot
Other table headings are self-explanatory
