# Supplementary material for: The fruit fly acetyltransferase chameau promotes starvation resilience at the expense of longevity
Source: EMBO Rep. 2023 Sep 19;24(10):e57023. doi: 10.15252/embr.202357023 (PMC10561354; doi:10.15252/embr.202357023)
Supplement: Supplementary file 18 — Source Data for Figure 7 [file EMBR-24-e57023-s005.zip › Figure-5/5F/SampleTable_CarbohydrateMetabolicProcess.xlsx]

## Sheet: SampleTable
Samples	Log_average_readCounts	Average_readCounts	Nutrient_status	Temperature	Genotype	Group
control_Fed	9.38658	669.334	Fed	23	control	control_Fed
control_Fed	9.44232	695.697	Fed	23	control	control_Fed
control_Fed	9.47922	713.722	Fed	23	control	control_Fed
control_Fed	9.4448	696.896	Fed	23	control	control_Fed
control_Fed	9.43591	692.614	Fed	23	control	control_Fed
control_Starved	9.51476	731.521	Starved	23	control	control_Starved
control_Starved	9.50994	729.081	Starved	23	control	control_Starved
control_Starved	9.49773	722.937	Starved	23	control	control_Starved
control_Starved	9.45571	702.185	Starved	23	control	control_Starved
control_Starved	9.48537	716.77	Starved	23	control	control_Starved
Mutant_Fed	9.34725	651.334	Fed	23	chmMYST/+	chmMYST/+_Fed
Mutant_Fed	9.37068	661.997	Fed	23	chmMYST/+	chmMYST/+_Fed
Mutant_Fed	9.36055	657.364	Fed	23	chmMYST/+	chmMYST/+_Fed
Mutant_Fed	9.29897	629.896	Fed	23	chmMYST/+	chmMYST/+_Fed
Mutant_Fed	9.34485	650.248	Fed	23	chmMYST/+	chmMYST/+_Fed
Mutant_Starved	9.44923	699.038	Starved	23	chmMYST/+	chmMYST/+_Starved
Mutant_Starved	9.447	697.96	Starved	23	chmMYST/+	chmMYST/+_Starved
Mutant_Starved	9.46144	704.981	Starved	23	chmMYST/+	chmMYST/+_Starved
Mutant_Starved	9.46935	708.855	Starved	23	chmMYST/+	chmMYST/+_Starved
Mutant_Starved	9.46776	708.074	Starved	23	chmMYST/+	chmMYST/+_Starved

## Sheet: Description
The file shows the average read counts obtained of genes annotated for the GO term, "carbohydrate metabolic process". Some of the table headings are explained below while others are self-explanatory
Log_average_readCounts	Average log read counts of all annotated genes in a specific condition and replicate
Average_readCounts	Average read counts of all annotated genes in a specific condition and replicate
Other table headings are self-explanatory
