# Supplementary material for: The fruit fly acetyltransferase chameau promotes starvation resilience at the expense of longevity
Source: EMBO Rep. 2023 Sep 19;24(10):e57023. doi: 10.15252/embr.202357023 (PMC10561354; doi:10.15252/embr.202357023)
Supplement: Supplementary file 18 — Source Data for Figure 7 [file EMBR-24-e57023-s005.zip › Figure-5/5G/HeatMap_vstNormalizedLogCounts_LipidMetabolicProcess.xlsx]

## Sheet: Raw_data
Gene_name	Mutant_Fed	control_Fed	Mutant_Fed	control_Fed	Mutant_Starved	control_Starved	Mutant_Starved	control_Starved	Mutant_Fed	control_Fed	Mutant_Fed	control_Fed	Mutant_Starved	Mutant_Starved	control_Starved	control_Starved	control_Starved	Mutant_Fed	control_Fed	Mutant_Starved
CG3699	9.15458	9.21107	9.1487	9.26673	9.49412	9.26543	9.41491	9.25791	9.34144	9.34557	9.11621	9.27566	9.46926	9.51499	9.14613	9.0042	9.2055	9.12186	9.19163	9.58774
usp	9.02698	8.90427	8.9735	9.05579	9.15957	9.09418	9.02619	9.06424	9.00927	9.06123	8.94492	9.07458	9.10482	9.03233	9.12863	8.94895	8.87124	9.04703	9.12396	9.11014
Seipin	7.53053	7.40042	7.56581	7.54002	7.35305	7.56048	7.53066	7.60596	7.33147	7.56361	7.54972	7.62875	7.51593	7.60842	7.5204	7.36863	7.59152	7.40189	7.51501	7.53504
CG3603	7.91118	7.59401	8.04499	7.98977	8.21073	8.01017	8.10396	8.07951	7.76381	8.12919	7.94329	8.05544	7.80598	8.10106	8.05936	8.08618	8.1354	7.79584	7.95942	8.0815
brn	7.04999	7.11161	7.16012	7.02258	7.18884	7.26891	7.29268	7.17447	7.08413	7.25442	7.13726	7.29906	7.14501	7.13321	7.04887	7.16723	7.30322	7.03649	7.16597	7.12892
GAA1	8.53926	8.70207	8.66998	8.63028	8.73147	8.5924	8.77408	8.60337	8.66729	8.73746	8.59902	8.68221	8.74663	8.58201	8.59802	8.63026	8.71876	8.55036	8.61392	8.73842
CG5966	9.59485	10.3934	9.69189	9.99542	12.3073	12.453	12.4729	12.4845	9.8372	10.2641	9.81989	9.77808	12.4214	12.4331	12.4065	12.433	12.2652	9.917	10.1582	12.3563
CG9389	6.94121	6.62516	6.80208	6.78753	6.77668	6.80365	6.66636	6.99339	6.72246	6.60451	6.74901	6.85149	6.88306	6.92783	6.91732	6.74038	7.05802	6.6673	6.73242	6.74028
CG11426	8.11273	7.86984	8.0088	7.9317	8.08703	8.24795	8.05073	8.09708	8.01488	7.97766	8.05149	8.14935	8.02633	8.0051	8.1705	8.01053	8.20032	7.95605	7.89033	8.15622
CG11425	6.84979	7.21556	6.86829	7.00621	6.91682	6.8529	6.71851	6.94024	7.01104	6.90156	6.99982	7.14979	6.81701	6.743	6.98319	6.76292	6.97837	6.9846	6.87159	6.84961
Sccpdh1	10.8389	10.743	10.7425	10.8816	10.8381	10.7949	10.6509	10.7159	10.7827	10.864	10.7437	10.8144	10.8211	10.7664	10.7898	10.6237	10.7986	10.7639	10.8437	10.6966
CG12512	8.8944	8.91671	8.99705	9.04878	8.95989	9.05533	8.91625	9.00488	8.9789	8.95705	8.88438	8.9996	8.98703	9.06372	8.94619	8.97642	9.00511	8.9661	8.98675	8.93867
ifc	8.98359	8.94086	8.92299	8.94617	9.0206	8.98939	9.08589	9.00285	8.85954	8.9365	8.83205	9.04617	9.04037	8.99661	9.17974	9.00134	9.08949	8.88598	8.98676	8.98394
frj	9.7716	9.64867	9.90285	9.81833	9.9178	9.79942	10.0567	9.75973	9.9283	9.6663	9.93409	9.70336	10.0441	9.98668	9.69215	9.7202	9.79394	9.86776	9.66257	10.0133
CG9547	8.90334	8.9065	8.82459	9.10693	8.48759	8.61653	8.58615	8.53598	8.99084	9.18711	8.83463	8.90102	8.61779	8.50561	8.50371	8.42691	8.59745	8.93729	8.92919	8.51987
AkhR	9.75541	9.81368	9.82227	9.80906	9.41441	9.82192	9.7134	9.74599	9.75063	9.99296	9.76845	9.95127	9.60756	9.44304	9.70142	9.6808	9.6277	9.71279	9.9778	9.62978
CG7367	6.59631	6.06114	6.35811	6.58952	6.49871	6.44486	6.70306	6.66476	6.4459	6.41891	6.39126	6.63415	6.56825	6.50178	6.39975	6.55647	6.64811	6.35912	6.4172	6.53382
CG7840	7.66517	7.39385	7.38974	7.62272	7.47014	7.58793	7.48502	7.49628	7.5577	7.59961	7.39817	7.47894	7.60749	7.47374	7.48124	7.51397	7.58509	7.42364	7.56153	7.48518
Agpat2	7.86892	8.19278	8.11071	8.23852	7.9688	7.90772	8.05289	7.8965	8.06331	8.1676	8.14406	8.24299	7.9236	7.81867	7.86177	8.01483	8.08219	7.99919	8.12293	7.9141
Hnf4	10.0184	10.1643	10.0872	10.0813	9.80804	9.89071	9.88383	9.98054	10.0517	10.1376	10.0464	10.0953	9.78636	9.83101	10.0073	9.95881	10.0012	10.0522	9.99406	9.90972
C1GalTA	9.12771	8.96274	9.00807	8.74302	9.29436	8.93306	8.91259	9.00231	9.16184	8.78294	9.17045	8.73596	9.1977	9.13254	8.86258	8.93986	9.05564	8.92024	8.82333	9.19271
Mtpalpha	11.0203	10.9429	11.0101	11.0374	11.4503	11.4174	11.2976	11.3935	11.0658	11.0722	10.992	10.9061	11.4089	11.5445	11.3143	11.2655	11.2826	11.0637	10.9958	11.4426
CG31717	7.85859	8.0805	8.01383	7.78426	7.77124	7.94639	7.90095	8.05653	7.87229	8.02955	7.9197	8.06484	8.03216	7.71989	7.86787	7.90598	7.93007	7.81194	8.05409	7.91004
gny	7.20133	7.32129	7.32215	7.42057	7.28846	7.37481	7.18188	7.41274	7.23212	7.34687	7.25871	7.26325	7.4407	7.36695	7.32394	7.2907	7.45806	7.18357	7.3531	7.26689
chico	9.4258	9.69628	9.53081	9.40148	9.57703	9.62955	9.5992	9.69354	9.42126	9.4855	9.54369	9.45089	9.60365	9.66512	9.66446	9.71914	9.69218	9.47843	9.50426	9.60199
Lip4	9.25203	9.48617	9.45696	9.48309	9.96712	10.3677	10.3238	10.3555	9.40084	9.68437	9.37959	9.70613	9.99099	10.0265	10.3555	10.1484	10.2979	9.34304	9.50032	10.2049
CG18302	9.15831	9.36003	9.31401	9.39723	8.94346	9.40196	9.30542	9.39724	9.05218	9.583	9.22478	9.60992	8.86075	9.01101	9.34369	9.59234	9.28788	9.15181	9.61615	9.083
Pect	10.4092	10.4129	10.4022	10.4296	10.6095	10.5817	10.5822	10.5297	10.4601	10.3617	10.3386	10.4634	10.5325	10.6129	10.5844	10.6032	10.6222	10.4534	10.3512	10.5517
CG33120	9.14538	8.98708	9.19442	9.13685	8.90971	9.11233	9.0263	9.01318	9.08851	9.15762	8.94409	9.17471	9.00869	8.90054	9.18717	9.06392	8.96258	9.14681	9.22576	8.92747
CG17544	9.33274	9.20061	9.09697	9.26678	9.442	9.43226	9.43471	9.31489	9.28064	9.1217	9.26805	9.32374	9.4561	9.38914	9.35378	9.32781	9.34099	9.31809	9.25678	9.34462
CG33116	8.63656	8.5627	8.43031	8.57647	8.73866	8.94723	8.90789	8.69661	8.62787	8.4494	8.19667	8.79513	8.72856	8.96839	8.88688	8.84354	8.80805	8.50253	8.73716	8.70049
CG10268	7.06912	6.92531	6.99857	7.23221	7.05803	6.81326	7.06613	7.0911	7.09744	7.04133	6.91492	7.03836	7.02524	7.12206	7.06353	6.95085	7.08546	6.88418	7.12241	7.03482
bwa	8.85544	8.70208	8.82945	8.66813	8.96486	9.04308	8.95072	9.11324	8.78018	8.78182	8.91465	8.73494	8.96375	8.972	8.97968	8.99998	8.98589	8.86882	8.69315	9.01564
Amacr	8.0971	7.8805	8.11883	8.10843	8.21335	8.29769	8.25232	8.25268	8.01842	8.22216	7.86683	8.07204	8.25251	8.20185	8.29412	8.29295	8.14207	8.11361	8.2066	8.14817
CRAT	9.17126	9.37553	9.45514	9.45191	9.05128	9.24614	9.16767	9.25659	9.33145	9.50819	9.28936	9.38675	9.22441	9.07093	9.13722	9.22719	9.139	9.36248	9.49585	9.09042
ELOVL	9.51247	9.8983	9.57602	9.65266	9.05807	9.11769	9.04493	8.9903	9.60182	9.61946	9.61227	9.52043	9.22674	9.03443	9.21042	9.02486	9.17385	9.55923	9.55111	9.14104
CG8112	8.5537	8.65997	8.60422	8.67872	9.00606	8.98855	8.89266	8.89986	8.58852	8.63286	8.69921	8.52784	9.04643	8.94987	9.05432	8.7847	9.09075	8.52789	8.4334	9.08983
CG8412	8.75882	8.911	8.73506	8.65821	8.68865	8.75843	8.7565	8.77025	8.77981	8.81499	8.68785	8.83728	8.77409	8.79198	8.73594	8.61498	8.9025	8.65526	8.77357	8.68713
CG16904	6.0697	6.0697	6.0697	6.31986	6.0697	6.41311	6.29829	6.0697	6.27814	5.95837	6.13752	6.205	6.1283	6.19321	6.286	6.19321	6.05863	6.05863	6.35989	6.21273
CG6962	7.3095	7.47081	7.29842	7.46242	7.38983	7.42447	7.50403	7.48063	7.391	7.38388	7.36151	7.46152	7.47754	7.37093	7.40613	7.48758	7.44126	7.40909	7.32755	7.49215
Sccpdh2	9.46512	9.48281	9.43846	9.6016	9.61479	9.72973	9.69318	9.6832	9.55842	9.60301	9.32691	9.62466	9.63084	9.66202	9.67611	9.62691	9.72162	9.41047	9.57709	9.64526
ry	9.62104	9.75734	9.68737	9.78658	9.43474	9.50735	9.53095	9.44714	9.64881	9.86317	9.70191	9.62481	9.48055	9.53069	9.57978	9.3428	9.39197	9.80199	9.74307	9.44923
Npc2b	9.23486	9.33169	9.20648	9.24178	9.36609	9.24352	9.14601	9.29496	9.22903	9.5037	9.05879	9.21663	9.25257	9.13284	9.34012	9.33169	9.23506	9.17103	9.40605	9.22054
CG33331	6.95988	6.99657	6.70754	7.09414	6.77909	6.90743	7.00542	7.02741	6.94804	7.14738	6.88664	7.0496	6.87153	6.94918	6.88395	6.74114	7.00957	6.68624	6.99627	7.04666
CG7718	7.43351	7.39943	7.37842	7.50291	7.31903	7.33128	7.42788	7.4304	7.36666	7.36356	7.29486	7.52208	7.39899	7.53469	7.38063	7.36141	7.60036	7.30028	7.29982	7.41097
CG11407	9.71501	9.59064	9.75174	9.68879	10.0008	9.8914	9.86063	9.86004	9.63509	9.69588	9.59538	9.72013	9.81739	9.74165	9.97516	10.1784	9.73734	9.87239	9.78274	9.78707
Arc42	9.10696	9.00123	9.17748	9.12863	9.2012	9.27502	9.16677	9.25087	9.06857	9.21169	9.03841	9.11603	9.28784	9.2418	9.27244	9.07136	9.2138	9.02348	9.24728	9.16952
PIG-L	8.4783	8.42891	8.2195	8.48088	8.40403	8.4395	8.4485	8.46645	8.36317	8.4527	8.33943	8.51966	8.33258	8.45403	8.4433	8.46119	8.32872	8.36553	8.49809	8.49069
Pi3K92E	9.56676	9.62092	9.48406	9.50047	9.56788	9.58142	9.62233	9.57209	9.56618	9.56157	9.48385	9.60783	9.5703	9.62699	9.5538	9.54542	9.52227	9.49379	9.61834	9.62355
Idi	7.60699	7.7756	7.65138	7.79072	7.80348	7.81791	7.88068	7.75065	7.80943	7.74762	7.76047	7.69063	7.72294	7.79358	7.86359	7.68914	7.87014	7.66175	7.67883	7.82798
CG7956	9.92326	9.7863	9.80351	9.689	9.77668	9.86211	9.80897	9.81138	9.78583	9.73244	9.78609	9.82531	9.81418	9.81222	9.84894	9.8562	9.89484	9.73064	9.81419	9.79093
sit	6.49558	6.65244	6.59787	6.54385	6.66504	6.62121	6.56148	6.66347	6.45281	6.66494	6.53624	6.42766	6.61003	6.69997	6.67233	6.73696	6.70457	6.49198	6.6447	6.55921
AdipoR	11.905	11.943	12.0063	11.9611	12.0458	12.1483	12.055	12.1214	11.9049	12.028	11.905	11.9844	12.1	12.084	12.136	12.0436	12.1977	11.8311	11.9154	12.1488
CG5326	8.70837	8.89304	8.76028	8.93547	8.675	8.62584	8.68786	8.5645	8.76397	8.84355	8.87135	8.82348	8.57327	8.65664	8.66467	8.65345	8.68298	8.70813	8.79342	8.74066
CG4907	6.09535	6.09535	6.267	6.34551	6.25057	6.51545	6.09535	6.50392	6.2222	6.21004	6.21648	6.49735	6.27751	6.20348	6.26925	6.27217	6.17443	6.32122	6.20015	6.38845
Gba1b	8.47236	8.60807	8.74115	8.7086	8.51754	8.79301	8.66571	8.63933	8.52942	8.79265	8.61164	8.64692	8.61479	8.52219	8.76911	8.65904	8.5976	8.69868	8.66827	8.60833
Pisd	10.3018	10.2553	10.5608	10.6216	9.20846	9.60607	9.38325	9.31906	10.4106	10.4995	10.2839	10.5398	9.1921	9.41581	9.50626	9.40845	9.29981	10.5163	10.5862	9.22584
CG6178	8.83962	8.85973	8.66918	8.84817	8.81908	9.04105	8.81085	8.81318	8.87308	8.84321	8.69757	8.8132	8.86395	8.87648	8.91533	8.81803	8.89081	8.77762	8.84467	8.83733
AstA	8.20262	8.69411	8.33497	8.33254	8.42106	8.49184	8.38811	8.43147	8.4038	8.38932	8.35181	8.42615	8.34125	8.50304	8.4883	8.39305	8.61077	8.35498	8.37353	8.30908
CLS	7.81377	7.89619	7.86864	8.11162	7.85615	8.05558	7.92884	7.91106	8.01811	7.96226	7.82623	7.98564	7.94637	7.92545	7.92632	7.8515	7.82196	7.9565	7.92062	8.02186
mino	9.52456	9.85052	9.81307	9.82147	10.6806	10.5771	10.6422	10.6696	9.64184	9.78008	9.54322	9.75238	10.6517	10.7899	10.7505	10.6695	10.7901	9.53987	9.69772	10.7619
Atg14	8.26338	8.35968	8.2451	8.35688	8.33786	8.30134	8.35113	8.30953	8.37265	8.3504	8.11746	8.34087	8.29388	8.46244	8.31147	8.27573	8.43073	8.28891	8.24865	8.29415
CG7834	10.3552	10.3754	10.4746	10.4356	10.3589	10.5112	10.4346	10.5357	10.4455	10.5358	10.3233	10.5042	10.4336	10.5095	10.4437	10.2856	10.3416	10.4943	10.464	10.4407
CG9747	8.95977	8.73283	8.69774	8.73399	9.37436	9.05081	8.86181	9.11802	8.84914	9.00591	8.36668	8.39476	9.15593	9.10775	9.3373	9.31183	9.19898	8.6301	8.94449	8.99109
Hsl	9.30413	9.0917	9.29262	9.33138	9.44284	9.45585	9.45807	9.4947	9.32863	9.3394	9.29224	9.37842	9.397	9.34925	9.38281	9.40352	9.47312	9.17784	9.33897	9.4457
Jheh3	8.10681	7.36041	7.99699	7.45249	8.17888	7.4736	8.03139	7.68655	7.73761	7.69743	7.82436	7.67671	7.82485	7.86934	7.8574	7.79944	7.71961	8.05492	7.42018	7.94886
Jheh1	9.62605	9.66877	9.80558	9.64977	9.75677	9.87033	9.75377	9.74002	9.70711	9.68141	9.66402	9.63794	9.88397	9.8192	9.80152	9.6759	9.78478	9.66273	9.64245	9.84558
CG18609	6.49848	6.84579	6.48768	7.00816	6.24507	6.9677	6.56801	6.97072	6.57895	6.48719	6.76524	6.54241	6.80347	6.84224	6.80297	6.76913	7.28544	6.34752	6.52318	6.63966
PIG-O	8.45072	8.49974	8.50066	8.55509	8.46884	8.48187	8.50537	8.45412	8.47965	8.40587	8.53617	8.60934	8.39071	8.48082	8.53307	8.48079	8.52017	8.4091	8.55574	8.47319
Pepck2	8.9632	9.11859	8.95171	9.55085	8.9492	9.08883	9.46099	9.03127	9.23972	9.54945	8.39875	9.25212	9.05435	8.80373	9.55756	9.25895	9.25394	8.83372	9.42522	9.04443
PIG-A	7.31918	7.42296	7.12288	7.10605	7.37043	7.16017	7.20663	7.33518	7.22451	7.32434	7.1905	7.28201	7.3259	7.28948	7.22384	7.18288	7.26367	7.11459	7.33138	7.3121
xit	7.45398	7.78061	7.52273	7.76885	7.63089	7.62527	7.6492	7.75149	7.8255	7.67617	7.61014	7.63768	7.79125	7.62697	7.60182	7.41348	7.67848	7.37152	7.67707	7.86443
sws	11.0047	11.121	11.0318	11.1356	10.989	10.9308	10.9248	10.9925	11.0954	11.0532	11.0463	11.0604	10.9262	10.9909	11.0049	10.9528	10.977	11.0491	11.0383	11.0007
GIIIspla2	7.79535	8.21564	7.73651	7.79946	9.13868	9.2785	9.15452	9.16915	7.89047	8.06039	7.79069	7.79622	9.03258	9.12641	9.23811	9.35296	9.30728	7.70749	7.85367	9.27546
LPCAT	9.49215	9.2776	9.33072	9.32135	9.59289	9.61424	9.61577	9.44954	9.41996	9.17344	9.22332	9.47043	9.52994	9.52792	9.63027	9.71898	9.68724	9.39922	9.25815	9.50253
Yp2	6.83141	6.73106	6.86897	6.8587	6.59551	6.72111	6.59608	6.4863	6.51552	6.75898	6.6114	6.9195	6.64803	6.54316	6.77296	6.91959	6.54351	6.78118	6.89421	6.62566
Acox57D-p	8.68639	9.00534	8.77582	8.87335	8.59066	8.6849	8.74314	8.67054	8.7926	8.95571	8.74035	8.7437	8.70455	8.69933	8.70726	8.68663	8.76146	8.60643	8.95774	8.68944
MESR4	10.4064	10.2901	10.3799	10.3114	10.4137	10.3207	10.3494	10.369	10.367	10.2303	10.428	10.2857	10.3452	10.38	10.3745	10.4299	10.4288	10.2781	10.3499	10.3635
Sply	8.98994	9.32512	9.28573	9.28556	9.0817	9.37518	9.21445	9.27711	9.33118	9.24163	9.27647	9.31891	9.17919	9.21925	9.14748	9.12068	9.22819	9.16076	9.32478	9.20367
CG6472	7.95673	7.68306	7.8009	8.00377	7.96549	8.17348	7.92157	8.01882	7.98672	7.96905	7.83056	8.11298	7.89989	7.91721	8.0122	7.7952	8.01007	7.88502	7.90334	7.96348
Ugt37C1	6.3101	5.99994	6.24255	6.30613	6.48869	6.45343	6.4557	6.36562	6.39622	6.4125	6.33714	6.27387	6.36651	6.26207	6.25915	6.31469	6.44055	6.05953	6.48481	6.32619
CG5065	10.9753	11.2221	11.06	11.1221	10.7464	10.7104	10.8584	10.8011	11.0291	11.0841	11.0481	11.1376	10.7682	10.7739	10.7909	10.864	10.848	11.0366	11.0763	10.787
CG8311	8.79977	8.89667	8.82462	9.00163	8.99545	9.21654	8.95997	9.20103	8.89435	8.95383	8.87513	8.99913	9.03855	9.08164	9.11127	8.94179	9.1197	8.67764	9.0457	9.10479
Hmgs	9.52819	9.5581	9.5426	9.48317	8.99132	9.13758	9.09475	9.10138	9.6607	9.51668	9.40573	9.62484	9.05081	8.92233	9.14348	9.11253	9.10365	9.36508	9.72175	9.02807
CG7997	10.1679	10.4077	10.5471	10.5565	9.97142	10.4493	10.3429	10.4938	10.2495	10.6598	10.3908	10.3917	10.3496	10.2004	10.4025	10.2922	10.2773	10.3395	10.5886	10.263
ATPCL	12.1751	12.1787	12.1724	12.4281	12.32	12.4929	12.2096	12.5186	12.3368	12.2745	12.2321	12.225	12.4723	12.5757	12.18	12.1988	12.3295	12.1976	12.2731	12.4474
Cyp6a8	8.33893	8.09245	8.03544	8.06505	8.46766	8.01041	8.07902	8.0575	8.21926	7.94918	8.13451	7.97245	8.181	8.18321	8.30063	8.20625	8.28172	8.06702	7.85614	8.36836
Had2	7.32621	7.643	7.43323	7.46376	6.99039	7.31924	7.1973	7.28216	7.33809	7.50846	7.5058	7.46271	7.19714	7.24585	7.19823	7.19901	7.17283	7.55151	7.46548	7.13783
CG16935	8.84621	9.0993	9.03132	8.97236	9.22333	9.2524	9.0558	9.1475	9.0171	8.99312	9.01123	8.90851	9.17941	9.26197	9.15235	9.10452	9.02076	9.08077	9.06354	9.14904
Echs1	10.1184	10.0079	9.97888	10.0307	10.1892	10.1093	10.07	10.0893	10.0208	10.085	9.92601	10.0486	10.1181	10.1806	10.1361	10.0785	10.0763	10.1104	9.97649	10.1337
GLaz	8.84618	8.73619	8.78206	8.68754	8.95154	8.97834	8.87583	8.92978	8.70927	8.78883	8.83647	8.82351	8.90258	8.92784	8.90791	8.89104	8.8576	8.72643	8.81033	8.99937
Cyp6t3	6.81844	6.57822	6.65258	6.76621	7.12843	7.11177	7.0007	7.08712	6.66131	6.6849	6.77226	6.57539	7.14761	7.05388	7.19424	7.05387	7.11821	6.66632	6.71125	7.07595
CG8888	7.21966	7.20137	7.27035	7.28514	7.25741	7.06256	7.11873	7.37091	7.2274	7.42012	7.14064	7.21259	7.08667	7.29584	7.2212	7.18169	7.27944	7.20245	7.25685	7.15434
CG8298	8.32241	8.28609	8.11766	8.45557	8.39287	8.4448	8.44143	8.28324	8.27085	8.38422	8.395	8.46898	8.28615	8.2402	8.28783	8.41084	8.45903	8.23265	8.39231	8.28805
wal	10.6847	10.639	10.7391	10.7849	10.8388	10.8999	10.7009	10.8546	10.6662	10.7965	10.6461	10.7363	10.7687	10.8623	10.8496	10.8162	10.783	10.776	10.6888	10.8232
Fpps	7.73459	8.06819	7.87085	7.97698	7.86962	7.86799	7.7699	7.86389	7.81706	7.90896	7.89597	7.88998	7.83414	7.94486	7.88608	7.84497	7.96949	7.83051	7.81986	7.89114
dare	7.63253	7.697	7.54532	7.68198	7.66493	7.60936	7.72204	7.64054	7.48647	7.59248	7.72514	7.75965	7.63196	7.58489	7.72733	7.68577	7.58103	7.55509	7.74287	7.71786
ACC	13.6442	13.4449	13.5325	13.6467	13.8273	13.6766	13.5863	13.7649	13.6233	13.5912	13.5445	13.5428	13.7077	13.791	13.6663	13.6567	13.6404	13.5862	13.5571	13.778
CG30495	7.00485	7.21743	7.02263	7.06627	6.98078	7.1171	6.96765	7.21008	7.06817	7.06494	7.12911	7.06288	7.09668	6.97546	7.09371	7.09583	6.98291	6.9504	7.17727	7.18281
CG2065	7.42234	7.57595	7.68104	7.66252	7.25193	7.36104	7.49792	7.48099	7.58796	7.62074	7.5167	7.70052	7.33964	7.49051	7.24117	7.43648	7.42211	7.58936	7.63487	7.32053
CG2064	7.52778	7.77071	7.95501	8.03049	7.35809	7.84116	7.935	7.89728	7.72892	7.83073	7.67346	7.89206	7.7985	7.69165	7.84579	7.85442	8.07072	7.66836	7.78757	7.63111
CG1941	7.27125	7.54878	7.5623	7.67306	7.46542	7.69705	7.52573	7.60425	7.63752	7.64486	7.56623	7.58475	7.46713	7.5296	7.39563	7.52212	7.45608	7.65903	7.57484	7.48397
Dgat2	6.97337	7.13372	6.84798	6.99644	6.77833	6.81014	6.80593	6.93615	6.95077	7.09272	6.829	7.42433	6.72991	6.79419	6.76689	6.69426	7.02042	6.81362	7.16546	6.64153
fa2h	6.61163	6.74195	6.74768	6.90726	6.62331	6.80166	6.6685	6.92273	6.74607	6.90476	6.72452	6.82699	6.66789	6.71589	6.76323	6.67536	6.73609	6.7462	6.72646	6.80361
ABCD	10.9277	10.8184	10.9579	10.7871	10.9571	11.0143	11.0929	11.0647	10.8968	10.8795	10.9079	10.9089	10.9981	10.9848	10.9032	11.141	10.9935	10.8378	10.9446	11.0342
Aasdh	8.03855	8.42725	8.12033	8.18093	8.13976	8.2546	8.30377	8.29107	8.07548	8.21414	8.16927	8.40264	8.08186	8.22984	8.26912	8.31393	8.41382	8.03801	8.25922	8.16708
CG9527	9.41162	9.40295	9.45921	9.47003	9.51712	9.64102	9.62169	9.61199	9.48253	9.52883	9.43939	9.57774	9.66399	9.48763	9.47145	9.48408	9.60157	9.34604	9.52904	9.59117
Jheh2	10.4834	10.3945	10.5388	10.3855	10.6049	10.4372	10.4798	10.4663	10.4618	10.5109	10.4614	10.384	10.5486	10.5634	10.4833	10.377	10.5031	10.4186	10.3801	10.5935
Cyp4aa1	7.63355	7.7133	7.71747	7.86284	7.55871	7.54164	7.57359	7.52826	7.66534	7.75532	7.71254	7.66513	7.67555	7.60705	7.5605	7.48793	7.55722	7.62769	7.71186	7.66791
CG3009	8.8915	8.87476	8.95305	8.95191	9.0401	9.09608	9.05584	9.13001	9.01252	8.87857	8.85007	8.90101	9.206	9.0596	9.05818	9.02728	9.01083	9.03761	8.97015	8.97804
CROT	8.56983	8.67245	8.52037	8.58734	8.99803	9.38349	9.15923	9.19669	8.5889	8.6509	8.40013	8.7036	9.00932	9.24763	9.23727	9.2497	9.16379	8.59974	8.68806	9.09212
CG18858	6.75168	6.9725	6.85884	6.82644	6.71662	7.00484	6.77959	6.83203	6.83319	6.78451	6.76682	6.93929	6.84905	6.81451	6.8402	6.91496	7.10113	6.57695	6.7687	6.9245
CG31683	6.71998	7.01232	6.96605	7.02463	6.80781	7.18006	7.15315	7.07212	6.8521	6.8935	6.9726	6.91798	6.9916	7.18671	7.06582	7.0558	7.16204	6.63786	7.14428	7.02388
yip2	11.2998	11.2374	11.3648	11.377	11.615	11.746	11.6128	11.6705	11.3197	11.3795	11.1757	11.3301	11.7208	11.7642	11.7005	11.5329	11.6088	11.351	11.3723	11.6295
CG4598	8.36576	8.40749	8.44199	8.49179	8.64095	8.67744	8.50719	8.52515	8.52204	8.42957	8.4078	8.40601	8.65903	8.62455	8.59529	8.41347	8.53363	8.51096	8.39842	8.58587
CG4594	7.18308	7.09131	7.39535	7.30537	7.25385	7.34132	7.45195	7.43198	7.26215	7.2834	7.14743	7.2486	7.31924	7.26203	7.57794	7.35342	7.52559	7.24854	7.14229	7.31068
CG9577	8.24491	8.37451	8.22663	8.34275	8.30234	8.55308	8.41388	8.29106	8.3636	8.2111	8.14891	8.33338	8.44217	8.33839	8.51345	8.39815	8.39773	8.35452	8.2827	8.33964
sPLA2	8.61148	8.33782	8.28434	8.21858	8.68789	8.43921	8.42117	8.56213	8.27461	8.23761	8.24008	8.44693	8.54512	8.66792	8.70866	8.4417	8.3596	8.56302	8.26838	8.59031
rdgB	12.0583	12.0483	12.0107	11.984	12.1291	11.9972	11.9698	12.0397	11.9845	11.9495	12.0216	11.9495	12.1379	11.9847	12.0617	12.1476	12.0605	12.0347	11.9576	12.0657
Marf	11.0968	11.1692	11.154	11.1256	11.2314	11.2105	11.2157	11.2415	11.12	11.1259	11.1591	11.1249	11.2447	11.2601	11.2155	11.1946	11.292	11.0905	11.1111	11.2288
lace	9.10899	8.9084	8.75265	8.94484	8.96631	8.95581	8.94211	8.90618	8.96493	8.97651	8.79148	8.98003	8.89619	8.93913	8.91416	9.02287	8.9387	8.90069	8.99283	8.91041
CG14130	7.06824	6.89683	7.01086	7.15668	7.04012	7.06457	7.12482	6.97259	6.93854	6.97105	6.9905	7.10308	7.01132	7.12325	7.04051	7.15647	7.14473	6.90025	6.99474	7.12764
Cyt-b5-r	12.9055	12.8343	13.0016	12.9208	13.1129	13.1718	13.0112	13.1333	12.9314	12.9819	12.8852	12.9045	13.0693	13.1855	13.1103	13.0231	13.1487	12.7972	12.9191	13.1805
CG2201	10.4064	10.3663	10.3344	10.4079	10.5831	10.5691	10.5019	10.5801	10.3038	10.4159	10.4048	10.3931	10.6334	10.5146	10.5191	10.5646	10.5619	10.3643	10.3563	10.5921
Dgk	9.85196	9.86312	9.80579	9.93453	9.7683	9.78899	9.81244	9.89096	9.75896	9.78888	9.91599	9.89609	9.83244	9.81905	9.8759	9.8288	9.89288	9.77485	9.89435	9.79596
Spt-I	8.75239	8.91444	8.75771	8.76316	8.75655	8.89112	8.90205	8.80889	8.93816	8.77817	8.54332	8.99715	8.73097	8.81267	8.92159	8.82429	8.91923	8.75191	8.86592	8.7361
Desat1	14.3	14.2427	14.4184	14.5762	14.6775	14.5862	14.5619	14.6337	14.4467	14.3604	14.3575	14.4416	14.5871	14.7797	14.5513	14.4722	14.6878	14.083	14.3663	14.8612
spok	6.51047	6.63862	6.52143	6.78108	6.57279	6.65377	6.52105	6.55368	6.49006	6.63317	6.43833	6.75141	6.51747	6.53503	6.66954	6.71788	6.62929	6.52797	6.70043	6.51875
Mulk	7.46421	7.65006	7.54884	7.53502	7.56744	7.6355	7.65305	7.6763	7.52661	7.71046	7.52273	7.58401	7.53912	7.62462	7.63555	7.5873	7.67304	7.38592	7.62419	7.68205
rdgA	12.6719	12.834	12.591	12.69	12.6607	12.563	12.5624	12.6146	12.6278	12.6048	12.6302	12.6556	12.5989	12.6259	12.7347	12.7097	12.6718	12.6687	12.6664	12.5869
Thor	9.52487	9.58179	9.50842	9.59578	9.70228	9.83558	9.67924	9.65626	9.52274	9.64881	9.55398	9.46283	9.60064	9.58646	9.84551	9.86326	10.3365	9.19239	9.29063	9.72265
whd	11.0406	11.0523	11.0609	11.193	11.6274	11.5928	11.5943	11.6228	11.0333	11.2044	10.9505	11.0053	11.631	11.653	11.7227	11.5837	11.6934	10.9316	11.1244	11.6427
SERCA	13.1822	13.2294	13.1415	13.339	13.1433	12.9172	13.0173	13.1955	13.1711	13.3138	13.1813	13.2892	13.0264	13.0585	13.0575	13.0677	13.021	13.2866	13.3288	12.9464
Mitf	9.63095	9.56202	9.70169	9.63256	9.69534	9.69697	9.66384	9.73186	9.56528	9.68037	9.68278	9.61962	9.63714	9.59616	9.67877	9.85513	9.66102	9.5026	9.77256	9.72144
Acsl	12.4783	12.5024	12.5103	12.5494	12.8767	13.0089	12.9254	13.0861	12.4478	12.5332	12.458	12.559	12.894	13.0078	12.9876	13.05	12.9712	12.415	12.5889	12.9937
Pi3K59F	8.49867	8.61937	8.45666	8.58071	8.55393	8.51127	8.47862	8.57136	8.40363	8.57659	8.53269	8.54876	8.54447	8.55335	8.662	8.4491	8.59511	8.50158	8.39759	8.64101
Mtpbeta	10.2141	10.0705	10.3302	10.3818	10.5105	10.5874	10.5399	10.4625	10.2878	10.3845	10.2425	10.2247	10.5307	10.5865	10.5165	10.3237	10.4472	10.3117	10.2831	10.5064
Cpes	8.66006	8.78791	8.54441	8.685	8.68364	8.80707	8.68322	8.65822	8.80181	8.64074	8.60864	8.84168	8.74088	8.67136	8.66742	8.53701	8.72222	8.67156	8.65663	8.70435
CG3589	7.68189	8.09938	7.81012	7.88559	7.86376	7.96769	7.95189	8.00788	7.96075	7.96454	7.81749	7.86703	7.99621	8.01904	7.82732	7.81582	7.90908	7.88313	7.89564	7.94625
Gk1	9.81506	9.54748	9.82077	9.87019	9.99826	9.90892	10.0058	10.0058	9.87856	9.88232	9.73992	9.77305	9.95774	9.89705	9.92645	9.91719	9.93447	9.84499	9.79014	9.91653
mld	10.0831	10.0766	10.142	10.1497	10.2904	10.2182	10.2244	10.2855	10.1	10.1296	10.2258	10.0752	10.2073	10.2091	10.2389	10.2841	10.2414	10.1006	10.1852	10.2077
Lpin	11.6049	11.7328	11.6366	11.6189	11.6024	11.5911	11.5664	11.6623	11.5933	11.6814	11.6015	11.6499	11.6258	11.612	11.6293	11.6223	11.7761	11.587	11.5366	11.6081
SNF4Agamma	11.4643	11.5516	11.3172	11.4041	11.4147	11.3804	11.4409	11.4334	11.4388	11.3034	11.3373	11.5202	11.3535	11.4416	11.5041	11.5076	11.5283	11.3828	11.4081	11.384
Fatp1	11.1439	11.1922	11.0883	11.1822	11.2417	11.3416	11.2905	11.3194	11.2264	11.2727	11.1974	11.179	11.2644	11.2805	11.2352	11.1441	11.319	11.1148	11.1793	11.2867
Sac1	9.61496	9.70557	9.67238	9.64883	9.69741	9.79412	9.72395	9.70489	9.64669	9.6602	9.67697	9.71126	9.77361	9.65531	9.75582	9.68226	9.84125	9.55073	9.62762	9.76145
IP3K2	9.05654	9.13904	9.03798	9.05734	9.26223	9.02716	9.02045	9.08868	8.95212	9.00256	9.08202	9.05803	9.14634	9.24264	9.18806	9.01764	9.281	8.94203	8.87886	9.24282
Pcyt1	10.2283	10.3702	10.0805	10.1668	10.2853	10.3949	10.372	10.2831	10.2082	10.0707	10.1087	10.3451	10.295	10.4031	10.3906	10.3596	10.5432	10.1213	10.1622	10.2638
Gk2	8.9323	8.72825	8.77393	8.73154	8.59074	8.56488	8.68513	8.61743	8.63091	8.821	8.70555	8.94476	8.59447	8.64296	8.61418	8.67038	8.80846	8.6154	8.84235	8.54589
CPT2	9.00411	9.00715	8.98008	8.9808	9.08261	9.1132	9.12076	9.12503	8.87283	9.15021	8.90482	9.08094	9.13165	9.18637	9.09448	8.99243	9.09368	8.92431	9.10897	9.07991
CG1271	8.01001	7.99746	7.91768	7.97591	8.06884	8.05739	8.13017	8.01206	8.01021	7.98089	7.85736	8.1937	8.07519	8.03211	8.02831	7.99173	8.21987	7.85649	7.89833	8.11006
Alg2	7.83161	7.84384	7.77712	7.75373	7.81295	7.81385	7.68019	7.84435	7.70163	7.98069	7.75132	7.87975	7.90603	7.71707	7.73156	7.6896	7.74447	7.85358	7.8415	7.73928
Sc2	8.77534	8.7596	8.91924	8.97946	9.0308	9.15685	9.00913	9.01739	8.857	8.83349	8.74194	8.94227	9.07142	9.18685	9.14298	8.87186	9.12334	8.90472	8.76251	9.03333
Ack	9.72422	9.72702	9.66044	9.7273	9.75443	9.77177	9.73035	9.73234	9.64091	9.66108	9.70245	9.78214	9.77232	9.78894	9.76497	9.71506	9.94602	9.5596	9.67604	9.73228
Cyp311a1	8.46531	8.51145	8.49267	8.64363	8.42716	8.44705	8.3148	8.4701	8.38732	8.44587	8.57738	8.5821	8.36694	8.56065	8.53581	8.31608	8.38511	8.46878	8.49179	8.54039
CG1998	9.01998	9.04504	9.08674	9.10019	9.24713	9.17373	9.27537	9.16036	9.16866	9.0736	9.0751	9.05571	9.22767	9.22073	9.20636	9.08072	9.18045	9.10699	9.10195	9.16489
CG14411	8.99805	9.11126	9.10198	9.08491	9.11322	9.1563	9.06452	9.14297	9.09758	9.11648	9.03294	9.16778	9.10747	9.14036	9.08868	9.02193	9.14131	8.95218	9.10528	9.18784
dob	8.79103	8.75601	8.68807	8.95203	9.64701	9.7157	9.67927	9.76778	8.87334	9.06466	8.62026	8.88718	9.54576	9.68257	9.72788	9.59526	9.78728	8.64698	8.80431	9.75988
Lsd-2	11.8041	11.953	11.8144	11.8824	12.2944	12.3578	12.3588	12.3981	11.7704	11.8272	11.848	11.8444	12.3302	12.4071	12.4258	12.4097	12.3148	11.8296	11.8695	12.4176
pdgy	11.0593	11.0503	11.0916	11.1348	11.1727	11.2062	11.1157	11.1878	10.9727	11.0626	11.003	11.0604	11.1881	11.2003	11.2263	11.3051	11.2788	11.0521	11.0118	11.1665
CG9519	7.76105	7.62534	7.70414	7.90778	8.10944	7.80817	7.92133	7.84043	7.78224	7.70842	7.67385	7.63356	8.08684	7.89015	7.98076	7.92186	7.87443	7.69956	7.83776	7.92709
CG9521	7.3007	6.91389	7.27737	7.09467	7.56502	7.41141	7.20332	7.47786	7.25261	7.38238	7.00401	6.96438	7.45922	7.2581	7.44538	7.47815	7.51975	7.17219	7.18754	7.24264
Mfe2	10.2353	10.2307	10.2762	10.3161	10.1043	10.2242	10.1801	10.1767	10.206	10.2843	10.2575	10.3134	10.1643	10.2562	10.2377	10.0245	10.2245	10.1341	10.3293	10.184
Nprl2	7.63907	7.75208	7.7746	7.69944	7.81972	7.66444	7.69677	7.69562	7.63703	7.68844	7.645	7.80631	7.75174	7.84177	7.7462	7.62523	7.58967	7.69176	7.86082	7.72862
scu	10.1275	10.2585	10.1059	10.1787	10.3347	10.599	10.2598	10.5429	10.1113	10.253	10.1131	10.3091	10.3862	10.5392	10.4975	10.1976	10.4459	10.109	10.2631	10.3854
Cyp18a1	8.40386	8.51432	8.36721	8.40089	8.56345	8.62164	8.58855	8.60055	8.43922	8.40149	8.37765	8.49468	8.68661	8.5327	8.57475	8.55336	8.66671	8.22222	8.53832	8.60297
Pmp70	10.3781	10.5697	10.6301	10.6693	10.4752	10.5776	10.6859	10.5491	10.63	10.5567	10.4945	10.6228	10.5931	10.4944	10.6102	10.5334	10.6505	10.4497	10.6279	10.5395
nes	9.47387	9.44819	9.51865	9.49742	9.54556	9.67991	9.60789	9.69058	9.49373	9.52235	9.54674	9.41177	9.59597	9.62927	9.62514	9.63712	9.64411	9.44778	9.48073	9.65842
CG18135	12.066	12.1425	12.1392	12.3388	12.225	12.311	12.2875	12.3935	12.2514	12.3129	12.1806	12.3601	12.1872	12.0964	12.2789	12.236	12.3673	12.0722	12.1926	12.3197
TMS1	11.1444	11.1832	11.1399	11.1535	11.1433	11.1327	11.0239	11.0604	11.1905	11.1402	11.1071	11.182	11.1048	11.0283	11.2075	11.0208	11.2827	10.9493	11.1201	11.1385
GXIVsPLA2	7.78406	7.56932	7.82185	7.83234	7.95723	8.02391	7.97934	7.92902	7.71346	7.82335	7.94102	7.83346	7.9532	7.95367	7.85555	7.82336	7.94469	7.89354	7.74004	7.87027
shd	6.43202	6.03212	6.48468	6.38546	6.6486	6.73479	6.45866	6.82135	6.43188	6.61403	6.32952	6.44576	6.43467	6.71807	6.536	6.48775	6.61476	6.33506	6.49405	6.55498
bmm	9.83228	9.88507	9.87512	9.93825	10.7944	10.5379	10.6092	10.5941	9.65515	10.0649	9.96171	9.7449	10.6629	10.64	10.6539	10.6828	10.8579	9.69992	9.73944	10.7359
Nprl3	7.80793	7.92607	7.9646	7.89762	7.90624	8.07474	8.03954	7.90651	7.95015	7.9622	7.87119	7.97964	7.86946	7.86309	8.05195	7.97556	8.07745	7.77756	7.92762	7.97899
CG8009	7.45969	7.49489	7.61502	7.51407	7.5137	7.58001	7.57161	7.69709	7.33706	7.50339	7.63451	7.67299	7.5549	7.61093	7.48247	7.64983	7.47479	7.51995	7.64334	7.58496
iPLA2-VIA	10.1896	10.0443	10.2527	10.2351	10.1774	10.2801	10.263	10.2052	10.2583	10.2596	10.0835	10.2325	10.1501	10.1714	10.2434	10.2485	10.2288	10.1074	10.2671	10.2204
cert	8.77853	8.92667	8.90089	8.80947	8.75209	8.81852	8.91156	8.89104	8.81518	8.79929	8.74811	8.97079	8.91507	8.88246	8.86875	8.78911	8.88794	8.80276	8.88584	8.81784
Mcad	11.3216	11.2698	11.3649	11.4704	11.8464	11.9651	11.9329	11.9366	11.3306	11.3965	11.2441	11.4081	11.9107	11.9954	11.9772	11.8451	11.9511	11.3132	11.3685	11.921
SMSr	8.49701	8.06982	8.37767	8.38549	8.63402	8.55462	8.50092	8.54464	8.39627	8.31928	8.4123	8.49699	8.53737	8.50614	8.48097	8.41486	8.46475	8.45995	8.37159	8.4858
FIG4	7.97056	8.22893	7.97966	8.11084	8.01851	8.0495	8.08102	8.06901	8.04935	8.07581	8.0087	8.05985	8.20261	8.03639	8.07652	7.99879	7.96711	7.89495	8.26283	8.12912
CG8814	9.17675	9.32802	9.26064	9.27737	9.16363	9.34107	9.32085	9.33569	9.17175	9.3477	9.22476	9.20062	9.23833	9.29008	9.39454	9.33624	9.20992	9.34668	9.30687	9.23853
PIG-Wa	6.59992	6.91815	6.88783	6.8641	6.96144	6.90526	7.10359	6.85665	6.80306	6.7992	6.97625	7.00257	6.94818	6.7922	6.96453	6.81095	6.82639	6.74167	6.99406	6.98635
Log_average_readCounts	8.96272	8.99465	8.98222	9.0337	9.0642	9.11211	9.07799	9.10321	8.98466	9.03358	8.95103	9.03457	9.07692	9.08358	9.1054	9.06106	9.12	8.93975	9.0194	9.08625

## Sheet: Description
This source data is used for plotting the heat map between control and chmMYST at fed and starved nutrient status
The data contains variance stabilized transformed read counts of genes annotated with the GO term, lipid metabolic process
Log_average_readCounts	Indicates the average log counts for all annotated genes within the condition, which will be used for boxplot
Other table headings are self-explanatory
