# Supplementary material for: The fruit fly acetyltransferase chameau promotes starvation resilience at the expense of longevity
Source: EMBO Rep. 2023 Sep 19;24(10):e57023. doi: 10.15252/embr.202357023 (PMC10561354; doi:10.15252/embr.202357023)
Supplement: Supplementary file 18 — Source Data for Figure 7 [file EMBR-24-e57023-s005.zip › Figure-5/5G/SampleTable_LipidMetabolicProcess.xlsx]

## Sheet: SampleTable
Samples	Log_average_readCounts	Average_readCounts	Nutrient_status	Temperature	Genotype	Group
control_Fed	8.99465	510.103	Fed	23	control	control_Fed
control_Fed	9.0337	524.1	Fed	23	control	control_Fed
control_Fed	9.03358	524.056	Fed	23	control	control_Fed
control_Fed	9.03457	524.417	Fed	23	control	control_Fed
control_Fed	9.0194	518.932	Fed	23	control	control_Fed
control_Starved	9.11211	553.375	Starved	23	control	control_Starved
control_Starved	9.10321	549.971	Starved	23	control	control_Starved
control_Starved	9.1054	550.807	Starved	23	control	control_Starved
control_Starved	9.06106	534.134	Starved	23	control	control_Starved
control_Starved	9.12	556.41	Starved	23	control	control_Starved
Mutant_Fed	8.96272	498.94	Fed	23	chmMYST/+	chmMYST/+_Fed
Mutant_Fed	8.98222	505.73	Fed	23	chmMYST/+	chmMYST/+_Fed
Mutant_Fed	8.98466	506.586	Fed	23	chmMYST/+	chmMYST/+_Fed
Mutant_Fed	8.95103	494.913	Fed	23	chmMYST/+	chmMYST/+_Fed
Mutant_Fed	8.93975	491.056	Fed	23	chmMYST/+	chmMYST/+_Fed
Mutant_Starved	9.0642	535.298	Starved	23	chmMYST/+	chmMYST/+_Starved
Mutant_Starved	9.07799	540.439	Starved	23	chmMYST/+	chmMYST/+_Starved
Mutant_Starved	9.07692	540.038	Starved	23	chmMYST/+	chmMYST/+_Starved
Mutant_Starved	9.08358	542.539	Starved	23	chmMYST/+	chmMYST/+_Starved
Mutant_Starved	9.08625	543.544	Starved	23	chmMYST/+	chmMYST/+_Starved

## Sheet: Description
The file shows the average read counts obtained of genes annotated for the GO term, "lipid metabolic process". Some of the table headings are explained below while others are self-explanatory
Log_average_readCounts	Average log read counts of all annotated genes in a specific condition and replicate
Average_readCounts	Average read counts of all annotated genes in a specific condition and replicate
Other table headings are self-explanatory
